# Supplementary material for: Transcriptome profiling reveals the genes involved in tuberous root expansion in Pueraria (Pueraria montana var. thomsonii)
Source: BMC Plant Biol. 2023 Jun 26;23:338. doi: 10.1186/s12870-023-04303-x (PMC10291767; doi:10.1186/s12870-023-04303-x)
Supplement: Supplementary file 2 — Supplementary Material 2 [file 12870_2023_4303_MOESM2_ESM.xls]

#ID	L011	L012	L013	L021	L022	L023	L031	L032	L033	L041	L042	L043	L051	L052	L053	L061	L062	L063
HL_transcript_100	0.15	0.3	0.32	0.38	0.24	0.46	0.13	0.18	0.06	0.39	0.26	0.63	0.15	0.51	0.48	0.63	1.04	0.56
HL_transcript_10000	9.14	6.88	10.72	8.63	9.96	7.29	40.03	7.63	16.87	7.35	5.05	11.51	17.5	10.39	9.26	3.53	4.85	2.67
HL_transcript_10006	80.92	112.22	100.86	53.47	64.34	34.26	129.79	105.33	115.7	38.54	11.63	56.67	13.13	17.99	66.86	4.21	5.59	3.48
HL_transcript_10011	14.04	18.47	13.74	8.58	7.22	7.41	12.6	6.94	7.02	8.86	13.09	8.6	14.28	10.76	6.06	22.9	14.1	11.45
HL_transcript_10012	12.5	7.59	16.69	31.62	37.12	20.23	9.31	17.08	9.01	2.66	0.31	5.63	2.73	18.29	26.91	4.76	0.97	0.87
HL_transcript_10020	13.98	21.32	16.65	8.77	6.9	10.6	14.41	7.7	11.59	13.76	9.45	10.7	14.36	12.41	10.01	9.07	12.45	10.64
HL_transcript_10022	0.14	2.83	0.47	0.16	0.46	0	33.23	7.74	13.36	42.74	12.55	132.16	16.97	17.28	114.38	0.22	0	0.2
HL_transcript_10028	3.61	4.14	5.09	6.66	5.81	5.09	6.15	8.74	8.48	11.45	12.2	9.23	4.83	7.77	9.93	4.79	4.05	8.35
HL_transcript_10029	8.11	10.87	7.53	6.6	8.89	4.77	0.33	0	0.51	0.18	0	0	0.28	0.46	0.8	1.31	1.07	0.77
HL_transcript_10033	21.94	64.45	35.24	23.5	28.89	49.06	47.97	40.06	53.54	143.76	122.95	157.97	35.02	43.15	85.54	5.82	5.07	7.73
HL_transcript_10035	16.14	20.93	11.56	8.11	10.16	11.07	13.5	1.95	17.9	0.95	1.65	3.61	5.13	2.39	1.09	1.83	2.22	1.95
HL_transcript_10037	52.68	204.91	125.21	58.63	60.96	75.54	256.64	128.34	284.97	461.03	515.84	645.55	125.03	137.56	266.68	35.17	29.9	48.9
HL_transcript_10041	7.33	6.05	5.68	9.63	9.84	6.52	12.02	9.3	8.58	4.79	3.35	5.54	4.25	6.37	5.47	2.94	2.07	0.99
HL_transcript_10042	3.56	7.06	7.6	8.67	5.22	8	4.5	3.26	3.88	7.98	7.76	5.74	10.91	7.67	10.37	8.91	16.19	18.76
HL_transcript_10043	2.67	1.43	2.69	1.99	1.67	2.16	2.03	0.51	2.83	2.08	0.93	3.38	1.57	1.96	1.45	0.46	0.84	1.01
HL_transcript_10052	15.87	15.3	21.25	26.45	12.37	16.12	15.65	15.81	15.7	15.51	14.41	17.38	22.51	24.49	21.34	48.6	34.2	37.9
HL_transcript_10054	54.76	65.62	47.29	39.35	32.39	38.82	82.7	35.28	73.21	34.8	44.51	82.64	71.92	41.44	41.7	18.89	21.68	16.76
HL_transcript_10058	5.66	5.71	4.74	8.37	7.42	5.53	2.29	0.87	1.09	0.05	0.61	0.55	15.69	8.89	2.52	21.04	27.75	9.57
HL_transcript_10059	4.14	5.84	4.77	16.35	11.9	27.2	3.04	8.2	4.72	22.07	17.02	8.6	4.06	12.38	17.34	19.98	23.88	32.51
HL_transcript_10063	47.99	93.16	51.8	12.9	11.1	12.68	119.94	5.44	36.7	9.37	3.72	32.54	70.88	21.05	3.97	5.39	6.32	2.77
HL_transcript_10066	3.88	10.61	7.36	16.18	8.54	13.78	8.75	11.94	8.42	14.19	17.22	19.23	11.03	14.24	15.66	14.93	20.14	22.01
HL_transcript_10072	0.25	0.26	0.6	3.45	3.28	4.73	0	0.18	0.16	1.42	0.19	0.06	0.53	0.76	1.15	0.48	0.58	1.21
HL_transcript_10073	18.79	13.1	16.15	16.99	12.64	15.36	15.49	1.84	12.62	6.49	1.26	5.14	12.65	2.17	12.27	10.15	4.05	8.07
HL_transcript_10079	1.48	2	2.88	0.34	0.94	0.89	0.75	2.36	0.96	0.87	0.84	0.13	0.6	1.77	1.06	0.06	0.1	0.15
HL_transcript_10117	3.57	1.04	1.68	3.96	4.52	3.52	2.12	1.72	1.74	23.38	25.85	74.04	1.79	3.85	6.76	5.33	8.49	5.88
HL_transcript_10120	20.78	21.17	27.25	6.43	10.6	20.13	3.72	11.15	3.99	0	0.83	0	0	5.67	1.62	3.93	6.06	3.97
HL_transcript_10126	1.71	1	0.87	6.61	6.85	7.44	0.34	1.52	0.31	0.18	0.56	0.85	1.54	2.75	3.32	5.98	9.02	7.55
HL_transcript_10127	11.42	11.85	9.26	9.37	8.19	8.64	7.21	5.63	11.51	4.74	2.89	2.88	6.17	5.14	3.75	7.84	6.14	7.1
HL_transcript_10133	0.9	0	1.03	10.6	10.06	0	6.78	0	8.18	1.37	17.4	5.49	0.77	1.39	3.62	3.56	13.81	11.91
HL_transcript_1014	1.2	0.87	1.28	2.75	1.73	2.75	3.87	0.65	2.67	0.39	0	1.01	1.05	0.52	0.93	0.24	0.25	0.25
HL_transcript_10143	3.98	5.67	4.66	3.46	4.79	3.88	22.4	9.76	11.73	3.36	1.37	12.5	21.51	11.33	12.2	7.76	5.92	6.88
HL_transcript_10145	20.38	39.53	36.08	24.16	24.11	40.64	7.54	22.87	12.64	19.66	6.73	6.45	6.25	7.09	7.54	4.13	4.79	6.68
HL_transcript_10147	40.77	48.65	43.38	55.98	52.67	74.87	57.39	65.41	61.9	56.78	78.23	93.95	42.01	43.92	55.99	58.6	55.3	77.96
HL_transcript_10150	0	0	0	3.27	0	0	0	1.52	0	1.85	0.95	1.88	0	0.35	0.94	0	0	0
HL_transcript_1016	4.95	7.52	6.17	13.15	10.97	13.85	2.62	3.42	1.96	4.3	3.98	6.98	6.55	4.74	6.42	10.65	11.9	16.68
HL_transcript_10164	32.29	22.73	31.63	3.2	6.13	4.96	7.78	11.29	15.04	3.96	1.75	2.58	1.75	5.75	4.38	1.77	1.28	2.2
HL_transcript_10165	3.14	6.88	9.77	11.92	15.37	16.61	12.38	22.88	14.26	45.41	29.07	22.9	6.74	18.93	19.65	10.01	9.56	13.41
HL_transcript_10167	56.2	128.33	97.39	58.75	54.75	53.92	265.97	101.69	196.45	282.14	294.73	443.36	134.77	126.3	223.12	77.41	65.16	72.16
HL_transcript_10169	6.09	9.66	9.82	3.39	4.22	4.31	8.08	7.78	6.94	15.49	14.21	12.54	6	6.35	5.86	2.78	1.03	3.3
HL_transcript_1018	0.75	1.19	0.65	2.8	1.8	1.69	1.17	0.69	0	0.91	1.58	2.02	1.5	2.55	3.36	2.95	4.7	3.23
HL_transcript_10181	10.29	17.03	8.95	2.92	1.82	5.35	4.08	0.14	3.16	0	1.61	1.92	35.85	2.74	1.45	0.76	2	0.21
HL_transcript_10182	1.18	1.56	0.5	7.54	11.89	12.96	0.19	0.95	0.91	4.31	4.47	4.94	1.15	3.43	4.67	9.05	8.07	18.44
HL_transcript_10184	11.28	3.38	9.08	43.15	25.04	21.69	30.01	125.98	55.08	70.59	102.95	25.11	32.9	72.74	48	20.96	13.92	16.27
HL_transcript_10187	24.16	36.53	32.52	23.86	23.33	15.95	20.87	16.39	15.23	11.76	8.72	19.06	16.7	11.85	9.3	5.08	4.18	7.19
HL_transcript_10190	1.82	1.23	0.73	1.68	3.91	1.99	0	1.47	1.25	0.28	0	0	3.39	4.53	4.68	3.27	4.8	1.05
HL_transcript_10191	14.18	12.2	13.09	23.77	23.57	18.18	19.7	23.91	19.74	16.05	7.4	13.06	20.29	23.99	28.64	33.76	32.46	30.08
HL_transcript_10193	5.53	2.51	3.31	4.78	4.02	3.17	2.97	2.79	1.01	0.76	0.24	0.37	3.41	2.92	0.8	1.52	2.85	1.65
HL_transcript_10194	0.08	0	0.18	0.19	0.55	0.33	0.63	0.52	0.37	0	0.33	0	0	0.67	0.37	0.92	1.12	0.71
HL_transcript_10198	2.42	9.18	3.77	7.31	7.7	8.05	144.69	5.37	57.18	0.54	1.43	27.49	64.36	5.75	1.54	0.69	0.83	0.12
HL_transcript_102	2.89	1.73	3.72	9.36	7.72	6.64	4.9	14.28	10.02	3.49	3.55	3.34	2.29	4.86	6.07	3.84	3.7	2.5
HL_transcript_10205	4.7	4.74	6.16	7.95	4.95	4.5	7.41	10.82	7.3	6.61	5.38	6.53	7.72	7.13	6.92	1.23	1.82	2.13
HL_transcript_10208	7.47	10.09	5.56	12.2	7.71	8.34	6.22	6.13	5.59	3.13	6.21	3.35	11.08	8.39	12.22	16.68	16.54	22.99
HL_transcript_1021	2.05	1.43	1.67	1.35	3.12	2.09	2.27	1.77	0.88	2.7	3.89	2.89	2.81	2.26	1.76	3.58	5.72	4.3
HL_transcript_10212	43.04	56.39	53.98	43.63	23.51	49.76	38.51	41.93	42.89	66.18	36.92	33.56	11.23	33.02	40.64	6.84	7.15	18.33
HL_transcript_10215	45.6	39.34	31.13	54.13	44.33	44.43	144.03	10.65	61.52	11.69	11.55	27.25	47.04	15.48	8.51	15.42	27.23	11.33
HL_transcript_10217	35.29	31.75	32.96	12.22	20.65	11.02	47.95	1.38	4.71	0.44	0.49	1.87	115.42	28.57	0.55	3.08	8.2	0.48
HL_transcript_10219	13.05	23.37	17.73	12.59	13.18	8.34	16.88	6.33	4.35	2.69	5.12	6.38	14.96	7.08	4.65	12.73	15.44	14.14
HL_transcript_1022	0.3	0.36	0.29	0.71	0.67	1.14	0.34	0.39	0.18	0.35	0.19	0.07	0.25	0.29	0.5	1.42	0.84	1.38
HL_transcript_10223	3.39	3.52	5.23	7.49	4.97	7.92	3.88	6.82	4.74	9.41	9.23	11.19	6.3	7	10.31	7.34	7.72	11.79
HL_transcript_10227	2.27	5.38	4.42	6.37	6.55	6.02	2.38	4.61	5.1	1.21	0.99	1.5	4.2	0.28	5.82	0.43	0.69	1.4
HL_transcript_10230	12.48	16.21	12.65	15.37	12.45	12.29	15.2	8.87	12.61	24.31	17.3	26.55	27.49	26.73	33.6	14.42	16.67	18.31
HL_transcript_10238	17.98	23.94	24.54	26.68	26.81	33.58	40.95	44.86	37.25	55.33	57.76	44.12	31.14	24.32	29.8	31.17	24.78	30.9
HL_transcript_10241	4.11	3.82	3.86	32.16	29.68	49.79	5.83	3.82	4.15	0.77	5.37	1.34	15.15	12.52	5.48	12.69	14.14	17.38
HL_transcript_10244	6.04	5.47	8.38	9.07	7.05	6.39	3.5	6.28	5.48	2.75	1.88	2.13	4.08	4.99	4.26	6.23	6.28	4.9
HL_transcript_10248	6.74	8.1	5.78	9.45	4.44	7.92	67.78	3.53	11.08	1.43	2.22	15.07	31.78	7.38	2.58	1.14	2.1	1.04
HL_transcript_10250	5.89	6.6	6.43	12.19	11.52	10.15	7.13	8.29	4.69	8.92	9.09	10.74	6.42	9.55	9.82	20.25	15.9	17.46
HL_transcript_10253	63.78	61.04	71.44	83.2	70.07	185.78	100.46	66.82	44.84	35.86	48.62	29.96	45.84	18.84	47.07	17.73	18.37	22.83
HL_transcript_10262	4.63	2.96	8.31	3.87	4.1	4.35	2.03	0.97	1.34	5.99	10.35	5.28	4.78	5.73	7.05	7.44	10.43	9.03
HL_transcript_10266	27.99	21.71	18.32	20.55	16.94	17.01	29.67	10.98	29.86	11.51	14.98	18.2	22.35	18.26	10.45	11.92	14.05	9.05
HL_transcript_10270	11.62	13.25	9.87	10.62	9.56	10.2	14.97	6.5	11.33	7.02	4.65	12.32	11.31	6.88	8.97	4.88	6.69	4.86
HL_transcript_10271	327.94	237.72	439.38	396.88	510.88	639.04	617.68	972.54	744.59	1006.41	944.31	1093.99	265.74	363.68	619.71	238.34	187.18	247.28
HL_transcript_10275	30.13	77.11	21.95	5.11	2.48	7.75	40.64	2.78	32.58	2.99	0.9	12.2	26.25	5.27	3.64	2.64	3.67	0.75
HL_transcript_10277	3.41	4.13	2.74	10.41	6.02	4.99	2.4	5	12.99	0.29	0.73	0.27	0.69	0.46	0.79	0.32	0.6	0.12
HL_transcript_10278	8.72	11.24	10.03	13.46	10.87	26.38	18.25	15.83	15	20.15	19.49	17.11	10.86	11.59	14.75	7.75	7.92	12.5
HL_transcript_10282	21.87	10.34	23.21	18.01	18.55	11.49	8.19	8.15	8.1	2.87	1.67	3.45	5.82	7.21	9.45	3.64	4.27	6.24
HL_transcript_10283	42.2	28.02	35.47	22.24	18.92	28.74	23.2	10.55	11.27	14.47	14.03	8.35	20.19	17.88	5.83	9.21	7.43	11.57
HL_transcript_10284	14.18	17	18.48	29.04	25.46	27.1	16.9	26.68	19.99	24.1	24.55	21.46	25.34	27.54	29.27	48.46	49.52	47.51
HL_transcript_10290	6.82	6.8	8.18	8.91	7.81	7.7	4.17	5.34	5.58	2.84	4.32	6.05	4.4	9.98	7.09	25	17.44	16.35
HL_transcript_10293	0.64	1.77	0.8	1.63	1.77	0.48	2.73	2.44	4.63	4.83	5.43	8.77	2.74	3.49	5.95	3.34	4.94	2.65
HL_transcript_10294	0.57	0.5	0.47	4.69	1.93	3.59	1.52	0.59	0.31	0.59	4.65	0.16	6	7.65	3.55	25.13	26.67	25.61
HL_transcript_10297	11.21	14.14	6.21	10.08	10.57	4.84	5.9	2.72	1.24	0.23	0.16	0.45	0.42	0.42	2.31	0.28	0.03	0.09
HL_transcript_10301	9.76	10.84	12.17	15.73	11.8	13.29	3.46	7.49	5.48	1.86	2.99	1.35	4.01	7.25	3.26	10.21	12.89	8.61
HL_transcript_10302	9.63	32.02	21.03	6.09	4.42	4.34	23.22	8.38	18.62	23.59	18.83	21.81	19.68	13.73	13.46	6.91	6.65	5.44
HL_transcript_10315	4.94	1.32	4.63	5.7	6.55	2.78	5.71	8.96	1.48	0.74	0.53	0.29	2.67	11.69	4.9	1.99	2.58	0.06
HL_transcript_10317	18.32	18.24	26.43	18.75	22.4	9.2	4.88	15.46	16.6	3.08	4.73	3.99	0.82	7.68	7.36	9.49	13.72	9.51
HL_transcript_1032	2.17	1.95	1.72	3.89	4.68	5.27	2.23	1.9	1.76	2.56	4.06	1.58	1.93	4.44	3.64	1.8	3.75	5.59
HL_transcript_10324	151.45	249.48	161.56	97.75	78.6	91.8	332.73	58.21	230.82	39.34	52.45	174.74	260.25	85.98	45.39	60.71	73.04	35.53
HL_transcript_10325	53.75	85.27	57.92	68.94	58.8	74.59	19.86	20.8	15.11	8.86	13.56	8.35	27.97	30.27	18.9	64.06	51.09	74.97
HL_transcript_10329	5.66	10.95	4.61	25.33	21.42	30.11	7.44	13.33	2.4	75.1	49.68	5.75	6.6	15.46	8.36	4.66	3.52	10.14
HL_transcript_10330	59.65	47.14	49.72	50.24	55.73	34.11	38.38	37.65	33.76	22.67	17.8	17.83	48.86	34.66	18.32	22.16	19.18	19.48
HL_transcript_10331	0	0.52	0	0	0	0	1.95	0.61	0.84	2.82	0.96	8.29	1.71	1.44	8.69	0	0	0
HL_transcript_10342	3.99	1.57	3.56	11.52	11.97	6.36	3.48	12.47	11.26	1.67	1.39	1.61	1.2	6.61	5.67	1.51	3.42	1.96
HL_transcript_10349	12.72	12.5	16.05	18.35	15.17	9.91	6.04	11.34	6.93	6.49	7.57	5.51	16.73	23.8	11.27	48.55	40.77	32.53
HL_transcript_10360	10.26	13.84	13.14	11.82	11.73	10.34	7.27	8.02	5.91	6.2	6.7	7.18	6.96	6.56	4.97	7.01	6.73	5.19
HL_transcript_1037	4.21	6.84	3.85	5.03	4.72	4.84	4.76	5.24	4.65	8.28	10.11	7.95	6.08	5.07	6.01	8.45	8.99	14.31
HL_transcript_10371	8.94	23.68	18.94	9.9	9.18	30.65	3.44	4.7	2.97	126.03	70.08	15.06	3.71	12.64	11.83	10.96	7.59	22.56
HL_transcript_10375	1.62	1.6	1.98	2.91	2.72	2.91	1.8	1.32	1.28	1.6	0.88	2.52	2.97	3.82	3.32	2.45	2.83	3.44
HL_transcript_10381	10.74	6.11	13.77	29.38	26.75	24.91	7.54	39.96	23.39	13.47	99.55	67.86	14.69	74.48	49.32	170.13	206.05	762.51
HL_transcript_10392	8.67	13.1	5.99	5.45	4.69	5.75	24.95	3.98	21.54	5.4	5.86	4.6	19.53	3.76	3.14	2.56	2.16	1.4
HL_transcript_10402	61.07	16.15	25.55	8.93	10.19	17.97	125.17	5.81	23.52	0.08	0.1	2.02	17.26	5.39	0.04	0.57	0.79	0.29
HL_transcript_10403	23.38	28.96	24.61	17.87	13	8.75	23.56	19.38	16.43	19.99	7.75	8.47	11.58	14.32	6.81	15.52	16.23	9.22
HL_transcript_10404	16.49	9.55	13.21	25.45	21.9	16.19	6.74	4.22	5.56	1.08	1.18	1.71	5.74	5.25	3.22	9.99	7.05	5.74
HL_transcript_10413	17.04	27.2	24.15	23.86	22.38	19.02	30.26	33.1	35.44	31.95	24.72	35.48	19.45	45.93	42.4	95.23	89.39	57.17
HL_transcript_10415	6.85	2.13	7.79	2.91	2.6	2.4	9.15	28.23	27.48	21.07	5.87	22.1	6.07	20.53	20.83	25.06	16.38	20.91
HL_transcript_10418	39.91	211.04	86.94	24.53	19.13	16.8	81.29	52.72	114.1	23.99	27.57	98.04	46.6	28.67	34.09	14.45	14.68	9.18
HL_transcript_10419	22.24	25.25	31.15	71.23	54.88	79.56	17.82	37.48	25.53	17.92	11.4	19.19	16.05	22.22	45.5	17.25	15.65	32.4
HL_transcript_1042	5.52	5.47	4.02	5.37	3.76	4.09	3.51	1.57	2.78	1.12	1.4	1.21	1.92	2	1.05	1	1.58	0.38
HL_transcript_10425	17.76	27.83	24.82	42.24	35.86	39.92	24.25	45.1	27.37	44.68	41.16	47.73	14.31	25.54	34.61	35.9	28.51	50.68
HL_transcript_10431	21.03	25.86	27.29	30.86	32.91	46.59	32.5	34.19	31.75	44.46	49.82	69.37	25.5	31.14	52.55	38.35	37.28	64.03
HL_transcript_10437	6.31	12.91	12.27	8.66	9.21	8.68	14.94	11.54	18.84	16.96	23.83	26.39	11.75	21.99	29.83	17.33	20.43	19.6
HL_transcript_10438	23.66	22.36	29.03	42.41	37.59	34.02	25.18	35.08	36.03	22.15	12.87	18.46	13.59	19.41	26.11	12.65	9.97	16.53
HL_transcript_10441	55.95	37.63	47.88	42.86	38.41	37.54	69.76	31.28	15.08	16.29	21.88	36.44	34.23	28.09	25.19	23.1	28.06	15.12
HL_transcript_10446	0.84	4.81	4.28	2.36	1.21	2.41	1.78	0	3.03	0	0	0	3.01	0.64	0	1.83	5.3	1.4
HL_transcript_10449	4.34	6.73	5.81	6.04	3.24	6.5	3.05	3.74	1.76	4.05	3.69	4.36	6.71	7.69	6.2	17.3	19.11	16.73
HL_transcript_10461	30.87	34.43	45.36	62.64	52.85	85.67	19.15	51.24	38.16	42.35	46.5	45.8	25.34	32.69	45.51	91.55	83.8	66.99
HL_transcript_10462	114.37	174.4	154.57	109.87	123.59	206.27	171.3	164.87	158.01	186.94	200.65	365.74	100.52	81.57	139.39	67.41	63.02	83.63
HL_transcript_10472	60.27	68.1	82.85	110.18	95.65	111.52	111.27	135.83	122.53	149.18	115.83	117.11	78.92	109.8	114.06	154.99	129.94	142.47
HL_transcript_10474	8.76	12.73	14.49	14.53	14.03	20.66	19.15	12.93	11.48	28.13	17.56	22.08	16.15	21.42	33.86	24.98	20.66	30.75
HL_transcript_10476	119.33	102.28	182.83	216.39	209.38	122.55	204.23	193.28	184.94	108.69	61.64	94.61	69.96	98.15	192.53	56.73	44.87	36.06
HL_transcript_10477	113.8	104.98	95.99	48.48	41.52	41.95	67.48	77.97	96.69	77.55	40.86	37.66	12.22	29.57	37.79	10.85	13.77	14.94
HL_transcript_10492	1.18	2.68	0.44	3.02	1.37	2.58	5.59	4.89	1.81	11.69	10.31	20.12	0.03	0.76	1.92	2.6	3.42	4.02
HL_transcript_10493	9.55	11.88	11.74	17.48	17.64	15.36	18.13	18.55	18.53	22.18	19.29	25.98	11.64	11.96	14.48	10.83	10.24	9.45
HL_transcript_10494	8.55	4.41	12.54	19.42	17.89	16.99	17.07	24.79	25.64	6.34	8.16	4.35	10.52	9.24	9.97	3.57	8.74	3.34
HL_transcript_10496	22.84	11.71	34.67	45.97	40.79	32.62	41.83	71.31	63.32	63.05	61.35	59.53	25.04	56.76	74.91	28.54	28.46	29.3
HL_transcript_105	1.71	1.13	1.33	3.92	3.17	3.32	1.63	1.01	1.37	0.42	1	1.53	1	1.61	1.54	2.28	3.63	1.83
HL_transcript_1050	2.12	2.37	3.47	0.6	1.93	0.38	3.14	4.36	3.25	3.36	3.16	1.8	1.85	0.59	1.81	0.66	0.1	0.28
HL_transcript_10507	49.9	19.89	32.95	37.7	32.53	31.53	177.27	32.74	35.91	16.59	14.96	11.46	35.81	23.02	11.89	18.19	13.23	8.35
HL_transcript_1051	10.99	13.21	13.95	20.48	16.44	19.95	18.37	19.52	16.02	24.61	21.01	22.01	15.74	17.4	17.5	17.71	21.47	18.95
HL_transcript_10513	19.94	25.61	27.61	24.77	21.91	27.66	32.39	30.06	29.01	48.23	46.59	47.28	18.22	25.59	23.69	14.69	16.21	19.31
HL_transcript_10520	132.07	112.69	78.95	82	94.24	95.52	188.96	19.15	155.02	6.27	12.36	23.63	60.75	24.96	8.92	15.39	26.09	6.73
HL_transcript_10523	11.73	9.8	13.35	19.82	20.16	17.89	18.52	25.54	24.94	26.27	8.79	15.47	16.59	25.67	22.33	22.99	20.76	14.99
HL_transcript_10528	45.59	66.41	48.91	38.27	30.63	26.62	65.08	41.12	52.23	66.18	44.11	55.81	47.64	34.41	35.94	16.86	20.25	19
HL_transcript_1053	1.12	0.51	1.01	2.17	2.49	2.62	2.18	2.12	1.6	0.78	1.39	0.6	0.67	1.09	0.94	0.67	0.75	0.44
HL_transcript_10534	24.59	33.8	29.1	32.9	25.1	41.08	12.25	24.45	15.9	12.78	14.91	14.74	8.45	11.51	13.8	21.78	22.28	29.71
HL_transcript_10538	0.65	0.83	0.78	1.37	2.15	1.31	1.01	0.3	0.13	0.03	0	0.11	6.31	4.05	1.18	6.52	9.59	2.31
HL_transcript_1054	5.16	3.36	6	5.23	4.59	6.01	4.58	5.31	3.58	1.32	2.51	2.42	1.82	4.45	3.28	1.98	3.4	2.02
HL_transcript_10541	2.74	6.39	5.86	17.14	18.96	24.04	8.5	9.76	7.53	11.04	12.59	13.77	10.63	8.51	7.35	13.47	10.48	17.84
HL_transcript_10545	15.43	18.78	15.03	10.77	12.77	13.56	9.39	9.39	8.96	11.38	9.48	10.55	9.01	8.61	8.3	9.66	7.09	9.17
HL_transcript_10546	18.23	13.73	15.22	65.81	72.47	77.4	8.55	11.86	4.14	36.18	41.89	28.84	26.17	24.3	29.11	47.09	61.02	77.86
HL_transcript_1055	4.82	2.38	8.04	18.43	19.76	10.61	16.23	23.65	20.64	6.28	1.2	7.79	3.49	9.29	32.37	1.63	0.71	0.44
HL_transcript_10550	25.75	30.15	27.09	27.28	24.91	27.64	32.1	31.49	27.5	22.08	19.58	26.34	22.37	17.18	19.3	3.28	3.07	2.01
HL_transcript_10551	12.77	37.04	20.9	5.31	6.91	3.86	27.82	27.43	39.32	61.21	50.85	52.21	14.04	14.16	31.28	0.67	1.08	0.98
HL_transcript_10557	22.93	25.21	22.96	12.01	8.14	8.73	22.93	13.14	13.01	5.31	8.98	8.97	19.17	13.9	11.24	6.09	7.43	4.74
HL_transcript_10563	4	1.99	3.84	10.04	12.01	5.56	5.89	8.48	4.47	4.01	5.49	4.28	4.55	9.22	4.81	14.48	16.11	11.27
HL_transcript_10566	1.34	1.59	1.25	0.75	0.86	0	0.24	0.72	0.63	0.42	0.92	0.64	0.84	0.4	0.23	0.36	0.24	0
HL_transcript_10568	28.9	4.28	27.32	0	0	0	0	0	0	0	0	0.13	0	0.11	0.07	0	0	0
HL_transcript_10577	12.51	12.68	13.61	8.7	8.63	8.63	9.25	6.43	4.4	2.87	4.45	3.5	6.98	11.38	10.39	5.96	9.34	6.92
HL_transcript_10590	52.41	25.39	54.97	51.94	80.47	24.97	39.66	76.66	57.43	20.55	13.03	21.3	11.47	27.1	62.11	9.41	9.08	5.56
HL_transcript_10591	2.17	1.04	2.51	4.06	5.87	7.44	2.69	5.01	1.98	2.48	1.48	0.61	1.15	3.44	2.89	4.44	4.61	1.6
HL_transcript_10592	0.61	0.63	2.23	2.69	1.43	0.78	1.26	3.82	4.26	1.54	1.54	2.8	2.18	8	8.01	2.21	1.92	0.74
HL_transcript_10594	14.5	42.56	27.02	11.19	8.64	10.69	5.75	5.6	10.72	14.73	16.23	15.83	7.17	8.26	9.08	12.05	9.96	9.74
HL_transcript_10599	3.36	4.23	4.83	7.15	8.16	8.34	4.1	10.59	4.82	6.1	7.1	4.7	4.9	9.87	8.73	9.3	11.11	13.9
HL_transcript_1060	4.27	1.87	5.83	13.56	14.76	35.51	1.26	1.72	0.7	0.94	0.32	0.7	0.1	1.27	1.12	1.3	2.18	1.65
HL_transcript_10608	9.75	13.55	15.24	25.32	23.66	27.15	18.09	30.67	24.57	39.73	30.26	32.11	21.48	22.99	33.52	32.08	27.24	43.88
HL_transcript_10611	8.7	4.36	10.92	7.72	9.25	5.04	2.31	3.62	4.01	2.17	1.28	1.3	2.85	3.32	4.16	1.93	2.47	3.48
HL_transcript_10617	159.43	115.66	153.35	25.69	38.96	21.45	140.47	38.81	52.17	14.9	12.8	12.88	52.31	33.74	7.45	1.95	0.63	0.2
HL_transcript_10619	24.05	19.87	31.08	64.4	53.29	62.14	4.42	5.85	5.52	2.29	2.44	3.01	6.82	7.22	5.55	13.06	12.79	6.01
HL_transcript_10620	6.09	4.49	7.82	8.65	8.02	9.24	4.73	7.56	5.48	6.1	5.22	4.27	5.42	10.47	9.12	20.57	18.78	33.56
HL_transcript_10624	0.06	0.56	0.08	0.15	0	0	4.33	1.7	1.26	11.55	1.85	16.93	5.43	6.53	22.68	0.07	0	0
HL_transcript_10632	12.26	12.64	13.17	12.46	11.13	10.4	6.76	5.16	4.92	3.99	6.65	3.68	9.52	6.82	5.44	6.39	6.25	6.16
HL_transcript_10633	11.19	10.35	5.82	6.09	5.89	5.46	15.44	1.34	6.85	0.68	0.76	4.61	1.47	1.57	1.61	3.75	4.08	2.7
HL_transcript_10640	25.36	20.13	27.86	25.96	30.28	21.03	40.88	40.59	55.72	24.06	21.81	30.62	17.34	29.54	56.24	10.48	8.34	7.86
HL_transcript_10645	7.75	15.6	6.86	7.46	4.72	9.71	0.45	0.58	0.5	7.04	16.18	2.87	282.46	60.42	15.31	195.95	224.4	145.72
HL_transcript_10649	52.75	38.37	32.91	22.79	29.17	31.66	42.77	54.54	54.38	34.53	25.34	14.97	13.28	22.23	18.2	13.44	11.78	5.6
HL_transcript_10651	5.99	6.67	5.63	5.99	4.88	4.07	6.06	2.86	3.46	0.27	1.12	1.25	6.87	4.11	1.97	8.85	5.62	5.13
HL_transcript_10660	1.96	1.69	3.4	6.58	8.42	7.52	1.28	2.76	3.33	4.11	2.02	2.11	0.75	3.35	7.95	1.19	3.41	2.98
HL_transcript_10661	59.56	104.75	46.85	51.27	35.39	73.8	552.61	50.72	148.14	34.9	42.07	45.19	242.81	55.94	17.06	12.27	12.13	3.86
HL_transcript_10678	6.14	21.42	10.94	4.57	4.43	3.06	8.09	7.25	15.6	25.56	22.95	22.04	5.79	5.25	8.46	4.68	4.44	6.44
HL_transcript_10680	1.92	1.82	4.15	4.94	3.85	3.52	1	1.85	1.36	1.4	1.69	1.93	2.4	3.78	4.31	7.9	9.99	5.36
HL_transcript_10690	82.17	106.37	125.81	61.71	86.12	57.95	50.51	79.78	120.81	242.92	79.6	17.07	17.33	21.16	7.15	3.97	2.91	8.26
HL_transcript_10695	138.69	197.06	187.9	121.1	130.77	223.99	187.66	198.21	194.61	205.29	249.11	461.64	120.26	94.48	194.74	86.27	68.22	99.27
HL_transcript_10698	3.02	2.4	3.93	5.97	6.6	5.21	4.08	7.27	5.42	6.58	5.9	4.25	1.69	3.65	3.86	4.32	2.85	3.77
HL_transcript_10701	2.65	3.84	2.83	1.63	1.28	0.9	2.22	0.65	0.17	1.58	0.57	0.91	1.84	1.14	0.91	0	0.9	0.33
HL_transcript_10709	30.65	23.99	27.37	28.98	18.48	20.68	15.37	13.21	21.68	8.05	7.26	8.57	5.99	8.13	12.6	10.6	10.67	11.07
HL_transcript_10711	4.31	4.25	3.42	1.96	2.31	0.97	0.98	0.5	1.08	0	1.19	1.02	0.89	1.79	0	1.03	0.59	0.17
HL_transcript_10713	22.02	45.94	30.39	5.35	6.45	12.68	15.75	12.29	4.59	4.48	9.79	8.39	21.91	13.93	2.11	1.02	1.47	1.05
HL_transcript_10717	39.63	29.87	56.3	107.12	95.33	117.94	37.09	57.08	47.66	71.52	62.6	57.09	14.91	34.5	35.4	28.41	27.03	29.69
HL_transcript_10718	12.78	11.56	10.78	5.64	7.66	5.4	15.36	2.17	8.15	1.86	1.41	1.93	5.02	2.42	2.96	1.15	1.16	0.5
HL_transcript_1072	13.64	6.35	6.66	10.42	10.34	24.55	19.65	1.36	15.42	0.12	1.66	1.97	3.2	1.17	1.25	0.29	1.61	0.4
HL_transcript_10722	9.97	4.66	12.11	45.6	32.71	29.59	6.07	41.95	12.05	12.18	2.54	6.06	2.88	0.78	3.32	9.97	13.02	5.22
HL_transcript_10723	8.59	5.46	9.32	8.49	8.6	4.82	4.79	8.67	6.34	2.98	5.78	2.66	4.72	6.2	4.82	3.12	4.27	4.82
HL_transcript_10728	31.33	31.64	37.52	43.47	52.73	28.8	26.35	34.51	32.34	29.25	14.77	42.88	8.4	15.79	33.08	9.29	9.29	17.25
HL_transcript_10730	0.26	1.61	0	0	0.27	0.49	8.26	0.82	1.54	17.3	15.55	38.22	0	1.76	4.73	0.03	0.14	0.18
HL_transcript_10733	2.46	8.9	3.45	3.23	2.06	2.86	12.25	8.72	13.22	33.27	14.77	29.91	4.7	5.25	13.08	4.36	3.43	3.52
HL_transcript_10734	9.2	13.85	13.52	16.21	14.58	20.95	5.06	7.64	4.28	10.02	9.16	15.03	5.57	12.52	15.32	29	25.27	38.35
HL_transcript_10737	32.02	62.68	31.01	28.2	26.9	38.94	78.72	49.21	98.59	119.39	84.43	176.46	29.79	49.23	65.93	74.82	85.18	65.4
HL_transcript_10748	34.44	21.18	27.6	22.75	26.65	28.65	293.02	7.75	27.16	0.5	1.39	3.33	73.93	7.24	0.69	0.5	0.85	0.06
HL_transcript_10749	22.85	12.98	10.33	15.15	11.35	19.18	75.56	2.29	17.43	0.37	0.38	1.42	47.18	10.94	0.89	1.06	0.96	0.43
HL_transcript_10755	2.03	3.46	4.03	0.61	0	0.27	3.6	0.62	1.86	0	0.35	0.43	0.5	0	0	0	0	0
HL_transcript_10761	29.92	27.34	37.94	48.95	50.45	42.24	49.11	47.78	48.91	92.89	65.77	61.63	69.45	55.76	67.85	97.9	99.1	83.3
HL_transcript_10766	46.73	12.58	19	7	8.69	16.4	106.01	4.66	19.14	0.08	0.05	2.39	17.14	3.25	0.29	0.64	1.15	0.08
HL_transcript_10769	4.04	4.53	5.74	31.01	19.27	17.92	39.02	12.53	5.53	0.5	5.72	14.26	8.55	17.45	36.7	28.07	16.85	8.09
HL_transcript_10772	22.21	27.6	24.34	17.98	13.42	12.98	18.5	12.15	11.85	13.08	12.19	9.23	35.19	16.88	11.65	6.22	7.29	14.54
HL_transcript_10777	0.78	14.16	4.23	3.22	8.18	1.89	10.72	19.15	16.48	2.39	4.12	3.33	8.42	5.5	14.41	1.42	0.29	0.05
HL_transcript_1078	0.64	1.31	1.51	1.69	1.52	2.4	1.2	1.79	1.57	2.18	2.37	2.07	0.98	1.83	2.48	2.64	3.82	2.78
HL_transcript_10785	0.3	0.18	0.25	1.5	0.86	1.78	0.22	0.61	0.31	0.5	0.8	0.51	0.91	1.95	1.75	1.55	2.31	2.85
HL_transcript_10786	69.03	126.25	75.07	40.59	39.17	47.83	63.32	15.25	46.74	12.56	13.43	26.7	88.73	14.7	11.74	16.1	17.17	15.27
HL_transcript_10789	16.33	17.48	17.21	20.75	14.67	13.57	16.66	14.74	13.73	14.89	14.71	18.92	21.77	22.7	16.63	52.77	47.65	35.44
HL_transcript_1079	3.17	3.18	2.48	2.67	2.34	1.91	2.38	2.09	1.5	0.93	1.32	1.4	1.23	1.61	2.9	0.58	1.03	0.59
HL_transcript_10792	101.74	148.96	95.68	31.3	31.62	30.51	150.7	13.44	81.74	10.1	3.71	31.85	39.74	14.21	9.39	10.32	9.99	11.31
HL_transcript_10794	204.03	168.83	273.66	123.51	120.72	151.07	163.14	221.59	207.51	223.11	212.37	169.6	67.08	106.26	101.22	57.83	44.59	91.06
HL_transcript_108	5.67	3.21	7.51	14.23	15.01	11.12	10.4	14.92	12.6	4.4	4.68	4.24	3.36	7.28	7.1	3.24	4.63	4.66
HL_transcript_10800	22.32	17.41	24.97	22.42	23.72	21.66	9.07	6.84	5.17	3.36	3.77	4.35	1.32	3.59	2.72	3.82	3.8	2.25
HL_transcript_10803	2.45	1.88	0.68	0.53	0	0.94	7.3	0.11	0	0	0	0	0	1.12	1.49	4.4	1.75	2.65
HL_transcript_10806	4.48	2.45	6.52	4.67	2.72	5.95	0.54	1.22	1.18	1.98	2.66	3.17	0.62	2.87	2.61	17.01	19.02	24.6
HL_transcript_10807	1.43	2.16	2.46	1.24	1.21	0.97	5.84	1.77	3.11	2.94	2.79	4.75	3.99	4.57	3.77	4.17	5.1	2.21
HL_transcript_10812	21.36	26.36	35.33	36.84	36.09	51.95	31.57	42.87	34.05	55.05	53.68	59.02	21.5	42.66	47.3	43.98	32.31	58.08
HL_transcript_10815	146.45	118.49	113.02	55.07	42.7	38.27	65.38	62.03	105.01	48.84	28.41	29.54	11.27	27.38	25.81	11.9	13.57	13.53
HL_transcript_1082	11.77	7.61	8.77	69.39	52.27	32.17	19.56	41.88	35.64	22.78	18.66	25.24	28.98	9.35	34.86	19.1	16.49	26.49
HL_transcript_10826	11.69	8.65	14.06	20.82	25.32	25.36	20.52	34.39	23.04	38.94	30.54	27.53	10.49	16.41	18.85	12.04	9.18	18.18
HL_transcript_10827	8.96	11.85	15	9.76	9.16	5.78	10.32	9.77	9.21	13.56	10.43	11.34	8.83	7.87	9.69	6.88	5.98	3.28
HL_transcript_10831	47.48	105.43	95.11	38.01	33.45	20.79	198.68	118	211.62	314.93	257.83	330.71	116.28	139.44	193.64	27.92	25.34	20.68
HL_transcript_10836	59.97	66.79	57.42	38.53	43.21	13.38	49.57	30.49	99.05	99.8	62.28	134.39	36.71	63.15	32.03	16.31	15.58	17.28
HL_transcript_10837	160.53	155.81	146.82	118.31	112.86	74.85	109.64	107.09	105.13	123.16	191.72	95.99	211.27	199.46	128.89	70.79	62.95	73.53
HL_transcript_10839	7.07	4.89	4.71	3.38	2.29	3.92	4.2	2.53	4.78	1.4	1.76	2.04	2.01	2.05	1.12	2.45	1.19	1.15
HL_transcript_1084	0.3	1.6	0.66	1.53	2.16	3.66	0	1.57	0.53	3.54	4.15	2.38	3.18	2.66	1.69	4.44	4.19	7.4
HL_transcript_10843	18.42	22.81	17.39	22.5	16.65	15.36	9.14	8.92	9.31	3.91	4.54	3.15	15.93	15	8.03	22.99	19.26	15.12
HL_transcript_10845	34.98	35.57	23.33	20.62	23.84	19.89	23.64	4.76	36.11	1.96	2.94	5.95	9.37	5.64	2.66	7.02	7.84	5.06
HL_transcript_10859	66.94	61.68	45.79	29.99	24.39	22.58	38.69	13.58	44.62	11.19	12.53	24.32	12.34	12.34	7.92	8.89	10.12	6.97
HL_transcript_1086	22.77	22.96	28.7	39.33	34.21	50.35	43.71	53.03	38.67	33.93	49.34	45.16	20.34	25.51	36.07	26.64	30.89	31.24
HL_transcript_10862	2.33	1.77	2.37	4.27	4.16	4.57	2.69	3.86	2.89	4.88	5.93	5.31	3.91	4.01	5.76	7.53	8.05	6.21
HL_transcript_10869	37.31	9.14	19.94	12.06	22.21	10.5	63.46	9.92	4.8	0.32	0.16	0.77	13.9	5.23	2	0.61	0.11	0.16
HL_transcript_10874	2.43	2.87	2.32	1.48	0.74	1.2	0.78	1.57	1.26	1.14	2.03	1.19	4.69	3.02	0.79	1.02	2.94	1.71
HL_transcript_10875	66.51	34.38	74.83	121.07	124.42	100.38	13.06	34.14	21.71	10.71	14.35	4.57	7.58	30.1	17.4	27.84	23.78	20.46
HL_transcript_10876	33.46	41.97	55.75	76.28	83.61	72.86	101.91	122.05	100.31	126.89	85.37	95.98	77.79	95.22	89.46	98.78	81.59	111.02
HL_transcript_10879	1.08	1.23	2.34	7.5	6.12	6.81	3.47	5.13	4.65	13.9	17.51	7.49	3.54	8.57	9.63	11.33	9.9	12.43
HL_transcript_10882	152.22	124.28	166.37	119.52	139.35	77.32	145.26	170.39	155.04	91.56	46.18	66.04	17.9	60.3	115.05	19.54	16.55	16.23
HL_transcript_10888	0.08	1.57	0.25	0	0.08	0	12.48	2.63	6.72	32.67	9	87.23	7.16	9.74	39.77	0	0.04	0.09
HL_transcript_10892	34.12	41.6	40.08	64.96	57.79	67.95	48.78	54.95	47.48	62.65	56.24	72.02	57.95	52.77	76.67	84.81	78.91	102.37
HL_transcript_10897	83.06	57.55	80.53	86.83	82.29	77.7	19.91	28.83	16.29	5.02	4.4	6.08	16.44	17.24	10.38	32.32	26.83	29.13
HL_transcript_10901	65.45	111.15	70.91	6.02	4.35	14.98	5.4	0.93	2.73	2.72	8.21	7.13	1.56	2.86	4.48	1.79	1.2	0.25
HL_transcript_10904	5.63	2.35	9.06	7.71	8	9.23	1.25	0.74	0.71	3.89	6.5	2.8	11.1	12.82	12.18	34.17	64.84	48.31
HL_transcript_10905	11.03	10.3	7.26	9.27	7.87	7.14	16.49	5.05	18.71	2.17	2.46	3.43	6.84	3.25	2.48	4.2	4.5	1.99
HL_transcript_10910	3.56	15	13.38	11.31	12.87	4.9	19.22	22.02	13.19	37.53	19.97	33.06	16.46	14.2	14.21	2.66	3.9	0.8
HL_transcript_10916	11.34	4.74	12.36	25.66	26.06	19.97	30.14	47.64	15.7	33.08	25.02	20.37	12.59	0.58	20.16	7.58	6.36	8.88
HL_transcript_10921	4.99	10.8	5.8	5.72	10.51	11.63	17.28	10.69	20.87	54.14	86.88	37.9	10.3	11.38	17.39	1.59	4.94	2.43
HL_transcript_10923	42.8	78.09	55.76	59.13	50.14	54.97	90.54	36.83	56.3	46.14	44.8	57.52	37.47	35.9	40.6	29.24	30.53	29.94
HL_transcript_10930	99.7	289.84	125.86	33.48	13.82	46.13	86.98	5.97	34.89	7.94	7.73	20.29	76.66	32.48	18.03	63.14	60.72	43.4
HL_transcript_10940	14.76	16.69	24.12	101.88	65.74	79.99	22.96	82.66	51.81	181.05	134.72	34.06	12.72	57.17	80.42	73.4	64.18	66.1
HL_transcript_10941	14.85	18.36	17.35	4.37	5.69	7.81	2.75	4.45	4.96	1.97	0.42	3.33	1.26	2.64	10.37	6.21	8.17	6.99
HL_transcript_10946	8.16	13.07	12.55	17.3	13.66	15.39	14.49	13.86	13.41	22.33	19.32	17.62	10.36	16.09	14.42	15.02	19.89	16.47
HL_transcript_10947	20.12	37.43	31.9	6.27	8.24	7.54	160.18	32.95	100.54	118.91	121.37	120.54	16.7	18.41	35.32	5.34	3.88	1.76
HL_transcript_10950	11.63	7.7	5.65	5.96	3.31	8.47	10.35	1.07	3.75	5.96	25.78	9.55	53.1	38.83	11.2	16.09	23.59	11.86
HL_transcript_10952	42.52	181.52	87.58	22.9	19.42	15.45	85.77	59.28	126.56	32.18	38.1	112.32	45.85	33.16	38.61	15.81	14.63	11.36
HL_transcript_10958	63.19	49.21	43.63	34.95	28.25	25.01	65.17	25.07	44.52	8.39	20.18	22.03	94.45	40.91	26.38	22.72	32.16	16.51
HL_transcript_10959	9.51	6.37	8.92	5.81	8.41	2.65	4.84	3.73	3.61	1.53	0.52	1.27	2.02	2.88	1.61	1.56	1.83	0.5
HL_transcript_10960	15.02	21.2	16.42	13.32	12.43	10.87	14.03	9.55	8.25	5.97	6.13	7.83	16.22	12.02	10.02	6.74	8.32	5.23
HL_transcript_10962	14.85	6.22	16.13	12.71	13.91	8.21	3.62	3.8	6.47	1.08	1.98	2.64	4.68	4.79	6.14	2.45	3.98	4.26
HL_transcript_10968	29.29	10.67	11.11	9.63	10.1	16.93	22.76	0.93	46.97	1.17	2.11	3.4	5.7	2.67	2.74	4.71	7.1	3
HL_transcript_10970	8.98	11.75	11.03	11.87	8.21	7.78	5.94	6.83	4.93	2.95	4.18	3.97	7.01	6.14	6.44	9.18	9.33	6.77
HL_transcript_10972	9.64	15.94	9.41	4.16	2.5	5.35	36.95	1.37	11.35	0.05	0.88	1.8	21.98	4.9	0.74	0.29	0.4	0.03
HL_transcript_10975	32.69	86.86	57.87	36.95	24.25	30.02	105.49	46.68	72.24	223.02	258.13	434.65	58.21	94.87	188.89	63.21	56.86	59.16
HL_transcript_10977	3.01	10.41	7.43	3.81	3.02	2.23	36.39	5.61	16.08	72.25	84	114.2	19.57	27.05	46.15	5.53	6.31	2.43
HL_transcript_10986	23.74	23.71	24.23	31.95	23.04	32.36	10.9	23.78	22.65	12.29	11.24	9.81	10.59	10.1	10.96	4.85	5.02	9.47
HL_transcript_10988	0.6	0.4	0.51	4.19	2.26	3.05	0.48	1.01	0.5	2.17	0.86	0.09	1.53	3.15	5.76	4.97	8.78	6.12
HL_transcript_10995	6.62	6.01	6.52	15.06	15.3	15.33	14.95	15.45	15.52	14.27	15.45	16.93	16.8	16.3	15.96	17.29	15.72	16.72
HL_transcript_11	5.76	6.98	7.79	10.79	8.93	10.59	9.49	8.92	9.28	10.8	14.61	11.93	10.34	11.82	11.62	8.43	12.28	12.93
HL_transcript_11006	4.32	5.15	6.53	10.28	6.39	8.09	7.79	7.24	6.64	8.02	9.72	14.84	6.54	6.71	10.51	10.67	7.77	11.49
HL_transcript_11007	19.5	21.77	16.83	20.43	13.63	15.83	17.64	17.39	20.13	7.12	3.15	4.27	27.94	18	18.15	11.31	12.36	8.44
HL_transcript_11018	17.62	29.3	27.56	24.88	19.59	17.77	35.15	32.4	26.04	34.18	18.69	38.67	8.72	14	29.51	6.46	15.03	4.63
HL_transcript_11027	8.05	9.43	8.11	17.2	14.3	20.9	10.25	17.67	15.88	16.39	19.15	15.56	6.58	9.1	14.65	11.36	11.28	17.59
HL_transcript_11029	2.2	1.9	0.63	8.38	4.73	5.57	2.79	2.79	3.14	0.66	0	1.43	0.31	2.94	2.57	3.68	3.34	1.66
HL_transcript_11034	7.36	3.46	4.85	5.28	4.54	2.84	2.47	3.13	5.55	2.14	1.88	2.17	1.38	2.09	1.63	2.07	3.49	2.14
HL_transcript_11038	17.23	16.27	16.86	17.19	16.6	13.6	8.43	4.51	2.72	1.05	1.34	0.19	15.26	8.81	1.01	10.5	11.93	9.51
HL_transcript_1104	25.65	33.92	27.95	40.26	29.79	36.88	45.33	30.18	31.73	29.17	43.5	32.88	51.07	37.59	66.61	72.77	92.49	63.17
HL_transcript_11040	9.5	7.12	15.32	62.65	47.22	161	18.82	27.95	20.42	129	230.76	45.91	10.18	28.17	26.89	24.93	23.9	51.16
HL_transcript_11042	12.07	10.58	11.62	20.27	15.37	18.84	10.23	15.53	12.04	16.46	17.52	20.59	14.85	15.19	19.89	24.87	25.52	24.54
HL_transcript_11043	26.69	22.67	19.87	38.31	52.95	40.15	6.48	19.56	12.43	9.68	7.05	6.61	5.73	9.4	8.5	10.71	8.79	13.74
HL_transcript_11048	53.9	195.98	115.14	71.83	60.05	62.87	383.6	145.11	305.3	489.45	477.94	820.78	172.09	179.88	335.38	79.31	60.37	73.47
HL_transcript_11053	13.57	11.91	17.17	54.48	47.27	32.8	29.37	35.95	36.94	19.46	26.27	15.57	15.4	49.42	48.44	78.18	75.22	74.07
HL_transcript_11054	3.73	3.73	4.32	9.15	6.62	12.36	17.4	15.6	7.42	43.31	69.12	26.86	2.07	8.38	6.45	3.95	3.5	4.89
HL_transcript_11057	5.71	5.27	9.92	8.51	9.84	13.16	5.56	11.69	10.4	12.7	12.53	25.68	3.83	6.12	7.63	1.34	3.29	2.15
HL_transcript_11058	11.09	15.23	17.43	16.39	23.3	14.3	16.13	26.29	23.16	11.84	9.52	22.69	4.95	11.31	18.33	9.52	6.11	7.56
HL_transcript_1106	0.95	0.73	1.14	1.77	1.11	1.36	0.32	0.57	1.16	3.06	2.91	2.7	2.94	0.87	1.53	2.66	1.09	3.02
HL_transcript_11061	1.49	1.08	2.73	12.33	9.83	24.46	3.98	6.88	8.25	25.47	19.42	27.52	1.41	3.14	4.39	6.65	7.04	4.02
HL_transcript_11071	17.06	35.38	20.21	14.22	9.41	7.07	34.03	3.51	13.64	4.05	5.88	33.77	19.86	9.34	3.41	7.14	10.15	6.69
HL_transcript_11073	5.96	24.69	15.4	2.67	3.96	1.77	16.12	19.49	23.41	30.24	24.52	29.16	7.95	10.1	19.59	0.28	0.95	0.19
HL_transcript_11079	167.43	150.1	198.04	354.17	327.66	410.09	265.01	379.46	338.93	291.3	396	270.81	183.35	262.15	289.58	363.08	368.98	340.82
HL_transcript_11084	36.44	43.94	40.46	34.07	31.76	31.73	13.23	13.98	10.37	8.42	4.72	8.16	13.03	9.05	20.3	11.39	7.65	12.04
HL_transcript_11085	2.22	1.51	2.37	4.05	2.88	1.58	2.72	3.9	2.67	1.73	2.32	1.54	3.78	4.5	5.23	3.94	4.46	3.41
HL_transcript_11088	3.75	8.4	6.36	17.78	11.37	15.97	15.06	20.1	13.96	16.31	22.76	14.74	12.41	15.58	21.43	33.93	28.71	20.53
HL_transcript_11096	2.69	1.56	1.84	1.01	1.16	1.28	0.62	0.46	0.51	0.48	0	0.31	0.26	0.07	0.61	0.49	0.47	0.49
HL_transcript_1110	0.75	1.9	1.63	7.86	8.06	7.53	5.68	2.64	13.09	0.89	6.52	4.36	6.71	7.08	4.26	5.35	7.49	1.65
HL_transcript_11101	14.76	19.89	17.08	9.47	9.74	10.4	9.58	6.36	6.84	9.06	4.7	9.6	8.33	6.9	9.15	9.51	14.4	14.64
HL_transcript_11103	320.39	130.05	247.48	577.91	680.51	482.99	56.49	248.19	153.89	374.32	295.68	228.53	207.84	324.53	374.63	618.96	551.43	710.64
HL_transcript_11114	6.87	9.07	9.28	6.26	6.89	9.54	16.08	9.57	20	47.59	15.69	95.4	5.09	9.71	21.31	8.12	5.74	7.12
HL_transcript_11117	14.03	12.14	18.89	0	0	0	0	1.38	0	0	0	0	0	0	3.59	0	0	0
HL_transcript_11119	7.73	8.68	9.25	13.44	12.51	14.44	14.44	5.26	8.34	20.15	14.53	23.98	13.08	10.52	6.69	4.9	5.67	4.65
HL_transcript_11129	2.47	1.51	3.13	6.33	5.38	5.56	2.31	5.73	2.18	10.19	6.72	4.09	0.86	3.45	5.5	7.89	7.43	5.14
HL_transcript_11131	77.47	100.92	75.89	46.04	38.97	30.45	67.05	11.82	2.38	0.76	0.16	0.76	149.42	17.11	13.52	2.14	1.19	0.35
HL_transcript_11134	3.13	2.65	3.29	6.17	5.88	6.09	5.62	5.84	4.41	5.36	4.03	6.38	1.42	3.62	6.39	2.97	2.89	4.28
HL_transcript_11140	26.36	21.2	26.21	13.65	11.98	6.44	20.25	34.66	35.89	14.68	14.43	17.59	16.03	29.4	22.18	15.28	22.21	12.62
HL_transcript_11141	2.59	0.52	0	3.45	6.49	8.45	6.11	16.21	13.2	14.8	12.23	13.59	7.17	13.04	15.81	7.49	7.73	11.07
HL_transcript_11142	3.15	3.44	6.23	14.09	6.64	6.16	1.55	2.22	2.42	1.49	5.11	1.17	3.63	19.45	9.86	48.44	34.57	50.07
HL_transcript_11143	20.56	18.06	23.49	13.38	12.39	10.41	11.05	21.17	17.93	10.94	2.98	9.38	4.31	7.65	17.1	2.89	1.89	5.32
HL_transcript_11145	24.71	17.46	18.78	15.13	15.2	10.25	16.25	13.61	17.78	11.89	10.5	10.07	23.95	14.54	19.33	11.96	7.43	11.85
HL_transcript_11149	16.77	8.37	20.17	23.07	17.88	14.38	8.78	6.52	7.35	2.73	2.47	2.49	6.08	6.14	11.33	6.29	8.85	9.1
HL_transcript_11153	10.16	7.1	7.66	11.44	11.1	9.04	7.42	10.17	9.57	10.98	17.83	15.07	9.09	12.8	11.33	18.42	14.78	15.38
HL_transcript_11156	140.9	114.57	136.22	36.2	45.5	36.42	234.17	23.32	31.02	10.84	15.67	8.84	306.21	100.16	18.49	12.99	15.18	6.13
HL_transcript_1116	0.37	0.44	0.62	1.54	1	0.5	0.91	0.49	0.74	1.43	2.98	0.98	1.2	1.16	1.32	2.83	4.77	4.34
HL_transcript_11160	21.53	28.67	22.41	15.63	13.14	15.76	28.29	10.41	18.74	6.03	6.35	12.01	15.27	9.97	7.66	7.28	7.83	6.41
HL_transcript_11172	5.27	4.23	8.34	9.08	6.61	4.4	3.5	6.01	5.69	5.94	6.64	3.19	6.27	11.31	12.34	12.88	18.15	20.05
HL_transcript_11175	25.09	30.34	28.23	14.85	15.96	22.92	57.56	37.39	51.92	48.94	46.14	106.5	17.99	24.5	25.35	21.96	22.44	20.36
HL_transcript_11177	15.32	62.08	45.55	6.2	4.9	5.99	48.12	17.14	40.12	8.71	16.23	30.01	10.08	16.77	32.2	9.77	10.96	7.33
HL_transcript_11178	5.92	4.16	10.84	20.53	13.47	13.44	4	7.18	4.85	5.06	6	2.21	5.8	25.53	21.15	60.01	67.35	72.61
HL_transcript_11179	5.22	4.61	5.11	5.23	6.72	3.09	4.67	2.92	2.1	1.55	1.47	2.58	4.49	3.19	3.6	1.26	1.38	0.58
HL_transcript_1118	4.64	3.18	4.62	1.72	1.16	1.45	3.08	3.23	2.52	0.16	0.15	1.12	0.66	0.16	0.79	0.09	0.05	0.22
HL_transcript_11188	9.95	7.04	15.82	14.99	17.01	19.56	3.25	6.14	4.2	0.5	0.44	1.93	3.74	3.78	3.18	5.06	4.11	5.28
HL_transcript_11189	5.35	6.31	14.1	9.64	8.89	6.43	5.01	7.15	7.07	8.27	10.43	6.66	11.5	22.02	23.38	24.36	31.04	38.59
HL_transcript_1119	2.18	1.85	1.9	0.71	0.48	0.41	1.37	1.82	1.18	2.42	1.22	0.23	0.28	0.15	0.21	0.05	0.04	0.28
HL_transcript_11192	12.84	16.03	15.56	9.41	11.34	8.67	15.75	6.66	14.82	7.33	6.48	10.27	12.85	8.49	5.97	6.49	9.32	4.89
HL_transcript_11195	2.65	1.51	2.08	2.36	2.23	1.83	1.92	1.46	1.23	0.49	0.37	0.81	0.9	1.09	1.1	2.17	1.87	1.19
HL_transcript_11197	32.09	38.29	28.42	23.54	22.03	28.42	48.74	42.7	52.82	40.52	27.6	49.18	41.7	25.63	38.76	17.2	16.08	19.25
HL_transcript_11201	4.33	3.16	6.73	2.01	9.65	8.44	3.77	4.79	4.4	9.5	10.78	10.1	12.08	11.08	12.57	43.21	22.62	28.52
HL_transcript_11211	5.83	5.22	7.79	5.43	9.08	8.58	8.66	7.71	7.77	13.37	13.76	9.34	6.16	7.38	6.9	3.75	10.49	11.15
HL_transcript_11212	18.37	26.09	20.88	21.62	18.87	16.98	10.53	11.06	7.45	8.4	7.41	8.35	18.12	16.09	11.67	23.61	22.03	18.19
HL_transcript_11213	5.96	34.08	22.28	4.6	24.45	1.59	56.46	51.23	58	0.33	0.39	14.02	31.31	13.78	37.21	0.59	0.12	0.24
HL_transcript_11217	21.42	36.1	32.89	7.23	8.59	16.4	7	9.83	8.86	86.56	56.55	5.65	10.84	15.78	4.7	23.89	21	43.52
HL_transcript_11218	52.28	72.82	53.79	53.35	56.92	62.09	20.87	20.63	22.77	22.98	13.97	8.11	18.5	19.11	16.69	50.68	33.67	56.98
HL_transcript_11220	15.43	17.18	20.5	25.6	25.24	28.42	3.3	10.4	4.54	5.34	2.87	1.18	7.65	11.33	7.12	9.96	7.93	7.33
HL_transcript_11221	1.7	1.45	1.19	2.65	2.94	2.91	0.96	1.26	0.8	1.89	2.44	1	5.1	3.28	2.97	1.9	1.34	2.66
HL_transcript_11223	4.76	2.93	4.29	3.43	3.3	5.12	0.8	0.89	0.21	6.82	1.38	1.11	0	2.96	1.31	4.47	8.09	2.97
HL_transcript_11226	2.09	1.75	3.15	4.32	4.41	2.93	2.58	2.89	2.87	2.21	2.06	1.75	2.35	4.37	5.26	9.6	9.62	8.45
HL_transcript_11230	158.4	265.98	156.96	193.72	167.7	170.15	187.32	58.36	85.27	69.03	55.78	99.84	66.78	58.94	83.27	54.52	61.67	68.72
HL_transcript_11231	59.7	82.54	89.75	78.31	71.2	64.69	76	60.83	87.05	109.86	86.18	119.17	36.79	55.79	80.21	31.01	29.57	37
HL_transcript_11233	22.05	28.08	24.62	22.22	17.44	14.28	17.2	16.35	14.33	9.97	8.23	8.58	19.14	17.12	12.87	22.35	20.48	16.34
HL_transcript_11242	46.83	35.94	54.06	44.25	41.91	35.74	46.59	49.43	35.63	27.09	34.26	27.36	26.57	37.12	26.09	20.6	18.87	21.43
HL_transcript_11244	14.6	17.22	13.97	17.16	13.09	18.35	5.62	11.85	10.22	4.03	7.8	3.04	6.16	13.43	11.66	26.69	23.97	24.53
HL_transcript_11247	16.14	24.69	19.26	15.32	16.55	8.65	16.1	26.83	37.79	8.65	16.67	14.26	8.48	8.19	10.54	12.75	12.36	6.08
HL_transcript_11256	11.34	5.37	15.82	91.69	64.64	64.69	30.09	99.54	69.03	29.96	26.47	16.76	10.35	24.7	23.29	21.8	23.61	15.29
HL_transcript_11259	12.02	14.04	15.63	29.05	22.96	29.78	19.3	37.69	28.4	14.22	21.16	6.06	14.87	19.71	12.22	17.55	21.61	23.13
HL_transcript_11262	11.2	19.5	17.2	7.25	6.01	7.26	14.39	4.49	9.83	3.36	2.63	14.79	21.27	3.95	2.67	6.59	4.11	1.88
HL_transcript_11267	85.53	43.85	55.2	100.38	92.48	57.81	142.44	10.78	99.52	0.73	2.14	22.2	36.45	13.34	4.15	5.31	9.64	0.87
HL_transcript_11269	23.12	10.77	28.43	133.79	115.71	87.77	32.22	64.12	68.4	33.7	6.78	4.28	5.79	15.93	23.74	2.58	2.33	0.78
HL_transcript_1127	3.1	3.99	2.74	2.71	1.48	2.18	3.56	2.42	4.28	7.57	5.13	6.45	6.78	2.68	2.61	2.7	3.97	3.81
HL_transcript_11273	125.69	165.03	143.24	86.96	89.35	58.56	203.47	123.46	162.43	304.21	592.9	344.6	362.79	487.87	329.07	328.21	277.5	284.11
HL_transcript_11277	20.42	14.96	39.14	31.84	29.09	17.86	42.54	66.01	68.35	33.49	28.16	20.07	18.63	30.49	52.16	7.8	8.42	5.61
HL_transcript_1129	1.87	1.61	2.28	2.72	2.81	2.21	1.09	1.34	0.95	2.32	4.18	3.11	2.2	4.3	5.42	5.23	6.69	6.79
HL_transcript_11291	17.64	22.76	31.12	52.92	51.72	100.43	31.08	62.19	34.17	117.34	109.27	69.72	32.28	60.41	89.67	33.4	25.48	61.83
HL_transcript_11301	9.22	11.04	12.07	9.63	9.81	14.17	4.31	13.79	9.99	22.56	19.65	6.98	0.34	2.24	7.08	0.12	0.8	0.42
HL_transcript_11304	2.46	2.63	1.08	1.9	1.96	1.17	1.36	0.79	1.91	1.34	1.65	1.19	1.84	2.07	2.69	6.11	9.12	6.52
HL_transcript_11305	13.9	15.72	10.51	12.98	9.89	14.67	7.84	6.15	6.11	3.02	5.64	3.86	13.51	9.99	6.79	14.06	18.82	13.2
HL_transcript_11306	106.36	103.29	112.29	78.53	73.76	98.28	73.63	70.96	56.37	64.31	57.45	65.03	42.16	57.73	65.55	49.76	44.89	72.52
HL_transcript_11312	14.16	17.1	15.63	12.3	10.93	7.37	15.71	9.25	9.44	4.39	2.56	4.31	9.9	7.05	5.01	11.2	10.82	6.09
HL_transcript_11313	0.59	1.15	1.09	43.53	24.2	31.54	27.28	9.03	3.06	0.17	0.3	1.59	0.23	9.85	9.4	11.2	13.65	1.14
HL_transcript_11322	11.62	15.86	12.2	10.7	10.07	7.94	9.29	8.23	8.08	8.76	7.72	9	9.62	7.76	9.7	4.66	5.44	5.08
HL_transcript_11326	20.32	27.2	27.2	86	58.47	47.95	30.52	58.93	51.53	12.7	9.37	9.94	16.06	15.77	15.63	28.51	26.29	18.79
HL_transcript_11328	23.05	21.97	26.35	26.34	27.29	29.69	10.49	7.14	8.31	9.06	6.95	6.14	7.24	5.82	6.41	7.61	7.01	7.7
HL_transcript_11334	11.54	99.48	50.51	10.6	26.45	2.58	568.49	336.26	555.03	12.22	28.33	584.27	227.71	66.23	405.63	0.41	0.23	0.1
HL_transcript_11336	5.6	7.85	5.22	0.97	2.25	1.16	6.09	1.08	3.92	4.65	3.72	2.01	1.23	0	0.77	0.3	0.22	0.25
HL_transcript_11337	33.39	28.66	36.53	53.39	45.04	44.2	64.64	88.71	73.4	43.62	60.59	60.17	48.95	81.14	98.19	84.93	92.7	80.38
HL_transcript_11345	26.97	22.65	36.19	108.95	96.92	112.8	47.92	100.7	69.52	73.68	77.59	41.4	8.31	29.88	33.85	20.37	9.75	20.21
HL_transcript_11356	29.5	45.3	28.77	21.53	19.94	13.36	62.27	3.85	40.09	0.36	0.57	6.74	8.18	4.47	1.51	5.67	5.53	6.62
HL_transcript_11357	56.23	38.56	65.8	33.1	38.94	24.27	45.92	27.21	38.07	21.6	8.31	25.83	11.15	26.59	32.37	9.36	9.4	8.02
HL_transcript_11358	64.57	68.04	68.59	80.18	71.33	70.35	19.87	35.91	38.28	26.78	26.41	19.58	15.29	31.76	57.28	48.36	41.99	47.83
HL_transcript_11360	30.84	106.54	73.09	19.73	15.71	17.69	50.51	133.62	140.65	49.25	24.47	26.76	34.55	15.17	78.23	4.62	2.21	2.53
HL_transcript_11361	15.94	12.05	21.14	18.09	17.24	16.7	22.64	27.15	21.68	28.58	23.34	30.73	17.82	22.75	23.64	12.72	11.83	17.77
HL_transcript_11362	2.31	2.07	2.75	2.97	2.73	1.65	1.22	1.91	1.29	1.02	1.27	0.85	1.4	0.87	1.49	0.4	0.76	0.82
HL_transcript_11368	3.07	1.7	3.08	12.67	12.68	8.73	5.61	12.09	6.63	23.4	31.7	16.35	7.65	16.49	22.28	5.46	7.37	6.32
HL_transcript_11370	2.75	5.2	4.7	2.02	2.31	2.1	4.88	3.76	3.84	1.39	2.28	2.04	2.67	1.82	3.49	1.09	2.45	1.71
HL_transcript_11374	19.29	26.47	28	68.06	47.41	115.88	46.34	67.89	58.02	71.21	55.98	59.99	34.84	43.61	76.72	60.18	58.64	88.21
HL_transcript_11375	36.7	47.46	49.5	33.14	29.42	46.36	61.75	106.91	96.59	90.44	40.31	89.52	27	36.14	70	47.67	41	85.81
HL_transcript_11376	3.13	6.99	3.69	6.02	5.19	7.9	4.54	0.17	2.74	4.72	18.18	29.52	52.98	23.16	11.04	28.57	50.79	12.85
HL_transcript_11378	152.2	173.23	194.71	319.08	253.52	490.15	353.17	392.82	329.14	187.58	280.76	218.12	64.87	71.07	98.41	88.4	63.28	70.76
HL_transcript_1138	0.59	0.52	1.08	1.4	1.52	2.19	1.27	2.35	0.83	3.69	3.84	1.88	0.83	2.14	3.1	1	0.82	1.29
HL_transcript_11387	41.7	34.66	43.55	39.69	38.91	31.67	35.97	22.66	20.92	15.19	17.38	18.17	19.8	21.12	17.68	21.93	19.07	21.5
HL_transcript_11392	2.86	2.34	4.4	9.38	4.41	2.58	1.73	2.17	2.29	4.2	26.03	12.24	6.83	32.56	16.3	242.52	187.17	89.68
HL_transcript_11394	11.86	9.95	6.75	7.25	6.27	8.39	41.26	3.51	16.11	0.46	1.18	1.29	11.73	3.4	0.34	0.98	0.58	0.21
HL_transcript_11396	0.66	0.72	1.52	3.26	2.99	4.36	2.78	5.48	5.29	6.12	7.54	9.09	3.62	4.18	8.22	3.78	5.61	10.43
HL_transcript_1140	2.89	2.02	2.47	1.87	2.65	2.52	6.38	3.79	1.78	0.69	0.66	1.24	1	2.78	3.74	3.63	3.62	5.93
HL_transcript_11400	13.75	35.61	21.68	15.57	14.44	15.47	27.16	16.95	26.74	53.2	5.77	45.15	39.83	9.51	45.34	1.88	0.97	0.8
HL_transcript_11408	6.92	9.32	9.81	17.33	12.11	17.93	10.36	11.5	9.12	21.75	27.41	17.79	9.31	17.03	22.28	23.5	20.15	22.4
HL_transcript_11416	8.61	9.77	9	16.15	13.33	8.18	12.98	9.72	11.01	3.56	3.01	3.69	6.52	6.6	7.05	5.14	5.82	3.1
HL_transcript_11418	74.33	130.99	61.95	24.51	12.47	38.85	20.06	1.69	132.78	0.56	0.94	5.59	6.23	5.24	10.42	2.95	5.46	1.43
HL_transcript_11425	18.53	32.83	25.2	27.95	24.65	27.46	53.58	30.01	41.8	45.79	57.51	66.38	49.13	38.51	40.69	29.15	26.88	39.34
HL_transcript_11434	7.83	11.38	10.68	12.8	7.41	12.99	9.46	9.67	6.1	10.45	15.68	25.23	22.86	15.38	30.54	32.38	17.13	21.2
HL_transcript_11437	12.08	13.34	9.05	19.84	14.43	12.23	2.5	1.45	1	0.37	0.96	1.03	0.56	0.4	1.12	0.98	2.84	0.1
HL_transcript_11440	32.55	31.14	39.69	39.13	37.83	29.88	45.53	53.24	55.58	48.22	32.29	47.2	20.13	18.39	34.53	19.05	13.74	13.37
HL_transcript_11442	38.69	51.41	57.19	31.68	56.94	57.19	60.35	88.97	140.18	203.61	90.43	168.61	13.7	26.96	29.08	9.49	4.52	15.91
HL_transcript_11446	94.88	523.83	271.49	15.5	17.81	13.95	1283.74	447.42	1061.51	2164.07	2088.33	4243.2	782.58	542.63	1631.01	77.22	82.42	46.6
HL_transcript_11447	6.15	4.72	7.62	6.74	7	4.48	5.02	6.08	4.05	3.55	3.93	3.79	2.78	4.48	7.42	2.24	1.36	1.56
HL_transcript_11448	12.08	13.12	11.49	14.74	13.59	11.75	11.12	15.68	11.43	4.79	4.49	4.56	10.45	10.64	7.27	23.92	23.16	20.66
HL_transcript_11455	1.12	2.11	2.13	1.34	1.43	3.29	2.75	3.59	3.39	8.1	11.76	8.52	5.2	3.67	4.57	7.65	6.02	8.65
HL_transcript_11468	13.82	2.29	9.7	0.44	0.76	6.47	31.35	35.61	43.95	27.52	5.31	15.52	0.73	3.56	6.52	1.69	1.38	1.72
HL_transcript_1147	0.84	1.31	1.03	3.64	4.66	4.18	2.32	3.38	3.11	3.3	5.94	7.31	1.66	3.93	6.56	3.83	3.9	5.62
HL_transcript_11470	19.9	18.35	27.59	23.96	23.32	24.39	36.41	46.32	53.62	68.49	39.06	52.49	13.53	13.96	25.49	5.16	5.22	8.44
HL_transcript_11473	4.22	4.02	3.38	2.34	2.56	2.91	6.9	1.56	4.02	9.39	6.96	20.2	2	3.23	4.41	1.85	1.79	1.41
HL_transcript_11479	10.47	6.57	10.08	23.33	22.59	25.17	10.54	18.79	15.1	9.99	8.23	9.91	3.07	15.38	23.83	9.98	9.69	6.62
HL_transcript_11481	7.68	3.07	6.78	22.19	19.71	10.34	19.19	13.32	9.14	7.98	10.37	22.15	4.1	19	29.6	21.57	21.43	24.05
HL_transcript_11484	1.53	1.37	1.12	3.44	5.21	3.38	3.67	3.55	0.43	0.92	2.52	2.84	6.67	11.4	10.73	10.46	8.72	1.23
HL_transcript_11488	100.76	111.28	101.61	88.2	88.53	77.37	68.19	39.85	47.13	34.6	29.7	41.9	49.51	40.48	40.86	60.87	60.02	51.2
HL_transcript_11492	139.89	177.25	173.32	29.45	15.97	24.69	158.82	28.34	115.11	1.29	0.34	6.14	31.42	20.09	4.97	1.08	0.93	0.23
HL_transcript_11494	7.2	8.98	9.2	9.09	8.26	15.8	8.68	13.55	6.71	3.69	7.19	1.6	2.66	2.92	2.8	3.32	2.34	3.97
HL_transcript_11497	17.16	20.04	22.66	15.17	13.23	13.68	13.99	9.1	14.56	6.4	5.92	9.36	9.01	8.6	8.48	8.49	9.81	6.33
HL_transcript_11499	1418.21	1630.73	1606.3	1887.19	1728.92	2425.12	1729.42	1641.52	1627.7	1516.73	743.72	1682.77	438.94	435.57	1595.47	264.8	243.79	428.53
HL_transcript_11504	11.1	9.14	12.44	26.22	26.55	26.6	29.86	9.66	12.41	7.03	6.32	15.01	35.23	14.84	13.71	8.56	7.18	9.34
HL_transcript_11507	3.3	2.64	2.21	29.96	21.49	27.07	4.88	1.14	0.84	0.22	0.17	2.07	3.21	3.76	6.12	5.17	3.66	0.36
HL_transcript_11512	27.19	66.84	47.66	59.01	38.96	41.83	45.21	7.69	11.85	26.03	37.46	19.27	9.3	26.13	24.03	19.97	14.69	8.78
HL_transcript_11518	0.49	0.16	1.05	0.56	1.13	1.67	1.52	0.17	1.4	16.52	15.29	11.05	0.03	4.17	3.01	1.33	0.85	2.19
HL_transcript_11519	0.69	0.55	0.54	2.14	2.26	5.86	0.88	1.21	0.47	3.1	7.72	2.49	0.48	1.43	1.03	1.13	1.86	1.68
HL_transcript_1152	18.03	17.11	20.55	28.86	22.77	22.06	8.17	10.5	7.1	3.48	2.12	5.35	2.59	9.04	11.49	9.4	10.49	5.53
HL_transcript_1153	0.23	0.16	0.14	1.01	0.5	0.66	0.53	0.16	0.35	0.04	0.13	0.43	0.98	0.5	0.24	0.67	1.27	0.18
HL_transcript_11537	9.26	9.3	9.54	11.93	8.44	7.96	3.36	4.81	4.08	3.73	3.38	3.74	4.49	4.76	3.81	9.74	12.16	9.14
HL_transcript_11542	16.57	42.89	22.29	17.09	18.09	35.04	8.24	10.76	9.3	18.37	18.7	14.65	17.79	16.37	12.21	32.15	32.36	44.21
HL_transcript_11546	11.22	8.84	9.77	14.69	12.42	10.02	4.13	10.58	6.04	2.41	1.73	1.86	7.28	6.88	4.32	9.9	11.05	8.8
HL_transcript_11565	82.6	51.77	56.32	44.18	39.79	26.25	41.68	41.57	61.41	28.07	14.98	50.32	4.47	20.15	11.55	11.12	11.98	7.62
HL_transcript_11567	17.45	21.37	21.11	18.6	16.14	14.74	21.19	14.22	18.37	11	10.71	10.48	15.24	12.56	7.54	9.3	9.03	9.16
HL_transcript_11574	44.55	57.62	58.32	7.9	6.78	3.61	70.01	12.74	37.03	9.43	3.18	3.53	116.64	13.88	22.53	3.62	2.94	1.88
HL_transcript_11575	3.81	3.05	2.94	3.4	3.51	2.83	2.12	2.11	3.07	2.31	7.91	1.93	6.01	14.82	6.03	21.63	18.02	28.16
HL_transcript_11576	5.54	6.73	7.82	10.46	12.56	10.93	7.7	9.63	5.55	12.7	9.69	10.71	10.35	11.11	13.68	22.36	21.72	19.59
HL_transcript_11581	28	36.29	39.45	37.41	41.04	33.59	23.12	31.47	27.26	18.48	17.72	14.85	22.18	29	22.12	7.03	9.97	8.99
HL_transcript_11588	5.93	7.58	6.48	8.99	9	10.57	7.1	9.99	7.89	17.46	15.62	25.32	10.09	11.56	19.94	15.49	18.28	27.01
HL_transcript_1159	13.29	15.23	14.85	22.29	19.08	24.54	19.62	26.44	19.9	20.46	28.83	28	18.03	17.7	22.84	19.14	23.91	32.22
HL_transcript_11593	16.21	18.63	31.38	30.07	27.99	35.25	18.25	25.47	17.03	78.67	40.05	29.37	13.7	34.31	25.44	30.46	25.64	30.36
HL_transcript_11599	14.04	11.34	16.06	59.42	44.49	35.23	20.85	23.27	18.9	19.51	13.65	17.27	86.37	56.11	57.76	183.78	179.43	179.54
HL_transcript_11600	16.72	13.59	21.51	21.41	22.33	23.45	26.23	29.23	28.05	46.89	47.41	52.03	18.73	26.29	37.39	40.54	38.7	46.77
HL_transcript_11601	3.95	5.59	9.71	9.71	8.08	5.37	6.88	10.26	14.48	16.5	12.74	16.45	5.36	5.43	13.06	3.74	1.77	7.33
HL_transcript_11604	9.09	9.67	7.61	14.5	14.06	15.04	15.49	12.02	11.23	24.5	23.86	24.71	21.71	22.9	25.39	28.92	35.36	37.1
HL_transcript_1161	1.7	0.46	1.38	4.12	5.16	1.41	1.07	0.42	1.13	0.06	0.03	0.1	0.19	0.19	0.05	0.24	0.28	0.11
HL_transcript_11615	22.08	30.54	24.88	22.46	18.7	20.55	21.05	12.31	14.52	10.65	9.16	9.51	19.45	21.93	16.59	24.07	25.4	13.89
HL_transcript_11617	43.44	31.45	56.45	80.6	80.84	144.56	82.85	83.1	78.88	204.94	409.84	90.02	74.25	120.75	148.04	73.24	69.79	79.56
HL_transcript_11624	2.89	2.11	3.59	5.26	5.19	3.55	8	10.32	8.96	4.92	3.46	5.71	1.88	3.87	5.33	5.16	3.42	4.26
HL_transcript_11625	0	0.13	0	0	0	0.1	0.62	0	0.15	1.37	0.68	1.57	0.13	1.14	0.86	0	0	0
HL_transcript_11627	27.76	30.03	36.72	53.89	48.9	41.27	44.17	66.28	55.15	56.81	56.29	66.65	36.22	55.88	59.77	96.61	74.92	65.96
HL_transcript_11628	2.15	1.7	1.13	1.76	1.3	0.85	2.34	1.21	1.62	1.35	0.78	0.84	7.72	3.23	1.16	0.58	0.49	0.53
HL_transcript_11633	10.09	4.63	19	25.85	31.13	25.8	0.47	0.73	0.83	6.89	7.99	2.51	10.02	12.02	20.88	55.53	87.09	68.03
HL_transcript_11634	6.39	45.64	25.27	6.77	22.14	1.68	58.79	63.43	78.91	2.32	2.08	17.34	32.43	16.23	42.25	0.64	0.23	0.34
HL_transcript_11635	2.68	2.83	3.02	3.3	2.63	2.44	1.4	1.59	1.42	1.1	1.05	1.08	1.47	1.77	1.9	2.19	3.05	3.25
HL_transcript_11636	129.59	89.49	128.78	185.69	204.91	240.9	88.51	117.21	91.46	49.55	46.4	37.1	46.77	78.15	57.74	105.98	64.95	106.58
HL_transcript_11637	11.29	14.98	13.71	43.87	31.87	39.1	14.93	12.45	12.89	2.76	4.15	4.45	21.39	16.24	19.92	30.77	29.32	21.1
HL_transcript_11638	7.57	11.22	10.33	11.82	10.11	11.53	10.96	14.69	14.76	19.63	16.75	16.58	13.89	13.29	16.07	12.74	14.6	18.61
HL_transcript_11639	23.73	16.54	19.94	48.96	51.55	52.42	12.34	18.56	16.13	9.11	8.86	7.19	11.38	15.96	10.48	11.49	11.31	12.29
HL_transcript_1164	4.24	5.51	5.02	5.16	4.62	6.22	6.68	4.85	5.05	7.33	8.69	8.85	6.33	5.66	6.47	4.41	5.44	6.21
HL_transcript_11651	68.78	89.09	68.86	74.64	51.66	56.4	72.38	37.3	46.06	15.31	19.19	23.1	89.35	58.14	21.4	54.68	51.96	56.94
HL_transcript_11656	22.74	43.03	40.57	12.12	11.83	12.65	17.37	37.42	34.21	104.84	45.04	12.52	26.05	21.48	20.54	14.45	10.75	18.12
HL_transcript_11657	2.35	1.41	2.27	13.44	15.5	5.95	1.45	1.45	1.03	2.34	1.25	1.77	2.63	2.16	1.75	4.86	7.21	5.17
HL_transcript_11659	22.35	25.17	27.68	41.58	36.06	37.22	31.57	37.17	27.78	32.43	27.26	29.25	36.72	42.58	49.3	60.07	57.92	58.98
HL_transcript_11668	50.22	28.61	88.99	154.67	178.38	176.34	117.25	588.6	279.77	54.22	52.77	54.26	25.36	85.46	27.65	41.73	40.64	20.89
HL_transcript_11670	21.81	12.46	19.09	29.96	22.29	17.87	9.17	8.81	7.22	4.96	2.16	4.35	7.87	6.26	2.5	7.15	6.6	5.13
HL_transcript_11674	0.46	0.77	1.57	1.34	1.5	5.72	0.95	1.52	0.92	4.75	6.78	3.77	1.15	3.18	4.95	4.67	6.63	9.93
HL_transcript_11679	4.92	5.85	5.91	4.03	3.75	3.13	4.18	7.61	9.43	17.89	11.05	1.82	5.02	7.59	3.08	2.19	1.6	2.49
HL_transcript_11685	59.06	53.23	59.25	63.73	81.17	61.44	87.97	47.12	55.62	57.37	30.07	78.49	76.37	47.62	61.96	28.94	25.04	28.94
HL_transcript_11686	21.36	19.5	32.44	53.27	56.38	68.97	10.43	27.11	19.86	17.16	15.58	8.44	9.24	21.43	26.15	47.33	27.96	41.93
HL_transcript_11688	43.4	53.53	54.02	54.75	49.86	45.82	36.32	27.51	27.5	8.03	8.43	8.16	17.84	13.34	16.12	16.47	13.6	8.1
HL_transcript_1169	0.73	0.8	0.99	1.65	1.45	1.39	0.55	0.65	0.41	0.28	0.3	0.62	0.37	0.88	1.05	1.41	2.76	2.14
HL_transcript_11690	24.88	51.8	47.97	6.22	5.93	8.77	32.24	71.28	124.38	276.69	87.07	19.82	15.73	32.63	6.77	20.92	13.79	43.18
HL_transcript_11691	0.2	1.22	2.18	1.84	2.24	5.64	1.76	6.14	5.49	5.72	6.84	7.52	1.46	1.5	3.07	0.8	0.29	0.61
HL_transcript_11693	52.43	73.33	59.32	56.02	48.09	52.47	82.65	43.99	56.47	45.57	41.24	59.32	48.1	40.72	40.31	30.89	32.08	36.27
HL_transcript_11695	5.56	2.95	8.44	51.65	41.43	88.24	0.55	1.84	2.1	2.27	3.47	1.05	3.19	5.21	5.3	14.16	18.17	29.32
HL_transcript_11696	10.56	15.56	12.42	13.46	13.7	13.98	11.54	23.07	17.66	21.64	8.68	6.73	3.18	3.48	6.18	5.15	6.59	10.35
HL_transcript_11698	11.98	12.85	11.01	13.66	15.46	8.62	5.67	9.18	7.29	6.87	10.17	4.92	8.04	9.92	8.17	29.88	31.14	26.76
HL_transcript_11699	54.82	102.96	73.12	72.58	36.5	125.42	27.11	12.57	13.4	14.93	89.32	38.92	38.86	100.07	91.51	152.18	148.19	108.53
HL_transcript_11701	16.32	12.41	19.61	44.49	36.43	26.27	25.6	34.93	32.87	18.35	9.33	20.08	5.62	19.05	40.01	12.98	10.38	11.2
HL_transcript_11703	29.03	33.68	28.42	40.76	31.26	23.01	19.71	13.1	14.73	5.06	7.48	10.86	18.72	12.75	17.21	7.69	6.23	8.52
HL_transcript_11706	12.12	10.17	14.42	12.15	15.93	13.06	13.22	16.71	13.79	19.2	19.41	24.51	15.98	19.89	15.78	25.35	21.09	25.96
HL_transcript_11708	55.75	115.68	106.93	35.98	60.89	39.89	246.38	121.07	247.34	424.8	389.23	488.39	148.51	97.58	194.23	30.72	21.15	15.12
HL_transcript_11714	27.72	21.41	23.85	33.27	31.9	25.49	12.67	13.68	8.33	6.68	5.02	5.86	12.11	9.53	8.44	26.91	22.37	19.1
HL_transcript_11716	18.63	22.68	22.38	79.36	54.73	43.65	49.28	34.35	32.9	12.88	19.08	17.72	13.49	32.14	34.89	42.88	34.54	24.75
HL_transcript_11721	32.05	41.82	28.72	25.18	15.72	21.1	38.97	5.02	8.96	3.89	2.97	7.85	17.4	7.56	10.29	4.52	1.63	0.4
HL_transcript_1173	7.58	17.59	8.66	3.76	5.62	5.82	13.17	5.62	15.73	5.45	8.15	35.54	8.65	8.01	11.07	12.83	14.61	14.63
HL_transcript_11733	24.24	25.34	38.29	55.7	54.05	72.99	52.34	60.17	49.55	88.33	76.63	95.51	41.52	69.09	92.84	97.91	70.63	98.56
HL_transcript_11735	8.32	10.69	8.98	12.53	9.2	10.3	10.82	13.86	11.96	17.36	15.52	15.09	8.34	10.43	15.84	10.25	9.41	7.94
HL_transcript_11737	13.42	7.32	16.05	30.11	36.03	35.2	17.61	29.74	24.55	13.16	16.06	8.69	8.33	9.72	12.57	9.99	12.37	14.16
HL_transcript_11738	14.76	13.18	9.7	4.02	5.65	7.15	5.71	2.19	6.51	2.08	2.39	4.04	1.62	1.99	2.33	1.29	2.45	1.61
HL_transcript_11740	1.48	1.03	3.21	3.27	3.35	2.06	2.86	12.71	9.57	14.48	1.76	2.8	1.61	1.14	4.64	0.76	0.63	0.62
HL_transcript_11741	32.01	39.03	42.27	14.57	18.85	16.87	69.4	58.58	52.23	72.89	39.98	74.94	77.15	48.58	52.52	17.98	15.11	33.17
HL_transcript_11742	79.63	54.41	62.96	43.47	57.79	37.79	31.73	27.86	18.27	13.8	17.88	6.82	22.29	27.94	15.33	34.03	39.65	34.76
HL_transcript_11759	2.86	2.99	2.91	2.87	1.96	2.17	5.44	4.42	6.92	5.96	6.98	7.99	4.59	4	3.51	3.34	0.53	2.97
HL_transcript_11760	17.73	17.21	15.21	18.35	19.68	24.05	9.84	4.4	4.89	1.28	3.75	1.65	5.18	4.47	2.52	8.28	6.71	7.67
HL_transcript_11761	3.5	2.9	5.44	24.28	21.78	13.14	2.32	3.57	2.78	0.95	1.48	0.93	3.77	2.78	3.24	4.43	6.75	4.62
HL_transcript_11766	81.75	256.23	166.99	30.96	28.65	23.11	320.94	156.59	347.4	146.66	132.35	108.58	131	82.92	89.32	43.51	40.97	39.11
HL_transcript_11768	50.72	37.67	45.73	50.25	33	32.01	18.71	33.06	34.72	23.94	27.59	19.67	1.51	20.52	8.64	21.68	16.3	9.8
HL_transcript_11769	21.2	32.27	23.54	28.01	14.91	28.45	16.59	19.45	22.08	23.86	14.62	13.07	20.02	14.87	22.21	14.45	12.91	13.05
HL_transcript_11781	38.91	52.08	36.4	33.34	25.57	37.28	43.01	15.46	25.64	12.38	12.63	19.54	29.71	29.57	11.72	18.73	18.97	15.59
HL_transcript_11789	40.12	40.02	49.31	226.97	115.63	147.5	51.95	68.92	56.99	86.05	52.37	74.86	113.27	114.05	246.51	189.07	185.98	260.76
HL_transcript_11790	41.43	74.42	60.67	28.34	27.64	46.4	21.07	51	48.72	66.64	51.26	15.26	19.2	35.4	21.21	18.32	16.32	33.33
HL_transcript_11797	22.83	23.2	35.37	117.89	118.24	126.15	19.86	20.97	24.21	43.11	31.47	24.54	17.29	19.06	28.19	32.24	24.62	52.51
HL_transcript_11799	221.13	188.26	185.35	155.97	184.65	168.94	180.25	37.12	53.03	63.09	65.11	20.64	354.11	212.89	47.72	75.82	81.35	73.45
HL_transcript_11800	3.89	4.09	5.04	5.08	4.54	6.75	4.43	6.72	2.29	11.81	9.26	10.72	5.17	8.44	6.62	12.22	13.23	17.78
HL_transcript_11804	88.5	88.04	85.38	90.69	156.14	103.88	65.21	45.83	38	30.82	53.66	100.22	17.11	37.51	31.15	115.82	56.31	36.65
HL_transcript_11809	12.87	11.56	13.73	10.28	11.46	5.81	15.16	16.56	16.13	6.98	6.85	7.38	9.9	11.62	9.14	4.32	4.5	1.94
HL_transcript_11815	45.81	42.39	69.28	103.87	103.34	229.59	5.65	16.36	9.86	6.22	5.42	0.79	2.02	2.46	1.47	7.34	4.12	4.52
HL_transcript_11824	7.7	8.06	10.57	7.4	7.11	7.29	9.05	17.08	7.49	8.7	4.7	3.78	5.72	3.99	3.76	3.58	2.49	2.79
HL_transcript_11828	17	21.17	17.06	9	6.91	5.5	10.94	6.36	9.56	3.59	4.22	3.84	10.86	11.81	7.22	9.71	8.21	8.48
HL_transcript_1183	1.67	1.24	1.41	1.64	0.82	1.06	1.86	0.32	0.84	0	0.27	0.08	0.67	0	0	0	0	0
HL_transcript_11831	19.63	19.13	12.63	13.41	11.46	12.87	9.38	3.13	2.03	1.17	2.8	1.2	4.05	4.22	1.08	17.35	15.66	11.71
HL_transcript_11832	22.79	15.64	14.31	18.18	20.48	25.22	4.96	0.57	2.91	0.06	1	0.58	3.31	2.33	1.39	7.41	18.07	0.88
HL_transcript_11834	16.08	26.11	23.13	11.02	9.38	11.6	4.58	8.48	4.75	4.01	3.9	2.14	10.26	16.82	8.19	23.83	21.13	17.18
HL_transcript_11835	23.21	20.54	27.83	38.41	46	43.88	26.4	44.52	34.77	43.73	44.5	44.17	20.78	38.44	44.83	39.48	32.55	45.6
HL_transcript_11837	61.95	81.91	75.76	55.09	86.56	51.61	107.79	26.49	24.72	26.72	18.28	21.19	134.81	36.2	24.82	52.33	32.93	64.03
HL_transcript_11841	24.36	15.15	15.4	21.43	24.67	19.56	197.4	5.98	23.92	0.06	0.68	2.25	25.91	3.38	0.49	0	0.34	0.1
HL_transcript_11843	2.11	2.54	2.3	2.45	2.53	2.24	1.14	1.29	0.81	0.45	0.38	0.51	1.55	1.38	0.82	2.04	1.24	1.72
HL_transcript_11846	6.1	2.74	3.69	2.45	2.82	3.09	1.11	0.6	0.75	0.34	0.1	1.68	0.43	1.1	0.82	1.66	1.45	1.17
HL_transcript_11850	0	0	0	0.03	0	0	0.06	0	0	0	0.28	0.15	10.73	56.49	1.08	282.91	247.45	238.47
HL_transcript_11851	1.12	20.65	4.14	0.54	0	0.6	26.91	0.23	20.89	0	0.59	3.21	1.48	0	0	0.21	0.07	0
HL_transcript_11853	69.11	68.6	92.1	95.31	109.17	104.35	33.48	87.38	68.98	65.39	32.28	9.86	6.95	29.88	55.96	32.3	21.51	26
HL_transcript_11858	62.28	33.16	43.06	38.95	58.21	27.83	114.56	15.51	33.2	5.89	7.46	11.65	53.62	27.84	5.97	4.19	7.79	3.62
HL_transcript_11862	1.64	2.26	3.53	5.01	4.12	4.45	2.23	3.45	3.01	4.33	4.37	5.34	2.66	4.21	5.64	4.46	5.35	3.48
HL_transcript_11863	24.5	9.43	15.71	17.87	14.55	12.78	3.89	15.38	15.01	1.8	0.24	4.1	2.35	4.76	4	5.58	3.45	2.2
HL_transcript_11864	61.07	99.13	45.41	30.95	42.32	25.14	250.01	19.83	110.91	0.34	1.49	18.86	119.36	15.96	3.19	1.15	1.08	0.27
HL_transcript_11865	12.21	24.43	22.65	21.38	21.93	38.27	23.66	26.53	27.37	36.41	40.69	60.48	20.83	30.39	44.73	20.51	13.35	28.06
HL_transcript_11868	11.78	8.2	11.77	32.22	24.4	42.31	9.61	21.44	19.74	9.62	10.48	1.98	5.16	10.31	6.82	19.28	14.64	24.38
HL_transcript_11878	88.68	137.24	114.14	76.48	117.59	92.61	55.21	48.47	43.8	22.55	36.99	26.26	91.71	38.41	21.42	51.93	46.49	45.79
HL_transcript_11880	13.81	7.55	19.42	51.48	47.45	48.37	11.4	21.4	23.12	11.77	6.64	5.88	4.89	9.72	11.82	12.64	13.91	14.18
HL_transcript_11884	6.67	9.71	8.76	9.45	8.71	3.77	11.52	11.08	13.46	8.8	4.81	9.07	3.7	6.72	7.63	3.97	3.24	1.19
HL_transcript_11887	7.39	8.6	7.08	3.75	2.5	4.74	6.77	4.46	4.13	4.91	7.02	3.71	5.51	6.08	2.58	8.99	9.19	3.86
HL_transcript_11890	8	11.05	8.23	3.26	4.07	1.67	5.32	2.51	2.92	1.26	2.35	2.75	8.35	4.15	3.43	3.61	4.79	1.84
HL_transcript_11893	13.42	11.29	14.29	11.4	9.6	9.91	14.89	7.33	10.64	1.99	4.89	5.24	13.52	11.57	5.77	6.42	7.79	3.17
HL_transcript_11894	7.17	10.99	9.24	7.01	5.94	12.42	17.41	4.11	13.08	6.27	7.31	12.76	6.2	3.8	7.93	4.52	3.02	5.96
HL_transcript_11902	5.12	6.92	11.33	14.39	14.05	15.74	9.2	9.03	19.61	15.05	15.3	10.93	8.51	13.07	11.74	10.65	11.27	12.29
HL_transcript_11903	2.4	1.76	1.42	7.01	9.84	4.37	5.96	6.96	3.33	1.37	2.11	1.82	17.95	30.82	7.89	26.73	30.74	24.07
HL_transcript_11904	27.85	24.18	23.88	12.15	13.34	14.08	15.49	15.42	20.87	10.3	1.84	9.21	11.27	11.02	9.48	12.69	8.68	5.92
HL_transcript_11907	4.94	3.07	4.83	31.9	19.2	71.35	7.51	13.53	7.51	37.63	99.24	15.79	2.4	11.41	8.81	13.09	9.5	21.65
HL_transcript_11909	106.42	85.69	90.94	24.18	38.44	23.88	161.68	15.53	22	11.95	6.71	7.35	154.86	57.14	9.65	9.85	9.42	4.29
HL_transcript_1191	15.55	13.65	15.81	21.45	17.37	18.04	23.33	20.71	19.11	27.71	30.73	23.62	17.84	18.47	19.71	21.35	21	18.82
HL_transcript_11914	113.26	110.57	78.1	41.94	34.75	20.04	78.99	14.64	44.11	14.96	10.03	33.65	38.65	27.98	16.62	24.42	35.26	5.05
HL_transcript_11915	9.38	14.57	11.27	13.38	14.12	13.59	16.48	15.52	14.27	22.17	16.1	21.14	12.43	17.13	20.15	16.03	14.82	24.23
HL_transcript_11917	151.81	173.23	203.5	121.57	110.91	138.52	95.75	226.41	216.63	243.02	175.79	123.75	101.83	125.28	123.45	43.61	33.39	98.25
HL_transcript_11919	33.65	55.71	34.87	7.57	17.56	31.12	4.06	0.21	0.44	2.09	0.18	0.55	9.6	1.29	0.37	0.65	0.36	0.24
HL_transcript_11921	5.42	14.46	7.18	2.75	1.47	3.52	5.3	0.15	3.23	0.11	0.17	0.67	2.99	0.89	0.5	0.14	0.53	0.07
HL_transcript_11927	29.43	24.19	28.75	34.85	29.97	25.58	16.51	15.45	10.73	12.12	5.91	6.66	13.01	10.34	8.4	22.64	19.71	18.34
HL_transcript_1193	2.62	0.83	4.42	6.87	6.04	3.22	9.56	31.11	21.88	10.29	5.47	4.04	3.16	10.59	18.47	2.2	2.12	2.28
HL_transcript_11932	4.05	3.92	4.96	4.57	4.06	5.63	3.74	1.85	3.86	0	0.87	1.5	3.7	1.23	0.25	1.13	1.69	0.76
HL_transcript_11935	16.82	16.74	16.12	17.97	12.92	24.83	6.61	12.54	10.25	4.03	13.84	6.06	7.3	18.9	13.96	36.3	42.5	33.45
HL_transcript_11937	20.44	19.83	27.66	23.76	17.24	14.85	12.49	19.38	15.76	8.22	11.65	10.08	11.55	14.66	13.25	15	11.94	9.15
HL_transcript_11939	1.56	1.35	1.57	2.37	3.55	3.91	0.75	1.02	0.83	0.51	0.28	3.05	1.14	2.09	1.36	3.05	3.92	8.1
HL_transcript_11940	5.43	4.75	7.65	12.77	11.33	11.83	1.83	3.78	3.12	1.09	1.57	1.51	8.15	9.85	3.94	33.23	37.4	22.05
HL_transcript_11943	4.17	5.17	7.12	9.16	6.65	5.54	3.58	6.27	4.97	4.14	5.32	4.28	4.85	8.17	6.66	12.84	13.93	12.21
HL_transcript_11946	2.68	2.57	2.22	2	2.63	2.95	2.03	1.88	1.44	0.97	1.86	2.77	1.95	3.04	3.52	6.19	5.99	5.52
HL_transcript_11947	64.7	72.85	83.62	109.03	93.76	106.42	86.41	125.91	107.45	143.29	157.31	99.47	89.98	82.91	100.26	125.16	95.92	138.9
HL_transcript_1195	13.57	19.43	18.68	29.22	26.61	28.43	20.05	29.71	23.1	23.37	24.65	19.65	20.64	26.77	27.68	33.94	40.14	50.21
HL_transcript_11950	8.07	12.18	10.83	7.8	7.09	10.92	9.09	14.9	14.02	11.67	4.98	3.09	1.75	2.3	2.66	2.8	1.78	3.81
HL_transcript_11952	11.65	3.59	15.65	14.54	21.3	6.77	2.86	2.46	1.98	0.76	0.33	0.53	0.2	0.06	1.07	0.21	0.4	0.03
HL_transcript_11960	3.46	5.42	3.97	6.4	6.3	7.77	4.94	7.18	5.75	8.35	6.9	6.34	6.43	5.24	6.41	8.86	7.03	9.29
HL_transcript_11970	145.25	315.71	237.32	100.21	82.44	205.98	30.28	86.47	82.34	692.48	290.23	68.61	56.14	90.66	69.14	59.43	43.73	95.82
HL_transcript_11971	83.93	189.03	134.32	71.96	80.17	98.21	30.15	50.67	38.62	150.04	74.68	56.6	25.74	32.28	34.34	27.32	22.13	51
HL_transcript_11975	35.72	49.09	54.31	58.24	43.15	55.18	67.51	77.91	76.89	62.58	51.11	75.53	41.87	26.93	45.85	20.44	22.87	24.1
HL_transcript_1198	8.3	4.91	5.33	8.05	7.79	6.8	9.86	1.81	5.25	0.46	1.8	1.65	5.8	2.74	0.6	1.14	1.97	0.66
HL_transcript_11982	14.73	16.54	20.7	10.27	8.63	5.81	17.14	10.9	10.62	4.96	4.26	11.46	22.48	10.89	12.02	5.03	4.11	2.97
HL_transcript_11987	194.22	122.19	218.25	41.12	30.13	48.83	402.16	38.58	108.75	3.21	15.55	16.97	322.75	106.52	17.69	38.75	39.07	13.92
HL_transcript_11993	19.87	16.76	21.94	31.96	32.38	28.9	28.08	36.55	34.6	38.66	37.26	29.63	21.68	30.37	23.27	41.99	39.08	38.63
HL_transcript_11994	2.85	3.5	2.72	1.78	1.66	1.39	1.88	0.64	0.66	0.09	1.92	0.66	20.34	15.44	1.52	17.46	19.74	7.67
HL_transcript_11996	25.47	31.94	34.82	27.41	26.17	23.09	30.64	36.9	30.17	29.36	31.36	31.23	24.13	20.8	22.07	18.6	16.7	13.64
HL_transcript_11998	20.5	26.02	24.65	24.67	20.75	27.68	25.71	30.04	26.6	49.84	54.15	58.1	20.47	34.45	34.91	40.51	33.63	51.08
HL_transcript_12000	5.61	5.1	6.31	13.43	11.99	10.35	3.92	6.6	6.12	6.75	5.52	9.98	8.36	10.91	16.08	18.97	22.86	18.69
HL_transcript_12011	7.72	8.47	15.07	17.54	12.41	16.01	4.73	4.73	3.78	5.16	11.99	7.86	8.36	15.3	13.26	24.93	34.92	20.78
HL_transcript_12015	4.45	2.19	6.52	16.65	11.39	13.57	8.05	18.94	13.09	12.27	1.24	9.04	3.14	5.21	11.26	2.59	2.79	1.91
HL_transcript_12021	29.45	50.31	33.84	10.33	11.66	8.61	14.06	2.86	4.89	7.05	4.22	3.1	14.42	9.74	2.16	3.18	2.2	4.21
HL_transcript_12022	13.57	23.11	22.55	14.6	15.35	9.64	60.97	55.3	83.91	86.84	80.09	111.49	16.95	22.68	22.93	20.09	12.4	12.88
HL_transcript_12023	10.2	6.11	10.88	7.39	2.21	6.01	9.31	7.03	11.79	5.54	5	2.05	14.35	8.59	2.24	3.33	5.49	3.86
HL_transcript_12027	8.7	15.8	13.56	10.27	10.87	30.27	2.46	9.82	19.06	18.68	10.11	14.39	2.53	4.71	8.53	4.83	3.28	2.59
HL_transcript_12034	15.59	7.55	10.17	7.64	8.52	6.03	16.6	5.67	15.78	3.11	3.14	1.34	10.76	8.61	3.97	3.33	4.72	1.45
HL_transcript_12038	1.59	2.1	1.91	1.69	2.33	1.48	1.18	0.62	1.43	0.09	0.18	0.24	1.29	0.4	0	0.27	0.37	0
HL_transcript_12039	61.64	29.12	48.74	50.3	93.43	29.68	13.18	12.31	21.74	3.44	6.3	1.64	4.44	16.03	8.24	6.78	2.64	3.62
HL_transcript_12050	32.12	26.6	31.76	14.4	13.82	8.27	15.91	29.97	28.65	27.74	22.31	30.5	8.17	19.4	19.6	13.87	13.08	12.67
HL_transcript_12051	4.06	3.89	3.92	3.32	3.23	3.41	7.82	1.18	6.35	0.2	0.53	2.08	3.23	0.65	0.16	0	0.55	0
HL_transcript_12052	179.64	113.02	202.29	59.77	94.38	130.74	157.62	274.39	293.53	165.8	49.26	42.23	67.52	75.39	58.65	49.32	47.99	53.93
HL_transcript_12057	232.38	294.66	234.84	408.59	420.28	332.07	252.68	194.23	263.81	106.39	157.1	227.67	158.33	108.46	122.3	120.3	96.48	71.73
HL_transcript_12059	36.9	35.42	30.99	27.73	23.21	26.88	20.1	15.03	22.35	4.03	8.11	7.61	23.94	17.86	14.24	20.74	21.62	20.39
HL_transcript_12063	29.69	68.62	32.66	29.65	25.92	24.64	63.96	20.94	86.37	14.17	17.94	64.52	18.38	14.19	19.9	15.35	16.85	8.53
HL_transcript_12064	27.59	53.74	44.88	42.23	26.79	44.62	17.2	33.22	39.44	75.32	42.38	16.41	12.02	14.72	16.27	8.96	9.14	14.22
HL_transcript_12068	9.25	15.5	11.3	4.72	7.28	5.28	6.11	5.13	3.72	4.03	1.17	2.86	9.54	6.29	5.29	10.08	16.71	11.75
HL_transcript_12069	4.65	6.01	5.02	4.43	2.81	5.03	2.99	2.74	2.92	1.67	1.19	1.87	5.96	2.66	1.63	2.18	1.85	1.35
HL_transcript_1207	0.93	0.5	1.91	3.58	2.58	3.91	1.29	1.38	0.79	2.6	1.47	1.7	1.13	3.75	4.39	3.82	4.49	6.19
HL_transcript_12070	14.02	17.08	18.73	14.66	11.2	9.25	10.8	12.17	10.37	3.77	4.14	5.76	8.44	7.69	5.66	8.81	8.29	6.65
HL_transcript_12074	19.89	50.16	22.97	16.87	15.93	22.68	28.5	14.43	23.68	20.72	28.9	35.53	15.04	11.03	12.57	11.99	10.52	12.03
HL_transcript_12076	17.44	18.87	10.9	17.88	23.28	20.92	81.29	2.75	13.63	0.08	1.04	1.3	16.06	6.5	0.45	0.63	1.14	0.56
HL_transcript_1208	0.22	0.41	0.43	2.85	2.3	1.44	0.77	0.66	0.72	0.95	0.23	0.55	0.22	0.45	1.67	0.91	1.29	1.89
HL_transcript_12087	72.57	21.83	40.5	33.64	78.54	20.83	21.79	52.74	39.9	11.06	13.07	15.63	8.4	19.13	9.07	8.81	7.13	5.47
HL_transcript_12090	1.39	0.9	2.26	10.07	8.09	7.59	1.15	3.27	1.63	1.7	0.4	0.9	0.38	1.21	8.34	2.09	2.17	1.28
HL_transcript_12091	0.76	0.64	0.53	1.92	2.39	1.05	0	0	0.05	0.03	0.56	0.27	8.83	19.97	1.04	53.4	64.98	16.63
HL_transcript_12099	3.09	28.19	4.44	0.53	1.51	0.71	74.69	1.66	30.75	0.67	1.72	7.46	121.01	11.15	5.15	0.08	0.04	0.07
HL_transcript_1210	5.07	4.52	7.39	8.47	8.15	7.98	8.57	13.54	11.22	8.88	9.47	8.61	6.46	8.02	9.05	4.75	8.03	6.96
HL_transcript_12101	189.79	355.8	189	97.68	69.34	62.93	383.78	104.65	254.27	63.14	53.64	147.76	100.13	68.86	84.8	58.8	73.38	38.23
HL_transcript_12102	33.37	34.25	46.56	43.5	41.04	61.22	47.2	66.41	62.53	102.68	125.58	76.05	52.8	61.28	57.47	91.1	81.53	79.07
HL_transcript_12107	0.21	0.16	0.42	0.95	4.58	1.75	5.22	19.01	11.17	2.43	2.18	14.1	0.88	4.4	32.47	2.82	1.73	0.34
HL_transcript_12121	5.18	11.09	7.72	12.17	13.09	12.9	2.4	7.66	8.79	27.98	16.7	13.19	13.56	16.11	27.31	33.85	26.88	52.18
HL_transcript_12122	2.66	2.62	4.67	8.62	7.3	10.33	27.35	25.26	17.61	19.2	12.27	6.9	4.93	5.44	5.15	2.01	1.05	0.44
HL_transcript_12126	0.98	1.4	1.87	3.9	2.62	3.18	1.32	1.85	1.32	1.4	0.9	0.89	2.02	1.36	3.04	2.78	6.19	5.69
HL_transcript_1213	8.82	10.69	12.73	17.03	14.56	13.39	17.12	14.62	15.63	21.59	18.14	19.6	13.4	18.34	20.2	18.13	17.97	20.72
HL_transcript_12130	1.32	1.23	1.19	1.76	1.11	1.58	0.79	1.16	1	1.24	1.23	0.97	1.2	1.32	1.04	3.62	3.2	2.49
HL_transcript_12133	13.31	14.31	19.02	27.73	25.67	25.14	22.03	34.43	31.94	36.82	34.14	44.6	12.43	35.6	45.13	17.61	13.53	30.23
HL_transcript_12135	31.92	20.13	37.47	39.71	34.84	47	20.95	52.8	37.46	24.85	18.7	15.36	10.19	21.2	21.08	11.6	11.12	18.87
HL_transcript_12136	13.81	13.99	16.95	32.05	33.85	47.61	21.87	31.13	28.37	33.62	31.16	47.28	14.87	21.96	40.99	35.53	29.74	35.93
HL_transcript_12137	79.21	95.5	104.7	138.85	125.82	215.91	194.21	245.49	198.63	323.92	357.3	373.04	135.11	167.88	223.74	185.99	163.34	190.17
HL_transcript_12140	52.13	22.16	31.53	16.04	45.76	7.24	15.33	7	5.31	5.93	4.52	11.23	10.2	8.6	6.04	8.48	4.45	4.17
HL_transcript_12144	26.51	23.27	29.06	26.88	26.43	29.25	26.92	39.99	37.15	25.5	21.37	17	13.1	18.03	12.75	9.54	10.69	11.57
HL_transcript_12146	8.54	8.99	12.5	18.22	16.36	22.73	12.81	13.49	11.23	16.93	18.14	19.01	9.7	12.46	21.6	11.25	13.49	15.64
HL_transcript_12147	13.49	16.87	8.71	4.78	2.87	6.26	69.19	10.49	34.68	12.5	10.32	15.85	132.23	37.84	7.34	32.8	39.21	28.36
HL_transcript_12151	4.34	4.29	4.65	10.27	9	9.63	10.33	4.41	1.85	1.42	1.2	3.61	5.15	8.98	7.17	27.64	27.43	22
HL_transcript_12155	1.26	1	0.52	0.31	0.17	0.51	0.17	0.67	1.82	0.5	3.94	2.94	1.12	1.53	3.06	5.79	3.56	2.05
HL_transcript_12157	14.06	13.61	16.05	16.82	21.29	12.65	41.02	31.92	21.47	13.12	11.59	12.65	12.14	19.57	17.51	21.54	19.99	18.58
HL_transcript_1216	9.67	4.85	6.77	5.78	3.17	5.76	10.27	1.72	4.83	0.09	0.97	0.45	0	2.91	1.1	1.53	0	0.1
HL_transcript_12166	4.96	4.52	6.66	18.11	19.51	15.44	4.77	10.17	6.05	2.64	3.13	3.14	5.41	6.86	10.68	13.39	7.37	7.15
HL_transcript_12167	3.63	3.9	6.31	27.36	15.64	18.62	2.32	3.12	2.52	2.65	1.69	1.91	7.72	6.89	6.6	16.5	19.13	13.36
HL_transcript_12175	0.1	0	0	0.03	0	0	0	0	0.04	0.03	0	0	7.69	54.14	0.69	306.36	233.91	223.18
HL_transcript_12187	31.18	35.71	40.37	28.61	48.93	68.76	54.3	102.06	85.81	153.7	83.69	82.62	20.1	19.53	47.97	6.6	5.22	12.23
HL_transcript_12188	84.06	60.32	62.13	47.71	35.22	29.86	28.34	26.76	27.7	8.37	7.01	18.21	6.18	21.13	8.54	18.09	16.2	9.77
HL_transcript_12193	3.93	1.6	3.4	1.9	3.89	1.92	8.24	1.22	1.29	0.05	0.11	0.69	3.74	3.12	0.5	0.47	0.13	0.82
HL_transcript_12196	6.81	8.13	12.02	11.54	10.06	6.29	6.22	9.36	10.88	5.12	6.44	3.51	10.54	11.14	9.08	3.47	4.34	3.55
HL_transcript_12201	4.17	8.5	7.32	14.14	12.96	19.3	11.54	9.98	9.31	15.48	22.86	13.67	15.15	12.21	20	25.07	24.07	17.11
HL_transcript_12205	34.82	35.16	26.76	18.16	15.81	17.71	19.96	13.01	16.82	6.29	8.92	10.19	17.62	9.61	8.85	7.54	8.13	7.56
HL_transcript_12209	201.68	295.97	237.16	188.77	176.13	379.48	29.83	65.6	54.06	60.01	45.31	22.34	32.8	40.37	51.67	45.29	33.58	114.56
HL_transcript_12215	95.95	51.27	106.89	2.61	4.16	9.7	21.05	65.29	37.61	59.19	38.37	9	8.17	8.81	1.21	0.75	0.24	1.2
HL_transcript_12218	64	71.49	79.09	114.05	113.29	150.31	95.24	117.33	102.86	157.83	155.12	211.7	87.84	106.71	139.94	146.2	121.97	169.27
HL_transcript_12220	3.6	3.1	5.37	4.43	5.42	2.69	5.78	8.57	6.18	7.78	8.05	5.46	3.4	12.41	11.82	7.8	6.18	9
HL_transcript_12227	1.31	1.43	2	3.84	2.57	2.38	2.74	2.11	2.8	2.14	1.95	4.32	2.71	2.32	2.35	3.82	3.69	6.33
HL_transcript_12228	4.87	7.47	3.46	3.44	1.52	6.07	13.03	0.81	3.8	0.59	0.77	1.91	16.27	2.95	3.36	0.27	3.35	0.73
HL_transcript_12229	1.41	0.85	1.43	2.7	1.3	1.64	1.95	2.7	2.29	4.47	5.88	6.39	4.41	9.11	12.18	17.86	16.47	19.92
HL_transcript_12233	45.54	73.9	85.97	62.86	60.24	42.32	124.71	132.21	173.15	117.06	91.23	127.19	50.69	122.76	194.15	22.54	19.57	19.53
HL_transcript_12235	69.44	77.23	85.75	138.35	123.44	127.59	119.66	155.9	135.88	199.59	168.52	225.14	134.19	141.8	196.49	190.83	147.07	169.98
HL_transcript_12236	15.94	14.87	19.93	17.38	15.61	12.46	21.48	23.95	18.56	22.59	20.77	28.86	16.05	15.03	19.61	6.1	4.08	6.89
HL_transcript_1224	2.63	9.18	3.93	1.35	1.28	3.74	16.42	1.62	7.24	2.59	2.25	7.19	6.03	3.9	2.45	0.76	0.67	1.34
HL_transcript_12243	24.87	25.12	32.07	32.41	13.88	20.42	1.41	1.15	0.38	0	0.67	1.17	0.64	4.36	1.1	10.38	10.58	9.91
HL_transcript_12244	57.38	52.12	88.35	60.05	81.89	118.5	105.89	171.83	144.63	221.83	277.77	165.82	85.76	87.35	115.24	96.01	48.04	120.59
HL_transcript_12249	14.94	18.75	17.51	24.13	22.34	11.93	15.12	18.11	15.26	16.6	18.08	11.76	19.13	19.87	15.2	43.79	38.43	30.96
HL_transcript_12250	44.48	64.81	53.57	39.14	49.47	33.6	33.13	47.67	36.86	47.42	13.58	40.69	14.2	11.5	21.36	8.89	7.96	15.92
HL_transcript_12258	93.87	65.31	58.51	27.85	35.22	20.98	23.86	3.84	5.18	0.45	0.55	0.89	72.97	24.96	1.6	6.68	13.71	1.2
HL_transcript_12259	35.11	40.84	34.27	20.96	19.69	16.77	19.92	25.37	24.96	12.72	15.22	10.62	16.13	20.62	16.65	31.15	28.02	20.59
HL_transcript_1226	16.17	10.9	21.74	3.3	3.59	3.54	6.66	2.99	5.53	4.15	0.88	6.35	2.49	2.14	4.13	0.23	0.13	0.91
HL_transcript_12263	17.22	42.86	23.79	27.04	21.29	31.74	7.15	12.85	8.12	15.64	16.42	10.66	10.41	10.11	9.89	18.01	15.74	22.81
HL_transcript_12264	0.83	8.74	2.09	37.94	13.02	22.15	42.31	37.74	40.84	25.17	83.22	27.19	169.72	100.23	285.36	53.31	65.43	21.52
HL_transcript_12266	1.65	2.31	2.7	5.37	4.98	4.54	2.28	2.94	1.73	3.16	2.16	1.64	1.85	4.11	3.78	5.2	7.31	5.52
HL_transcript_12268	14.39	19.19	16.98	22.99	16.95	15.84	19.43	17.39	11.83	7.24	11.41	15.76	15.44	11.37	15.16	9.56	3.06	1.04
HL_transcript_12276	9.82	9.87	16.87	36.28	44.19	37.86	15.6	44.09	26.26	36.87	17.38	20.23	10.5	10.73	14.64	9.64	6.93	12.47
HL_transcript_12278	373.59	141.73	186.91	161.1	431.56	63.96	9.06	3.7	8.63	0.18	13.96	0.53	10.27	48.33	1.92	17.19	2.54	0.43
HL_transcript_12281	293.38	80.7	142.88	343.72	992.83	196.86	52.26	12.23	33.76	2	58.27	4.61	22.35	263.72	14.19	72.24	18.07	8.04
HL_transcript_12282	11.95	12.57	17.18	30.36	32.68	41.87	12.42	26.06	19.34	20.49	17.19	20.87	12.73	17.58	19.13	26.41	24.9	24.05
HL_transcript_12290	137.78	78.71	87.23	295.43	207.24	127.73	35.09	40.44	29.32	26.83	6.41	16.65	49.01	34.27	63.51	22.83	38.37	9.61
HL_transcript_12297	6.99	2.6	4.46	6.96	7.47	5.75	45.53	2.09	7.61	0	0	0.95	5.94	1.77	0.07	0	0	0
HL_transcript_1230	6.85	8.59	6.32	12.87	12.19	13.62	3.54	4.98	3.02	4.13	10.7	3.4	4.91	6.36	12.69	16.05	21.64	15.45
HL_transcript_12301	34.67	30.05	39.96	19.38	19.21	10.6	18.74	17.98	14.91	8.37	6.49	3.79	20.09	14.13	10.96	8.21	5.92	9.03
HL_transcript_12304	25	18.33	20.44	9.85	17.54	15.42	14.5	15.91	12.93	10.23	7.02	8.64	9.27	11.1	8.35	17.24	19.97	24.03
HL_transcript_12315	34.09	17.23	51.91	65.13	76.61	96.03	2.65	5.18	3.29	3.47	2.17	3.81	2.06	2.57	4.38	6.55	9.16	8.54
HL_transcript_12321	60.71	68.28	69.62	76.57	63.33	71.94	27.08	55.56	44.21	44.64	26.69	23.91	30.59	33.91	36.46	32	20.95	29.57
HL_transcript_12325	32.26	20.1	56.27	138.23	136.12	111.37	84.84	268.69	182.24	295.13	156.36	165.76	46.92	84.32	178.74	88.62	81.37	96.88
HL_transcript_12327	55.88	68.32	86.17	57.21	68.1	79.09	87.07	139.94	100.03	168.75	89.16	139.28	67.16	98.47	107.13	105.85	63.35	88.8
HL_transcript_12328	9.84	5.96	6.08	20.84	15.72	11.77	31.19	45.3	25.47	37.31	42.93	21.27	13.23	18.15	22.52	50.25	41.77	31.42
HL_transcript_12331	5.08	3.12	5.07	6.46	5.89	3.82	0.56	2	1.26	0.21	1.22	0	1.21	1.99	0.41	1.65	2.68	1.55
HL_transcript_12334	4.18	21.98	8.07	2.65	2.4	2.66	23.32	13.11	27.64	2.28	2.46	9.73	17.34	6.14	11.05	1.71	2.95	2.06
HL_transcript_12337	53.61	40.31	66.64	56.74	52.05	41.37	42.37	50.62	56.22	14.17	13.94	9.87	10.36	21.8	31.83	10.96	9.07	17.44
HL_transcript_12339	262.32	287.89	253.12	493.25	450.48	290.49	160.35	100.78	80.61	45.41	19.36	50.37	184.46	213.32	47.81	429.16	410.13	182.78
HL_transcript_1234	1.42	0.76	1.78	0.62	0.64	3.36	1.14	2.34	2.86	11.4	9.68	1.8	0.22	1.07	0	0.69	0.35	2.52
HL_transcript_12340	4.04	5.4	7.19	3.7	4.76	3.64	5.3	6.45	5.1	17.22	10.81	4.22	2.07	5.66	0.85	2.18	1.25	3.16
HL_transcript_12352	5.03	3.68	3.67	1.85	2.95	1.31	4.25	3.3	2.98	1.12	2.03	1.98	3.32	5.21	3.54	1.65	2.26	1.14
HL_transcript_12359	74.68	99.54	147.48	158.54	156.23	209.4	321.29	271.75	283.17	302.19	331.86	500.53	124.38	225.89	243.92	153.43	121.15	75.16
HL_transcript_1236	1.34	0.98	1.84	3.16	1.88	2.96	2.09	2.27	1.82	0.96	2.32	3.33	1.72	2.39	2.35	4.8	5.81	4.64
HL_transcript_12370	18.28	13.97	25.61	16.81	14.06	16.68	6.4	8.52	8.62	6.39	8.35	1.97	4.08	8.97	4.35	9.97	10.53	10.91
HL_transcript_12371	84.62	38	79.1	67.32	50.68	27.47	22.19	56.29	31.81	12.82	11.85	6.76	15.48	71.28	29.86	54.13	53.61	61.06
HL_transcript_12375	3.78	3.79	3.53	3.11	4.1	2.79	3.45	4.94	5.09	3.99	1.86	5.15	2.82	3.03	3.29	1.82	1.39	2.31
HL_transcript_12389	101.96	177.22	105.39	25.15	29.14	25.96	209.86	39.1	129	49.3	18.35	74.93	77.39	29.99	33.48	5.24	3.09	10.24
HL_transcript_12391	14.11	14.97	17.71	15.68	16.36	26.49	17.87	25.93	23.87	27.7	24.24	28.41	11.12	15.25	16.57	17.61	12.94	22.33
HL_transcript_12392	31.18	37.59	43.02	54.03	52.39	45.07	31.35	40.73	30.71	35.09	31.76	21.97	38.2	43.12	46.06	100.05	70.4	78.97
HL_transcript_12393	12.53	29.45	15.92	5.78	6.66	6.97	26.93	18.23	38.58	21.08	16.23	24.08	17.62	12.01	15.08	3	3.49	4.05
HL_transcript_12396	7.27	9.86	15.6	4.85	7.25	3.4	16.45	14.08	19.9	2.9	4.61	11.26	1.05	3.84	6.02	0.53	0.43	0.14
HL_transcript_12402	31.51	37.37	45.31	17.98	20.71	21.84	17.02	40.74	23.42	9.18	5.63	16.21	14.8	9.69	39.85	7.81	9.25	3.92
HL_transcript_12403	23.04	18.88	29.6	78.25	61.64	71.75	33.32	61.17	65.96	39.95	29.3	23.97	22.29	28.48	49.58	35.59	22.96	30.33
HL_transcript_12404	48.98	36.43	50.72	75.91	66.25	56.15	28.86	47.59	41.31	20.47	20.68	14.22	29.17	43.87	34.65	46.7	45.9	37
HL_transcript_12408	0.28	0.23	0.69	5.73	4.75	3.24	1.67	0.74	0.07	0	0.11	0.06	0.37	0.27	0.67	0.36	0.08	0
HL_transcript_12419	4.7	5.75	6.56	6.48	6.67	2.65	5.68	6.35	6.26	1.69	1.62	0.91	4.4	4.76	1.78	2.99	3.41	2.18
HL_transcript_12422	262.44	229.83	381.76	470.6	431.74	293.15	441.97	470.56	403.17	212.72	131.87	168.71	134.59	221.82	334.28	101.06	83.05	79.38
HL_transcript_12423	3.3	3.08	2.71	3.76	2.99	3.1	2.49	1.76	1.59	3.15	4.09	5.09	3.48	3.69	4.38	8.54	10.32	8.78
HL_transcript_12427	26.25	29.42	21.64	9.51	11.84	10.21	28.95	5.58	13.7	1.96	3.44	6.11	15.62	8.25	7.71	5.23	4.81	1.8
HL_transcript_12430	38.11	25.57	36.71	44.39	31.53	28.2	12.85	8.79	8.81	5.41	6.33	6.72	8.45	12.42	9.31	10.65	8.74	10.63
HL_transcript_12435	61.25	57.33	64.69	96.88	126.08	87.69	103.15	32.82	53.46	12.82	27.31	17.98	22.62	20.33	14.53	10.33	9.98	4.55
HL_transcript_12439	21.68	32.81	23.74	17.53	16.29	16.11	14.03	9.06	9.45	5.04	6.17	5.58	21.03	10.51	6.9	15.35	20.13	16.36
HL_transcript_12441	15.95	14.51	14.47	8.24	10.44	11.72	17.52	10.18	7.83	10.67	11.1	15.42	8.4	12.11	15.04	4.89	8.08	6.29
HL_transcript_12447	3.31	4	3.39	3.35	3.28	3.85	1.11	1.17	0	0	0.99	0.47	7.97	9.24	1.5	65.61	83.92	49.31
HL_transcript_1245	4.19	4.59	6.29	9.14	6.57	8.55	8.16	10.32	7.12	6.82	9.38	10.11	4.61	6.56	7.31	7.69	7.29	6.87
HL_transcript_12450	45.49	35.31	48.02	159.29	129.28	83.76	98.7	72.63	82.21	52.41	24.4	33.46	304.43	182.32	57.61	203.59	172.06	94.29
HL_transcript_12453	46.5	28.53	22.75	14.03	14.93	4.76	10.11	1.33	1.53	0	0	1.37	20.31	3.89	1.21	2.73	5.01	1.12
HL_transcript_12459	61.33	48.58	40.24	49.52	81.41	76.42	153.85	8.49	148.51	0.15	4.62	21.39	34.68	17.15	4.26	4.04	6.78	2.68
HL_transcript_12463	6.83	6.44	7.21	8	12.89	11.65	7.65	13.08	16.64	16.47	16.95	13.9	6.23	12.98	13.55	11.93	12.18	6.75
HL_transcript_12464	35.41	32.4	35.06	29.3	24.49	17.62	14.84	19.42	15.71	8.62	8.58	1.84	26.23	19.89	5.62	25.72	24.18	19.27
HL_transcript_12465	42.74	58.07	39.17	24.36	25.06	17.65	37.66	18.27	36.61	9.8	6.98	31.06	15.96	8.59	13.44	12.46	10.18	8.15
HL_transcript_12470	36.2	30.6	51.35	79.43	66.56	97.75	130.02	210.83	154.5	195.92	132.59	100.67	80.96	93.36	120.72	37.89	37.44	34.23
HL_transcript_12472	36.83	52.09	41.27	37.41	37.27	37.38	36.42	22.39	20.95	32.97	24.35	25.67	12.52	19.2	16.65	23.36	19.88	24.25
HL_transcript_12474	33.83	44.3	51.2	54.36	52.14	70.02	35.99	49.04	42.18	84.51	65.7	36.81	12.82	30.43	19.95	17.84	11.88	21.32
HL_transcript_12478	10.96	14.69	13.4	28.8	27.94	47.14	14.23	22.15	20.08	31.26	22.77	28.69	10.44	14.35	25.37	20.68	17.31	30.92
HL_transcript_12487	1.77	2.33	1.5	3.77	4.03	4.03	3.53	3.7	1.91	4.9	5.45	6.5	2.37	4.75	7.02	7.67	8.98	10.65
HL_transcript_12492	4.24	4.34	4.83	2.56	2.94	4.05	1.85	1.84	1.36	0.72	0.44	0.64	0.79	2.25	1.43	4.19	3.1	2.37
HL_transcript_12495	23.14	28.62	20.55	17.57	13.91	15.74	27.02	8.97	19.48	8.65	6.97	7.16	14.49	9.2	6.98	9.34	11.17	7.99
HL_transcript_12499	47.59	34.08	67.73	22.97	20.85	22.06	11.12	17.3	29.13	40.49	22.61	8.34	30.77	30.13	26.34	9.95	11.34	47.91
HL_transcript_12500	7.14	10.52	8.47	12.78	9.87	12.08	9.09	10.97	9.21	23.84	31	25.06	24.43	16.58	13.56	20.13	13.63	19.4
HL_transcript_12509	30.3	192.34	79.89	13.7	7.54	18.24	145.05	21.97	66.94	13.43	15.46	53.58	72.64	42.52	35.22	13.48	9.53	10.47
HL_transcript_12510	100.57	193.02	118.84	45.46	46.03	44.78	22.56	47.93	38.64	55.63	34.67	18.04	22.85	29.88	26.44	28.17	24.43	28.7
HL_transcript_12511	2.41	1.15	8.1	7.82	3.56	4.2	3.99	0.71	0.32	19.45	26.18	8.56	8.61	11.4	16.32	11.13	12.88	10.21
HL_transcript_12513	23.95	23.32	30.75	40.45	37.44	36.56	28.44	47.49	42.5	49.54	47.93	52.47	19.61	29.57	38.41	28.7	28.05	40.46
HL_transcript_12517	5.47	4.95	6.54	8.19	3.45	13.66	1.15	5.27	4.84	9.13	11.07	2.75	10.58	21.83	12	51.81	51.87	99.31
HL_transcript_12520	6.36	21.76	13.73	3.75	3.98	4.93	7.72	9.5	17.68	43.39	41.2	21.11	11.1	10.14	17.89	2.35	6.31	9.25
HL_transcript_12523	32.62	48.67	24.53	27.71	19.39	25.18	89.86	11.8	34.63	5.38	6.18	12.62	62.8	32.43	7.23	17.68	24.81	13.25
HL_transcript_12528	5.44	6.04	8.86	13.35	13.18	5.19	10.54	19.79	12.5	4.56	10.81	4.36	31.79	20.92	16.96	19.86	14.9	12.67
HL_transcript_12537	11.21	9.5	13.09	12.86	10.84	6.51	9.42	9.88	15.46	16.9	20.16	11.08	9.7	10.61	10.25	5.25	5.18	5.15
HL_transcript_12540	20.96	18.59	28.66	63.14	63.66	36.33	46.66	57.26	70.88	47.22	71.56	56.42	66.97	119.34	83.82	69.2	68.24	59.5
HL_transcript_12541	16.99	76.94	54.78	2.58	4.96	1.34	69.37	40.07	93.95	114.29	116.05	170.19	37.99	70.24	96.14	5.32	3.52	0.88
HL_transcript_12547	1.81	1.89	2.39	4.1	2.23	1.64	0.28	1.48	0.79	1.67	2.06	3.06	2.12	0.61	1.55	8.59	6.01	5.04
HL_transcript_12548	67.96	75.56	72.53	118.1	113.14	197.72	3.36	10.7	7.76	13.68	6.04	3.87	0.45	3.61	1.5	1.82	0.65	1.99
HL_transcript_12549	4.13	2.57	3.45	3.32	3.64	2.9	1.7	0.78	0.99	0.89	2.11	1.12	4.77	4.22	3.26	5.32	10.41	9.09
HL_transcript_12553	15.17	20.02	20.55	11.62	11.59	17.81	4.44	9.43	9.29	6.12	3.29	2.37	1.71	1.86	2.19	2.65	1.49	2.98
HL_transcript_12554	12.6	11.49	11.04	14.12	15.98	14.21	9.15	13.26	11.74	20.18	13.71	30	11.67	19.19	20.89	31.11	39.66	36.93
HL_transcript_12555	1.91	3	2.69	4.8	3.5	2.06	2.18	2.31	3	6.88	8.37	11.94	2.67	5.96	4.28	4.76	5.85	6.22
HL_transcript_12560	20.34	15.23	21.94	23.09	20.87	14.61	23.59	25.21	25.44	14.57	17.58	10.45	28.59	51.98	36.2	33.77	38.36	28.19
HL_transcript_12566	32.5	19.78	26.84	26.34	40.08	19.26	7.68	9.89	6.8	1.86	5.44	1.26	3.74	10.61	5.14	9.5	8.83	7.71
HL_transcript_12568	2.27	2.92	2.97	5.46	5.47	6.33	1.82	4.18	2.53	6.84	3.38	7.48	5.24	4.83	7.09	10.57	12.15	12.22
HL_transcript_12571	56.17	43.37	36.59	40.84	27.13	17.16	10.74	8	12.94	0.72	1.09	3.97	8.41	7.98	6.44	11.48	13.45	11.11
HL_transcript_12574	31.71	28.23	11.45	9.09	5.31	13.92	34.06	1.13	27.02	0.03	0	1.46	6.03	1.04	0.56	0.19	0.16	0
HL_transcript_12576	0.5	4.73	0	2.7	0.79	0.81	0.72	1.35	2.42	36.43	23.12	44.54	0.75	4.87	4.43	0.65	1.86	0.8
HL_transcript_12577	18.69	16.76	27.22	20.81	19.66	32.87	43.06	14	14.28	74.71	62.43	33.56	28.63	37.6	33.68	42.13	38.86	35.05
HL_transcript_12594	4.69	5.84	7.28	9.97	8.94	9.64	5.44	5.91	4.39	2.78	2.84	2.67	5.21	10.87	9.83	21.73	27.78	25.06
HL_transcript_12597	8.49	4.25	4.75	6.99	10.21	6.27	6.31	1.78	13.82	0.79	1.31	0.94	2.19	2.41	1.15	0.84	1.77	1.13
HL_transcript_1260	0.68	0.31	0.49	0.95	1	0.78	1.53	0.86	0.73	0.31	1.37	0.7	2.47	2.39	2.4	2.89	3.8	2.72
HL_transcript_12600	9.56	20.44	15.92	9.32	8.21	7.05	26.56	10.64	20.17	24.94	21.78	55.08	17.08	14.59	23.19	29.47	30.3	30.69
HL_transcript_12602	0.89	18.69	4.28	76.43	75.45	103.42	75.58	54.04	49.94	68.91	66.78	135.24	7.87	5.83	73.03	0.11	0	0.09
HL_transcript_12608	9.64	29.18	20.41	3.01	6.41	1.52	30.74	31.71	60.91	8.7	18.68	12.91	19.42	18.87	36.15	2.11	1.61	1.08
HL_transcript_12609	26.93	27.19	33.19	25.96	21.34	20.85	25.24	26.79	25.67	20.22	16.59	21.43	25.2	26.14	14.36	11.28	6.66	18.74
HL_transcript_1261	6.07	8.08	5.68	8.46	5.66	6.89	3.23	2.23	2.82	0.44	1.29	1.02	4.62	3.49	0.92	5.34	6.02	5.73
HL_transcript_12614	6.14	29.87	8.54	0.45	0	0	17.13	3.81	10.96	14.09	29.7	36.66	5.48	7.04	12.08	0.24	0.6	0.3
HL_transcript_12617	107.18	155.86	102.88	75.7	60.76	72.07	79.51	10.26	77.65	53.83	55.44	79.84	67.99	41.07	20.81	15.71	23.69	5.5
HL_transcript_12620	32.91	51.58	42.04	28.15	33.98	27.85	54.62	26.06	60.88	9.62	9.13	38.07	23.98	14.71	19.46	20.67	23.45	14.06
HL_transcript_12622	2.14	6.25	3.71	18.19	11.47	14.03	0.19	0	0	0.3	1.34	0.49	3.69	3	6.01	10.06	10.74	9.88
HL_transcript_12635	0.74	0.86	1.97	0	0.71	0	0.98	0	2.25	7.6	2.28	9.93	2.37	1.65	2.91	2.98	2.55	3.81
HL_transcript_12644	4.96	4.71	5.49	8.77	7.44	6.68	5.78	5.63	6.18	5.51	4.03	8.44	10.21	11.23	8.53	16.72	16.71	15.85
HL_transcript_12646	10.21	11.67	12.87	14.32	13.73	14.79	14.73	11.59	11.22	26.54	22.51	29.31	13.46	15.84	24.27	17.17	19.99	20.68
HL_transcript_12648	47.56	31.49	43.02	64.01	78.06	56.98	423.59	34.48	101.71	5.82	6.33	30.08	93.6	28.7	4.94	4.08	5.16	1.72
HL_transcript_12649	293.88	255.32	190.69	97.92	74.86	79.15	395.46	40.05	308.76	99.61	43.87	400.7	61.83	56.72	39.24	22.16	23.25	6.3
HL_transcript_1266	21.71	21.9	25.25	30.89	21.89	24.86	33.13	33.39	30.92	43.97	48.61	38.9	25.71	27.37	29.1	24.81	24.34	27.6
HL_transcript_12665	0.82	1.97	4.73	5.26	5.77	6.69	1.87	4.41	1.87	6.77	10.51	10.22	19.78	21.8	15.59	20.56	20.17	19.58
HL_transcript_12677	9.04	4.92	5.94	20.4	20.71	12.13	15.79	3.94	18.38	0.48	0.81	1.45	4.63	4.01	1.91	2.18	2.93	1.05
HL_transcript_12682	1.03	1.55	0.75	2.91	2.41	3.88	1.52	2.61	0.74	6.3	9.55	7.68	3.64	4.81	3.21	5.49	7.72	10.54
HL_transcript_12683	6.62	10.64	10.54	15.7	18.06	21.34	30.3	14.32	8.73	6.61	15.83	31.83	54.55	74.36	36.42	28.64	34.27	17.77
HL_transcript_12684	20.74	29.94	32.5	59.57	49.83	59.58	11.27	51.39	22.35	13.84	19.13	5.97	2.94	11.21	10.31	9.34	10.27	7.66
HL_transcript_12685	88.47	54.68	58.11	61.51	49.66	56.92	58.49	25.75	63	21.3	26.42	25.63	28.87	22.23	17.89	23.79	24.17	18.31
HL_transcript_12686	3.34	3.88	5.06	8.24	6.28	5.44	5.28	3.97	3.48	2.25	3.52	4.11	7.37	6.85	6.01	12.4	11.51	9.95
HL_transcript_12690	0.81	0.3	1.3	10.61	3.68	6.23	13.67	29.68	21.69	37.44	21.21	9.73	2.4	5.49	6.11	0.63	0.14	0.45
HL_transcript_12693	55.79	60.4	51.38	39.91	42.69	24.95	33.05	29.43	28.78	20.21	23.01	16.59	49.72	31.41	16.25	20.44	21.88	10.37
HL_transcript_12699	3.45	3.07	4.26	3.19	4.93	4.75	4.32	1.98	2.23	0.76	1.69	0.94	2.23	3.33	1.22	2.61	2.7	1.06
HL_transcript_1271	6.95	5.16	8.78	14.13	15.01	15.14	11.69	18.66	12.81	5.59	6.2	8.78	3.93	7.73	8.52	5.52	5.6	6.44
HL_transcript_12712	79.91	62.94	105.82	144	126.32	115.59	179.41	262.76	196.87	182.04	170.6	149.25	157.87	127.76	125.06	96.65	91.4	101.82
HL_transcript_12713	50.71	76.48	65.23	55.03	53.29	88.11	91.09	93.92	110.43	226.34	199.2	233.39	77.14	97.13	143.11	57.48	54.16	80.37
HL_transcript_12714	37.35	33.71	38.55	26.22	24.82	14.58	24.12	33.89	34.71	24.4	24.46	13.78	15.82	17.46	13.9	20.02	17.92	15.55
HL_transcript_12716	85.61	106.47	114.27	189.44	158.47	285.55	214.85	224.62	191.1	112.26	159.98	116.65	37.72	44.71	60.89	47.79	36.45	38.82
HL_transcript_12717	23.94	30.62	28.83	17.09	19.79	11.12	13.06	5.12	5.75	1.07	0.8	2.66	1.68	3.67	3.7	1.2	1.08	0.42
HL_transcript_12718	28.55	18.17	21.64	24.66	17.1	21.12	13.16	5.93	6.03	2.53	3.1	9.44	11.3	7.98	5.22	13.78	13.18	9.01
HL_transcript_12729	0.46	0.09	2.06	1.72	0.85	0.88	1.84	0.88	0.63	18.53	38.55	13.61	27.49	23.69	37.27	40.57	50.88	48.43
HL_transcript_1273	5.59	2.94	6.42	3.82	4.56	5.61	0.8	1.69	0.93	0.91	1.47	3.63	1.46	2.02	0.82	0.5	1.45	1.19
HL_transcript_12730	8.58	3.93	7.92	9.56	17.53	5.69	2.91	3.8	5.49	1.47	4.17	1.2	0.27	2.72	0.78	0.92	0.39	0.63
HL_transcript_12733	36.09	9.22	19.44	275.14	377.68	223.67	5.42	4.92	2.08	2.03	4	0.31	5.58	13.22	1.61	11.58	8.02	2.27
HL_transcript_12736	46.13	22.9	54.86	29.42	28.85	92.67	81.38	61.34	59.52	170.76	273.23	333.8	27.86	109.03	64.3	43.46	55.4	103.61
HL_transcript_12739	13.01	15.2	8.15	6.99	4.35	8	71.41	4.34	22.01	1.8	2.29	6.5	12.72	14.28	1.95	4.01	7.73	2.6
HL_transcript_12741	17.7	17.73	16.17	16.66	14.79	8.5	22.41	14.44	17.05	13.57	10.75	8.25	16.05	11.5	6.65	7.61	8.93	4.64
HL_transcript_12743	10.69	8.65	14.05	10.76	9.9	10.34	11.07	14.12	11.96	7.77	9.14	7.99	9.67	11.03	10.07	4.82	6.3	5.37
HL_transcript_12748	162.48	42.66	89.08	19.48	36	14.54	129.54	27.33	17.78	3.27	5.59	3.25	25.61	16.15	5.43	2.02	5.09	2.07
HL_transcript_12750	9.67	7.12	8.46	14.88	8.54	6.42	8.48	5.29	7.53	2.78	2.56	2.76	8.55	8.54	5.71	8.65	9.66	7.61
HL_transcript_12755	10.42	9.88	12.95	17.37	17.23	15.45	9.09	12.24	15.58	2.77	4.33	8.85	5.32	13.31	8.32	25.48	28.79	31.18
HL_transcript_12765	120.61	75.25	117.06	70.72	97.9	64.87	76.69	69.46	62	31.05	18.5	13.67	49.38	40.84	24.2	17.85	15.63	15.57
HL_transcript_1277	3.21	5.56	4.37	4.72	4.13	4.78	2.03	4.32	3.25	5.83	4.44	6.26	3.67	4.16	4.07	14.32	15.52	16.62
HL_transcript_12771	14.48	11.9	14.59	2.59	5.68	1.74	3.73	18.78	15.04	12.41	6.03	3.37	3.51	9.38	3.03	5.79	2.72	9.14
HL_transcript_12781	7.79	10.75	9.52	7.94	7.88	5.27	4.36	5.55	6.01	2.62	3.55	2.63	5.72	5.5	5.82	8.83	7.95	5.73
HL_transcript_12783	16.66	15.56	11.73	7.45	7.04	5.24	10.79	5.86	7.8	2.73	4.32	3.92	6.92	7.32	8.71	6.13	10.96	5.51
HL_transcript_12787	1.9	1.85	2.36	5.99	4.44	7.14	3.07	6.71	9.48	2.27	0.34	13.29	0.73	0.98	4.72	1.48	1.3	0.84
HL_transcript_12792	67.29	67.37	69.86	89.41	80.59	91.27	113.66	133.34	144.62	157.38	135.98	118.38	66.79	67.77	68.96	63.69	59.43	53.44
HL_transcript_1280	3.71	4.07	3.7	2.83	2.98	1.7	8.57	9.28	11.9	3.83	1.69	6.84	0.87	2.49	3.82	1.5	1.84	0.64
HL_transcript_12802	6.52	6.75	5.46	4.63	5.26	5.4	3.82	3.73	4.69	1.34	2.14	2.46	3.39	3.6	2.6	3.85	5.54	5.81
HL_transcript_12805	28.09	22.38	24.91	37.3	42.16	34.08	17.94	19.47	12.71	4.41	4.28	7.14	13.81	15.54	16.79	27.92	26.96	21.89
HL_transcript_12806	0.75	2.82	0.86	6.77	4.21	8.06	1.12	1.24	1.38	10.65	6.46	3.07	13.21	6.98	13.73	16.66	10.47	33.82
HL_transcript_1281	2.22	2.55	1.91	3	4.42	3.04	2.64	1.24	1.44	0.7	1.53	3.29	2.7	3.07	2.78	5.68	7.52	6.08
HL_transcript_12821	11.71	9.18	14.19	13.58	12.73	11.13	17.22	22.6	20.23	10.82	18.26	12.44	14.13	21.68	16.62	30.16	31.32	25.69
HL_transcript_12827	6.98	6.68	11.68	13.23	12.18	18.74	12.32	17.42	15.03	16.07	15.94	19.18	7.27	9.96	14.91	13.2	12.96	13.46
HL_transcript_12828	72.86	54.35	68.99	79.38	101.26	61.43	55.07	7.11	99.59	0	2.22	28.72	35.58	13.88	5.4	2.47	4.9	1.63
HL_transcript_12831	4.81	4.02	5.11	6.26	4.87	5.17	5.01	6.55	7.74	9.8	6.56	8.82	2.74	5.79	6.55	7.5	3.73	7.23
HL_transcript_12834	4.49	5.58	3.71	3.8	6.8	5.81	4.82	8.3	3.73	3.61	4.3	3.96	6.08	6.34	5.87	15.14	15.8	15.22
HL_transcript_12835	7.8	7.69	6.13	8.94	4.77	5.47	6.74	2.95	4.25	0.4	0.83	1.57	9.35	5.51	1.82	9.76	13.22	7.94
HL_transcript_12836	4.3	3.64	5	10.28	7.87	13.36	7.68	8.46	7.32	12.4	11.87	21.43	7.15	9.6	16.48	8.78	8.84	18.56
HL_transcript_1284	188.05	171.65	140.2	27.27	10.68	29.94	58.4	27.23	59.49	4.65	15.44	7.44	56.17	41.91	10.32	5.74	15.67	2.38
HL_transcript_12844	12.27	17.6	14.33	8.59	11.94	3.61	3.48	5.03	1.88	1.93	0	0.74	3.16	4.88	1.44	6.33	10.37	2.23
HL_transcript_12845	37.66	28.34	40.79	65.94	66.25	75.68	68.47	101.07	74.4	122.33	120.8	85.33	56.34	72.38	71.26	65.29	55.09	77.14
HL_transcript_12848	5.98	20.52	16.31	1.32	2.73	1.43	27.57	24.23	19.65	9.48	13.02	17.56	7.64	11.5	19.42	0	0.09	0
HL_transcript_12849	18.88	23.85	17.35	27.37	22.94	49.02	22.32	13.4	9.91	7.59	6.56	24.17	10.38	7.81	19.28	5.03	9.21	3.12
HL_transcript_12853	5.05	1.3	5.97	11.07	10.6	5.07	4.18	11.44	12.53	6.07	6.32	3.89	6.36	21.41	17.75	17.25	17.01	20.12
HL_transcript_12859	6.11	7.46	8.39	15.44	14.95	11.09	13.49	10.87	11.31	17.16	13.83	14.77	11.09	11.02	14.6	21.71	22.49	22.99
HL_transcript_1286	12.07	5.06	4.83	8.46	4.53	10.43	14.67	1.44	9.01	0.17	0.77	0.2	2.86	1.6	0.31	1.19	2.88	0
HL_transcript_12875	33.23	39.49	37.92	42.94	38.66	28.27	15.1	48.69	35.27	24.34	9.72	7.47	14.7	11.81	30.45	19.89	16.69	22.97
HL_transcript_12879	0.22	0.24	0.34	0.96	0.12	2.22	0.07	0.03	0.07	0.61	0.37	1.05	29.26	3.7	1.34	3.87	7.26	1.79
HL_transcript_1288	2.65	3.28	4.48	5.66	3.54	6.51	4.14	4.07	4.22	9.46	8.73	10.72	2.73	3.9	3.09	1.43	1.53	1.57
HL_transcript_12881	14.33	15.15	16.04	28.25	33.58	30.37	22.43	31.1	26.1	35.28	26.62	36.24	29.09	24.89	33.37	36.98	34.26	42.48
HL_transcript_12889	8.35	20.92	12.09	8.15	5.38	6.86	15.99	4.04	10.66	5.76	6.9	11.54	6.9	1.07	5.33	0.66	0	0
HL_transcript_12890	19	36.51	35.74	13.51	25.03	8.45	20.18	27.99	38.34	3.32	2.38	16.41	19.53	20.51	49.28	6.25	5.13	2.55
HL_transcript_12892	1	1.73	2.18	7.77	4.77	19.71	1.57	2.14	3.64	13.56	22.67	5.31	1.51	7.48	10.36	9.87	8.3	15.18
HL_transcript_12893	3.72	4.66	5.46	5.58	5.17	5.71	6.19	9.23	8.46	10.4	11.42	12.85	2.76	5.29	8.83	4.07	3.8	6.98
HL_transcript_12897	16.55	33.78	20.54	22.44	8.58	7.91	17.82	6.21	9.75	2.54	5.22	2.53	60.33	44.31	19.79	11.54	25.65	2.79
HL_transcript_12899	10.5	11.1	12.4	6.94	9.21	6.17	8.82	12.6	14.88	7.58	13.76	9.03	11.04	12.7	8.7	3.71	5.45	4.45
HL_transcript_12908	11.03	9.12	9.32	4.75	6.48	7.37	2.26	1.84	0.62	0.53	1.07	0	0.38	3.46	1.53	2.12	2.88	1.65
HL_transcript_12909	27.28	25.1	35.89	69.68	60.98	36.5	22.39	28.85	32.02	12.42	13.4	6.44	13.91	16.43	13.35	13.18	14.58	11.07
HL_transcript_12910	9.44	12.95	15.38	18.47	19.29	11.69	9.36	10.46	7.79	6.34	3.66	6.33	8.69	7.47	8.5	7.18	6.16	5.37
HL_transcript_12911	31.91	36.7	35.23	31.97	31.85	32.53	35.2	45.77	40.86	40.3	48.29	30.24	27.33	29.76	32.32	14.67	17.47	16.68
HL_transcript_12918	11.24	10.99	12.74	11.83	13.56	8.84	9.09	9.01	10.83	8	4.36	3.59	8.04	7.3	6.55	4.51	3.89	5.71
HL_transcript_12919	38.13	38.75	39.19	57.78	59.45	80.05	52.28	61.72	56.41	75.45	67.57	84.58	43.43	44.6	74.69	77.7	78.54	95.28
HL_transcript_12927	58.06	116	51.53	20.9	10.8	12.88	151.98	13.95	110.66	24.81	15.39	43.97	24.64	22.25	11.34	2.22	6.37	1.68
HL_transcript_12928	33.13	32.32	44.28	59.92	69.22	109.33	38.72	67.98	70.54	129.35	91.42	36.83	27.51	50.8	33.55	49.91	40.49	77.68
HL_transcript_12937	5.03	1.15	4.13	3.02	4.04	2.77	9.04	0.29	0.85	0	0	0.29	1.3	1.37	0.04	0.33	0.08	0
HL_transcript_12939	0.36	0.07	0.11	0.07	0.52	0.72	1.1	0.1	0.15	0.77	5.6	5.4	0.8	3.86	11.81	1.86	2.14	1.36
HL_transcript_12940	17.86	17.48	18.23	32.33	35.58	31.89	14.96	27.79	18.3	9.47	11.1	19.75	17.87	19.58	16.69	50.43	44.51	43.13
HL_transcript_12949	51.85	27.4	62.93	88.18	102.54	75.71	36.14	65.83	45.04	20.17	15.67	20.75	6.59	30.53	26.42	13.94	8.56	10.79
HL_transcript_12951	5.14	3.81	7.29	10.94	10.14	7.8	7.61	13.65	9.72	8.67	9.98	8.79	4.39	8.2	10.56	7.31	6.46	6.78
HL_transcript_12957	144.88	138.17	184.26	99.52	108.83	129.2	74.57	188.03	144.6	123.63	95.83	62.65	36.36	48.85	41.07	33.44	31.99	43.98
HL_transcript_12960	11.22	9.47	15.12	24.26	23.14	20.39	9.19	12.15	5.85	9.16	7.81	12.23	14.9	23.27	28.4	29.14	37.97	23.47
HL_transcript_12962	5.33	2.26	6.83	9.53	13.88	28.57	36.37	59	19.92	66.65	96.47	106.3	2.67	2.94	18.66	0.59	0.78	0.61
HL_transcript_12963	8.23	7.67	9.59	8.87	9.7	9.54	11.1	14.7	11.96	14.81	14.86	17.84	11.41	9.94	10.81	7.8	5.04	8.97
HL_transcript_12965	16.08	13.92	15.16	16.74	14.32	9.19	10.22	11.16	16.05	5.26	8.47	4.81	11.77	10.07	8.93	8.73	11.68	5.5
HL_transcript_12966	18.5	23.75	24.95	52.83	53.13	37.9	78.82	19.73	13.22	8.85	7.65	6.48	37.26	28.05	19.99	56.24	44.9	16.84
HL_transcript_12967	8.25	7.67	14.61	14.74	8.7	11.01	10.36	6.79	4.43	36.32	36.52	24.88	8.24	8.56	8.43	6.23	4.37	11.44
HL_transcript_12968	28.61	40.31	33.18	31.28	30.1	31.42	13.68	20.15	14.74	31.46	15.56	7.76	6.44	9.83	31.86	15.57	13.2	21.48
HL_transcript_12976	9.05	2.79	5.03	3.14	7.29	3.35	4.41	0.42	0.74	0	0.19	0.33	0.62	0.84	0.08	0.26	0.29	0.32
HL_transcript_12991	73.08	48.16	59.58	50.93	39.26	63.32	6.7	6.19	5.45	8.77	4.59	6.35	7.18	10.07	8.21	31.39	28.18	35.95
HL_transcript_12997	64.05	56.01	72.38	108.13	96.2	130.6	111.63	90.61	102.47	154.56	191.11	62.68	26.91	48.89	39.37	40.99	41.81	45.05
HL_transcript_12999	16.78	13.73	15.29	15.15	12.87	11.42	11.33	5.64	9.49	2.43	2.43	4.34	13.36	8.95	4.61	7.97	9.31	8.05
HL_transcript_13003	10.27	10.3	12.19	16.88	15.18	13.88	13.15	24.17	18.33	18.69	20.57	20.19	8.75	12.37	17.51	12.07	9.85	13.46
HL_transcript_13009	35.41	46.24	38.62	42.91	39.93	28.48	20.97	21.14	21.01	13.36	11.92	8	32.23	25.72	11.93	33.01	28.35	30.98
HL_transcript_13012	10.17	4.62	11.51	28.49	25.19	40.57	4.21	16.72	10.27	2.54	2.16	5.44	0.63	17.96	13.61	11.19	11.08	10.3
HL_transcript_13014	40.48	31.71	31.38	39.5	29.73	25.23	36.33	18.86	21.99	3.68	3.1	7.8	25.42	15.99	6.25	25.58	27.7	17.25
HL_transcript_13015	138.47	157.78	162.94	182.05	175.97	214.59	179.3	206.65	202.34	308.85	272.64	227.26	154.38	180.15	236	200.76	169.01	218.33
HL_transcript_13017	106.05	110.43	136.58	49.39	52.29	108.41	48.99	82.36	41.22	59.73	35.61	12.05	14.26	45.51	36.79	63.07	50.67	122.92
HL_transcript_13023	18.29	11.14	22.91	2.05	6.36	4.85	11.42	3.59	4.34	2.57	1.14	7.1	1.71	1.83	1.14	1.09	0.55	0.61
HL_transcript_13024	3.19	10.99	9.42	21.74	17.76	38.75	15.55	14.66	12.46	59.33	54.24	60.31	35.87	45.26	60.86	70.53	50.13	68.46
HL_transcript_13033	4.51	3.57	6.66	14.34	14.79	8.74	7.57	13.19	14.52	7.07	9.78	10.05	3.94	10.74	13.62	12.83	13.22	15.29
HL_transcript_13038	1.77	0.79	1.2	2.89	2.82	1.89	1.4	1.75	0.9	0.9	1.43	1.6	2.03	2.56	2.39	3.54	6.07	5.96
HL_transcript_1304	5.77	5.42	7.6	8.04	6.2	4.76	9.66	10.35	9.17	8.09	10.22	6.16	5.7	7.59	6.76	2.78	2.83	2.28
HL_transcript_13040	29.73	26.6	43.93	17.99	15.89	19.13	0.84	3.27	0.89	0.62	2.02	3.36	0.21	8.42	1.36	11.48	7.43	0.98
HL_transcript_13042	44.81	35.92	30.66	37.12	30.34	20.51	41.3	5.83	24.64	4.55	5.72	8.78	26.73	15.79	8.11	11.26	13.34	5.77
HL_transcript_13051	10.03	10.43	11.07	18.32	20.44	20.43	12.42	16.05	10.14	8.04	6.12	9.48	8.63	9.4	11.43	26.85	27.31	24.32
HL_transcript_13053	9.45	11.59	10.41	11.02	9.45	9.36	10.67	6.98	7.1	3.83	4.45	3.62	14.67	9.29	7.23	7.86	9.95	8.35
HL_transcript_13058	50.76	90.59	75.34	60.93	55.06	64.29	89.89	69.36	95.67	128.1	131.11	144.13	60.36	80.74	110.53	69.77	62.32	61.8
HL_transcript_13060	31.15	16.72	21.83	3.45	10.49	12.59	1.2	1.47	1.29	22.67	32.18	8.59	2.96	3.92	0.87	0.24	0.94	0.86
HL_transcript_13064	183.3	62.93	80.98	64.69	193.06	21.85	5.75	0.59	0.68	0.03	1.14	0.23	3.62	15.12	0.24	7.72	0.84	0.11
HL_transcript_13065	144.16	133.35	114.03	89.92	73.07	96.64	327.37	26.49	142.04	10.66	12.14	35.02	207.87	55.34	13.02	22.49	26.49	12.77
HL_transcript_13079	12.88	19.09	18.64	40.26	30.97	43.61	10.69	10.86	6.5	25.23	35.69	35.28	24.05	31.85	33.36	65.03	72.13	71.18
HL_transcript_13081	1.02	2.25	1.67	4.68	4.1	4.04	1.61	4.78	1.54	9.46	7.68	10.04	2.69	4.86	8.43	3.76	2.51	11.5
HL_transcript_13082	18.34	22.16	22.14	21.17	16.93	17.93	15.59	14.46	15.18	12.75	11.01	10.94	12.24	12.86	13.44	8.86	10.36	11.9
HL_transcript_13093	51.37	53.07	51.84	54.08	59.02	40.88	21.03	27.11	33.76	9.64	11.22	11.1	4.99	11.71	7.55	6.67	8.33	8.13
HL_transcript_13096	3.12	1.45	1.84	1.93	1.05	2.8	0.04	0.62	0.11	0.18	0.94	1.2	0.58	2.74	1.08	12.55	20.13	12.93
HL_transcript_13097	14.35	20.53	16.91	18.97	18.08	17.72	11.29	12.02	5.99	5.63	7.27	4.77	14.23	10.43	10.56	20.07	19.59	22.43
HL_transcript_13101	723.9	446.72	619.18	232.33	306.37	134.03	616.05	183.84	231.96	177.28	130.58	190.2	337.87	375.53	430.02	303.85	201.36	314.23
HL_transcript_13103	23.48	22.97	22.26	35.87	27.86	51.43	12.06	24.47	12.18	38.62	23.98	31.59	36.87	21.14	50.04	75.54	77.71	67.97
HL_transcript_13104	19.9	20.72	25.61	17.4	12.48	12.23	39.12	77.94	47.16	48.14	21.29	9.78	17.53	18.25	37.32	15.43	13.43	17.09
HL_transcript_13109	15.37	8.26	17.36	25.84	24.16	8.1	13.12	21.5	27.47	8.05	13.08	0.27	6.6	10.83	5.87	3.4	1.72	1.98
HL_transcript_13111	5.38	6.05	7.42	3.34	3.4	2.55	5.26	4.76	5.6	2.37	2.05	0.62	5.72	3.79	1.86	2.29	2.66	1.34
HL_transcript_13112	10.61	10.28	16.31	12.41	12.38	17.88	16.82	23.25	17.63	34.35	20.1	16.4	16.77	17.87	23.45	15.04	10.46	18.34
HL_transcript_13115	6.95	5.98	1.85	3.48	1.73	1.51	3.03	0.56	0.94	0	0.13	0.2	1.32	1.11	0.17	1.79	3.54	0.59
HL_transcript_13116	38.55	37.8	44.27	42.48	31.27	25.09	21.76	26.23	22.57	11.53	12.83	7.38	16.6	23.38	15.43	31.36	27.22	22.6
HL_transcript_13117	3.07	0.49	2.79	4.18	4.01	4.27	1.88	5.24	4.46	5.06	5.64	0.96	0.99	0	0.6	15.06	15.34	5.13
HL_transcript_13121	0.72	1.06	2.56	3.58	3.47	1.65	0.56	1.89	2	3.48	1.87	0.87	2.2	4.52	4.84	5.8	6.01	6.37
HL_transcript_13130	80.37	67.89	40.1	37.29	37.63	22.14	25.06	15.53	48.4	3.64	2.94	18.04	25.32	52.54	20.13	32.66	42.82	33.99
HL_transcript_13134	89.26	105.48	69.95	38.55	32.21	22.47	60.99	21.22	34.07	17.92	15.85	19.31	36.49	27.23	13.95	33.71	38.55	9.33
HL_transcript_13140	10.65	12.77	10.34	52.13	96.09	90.41	3.13	15.7	3.24	16.13	9.46	6.14	24.53	16.15	10.54	75.77	82.78	54.7
HL_transcript_13143	25.44	30.16	32.3	27.16	32.26	36.72	35.76	32.63	39.78	84.75	83.93	89.68	40.27	56.43	59.46	54.35	42.76	65.81
HL_transcript_13145	7.76	7.94	10.75	8.95	8.03	14.78	25.99	29.74	36.86	28.89	34.97	26.21	9.23	17.99	26.02	7.31	3.51	7.25
HL_transcript_1315	1.88	1.75	1.28	2.24	1.86	2.17	1.85	1.55	1.05	3.42	3.79	2.7	2.68	2.4	0.94	4.09	4.26	5.2
HL_transcript_13151	6.12	9.56	9.74	6.12	3.45	7.8	9.29	5	22.35	224.69	117.74	88.53	4.03	18.42	19.26	3.06	1.48	3.2
HL_transcript_13152	53.56	11.95	16.71	23.31	81.26	7.94	0.61	0.23	0.11	0	0.68	0	0.4	5.81	0.08	1.15	0.46	0
HL_transcript_13162	28.75	25.21	33.59	36.03	32.94	37.85	35.23	31.3	32.86	55.37	56.94	41.62	40.88	71.65	62.49	63.6	61.42	53.61
HL_transcript_13164	376.9	438.7	517.5	695.73	642.54	1128.56	863.86	923.92	851.87	846.28	867.21	957	391.09	481.3	739.59	538.05	423.09	553.37
HL_transcript_13173	16.29	16.01	11.04	6.44	4.78	5.7	51.19	4.8	11.79	2.18	2.3	13.36	7.38	7.42	2.53	6.5	8.06	0.85
HL_transcript_13177	53.94	70.89	57.05	69.41	65.51	110.35	17.66	33.5	30.6	25.12	26.38	17.38	34.88	33.32	48.47	61.53	54.41	114.8
HL_transcript_13181	70.04	108.8	49.5	15.67	30.42	12.34	31.84	4.47	5.11	1.15	4.04	8.95	38.17	21.21	21.68	5.39	6.95	1.75
HL_transcript_13182	96.4	65.78	77.64	20.55	23.24	17.97	137.03	25.69	37.47	13.77	18.49	8.76	6.33	7.8	10.25	0.78	0.9	0.77
HL_transcript_13184	56.87	13.9	47.71	54.32	114.81	21.45	102.29	1152.58	177.16	56.17	32.75	16.1	40.69	130.66	29.42	31.58	30.36	5.1
HL_transcript_13188	0	0	0	1.2	3.73	0	3.34	0	0	0	1.85	2.4	7	1.15	1.16	0	7.55	2.58
HL_transcript_13192	22.83	23.88	15.41	18.03	20.33	16.89	9.56	1.44	2.74	1.25	1.81	2.5	24.33	16.32	0.96	29.78	40.97	9.4
HL_transcript_13193	109.44	98.81	126.45	20.57	17.7	13.04	62.55	181.66	177.66	115.39	48.37	17.05	42.96	65.49	23.22	14.33	14.92	40.27
HL_transcript_13196	17.78	14.87	15.37	9.63	11.37	5.14	18.11	12.42	22.78	6.9	4.13	12.63	36.34	12.76	15.55	30.31	54.19	33.8
HL_transcript_13198	20.4	18.69	20.64	14.65	11.35	8.89	15.27	11.42	14.41	10.16	7.6	9	17.47	15.56	13.68	7.48	9.35	5.34
HL_transcript_13199	44.22	55.42	51.91	55.59	48.25	59.13	48.69	63.37	50.01	64.51	71.34	74.45	57.95	68.04	67.48	117.92	96.05	125.77
HL_transcript_1321	0.39	0.96	0.95	0.11	0.04	0.37	0.53	0.07	0.65	0	0.71	1.75	1.38	0.92	3.05	2.51	4.65	497.8
HL_transcript_13213	8.2	7.51	10.73	17.42	18.67	16.65	9.52	15.71	10.84	13.31	9.73	11.24	7.77	11.85	15.54	21.2	17.54	23.97
HL_transcript_13218	8.03	8.09	7.28	5.28	5.89	3.6	5.57	8.47	6.86	4.02	5.13	8.1	5.45	8.61	3.72	24.69	29.64	15.14
HL_transcript_13219	19.5	29.72	21.03	40.79	32.09	33.75	20.72	16.25	19.3	27.07	18.56	19.81	23.33	21.16	17.29	54.91	55.96	54.31
HL_transcript_13221	99.47	28.37	45.2	34.81	97.65	11.21	9.24	0.73	1.5	0	0.73	0	1.71	8.8	0.55	3.42	1.1	0
HL_transcript_13231	2.11	5.15	6.09	0.94	0.88	0.32	17.32	16.97	52.01	3.31	6.23	33.39	7.02	1.4	12.36	0.25	0.29	0.22
HL_transcript_13235	8.9	10.25	7.08	39.86	39.93	55.11	4.28	2.2	2.71	5.78	1.57	1.65	2.12	3.4	6.83	9.7	5.04	9.69
HL_transcript_1324	9.76	4.56	7.04	10.36	8.78	7.5	9.83	14.27	9.79	12.98	15.58	14.82	11.02	11.08	14.96	8.91	14.94	14.77
HL_transcript_13241	2.81	3.64	4.58	25.31	23.7	34.14	2.32	7.22	2.59	3.49	0.47	1.17	0.96	1.57	0.38	0.45	0.48	0.45
HL_transcript_13244	6.37	4.32	5.15	5.71	10.49	7.75	6.88	19.4	12.27	12.98	12.35	19.34	5.19	3.08	7.95	2.94	1.7	6.83
HL_transcript_13245	16.64	10.75	20.26	21.7	53.92	66.76	8.65	37.97	17.8	3.27	9.44	6.4	20.51	50.5	74.94	111.87	67.56	108.23
HL_transcript_13249	12.43	13.49	16.36	13.99	11.93	10.78	9.56	9.75	7.79	5.89	7.03	4.76	10.14	9.45	6.62	6.1	7.7	6.19
HL_transcript_1325	0.89	0.96	0.79	1.11	1.38	1.31	0.7	0.79	0.82	0.32	0.96	1.06	1.73	1.08	1.75	4.57	6.21	3.9
HL_transcript_13253	10.58	13.57	14.16	20.19	15.04	27.38	7.02	6.53	4.29	14.38	25.32	26.53	11.31	16.8	19.52	33.38	40.64	40.56
HL_transcript_13255	3.54	5.18	3.56	23.25	25.92	22.7	2.2	9.45	2.55	1.52	2.88	1.64	0.3	2	2.66	5.86	8.29	4.67
HL_transcript_13258	6.09	5.37	7.41	47.31	52.37	36.22	22.96	42.44	35.38	13.1	12.42	15.52	17.3	24.91	32.25	34.38	38.92	28.95
HL_transcript_13264	29.77	25.23	36.08	18.8	16.49	16.37	25.98	36.65	35.75	13.8	8.12	15.74	5.52	10.93	17.78	7.08	7.02	4.43
HL_transcript_13268	0.92	0.74	0.2	5.03	3.29	20.11	2.72	1.77	0.55	0.91	4.97	0.57	12.47	8.93	3.1	7.73	12.32	7.89
HL_transcript_13275	19.72	34.15	22.33	8.52	6.74	6.67	9.9	3.76	7.46	7.82	12.9	12.98	18.65	19.08	23.88	49.1	54.55	86.89
HL_transcript_1328	6.73	5.81	6.14	3.62	3.75	2.75	6.53	5.03	5.58	3.47	3.59	3.09	4.23	4.73	3.91	2.41	2.31	2.79
HL_transcript_13285	29.5	39.1	40.13	44.77	40.09	41.65	43.48	48.1	48.93	54.3	70.73	57.19	40.09	49.9	56.74	52.82	58.58	64.45
HL_transcript_13290	76.74	67.15	61.35	21.28	30.98	17.75	21.9	8.06	21.19	0.31	1.29	8.47	85.2	46.5	9.64	35.44	39.87	4.49
HL_transcript_13299	1.32	0.54	0.06	0.27	0.1	0	0.75	0.16	0.15	1.2	22.11	0.67	51.71	54.09	5.6	80.48	93.68	151.35
HL_transcript_133	2.88	4.07	4.2	5.75	5.27	5.28	3.13	3.49	3.56	3.61	4.84	3.73	4.39	7.06	5.79	7.94	9.5	13.3
HL_transcript_13300	11.02	7.02	19.66	40.65	48.82	59.31	39.66	100.41	75.77	103.34	57.38	80.04	9.7	17.26	34.1	25.46	26.16	58.17
HL_transcript_13304	23.51	10.93	22.16	42.43	36.65	38.07	25.87	30.44	26.15	40.35	37.86	36.12	18.8	34.18	34.11	34.12	20.1	45.95
HL_transcript_13309	3.05	3	3.82	5.15	2.75	2.42	2.35	4.02	3.63	14.78	13.89	12.45	3.28	2.11	4.21	5.69	5.78	5.06
HL_transcript_13313	8.56	4.53	8.01	6.35	5.53	3.79	2.47	2.96	2.18	1.74	0.52	0.48	2.92	3.06	3.28	1.48	2.9	2.32
HL_transcript_13323	9.09	11.62	10.14	12.87	11.16	23.63	6.88	13.39	11.03	20.4	19.12	25.02	8.08	12.38	15.96	11.54	10.87	17.68
HL_transcript_13331	7.42	10.86	6.71	2.6	0.95	2.27	5.13	0.35	5.78	0.53	1.53	25.3	3.11	1.08	1.11	0.3	1.2	0
HL_transcript_13346	17.58	8.14	12.5	23.73	29.16	15.79	6.32	5.68	3.47	2.09	2.45	2.08	14.2	15.85	8.69	58.33	59.08	46.07
HL_transcript_13347	15.01	12.63	24.88	5.19	1.88	25.24	7.5	26.22	13.01	50.62	60.96	8.94	24.89	128.28	156.55	129.66	123.32	213.91
HL_transcript_13350	0	0.14	0	0.05	0	0.89	0.17	0	0.24	0	2.45	5.07	2.56	1.16	5.42	4.89	2.24	1.04
HL_transcript_13357	6.61	5.5	7.13	10.05	9.73	8.48	5.45	9.88	4.79	11.02	11.72	11.17	8.29	11.49	12.5	19.62	20.55	20.18
HL_transcript_1336	1.42	1.3	1.38	3.22	4.99	4.74	1.97	3.21	2.98	1.92	2	2.34	1.88	4.32	5.52	3.97	6.36	4.93
HL_transcript_13364	1.38	1.59	1.81	5.19	3.4	2.86	2.16	1.65	1.33	2.27	1.84	2.62	3.82	4.88	3.99	8.15	10.05	7.13
HL_transcript_13368	5.18	6.47	5.39	4.3	4.33	4.72	5.71	3.85	5.47	5.65	4.42	4.4	3.26	4.52	3.91	2.68	2.21	2.3
HL_transcript_1337	42.76	63.73	50.55	24.13	27.71	35.92	61.57	42.44	40.36	36.51	44.81	39.1	51.09	30.66	31.74	2.59	4.25	1.52
HL_transcript_13375	6.27	9.02	7.61	11.71	11.95	9.25	13	11.31	12.02	18.25	10.34	22.93	10.72	9.07	11.8	7.14	6.93	7.02
HL_transcript_1338	28.72	11.39	28.48	9.54	8.48	5.89	14.25	8.43	14.98	9.78	2.22	4.97	5.42	2.78	7.25	0.68	1.13	2.88
HL_transcript_13380	41.53	194.78	85.17	25.36	16.32	7.87	216.51	95.99	234.39	185.09	211.18	288.39	97.22	66.49	136.56	28.1	16.19	12.21
HL_transcript_13381	0.88	0.89	1.64	1.92	1.7	1.64	2.42	2.13	1.04	3.85	3.36	4.96	2.66	3.54	5.76	4.51	4.74	3.73
HL_transcript_13384	19.1	22.13	24.52	41.86	37.3	43.73	13.55	11.99	8.44	30.36	43.18	40.01	27.92	32.64	41.6	76.85	89.42	74.88
HL_transcript_13388	6.45	15.07	10.22	4.23	3.52	3.24	12.81	15.57	18.09	3.9	3.26	8.16	6.34	3.26	14.61	1.98	1.59	0.83
HL_transcript_13391	16.4	7.55	25.51	38.09	39.25	35.78	32.38	91.84	62.75	92.39	56.62	45.21	16.14	25.05	64.09	27.81	25.11	24.92
HL_transcript_13394	16.11	17.22	13.86	0.64	0.42	0.36	2.13	0.36	0.27	0.44	0	0	8.05	0.68	0.12	0.81	0.51	0.82
HL_transcript_13398	15.25	20.88	20.98	31.24	30.31	38.34	25.16	48.6	36.85	55.38	59.62	57.68	56.45	60.48	44.24	77.13	68.51	89.52
HL_transcript_134	2.27	3.08	2.21	4.27	4.43	5.18	3.33	2.56	2.65	3.35	4.75	4.6	4.46	4.08	4.45	4.25	5.8	6.54
HL_transcript_13403	1.05	0.68	0.99	1.56	1.01	1.57	1.13	1.07	1.06	3.72	7.83	10.44	2.17	3.91	5.29	6.16	7	7.24
HL_transcript_13405	20.43	97.19	67.32	20.34	18.04	25.61	179.09	72.89	157.67	290.44	244.73	259.54	33.91	58.53	78.96	8.93	5.14	4.1
HL_transcript_13408	14.89	16.72	15.92	21.1	16.72	17.07	6.63	7.11	4.7	3.61	2.5	3.98	11.85	7.58	4.06	12.84	12.9	10.62
HL_transcript_13409	50.22	104.32	76.83	84.93	81.34	92.93	80.45	68.62	85.73	233.58	207.9	236.43	58.32	96.75	122.79	56.17	60.64	91.72
HL_transcript_1341	1.86	1.21	2.03	0.26	0.54	0.91	0.94	0.49	1.11	0.63	0.11	0.87	0.86	0.15	0.68	0.03	0.04	0.32
HL_transcript_13411	1.38	1.89	0.85	2.95	0.96	1.08	0.45	1.1	0.69	0.06	2.65	2.76	59.14	29.86	3.58	10.82	27.65	2.49
HL_transcript_13412	225.28	204.23	192.76	95.74	75.62	60.22	108.19	78.23	127.5	74.88	64.28	65.62	55.43	62.3	48.5	39.82	38.85	26.26
HL_transcript_13415	48.32	55.68	48.72	35.39	28.92	31.55	9.56	8.78	11.49	3.44	2.11	2.17	1.54	3.32	6.31	2.45	2.51	2.81
HL_transcript_13416	1.04	13.74	6.17	0	0	0	14.2	15.79	20.17	1.21	0.9	10.98	5.34	2.32	15.45	0	0.39	0
HL_transcript_13417	7.47	6.73	6.48	1.18	3.99	1.97	3.93	0.56	3.88	0	0	0.54	12.39	1.09	0	0.63	0.72	1.82
HL_transcript_13419	159.78	349.19	282.96	123.37	114.52	78.2	551.47	341.38	591.03	882.74	868.45	1071.79	316.85	319.99	532.12	103.09	85.86	103.06
HL_transcript_13422	0.94	0.87	0	12.06	9.48	11.67	7.51	7.64	4.06	1.54	4.94	7.3	0.82	3.36	1.54	1.31	0.94	0.34
HL_transcript_13427	12.06	12.66	13.63	8.8	10.34	5.99	18.56	6.45	12.89	4.1	2.16	8.71	6.58	10.56	12.28	1.43	1.4	2.46
HL_transcript_13432	12.84	17.63	13.82	9.56	11.53	10.89	6.29	4.85	4.91	2.66	2.9	2.71	7.18	5.92	4.02	5.7	6.36	7.54
HL_transcript_13434	105.45	61.39	83.8	93.9	145.8	93.14	43.04	99.81	87.64	52.36	46.34	17.26	26.29	36.78	40.06	61.49	55.02	62.02
HL_transcript_13435	12.82	6.79	13.66	11.09	12.39	22.17	10.39	14.73	18.62	25.13	10.35	7.74	2.31	2.58	7.08	1.39	1.36	1.45
HL_transcript_13436	93.47	112.21	92.38	120.74	83.77	64.42	83.74	56.55	55.35	28.66	27.99	22.65	114.81	81.77	29.15	116.73	111.19	105.76
HL_transcript_13437	9.48	11.82	11.53	21.49	15.8	25.78	16.32	49.81	39.28	49.36	30.46	11.83	16.6	30.09	30.8	11.05	8.86	15.13
HL_transcript_13439	218.14	97.12	127.46	126.83	168.23	135.04	501.76	19.69	287.41	0.26	3.11	10.63	50.61	14.52	2.13	2.93	3.14	0.83
HL_transcript_13441	7.47	22.6	15.01	10.72	4.3	7.98	3.27	2.1	1.94	4.84	5.3	4.54	25.25	9.13	3.12	9.53	8.7	3.86
HL_transcript_13448	125.37	72.32	141.54	109.96	190.66	98.83	125.3	69.59	48.46	14.76	0.35	34.96	2.53	32.21	88.2	3.76	0	1.34
HL_transcript_13450	16.62	34.5	21	14.3	12.05	18.17	29.85	29.41	34.77	55.08	34.41	55.81	43.62	16.11	31.18	15.02	15.96	25.7
HL_transcript_13452	38.31	32.63	36.11	81.52	86.42	69.3	32.39	44.34	17.49	1.98	6.59	7.25	191.03	95.03	27.87	83.42	54.48	26.25
HL_transcript_13470	5.89	8.36	5.65	11.51	9.3	12.63	3.7	3.4	2.57	7.39	11.85	12.68	6.13	9.08	9.62	15.84	18.44	17.62
HL_transcript_13479	48.62	15.63	24.83	47.36	147.08	23.13	17.96	6.9	9.47	1.04	7.62	5.39	3.06	14.15	7.79	10.13	4.61	3.82
HL_transcript_13484	20.93	25.64	29.49	20.75	16.15	12.63	15.02	15.73	13.72	17.75	13.04	11.64	8.2	7.43	12.57	4.04	2.55	5.38
HL_transcript_13492	18.46	19.53	23.97	39.51	39.53	46	29.91	43.86	33.86	51.25	49.84	55.26	33.08	37.06	50.9	54.82	45.35	62.85
HL_transcript_13496	83.55	69.84	92.42	62.22	72.03	67.14	89.45	63.5	52.13	58.41	156.76	85.62	17	42.13	19	48.7	39.56	36.85
HL_transcript_13498	7.35	7.08	9.33	12.5	12.19	12.82	11.65	13.66	10.78	19.62	17.9	14.74	10.91	11.85	11.35	9.18	7.95	15.38
HL_transcript_13504	3.57	2.37	2.07	2.43	3.08	2.65	10.1	14	8.49	1.02	1.47	2.61	9.33	8.75	1.44	6.65	8.18	1.46
HL_transcript_13505	4.58	10.66	11.34	4.54	5.24	2.9	6.86	32.83	42.28	2.74	1.5	60.64	1.22	4.18	4.65	2.42	1.59	1.54
HL_transcript_13506	21.82	21.52	22.87	16.06	16.3	7.4	23.32	15.74	16.58	12.4	4.09	8.26	18.13	18.76	12.42	10.06	9.93	4.18
HL_transcript_1351	1.71	3.53	2.79	6.77	6.58	8.8	1.61	2.54	2.69	0.51	0.55	1.5	1.49	2.54	2.85	1.36	3.37	2.68
HL_transcript_13514	7.32	12.96	7.32	6.49	3.72	3.13	8.28	5.38	7.17	4.04	3.65	4.42	7.35	7.55	1.39	2.35	4.84	3.47
HL_transcript_13515	195.85	351.93	195.18	96.83	95.62	73.27	185.26	59.53	79.08	118.84	70.28	53.07	59.36	29.82	44.43	12.38	16.34	10.89
HL_transcript_13516	25.78	27.06	35.6	52.03	44.35	61.6	20.06	50.44	41.25	98.9	75.29	63.56	30.44	52.14	47.13	62.52	40.93	69.59
HL_transcript_13517	11.91	2.02	3.51	6.52	25.37	1.81	0	0	0	0	0	0	0.16	0.56	0	0.06	0	0
HL_transcript_1352	8.47	6.32	6.29	9.49	7.7	7.53	5.12	3.15	3.52	1.49	1.63	2.04	3.95	3.45	3.55	4.13	4.77	3.6
HL_transcript_13521	7.95	6.13	13.4	19.51	20.89	16.32	18.91	74.81	46.72	96.28	15.39	25.82	17.84	17.92	48.43	5.63	4.23	8.11
HL_transcript_13524	106.66	48.18	65.96	43.48	110.05	23.73	37.73	31.54	29.87	18.26	13.1	11.21	28.62	24.9	19.53	21.14	14.36	12.29
HL_transcript_13526	149.65	217.41	166.79	161.16	157.57	121.12	91.27	65.99	62.83	62.29	51.22	65.61	155.51	91.08	71.85	93.43	78.95	62.68
HL_transcript_13527	41.55	27.8	31.68	27.89	36.48	22.14	22.74	14.85	12.22	10.94	10.04	7.5	22.38	16.38	10.39	16.59	20.14	12.92
HL_transcript_13536	4.88	3.21	4.29	2.14	1.46	1.39	0.67	1.16	0.89	5.23	2.32	3.19	0.39	4.02	0.33	5.85	3.41	1.89
HL_transcript_13553	30.14	13.94	29.81	60.22	62.71	44.12	15.54	29.53	20.97	13.83	5.77	3.78	1.74	5.51	6.44	0.93	0.72	0.97
HL_transcript_13556	2.67	24.88	4.54	0	2.16	0.84	24.51	10.55	40.2	9.58	11.95	43.57	4.51	5.13	22.65	0	0.41	0.11
HL_transcript_13559	2.49	6.28	5.28	0.97	0.92	1.36	4.59	0.1	1.03	0	3.55	3.68	28.71	43.01	4.7	294.33	294.18	375.42
HL_transcript_1356	14.15	7.88	8.13	14.23	11.73	19.72	15.39	3.15	9.32	1.52	1.32	3.56	4.24	3.13	2.11	2.67	2.56	1.92
HL_transcript_13567	2.71	6.29	6.78	6.27	3.27	3.94	8.63	19.35	18.67	9.63	2.27	3.1	12.28	4.49	17.79	1.48	1.13	1.55
HL_transcript_13569	2.78	2.71	3.55	2.11	1.99	2.66	2.88	1	0.58	2.05	0.77	0.63	2.63	1.59	2.08	1.29	0.9	1.31
HL_transcript_13570	10.32	7.28	8.72	6.91	8.77	14.39	2.18	2.31	1.73	5.69	6.12	2.29	0.75	8.29	2.12	4.72	3.09	3.22
HL_transcript_13573	0.98	2.79	2.71	4.93	6.15	4.33	1.01	3.51	0.99	1.38	1.36	0.77	4.85	6.31	3.72	10.46	11.35	11.44
HL_transcript_13574	29.7	57.57	43.95	26.67	22.66	29.16	71.13	23.62	70.66	45.48	31.37	104.42	66.35	37.08	144.21	13.84	19.03	10.16
HL_transcript_13578	2.35	5.09	4.89	3.12	4.3	5.02	16.08	6.94	4.82	0.8	7.76	10.49	18.35	29.59	11.36	10.03	16.9	5.55
HL_transcript_1359	7.2	19.44	11.96	7.71	4.85	11.54	26.98	4.64	32.61	1.23	2.89	10.23	4.26	3.45	4.66	1.25	2.19	2.45
HL_transcript_13590	27.51	23.29	26.29	29.02	30.54	22.14	31.37	50.82	61.17	3.1	2.72	17.46	10.6	10.54	32.93	8.11	7.44	7.68
HL_transcript_13591	2.64	3.31	5.88	3.38	5.64	3.3	3.1	2.78	2.33	4.9	3.22	2.71	3.01	7.57	2.97	10.02	8.46	8.04
HL_transcript_13599	18.95	1.89	10.88	32.08	47.38	32.85	3	5.2	3.11	0.35	0.59	1.53	0.29	2.29	1.77	0	0.28	0
HL_transcript_1360	23	29.41	29.5	23.34	26.27	26.82	17.63	13.96	13.29	6.99	2.99	4.75	38.15	15.46	11.58	12.48	11.69	13.62
HL_transcript_13606	15.55	17.95	25.9	20.33	18.33	21	21.48	36.33	39.41	52.9	62.01	42.15	24.17	26.54	18.44	41.05	38.16	30.47
HL_transcript_1361	2.4	3.59	3.06	26.91	17.01	23.1	10.57	9.89	11.98	7.64	9.36	22.72	15.06	19.4	31.59	8.7	22.68	18.08
HL_transcript_13612	33.96	32.03	44.4	36.28	44.54	60.58	39.09	66.48	66.52	80.19	53.48	57.23	26.93	23.72	37.96	28.29	25.31	32.71
HL_transcript_13615	4.73	2.18	2.65	7.79	7.83	4.55	2.43	4.19	4.9	8.04	7.46	2.2	4.18	7.22	6.5	14.17	15.48	14.47
HL_transcript_13618	26.37	34.76	24.82	18.49	14.46	14.27	21.74	13.25	18.92	20.14	26.02	13.09	24.59	20.29	17.22	18.16	19.97	14.06
HL_transcript_1362	1.11	0.59	1.06	2.35	2.47	2.11	1.16	1.35	1.16	1.45	1.21	1.32	0.58	2.02	2.4	3.46	4.35	3.34
HL_transcript_13621	4.12	4.03	5.11	7.86	6.98	6.88	4.47	4.89	4.45	4.44	3.79	6.19	4.27	7.24	8.05	19	16.57	16.77
HL_transcript_13627	30.05	42.03	47.5	73.76	64.53	89.65	25.45	26.42	19.33	62.11	84.63	90.87	55.36	62.46	83.92	99.67	97.83	117.53
HL_transcript_13633	0.93	2.32	3.09	3.99	5.49	7.63	0	0.3	0.17	0.42	0.07	0	0.53	0	0	0.23	0.11	0.09
HL_transcript_13639	3.12	1.54	3.87	7.01	11.59	5.54	4.38	7.17	7.52	13.57	6.82	12.35	1.13	6.63	13.58	7.77	2.69	7.18
HL_transcript_13642	9.91	11.08	12.66	18.55	15.74	24.08	16.85	17.18	15.02	24.79	23.42	22.98	13.23	17.67	17.18	22.85	19.58	29.83
HL_transcript_13643	13.44	12.56	16.92	26.01	26.28	65.93	10.61	27.64	22.96	46.46	35.3	20.75	13.45	19.99	12.64	43.18	30.61	100.36
HL_transcript_13647	3.47	3.41	3.89	3.9	3.68	2.38	3.27	1.86	2.26	1	0.57	0.97	1.66	1.94	1.81	2.74	2.29	2.12
HL_transcript_13649	47.9	62.27	58.61	55.1	60.19	55.37	44.46	52.6	41.48	35.71	34.74	37.01	23.95	32.72	27.91	27.22	24.93	33.11
HL_transcript_1365	9.85	8.88	5.72	7.52	9.29	10.17	5.82	7.41	10.05	5.24	7.32	2.05	5.1	7.23	5.78	1.84	4.62	3.08
HL_transcript_13652	118.84	116.85	92.13	40.07	29.12	23.58	75.86	3.94	7.33	0	0	0.23	2.17	0.75	0.04	0	0	0
HL_transcript_13658	9.01	8.79	9.47	3.94	5.16	2.38	9.13	4.36	6.1	7.42	2.5	3.31	1.77	2.4	3.11	0.47	0.39	0.11
HL_transcript_13659	107.35	119.32	143.41	188.27	197.61	277.53	233.28	315.23	280.15	228.79	197.01	283.63	88.28	121.01	164.93	97.68	73.65	108.81
HL_transcript_1366	3.95	20.43	8.05	11.7	11.92	14.61	44.75	9.32	32.85	18.03	18.29	48.47	6.81	4.03	9.85	0.21	0.06	0.1
HL_transcript_13665	10.93	6.63	13.01	28.95	26.6	27.67	12.91	16.98	19.89	14.3	16.87	15.17	7.08	14.32	12.58	16.15	16.36	28
HL_transcript_1368	0.46	0.9	0.84	0.05	0	0.1	1.1	2.93	2.1	1.86	2.87	0.85	0.58	2.51	1	0.05	0.11	0
HL_transcript_13686	17.4	22.05	20.99	20.96	19.11	17.3	12.91	12.41	9.76	9.2	7.75	6.66	17.83	13.65	10.44	19.9	19.94	14.74
HL_transcript_13692	1.03	2.22	1.37	1.35	1.41	2.75	0.17	0.62	0	0	0	0	0.16	0.69	0	2.14	1.19	2.77
HL_transcript_13697	8.09	7.25	11.67	20.33	21.24	34.87	7.4	14.48	8.53	33.68	19.26	33.35	9.62	28.98	18.01	22.85	12.48	26.69
HL_transcript_13698	97.8	27.12	42.3	29.87	93.94	10.64	9.09	1.27	1.45	0.19	0.53	0.13	1.51	7.87	0.36	5	0.23	0.19
HL_transcript_13703	7.24	9.35	8.08	4.52	3.59	3.48	6.46	2.77	3.06	2.53	2.06	1.4	4.16	2.53	1.61	0.97	1	1.88
HL_transcript_1371	0.69	0.58	0.78	0.6	0.66	0.53	1.54	1.16	1.8	1.69	1.21	1.74	0.67	0.82	0.88	0.54	0.34	0.38
HL_transcript_13710	129.16	97.2	77.8	25.47	97.61	21.45	83.37	9.28	5.78	0.75	12.13	3.86	17.91	74.43	4.29	16.07	6.57	3.55
HL_transcript_13711	10.48	15.29	16.26	2.61	3.03	1.71	16.35	11.73	15.98	0.42	0.43	1.34	8.23	3.26	6.77	0.43	0.78	0.15
HL_transcript_13712	13.27	10.35	7.98	14.27	15.3	12.87	120.89	3.47	14.43	0	0.75	0.61	13.45	0.84	0.17	0.32	0.17	0
HL_transcript_13716	154.06	88.92	101.23	53.06	113.32	26.18	40.43	22.82	19.45	11.56	12.17	7.66	26.07	23.18	18.7	19.47	10.52	7.6
HL_transcript_13724	28.45	22.32	28.67	25.04	18.59	26.19	22.58	31.69	21.67	13.21	14.93	15.21	26.38	17.69	16.24	12.65	15.62	11.94
HL_transcript_1373	2.36	2.23	3.14	6.59	5.47	7.22	1.67	3.59	1.9	2.06	2.43	2.27	1.89	5.47	5.59	6.76	7.78	8.16
HL_transcript_13730	41.86	60.07	51.88	63.04	56.15	52.15	76.57	77.34	82.74	90.79	71.63	118.91	38.17	40.26	64.62	30.9	26.08	32.2
HL_transcript_13731	16.69	19.5	11.59	12.78	6.96	12.56	17.61	2.16	10.54	1.07	4.22	3.86	16.16	5.81	4.6	1.81	2.6	1.79
HL_transcript_13733	79.53	103.29	63.88	188.91	330.37	117.02	20.63	24.29	10.51	0.49	0.72	4.15	8.11	17.47	49.42	39.23	12.69	1.23
HL_transcript_13736	241.67	108.39	117.04	65.5	357.9	28.32	10.97	2.43	0.59	0	1.75	0.41	4.63	11.38	0.29	9.58	1.45	0.15
HL_transcript_1374	1.67	0.97	0.63	2.26	1.65	1.92	0.43	0.65	0.26	0.02	0.17	0.15	0.58	0.58	0.25	1.46	1.45	1.72
HL_transcript_13740	14.86	33.29	27.47	10.11	8.36	8.72	27.07	14.15	23.51	21.88	30.44	50.32	41.14	42.6	46.64	37.4	45.38	51.13
HL_transcript_13741	87.94	103.54	96.22	63.65	61.34	38.76	83.66	30.13	45.72	29.81	31.48	43.42	59.51	39.55	22.15	35.42	27.68	23.95
HL_transcript_13743	18.53	14.64	24.08	18.73	13.95	11.4	9.22	22.37	22.83	19.23	14.06	24.91	23.59	11.62	14.54	13.71	6.66	7.37
HL_transcript_13765	2.91	3.72	4.77	7.68	5.72	4.58	3.49	4.91	4.54	5.04	5.32	5.53	4.34	6.94	7.17	10.15	10.79	13.18
HL_transcript_13767	32.2	23.57	28.94	10.96	9.16	6.61	18.45	9.73	12.52	13.31	12.83	11.15	12.29	9.3	6.95	10.08	10.42	6.91
HL_transcript_13772	291.14	130.74	171.08	40.75	185.94	37.66	22.15	11.51	11.82	12.12	10.68	2.41	25.66	13.33	8.45	18.49	15.68	9.5
HL_transcript_13774	44.57	37.22	35.75	33.33	41.69	31.38	24.47	45.91	44.95	27.49	33.88	24.1	89.42	70.98	81.53	82.95	95.19	112.23
HL_transcript_13777	64.99	93.8	96.55	172.5	182.93	229.06	84.36	138.24	98.12	217.96	108.28	191.63	61.43	75.43	157.47	106.65	81.05	165.98
HL_transcript_13778	21.94	29.35	26.24	20.72	8.93	17.96	7.51	2.79	2.66	10.01	27.74	13.58	16.52	64.81	14.05	102.2	94.15	89.31
HL_transcript_13784	2.05	2.01	3.09	9.68	8.24	14.02	3.19	2.04	0	13.86	9.19	6.44	3.22	10.16	13.93	12.44	14.3	26.04
HL_transcript_13790	11.01	20.73	11.7	8.02	6.64	7.39	31.73	4.33	17.19	11.13	10.45	5.47	39.1	11.92	2.5	3.52	5.15	2.28
HL_transcript_13791	5.6	6.68	10.29	20.55	13.52	10.93	7.56	11.87	6.53	1.66	2.97	2.57	1.39	5.1	4.57	6.48	9.35	9.18
HL_transcript_1380	0.64	0.32	0.31	0.79	1.41	1.1	0.21	1.3	0.57	0.53	0.47	0.4	0.42	0.5	0.89	1.7	1.54	0.97
HL_transcript_13801	23.44	36.87	21.36	14.8	12.86	26.04	39.46	17.21	31.59	15.87	16.85	14.47	28.31	18.92	17.79	12.16	8.61	16.68
HL_transcript_13803	2.47	3.1	1.78	0	4.65	2.46	4.76	3.14	2.42	7.04	8.97	6.49	6.13	9.15	6.88	4.2	5	6.82
HL_transcript_13808	25.77	27.55	31.11	16.48	14.23	12.87	12.77	18.54	18.56	20.31	17.33	11.57	14.3	11.71	12.59	11.6	11.86	11.3
HL_transcript_1381	2.31	3.67	2.96	44.72	27.69	30.16	15.69	6.15	9.96	29.03	35.45	27.3	38.22	37.58	75.33	108.9	135.32	115.54
HL_transcript_13816	9.37	7.6	11.84	15.56	18.38	12.55	20.26	16.78	19.72	16.27	31.88	24.16	5.85	10.71	13.23	5.77	7.12	4.86
HL_transcript_1382	0.24	3.22	0.92	0.31	0.19	0.23	2.29	0.61	2.42	0.93	0.99	6.27	0.24	0.33	0.19	0.22	0.27	0.28
HL_transcript_13820	441.08	347.65	454.66	123.38	157.29	257.69	360.64	337.48	422.09	799.92	617.77	424.41	243.81	337.74	347.71	356.26	257.3	468.07
HL_transcript_13827	55.65	72.15	36.18	13.32	8.51	7.85	9.09	7.08	14.74	7.24	6.76	6.5	17.19	6.76	4.98	5.59	8.32	4.29
HL_transcript_13832	6.74	6.17	6.25	8.33	8.36	8.98	7.96	7.97	9.72	4.95	3.56	2.55	4.91	7.77	7.65	15.12	19.4	15.9
HL_transcript_13833	102.26	78.13	76.02	47.73	39.93	71.22	55.35	84.73	87.08	118.76	23.21	38.79	29.04	24.82	28.72	39.12	38.69	56.44
HL_transcript_13838	10.6	12.37	12.93	22.28	21.04	20.29	16.27	24.74	16.86	24.33	21.09	29.29	12.53	17.97	22.72	22.23	19.41	26.34
HL_transcript_13845	30.26	51.95	27.38	21.74	19.85	28.67	15.29	5.57	13.02	12.06	16.13	22.42	52.12	11.48	15.25	13.37	15.74	9.6
HL_transcript_13846	23.06	26.35	30.65	34.92	39.19	35.85	28.46	33.25	26.76	47.86	47.7	44.61	30.53	33.89	39.62	46.23	38.7	53.68
HL_transcript_13855	11.63	15.77	16.84	27.08	24.73	22.68	25.29	23.39	19.88	27.23	25.98	20	22.48	32.97	32.29	33.21	32.88	30.39
HL_transcript_13857	57.8	20.73	29.95	10.1	64.32	3.28	0.97	0.57	0.7	0	0	0.16	0.61	0.97	0.74	3.18	0.22	0.08
HL_transcript_13858	158.89	119.69	147.15	136.86	138.91	114.02	38.46	39.98	34.24	37.69	49.87	32.25	91.87	88.61	51.35	83.29	69.45	102.31
HL_transcript_1386	1.33	1.27	0.77	1.5	1.07	1.59	1.86	1.7	2.19	4.6	4.37	5.19	1.67	1.88	2.96	1.97	2.02	6.11
HL_transcript_13861	34.95	41.38	36.52	24.27	19.75	13.09	26.48	27.12	29.89	16.48	14.05	10.56	16.33	24.21	24.93	13.03	10.34	12.16
HL_transcript_13869	12.11	15.66	10.09	52.47	34.43	86.46	12.77	14.9	11.27	42.67	73.49	35.6	41.81	56.58	35.01	147.88	112.64	147.19
HL_transcript_1387	3.33	2.52	2.34	3.69	3.18	5.35	1.75	3.62	2.73	3.86	3.59	3.18	2.76	5.15	6.29	5.87	5.82	8.17
HL_transcript_13877	7.22	9.61	8.3	9.29	11.23	7.41	1.03	5.84	2.17	5.57	1.27	0.95	1.31	1.53	1.23	2.8	1.85	4.38
HL_transcript_13883	4.95	6.62	7.06	12.19	11.38	17.68	48.93	28.21	34.63	53.62	57.9	26.35	2.87	7.79	5.06	4.08	2.08	3.03
HL_transcript_13884	28.74	13.34	38.75	16.96	25.82	11.37	11.04	33.86	16.02	3.81	1.83	2.79	2.17	7.21	48.34	2.12	1.59	0.58
HL_transcript_13891	7.9	3.02	5.89	27.34	26.77	22.64	6.29	10.89	6.9	4.14	6.8	5.8	15.11	25.15	17.98	36.35	37.68	33.44
HL_transcript_13892	32.63	34.46	31.19	43.03	38.5	27.89	24.73	16.86	17.65	14.62	20.21	19.51	50.02	42.47	45.3	86.88	84.36	59.43
HL_transcript_13894	8.63	29.88	16.55	4.09	2.55	5.1	4.29	1.32	4.97	50.79	25.38	45.33	2.81	9.98	22.83	1.41	3.3	1.8
HL_transcript_139	1.97	2.18	1.49	3.76	4.41	5.17	2.67	2.95	2.28	4.37	4.62	6.89	4.13	4.77	6.63	6.56	10.23	11.54
HL_transcript_13900	73.66	83.21	106.86	356.48	349.57	262.61	101.9	238.67	134.83	50.64	67.33	43.45	67.4	39.89	50.02	36.92	40.72	17.02
HL_transcript_13906	7.31	8.2	9.53	14.4	11.94	15.82	11.15	14.21	15.82	24.38	23.78	26.98	10.42	16.24	17.85	19.34	18.26	25.13
HL_transcript_13909	6.33	3.5	6.93	16.86	18.12	18.47	7.94	16.18	7.85	4.44	5.8	7.36	8.77	11.94	11.93	17.38	15.67	13.74
HL_transcript_13919	133.39	105.02	138.57	356.69	327.17	271.38	171.3	213.93	200.49	140.25	165.86	125.07	200.55	224.81	201.87	260.64	253.37	279.88
HL_transcript_1393	1.46	1.25	1.73	10.69	6.4	9.49	1.51	1.71	1.17	2.17	2.07	1.84	0.27	1.31	3.36	2.05	2.91	1.62
HL_transcript_13933	13.63	14.54	15.85	25.07	12.22	20.43	1.69	5.49	6.67	12.27	7.67	4.42	2.74	13.2	7.06	61.09	59.78	63.58
HL_transcript_13934	18.57	7.63	24.33	11.16	47.68	46.06	8.5	24.84	14.41	11.95	18.28	3.97	8.23	59.21	53.65	111.13	63.95	136.03
HL_transcript_13935	26.67	4.87	20	6.49	14.16	8.23	77.73	10.19	4.7	3.25	2.76	3.09	5.01	4.58	73.19	2.89	5.62	1.14
HL_transcript_13938	1.2	1.74	1.21	20.36	21.9	16.47	5.04	4.49	2.19	3.3	3.88	9.86	1.36	5.5	4.43	4.26	5.05	2.74
HL_transcript_13939	61.53	55.24	46.5	24.4	22.52	21.05	139.6	17.31	41.86	4.4	4.35	9	37.98	18.12	5.41	8.28	9.06	4.43
HL_transcript_13944	3.23	7.26	3.84	2.66	3	4.59	3.12	1.73	2.86	11.19	12.58	5.76	27.11	17.5	6.67	61.19	62.25	71.69
HL_transcript_1395	9.3	12.82	12.48	20.88	20.22	30.71	23.38	14.46	13.93	20.53	20.36	18.86	8.53	9.76	10.89	10.51	10.31	10.2
HL_transcript_13960	97	48.42	68.14	45.32	56.32	4.35	20.89	17.72	13.66	0	6.05	4.33	7.91	21.39	13.07	6.53	0	3.14
HL_transcript_1397	1.42	2.18	3.85	0.3	1.55	2.4	2.05	3.72	3.11	25.02	20.05	4.18	0.43	2.64	0.28	0.65	1.13	1.05
HL_transcript_13986	5.66	6.38	6.45	5.72	5.65	1.79	6.09	2.76	2.36	1.91	2.62	1.42	6.31	5.5	2.67	8.84	8.39	1.84
HL_transcript_1399	18.11	14.45	11.62	3.73	3.26	2.63	16.19	8.47	16.91	9.99	12.52	3.49	15.06	4.08	10.83	7	7.99	5.47
HL_transcript_13990	46.44	49.14	48.17	52.13	48.39	34.49	27.59	37.45	28.14	17.44	23.35	12.15	32.17	30.36	23.64	41.52	35.63	27.44
HL_transcript_13999	9.68	10.65	8.12	10.57	14.5	4.32	3.32	17.54	10.38	6.71	0.56	0.79	3.53	3.08	7.79	3.13	2.74	2.66
HL_transcript_14006	9.47	4.94	8	1.78	6.2	0.84	5.36	6.38	7.8	3.7	1.95	4.13	3.8	4.01	2.14	0.84	0.76	0.69
HL_transcript_14008	3.47	2.99	4	2.74	2.69	2.1	2.8	4.51	2.11	4.2	4.29	3.09	4.91	5.85	4.73	16.02	16.66	12.64
HL_transcript_14010	35.49	52.9	58.77	84.14	90.47	186.3	53.33	80.65	68.29	165.27	172.28	123.75	65.04	107.02	98.58	133.87	92.31	182.73
HL_transcript_14016	25.93	24.83	27.88	46.38	41.08	38.8	30.79	38.3	35.72	29.97	28.07	28.71	33.13	39.42	43.11	68.09	59.11	48.48
HL_transcript_14033	71.17	137.76	128.34	56.79	50.91	50.28	25.67	31.5	27.39	27.53	21.31	25.67	45.55	32.67	24.34	47.8	36.13	34.34
HL_transcript_14037	20.72	29.85	34.86	29.66	24.71	28.85	23.27	34.86	31.65	111.41	66.55	47.28	29.25	31.12	32.34	46	35.42	40.25
HL_transcript_14039	11.82	8.57	15.15	57.21	58.26	45.15	9.16	17.77	10.18	10.37	12.89	12.21	7.47	15.22	18.86	34.87	37.33	42.9
HL_transcript_14042	7.81	7.55	11.63	12.18	14.52	17.03	9.67	17.09	12.5	11.7	11.49	10.36	5.74	7.28	8.85	1.78	1.16	2.17
HL_transcript_14044	14.85	16.81	19.47	25.94	22.81	25.13	22.45	25.57	21.63	26.17	30.55	31.92	20.58	25.76	31.19	38.08	29.06	35.06
HL_transcript_14047	1.95	2.77	3.61	5.35	5.9	5.99	18.08	24.55	18.49	45.11	31.35	71.15	6.88	9.47	34.71	2.47	0.94	1.2
HL_transcript_14049	28.39	31.17	29.28	21.07	16.71	13.02	23.93	19.17	15.8	17.45	23.87	19.15	34.08	28.66	11.29	42.89	36.5	27.35
HL_transcript_14053	12.57	16.69	9.74	10.87	7.53	5.49	12.81	5	7.9	2.66	2.32	6.04	23.2	5.62	5.36	7.83	8.64	5.17
HL_transcript_14057	9.91	38.5	21.5	17.69	18.82	5.53	5.76	5.82	2.14	1.9	5.26	0	0	3.27	5.15	13.39	8.11	4.62
HL_transcript_1406	5.87	6.84	6.29	11.51	9.31	12.81	9.72	9.63	7.89	13.65	14.9	14.86	8.27	9.01	9.86	8.46	10.42	13.01
HL_transcript_14067	4.18	2.85	2.15	12.72	4.21	9.73	9.51	4.14	10.32	5.18	37.72	3.45	31.9	66.77	17.94	115	87.23	69.91
HL_transcript_1407	7.91	9.11	6.49	6.4	5.1	6.55	3.11	3.41	3.27	2.34	2.91	1.34	5.95	9.32	5.67	16.8	25.88	18.73
HL_transcript_14070	48.2	9.89	34.98	27.59	36.37	31.16	15.02	18.54	17.74	4.54	6.51	4	26.07	28.9	8.15	28.6	25.38	40.5
HL_transcript_14074	11.55	5	16.63	38.38	35.84	50.14	19.25	36.13	30.12	12.48	29.55	8.91	11.09	19.93	20.62	35.53	10.71	44.05
HL_transcript_14076	7.17	8.19	9.78	11.96	10.78	9.92	3.71	3.89	4	3.43	2.64	3.14	2.78	5.36	7.61	4.7	3.89	4.84
HL_transcript_14077	23.42	26.76	27.26	31.74	26.59	24.46	24.57	27.44	23.91	28.73	28.84	28.73	29.7	36.54	32.22	66.07	58.57	54.19
HL_transcript_14094	11.85	11.59	14.66	35.94	33.6	36.47	20.06	20.99	16.34	19.31	28.29	23.09	25.87	43.5	47.4	87.67	72.48	83.29
HL_transcript_14095	96.95	35.71	64.3	43.24	51.65	37.05	182.91	22.93	30.73	10.73	7.87	4.45	30.19	24.46	9.48	17.7	11.41	10.04
HL_transcript_14099	10.09	10.25	12.95	15.26	14.63	10.89	7.36	10.77	6.94	3.66	3.49	2.26	8.97	12.4	6.03	13.65	17.62	12.59
HL_transcript_14103	16.5	6.78	7.53	13.04	11.87	10.04	14.18	2.79	13.59	1.6	1.9	2.87	6.95	3.76	5.13	6.86	7.42	2.81
HL_transcript_14109	25.92	67.42	55.73	38.06	48.5	31.73	46.64	66.84	73.5	8.45	14.7	10.25	84.99	44.54	100.51	10.07	4.77	3.14
HL_transcript_14115	6.33	6.48	6.48	10.07	4.91	4.46	9.67	7.11	9.94	3.33	7.5	6.57	22.92	15.73	14.78	24.66	33.42	27.79
HL_transcript_1412	11.58	14.75	21.59	23.35	11.54	18.17	16.46	19.18	18.64	26.8	34.18	24	18.95	8.12	21.56	22.89	31.16	38.31
HL_transcript_14124	14.49	18.17	12.02	10.02	10.51	7.67	10.4	11.58	10.65	5.13	5.26	7.48	11.89	8.74	6	13.3	14.54	8.2
HL_transcript_14125	15.62	11.84	16.6	28.13	22.33	22.29	20.13	22.45	13.63	27.1	38.3	18.81	25.96	35.75	28.45	47.15	36.09	36.08
HL_transcript_14126	25.31	15.56	33.93	35.5	45.85	56.89	78.43	63.75	67.99	32.52	54.32	53.38	24.04	33.09	47.2	12.07	12.67	11.33
HL_transcript_14127	30.76	7	27.06	6.44	10.72	26.62	11.82	5.08	5.96	16.14	2.18	1.62	2.28	1.22	4.71	0.12	0.13	0.39
HL_transcript_14131	224.43	150.07	213.44	144.65	198.25	139.43	79.41	39.67	28.44	22.54	28.22	28.49	43.71	50.81	34.76	50.57	34.81	45.56
HL_transcript_14132	36.51	43.69	35.91	26.95	23.85	21.63	45.53	21.75	30.29	18.58	12.81	19.95	35.47	22	18.32	22.4	22.1	12.48
HL_transcript_14144	110.86	121.24	81.48	67.59	58.34	48.75	73.72	20.66	48.28	5.14	3.21	11.52	29.07	10.51	19.12	8.42	7.85	4.45
HL_transcript_14146	19.51	17.78	20.3	14.28	18.87	11.23	6.81	15.71	8.69	4.57	4.04	4.04	6.51	7.7	9.02	10.98	8.58	11.32
HL_transcript_14151	3.2	4.07	5	5.6	5.58	12.15	2.58	2.71	6.38	13.01	11.75	16.85	6.55	14.73	19.05	26.8	22.7	31.25
HL_transcript_14153	8.79	5.71	7.25	6.71	10.66	5.79	3.16	3.39	4.51	3.74	8.78	2.47	2.13	3.48	3	2.06	1.82	2.17
HL_transcript_1416	1.49	1.67	2.26	4.41	3.94	8.73	0.42	1.29	0.91	2.6	2.75	1.45	0.55	2.45	1.8	3.45	4.21	5.72
HL_transcript_14163	105.18	102.04	119.81	150.69	142.36	135.28	98.66	156.11	137.39	105.42	68.74	67.23	60.48	60.33	68.74	44.68	41.17	56.47
HL_transcript_14171	15.05	98.78	52.87	14.59	15.67	11.94	156.6	73.61	132.65	249.31	241.32	249.88	35.22	41.24	84.28	5.52	4.54	1.66
HL_transcript_14182	15.85	13.94	12.03	5.71	6.73	13.27	24.9	3.66	52.88	0.6	0.73	3.03	6.18	1.09	2.27	0.12	0.05	0.28
HL_transcript_14185	9.24	6.81	9.31	21.11	17.11	13.99	11.98	14.75	11.99	9.36	10.81	10.62	8.41	14.18	17.85	19.01	20.03	18.97
HL_transcript_1420	7.78	6.26	7.9	11.81	10.97	7.2	3.93	3.8	3.51	2.31	1.17	3.03	3.47	4.13	3.54	6.19	6	7.86
HL_transcript_14207	142.29	92.3	155.11	59.55	64.02	24.2	89.19	70.93	71.61	69.1	54.72	36.29	49.8	48.75	43.04	39.2	37.39	32.04
HL_transcript_14210	144.27	117.04	172.55	167.55	169.22	163.73	36.85	86.01	74.24	141.4	131.46	16.97	23.23	84.76	88.34	53.07	36.1	67.61
HL_transcript_14213	10.74	9.64	12.52	36.68	41.57	31.59	27.33	25.99	13.82	24.66	23.02	32.06	14.84	34.38	31.51	16.36	15.58	18.57
HL_transcript_14214	55.06	82.39	73.91	38.45	35.09	26.77	49.77	53.49	54.8	72.34	54.14	55.12	37.17	51	65.18	14.96	17.08	17.31
HL_transcript_14215	9.43	10.57	13.46	18.06	15.53	22.08	13	19.14	14.95	23.33	24.51	25.82	15.69	16.74	19.97	29.56	25.29	33.4
HL_transcript_14220	28.49	68.32	34.89	16.62	23.66	23.9	68.06	21.74	64.96	13.77	9.3	56.59	36.85	15.31	30.18	19.25	15.89	13.46
HL_transcript_14221	11.47	8.02	11.95	4.98	6.98	5.32	6.5	7.83	7.47	5.59	5.47	6.4	7.55	9.56	11.74	17.88	14.71	20.25
HL_transcript_14223	119.14	72.89	130.06	21.5	34.79	13.81	57.73	58.6	55.18	20.97	14.37	6.74	15.24	20.85	18.78	6.35	7.32	8.91
HL_transcript_14227	7.88	8.02	11.44	10.67	8.79	13.39	12.29	12.39	11.73	12.93	10.97	14.23	6.9	5.91	9.56	3.9	4.39	6.13
HL_transcript_14229	70.08	44.29	43.7	42.59	17.56	22.05	4.8	2.55	18.74	4.54	6.87	13.52	0.92	4.71	2.02	5.27	5.93	3.99
HL_transcript_14230	22.64	8.71	13.61	61.04	50.19	35.43	55.72	5.33	28.04	0.13	2.2	2.45	17.28	11.58	1.68	7.16	9.41	2.75
HL_transcript_14233	11.71	12.82	15.46	12.67	11.71	6.37	5.83	8.2	8.24	7.03	4.47	3.14	6.65	6.19	5.09	7.66	5.79	3.62
HL_transcript_14239	2.82	1.73	3.06	6.86	8.18	10.05	2.72	3.97	2.16	2.84	3.99	2.33	2.77	4.85	6.53	8.2	10.67	9.94
HL_transcript_1424	7.28	6.81	8.6	10.38	9.22	11.21	10.57	7.87	8.29	13.54	10.72	14.63	12.77	12.69	15.09	16.85	18.04	15.57
HL_transcript_14243	127.95	94.45	173.78	192.18	193.11	208.99	269.13	419.54	330.8	317.41	392.77	281.27	155.51	344.22	285.76	340.03	286.87	338.09
HL_transcript_14248	1.16	1.64	2.41	2.06	1.79	0.88	1.4	2.18	1.1	3.92	3.21	3.94	2.74	2.12	2.14	0.79	1.44	0.56
HL_transcript_14255	36.58	236.83	107.41	2.89	4.17	0.91	169.09	48.39	261.66	35.53	22.37	155.15	10.39	7.61	20.65	0	0	0.09
HL_transcript_14265	92.24	60.87	105.46	115.38	108.87	90.7	147.2	103.18	75.4	14.06	15.8	21.69	22.79	44.14	108.98	121.75	135.92	114.83
HL_transcript_14268	41.26	43.83	32.08	35.68	29.55	28.91	57.61	7.42	63.67	0.78	2.55	9.97	19.28	10.56	8.17	6.47	9.84	3.07
HL_transcript_14270	0.24	0.5	0.21	4.65	2.71	9.81	0.33	0.04	0.08	0.16	0.08	0.5	0.09	0	0	0.17	0.2	0.51
HL_transcript_14276	0.77	3.85	2.91	12.27	14.79	17.63	12.04	31.72	24.66	25.55	39.07	29.22	3.11	12.73	18.22	14.05	8.58	10.2
HL_transcript_1428	7.28	8.47	7.99	11.64	9.67	12.54	8.89	9.18	8.52	13.29	19.72	12.42	7.54	12.19	9.48	12.02	12.91	14.61
HL_transcript_14292	2.4	1.51	3.78	7.11	4.52	5.27	3.27	5.45	4.91	3.3	4.58	1.77	2.35	7.32	9.4	13.86	12.82	12.63
HL_transcript_14298	1.13	1.66	1.68	2.21	2.73	2.57	2.42	2.48	2.79	2.87	3.26	3.66	2.65	2.69	5.41	1.74	1.93	1.91
HL_transcript_14299	3.86	8.21	7.5	6.49	5.26	5.9	7.83	5.6	12.59	44.71	28.95	65.82	6.63	7.23	10.61	11.44	9.68	9.68
HL_transcript_1430	80.67	56.57	58.2	37.16	26.17	28.32	49.33	43.17	57.4	18.18	18.19	37.5	19.12	23.88	16.38	14.17	17.65	12.48
HL_transcript_14300	49.13	53.96	38.45	42.78	51.41	59.9	42.93	37.4	50.64	55.14	51.91	48.21	37.12	41.4	60.93	109.85	106.66	110.52
HL_transcript_14302	120.29	89.15	106.39	97.95	125.64	73.18	81.5	50.87	51.28	28.95	32.06	23	76.22	51.52	29.08	55.38	52.31	43.64
HL_transcript_14311	305.53	319.65	381.54	389.68	443.13	667.7	591.17	853.19	779.14	768.94	619.2	553.05	305.85	302.74	359.91	334.19	230.66	283.29
HL_transcript_14312	9.24	11.08	14.7	12.3	14.54	17.43	12.02	18.82	24.51	28.87	22.92	26.55	14.26	14.15	27.18	16.27	18.98	29.47
HL_transcript_14318	539.54	569.32	612.17	79.47	217.32	56.26	466.92	85.4	196.98	225.34	280.1	200.24	87.05	82.25	156.32	31.3	26.5	23.45
HL_transcript_14319	12.28	10.75	11.81	9.86	5.55	4.88	5.88	2.88	10.84	9.28	5.11	2.65	6.87	6.47	5.05	4.06	5.7	2.15
HL_transcript_14323	760.99	769.02	539.85	193.16	207.65	139.96	414.81	124.68	268.05	74.88	69.74	173.74	241.99	184.14	128.05	218.54	185.29	114.59
HL_transcript_14334	90.92	533.62	304.79	34.44	27.74	12.04	1598.2	578.88	1296.16	1678.86	1586.84	2793.3	1588.21	894.45	1596.82	183.82	136.83	62.78
HL_transcript_14337	3.81	9.49	7.62	6.61	10.27	17.07	10.72	4.19	8.27	33.36	31.81	64.2	2.56	9.48	10.48	3.99	0.54	2.31
HL_transcript_14339	1.8	2.05	2.63	2.98	2.66	2.18	4.77	3.96	5.84	2.77	3.63	1.6	9.21	5.2	12.36	9.14	11.16	5.25
HL_transcript_14340	2.25	2.57	2.58	3.93	4.51	2.51	3.51	2.85	2.46	2.82	4.71	3.67	8.75	8.03	4.18	7.89	8.78	8.74
HL_transcript_14353	12.99	16.63	8.57	9.24	10.09	17.63	9.11	4.23	5.32	17.05	17.85	11.59	8.51	18.1	16.67	40.44	33.1	34.62
HL_transcript_14354	22.91	22.57	25.49	12.36	15.44	16.19	13.27	6.09	6.29	8.31	14.47	9.27	18.36	12.96	17.98	5.68	11.07	8.73
HL_transcript_14357	14.76	16.33	15.14	9.7	12.44	8.04	11.92	3.85	7.09	1.97	2.1	5.26	11.21	12.07	4.37	2.56	2.26	0.85
HL_transcript_14359	10.25	7.7	13.98	7.98	7.44	5.29	11.97	17.01	15.89	9.02	4.16	5.4	3.71	10.11	5.36	2.53	3.18	2.8
HL_transcript_14368	23.12	14.42	13.68	16.88	27.87	20.37	72.17	3.52	24.89	0	1.06	2.35	26.77	5.2	0.12	0.17	0.34	0.28
HL_transcript_14372	9.67	12.68	15.29	44.59	40.84	40.38	25.26	36.49	29.31	24.98	26.85	25.03	31.45	32.37	38.93	39.35	37.08	48.18
HL_transcript_14377	3.45	4.21	2.79	4.89	4.64	3.44	1.61	2.18	2.08	0.89	0.78	0.58	1.73	1.52	1.66	2.6	3.03	3.19
HL_transcript_14379	5.11	12.86	6.23	3.06	3.26	2.36	29.42	5.51	14.4	4.06	1.49	7.24	17.1	3.3	5.74	1.92	1.84	1.16
HL_transcript_14380	6.99	10.08	10.02	9.45	8.79	11.42	4.68	6.6	7.86	8.95	6.92	5.26	5.75	9.15	7.98	3.29	4.87	6.15
HL_transcript_14384	16.03	17.95	15.58	15.62	14.58	8.64	10.81	14.68	14.18	12.84	10.62	8.12	17.24	14.86	10.78	9.42	8.44	7.21
HL_transcript_14387	25.05	29.7	18.55	15.82	15.47	15.67	79.74	6.9	23.55	19.54	12.7	16.77	77.09	23.95	3.59	8.2	8.53	7.02
HL_transcript_14389	7.28	6.99	17.41	23.67	22.16	32.14	23.03	42.48	34.25	54.69	50.5	56.28	11.5	21.24	30.87	30.87	24.16	29.85
HL_transcript_1439	12.27	6.31	8.88	3.77	1.44	4.82	10.79	1.12	6.05	0.11	0.71	1.51	7.74	3.46	0.98	1.44	3.69	0.69
HL_transcript_14395	34.99	40.48	42.07	13.72	16.84	13.22	25.86	41.37	35.65	33.3	26.57	13.21	13.22	26.22	17.94	6.11	5.24	7.07
HL_transcript_1440	0.03	0.04	0.01	1.23	0.87	1.2	0.03	0.62	0.51	0.04	0.41	0.39	0.05	0.59	0.67	0.07	0.25	0.16
HL_transcript_14401	42.94	26.18	50	54.46	51.92	20.47	53.89	63.65	54.69	20.21	14.61	15.77	14.93	27.9	27.17	12.31	9.31	9.82
HL_transcript_14405	8.9	8.2	9.28	13.11	11.97	9.78	3.77	5.15	4.74	1.61	3.2	2.3	4.69	3.14	5.51	4.46	4.43	4.61
HL_transcript_14418	28.77	24.5	20.61	2.77	2.92	4.28	3.01	6.72	12.44	3.27	1.34	3.97	6.31	2.44	3.44	0	4.06	1.6
HL_transcript_14426	11.1	11.16	8.67	11.51	12.29	7.24	6.21	6.86	4.13	4.16	3.05	3.36	7	6.66	4.17	4.85	4.34	5.53
HL_transcript_14429	4.73	4	4.78	9.14	8.31	6.39	4.95	7.04	4.71	9.77	6.86	8.94	7.87	13.39	14.49	28.29	23.9	27.13
HL_transcript_14430	22.09	13.28	26.39	32.24	35.4	20.56	16.19	23.44	16.06	3.52	1.98	2.4	7.48	6.53	10.44	8.2	5.97	3.06
HL_transcript_14435	22.6	33.61	36.59	31.07	24.44	31.83	44.64	14.47	17.55	10.54	27	15.5	30.9	15.83	11.78	6.69	6.42	4.58
HL_transcript_14436	8.46	13.21	14.25	46.51	41.14	50.58	3.61	6.96	3.49	11.36	23.08	8.55	21.27	16.36	6.35	81.76	69.45	49.96
HL_transcript_14439	10.69	10.48	12.88	21.68	18.57	27.73	10.3	11.6	13.34	21.36	15.09	15.59	11.97	16.4	20.68	19.04	24.85	38.74
HL_transcript_14447	7.32	7.91	14.01	16.48	13.94	19.43	19.72	26.45	22.22	33.94	34.73	34.3	15.13	20.04	24.38	17.78	16.24	27.37
HL_transcript_14450	113.84	64.77	88.91	63.27	65.17	56.94	46.98	34.97	28.1	26.5	21.63	14.66	24.81	22.32	22.93	17.31	11.7	20.4
HL_transcript_14451	2.87	3.71	4.78	5.86	6.62	5.8	3.7	5.82	4.74	6.13	6.51	7.72	4.47	7.3	9.47	4.61	6.76	10.08
HL_transcript_14454	3.29	3.3	3.93	9.31	8.13	7.66	4.3	6.15	6.07	5	5.1	5.89	7.19	6.65	8.95	13.08	13.29	9.91
HL_transcript_1446	2.1	2.67	3.82	4.16	4.12	4.55	4.8	5.74	6.95	7.16	6.37	12.16	3.18	4.77	4.98	2.49	3.18	4.3
HL_transcript_14463	33.22	34.76	32.02	33.57	27.26	28.34	42.79	22.9	19.9	5.2	7.16	7.26	57.1	25.31	17.48	70.44	68.24	57.69
HL_transcript_14464	103.81	95.26	132.17	179.43	199.3	213.01	121.16	198.85	167.94	195.18	169.53	144.74	101.48	174.43	188.7	283.21	234.45	294.59
HL_transcript_14466	11.4	14.29	9.21	15.96	11.1	7.28	8.52	11.9	8.06	6.98	4.49	5.5	12.43	7.47	4.94	4.48	7.34	6.09
HL_transcript_14468	10.45	6.74	11.2	226.3	232.13	44.89	23.82	36.34	133.58	4.77	0.26	0.69	2.41	2.28	7.61	9.25	9.09	6.58
HL_transcript_14475	61.2	48.09	57.37	22.58	39.06	18.36	67.16	21.3	36.32	2.95	1.33	2.67	64.78	33.03	68.44	9.76	2.26	2.62
HL_transcript_14477	6.86	5.23	8.19	24.6	19.2	52.67	6.33	11.48	5.25	33.19	91.89	14.29	5.28	16.21	10.92	23.74	22.03	18.84
HL_transcript_14481	23.25	28.48	20.64	19.7	24.26	17.03	17.57	10.25	13.75	6.28	2.93	4.81	15.05	13.37	19.29	12.13	12.89	8.65
HL_transcript_14484	55.66	82.76	71.12	230.59	172.03	169.25	117.41	145.09	115.75	180.67	233.49	218.48	98.56	131.14	306.61	147.85	163.01	144.6
HL_transcript_1450	33.26	16.44	35.82	11.7	8.18	6.54	15.55	9.38	12.53	11.56	2.99	7.75	5.1	2.16	9.26	0.08	0.45	2.32
HL_transcript_14500	71.01	74.06	98.71	54.87	51.28	45.75	40.49	55.98	45.99	95.87	96.95	63.77	33.27	49.81	43.57	38.01	33.54	58.1
HL_transcript_14504	368.82	135.29	218.44	116.73	199.21	59.78	50.85	70.77	52.14	1.9	1.8	3.95	96.08	59.16	37.99	20.03	7.75	7.82
HL_transcript_14506	122.81	177.56	151.18	57.8	75.34	119.99	16.58	12.24	6.79	5.21	5.12	3.78	20.96	33.89	12.56	84.19	65.78	146.36
HL_transcript_14508	40.45	57.23	62.03	49.28	37.89	61.43	17.73	44.76	34.54	70.68	28.96	11.68	7.3	22.91	30.14	19.89	17.95	17.66
HL_transcript_14512	121.06	123.78	96.14	125.77	94.7	108.2	442.12	20.54	101.79	3.68	12.61	24.17	155.19	35.72	10.16	16.31	25.77	8.44
HL_transcript_14515	17.15	64.77	43.88	10.86	11.46	6.17	30.23	36.46	73.33	62.63	49.91	37.68	12	23.57	23.06	10.61	12.05	10.72
HL_transcript_14518	11.92	13.76	11.01	9.34	12.29	9.55	10	7.29	6.9	24.36	22.08	17.64	37.98	24.91	26.08	38.44	56.23	76.3
HL_transcript_14520	70.35	181.29	84.8	32.46	39.12	43	62.21	21.89	42.09	61.13	40.48	199.98	143.06	78.4	102.84	179.46	183.98	165.79
HL_transcript_14523	10.19	102.37	14.85	4.23	2.15	10.01	235.88	5.18	96	16.53	65.58	195.31	195.92	25.6	15.13	5	2.25	3.13
HL_transcript_14525	27.45	55.22	36.89	18.03	17.81	15.2	36.23	17.15	24.37	20.87	18.94	38.8	18.15	16.05	15	12.7	8.75	11.11
HL_transcript_14526	100.53	94.22	112.35	0.62	3.02	2.1	0.92	25.24	17.37	14.4	2.78	0	0.53	1.03	1.44	0.56	0	0
HL_transcript_14527	14.53	14.63	13.19	27.09	25.63	21.42	23.45	11.13	13.25	25.41	28.28	27.63	22.43	29.1	20.87	53.73	40.71	44.02
HL_transcript_14528	8.71	11.98	7.02	1.95	4.21	22.35	0.05	0.93	1.35	4.35	12.63	0.75	8.87	25.01	1.88	16.4	17.45	49.85
HL_transcript_14530	5.2	3.49	4.96	7.92	7.2	6.03	6.61	7.72	7.14	10.59	11.62	17.45	8.72	11.07	15.67	8.86	10.46	10.9
HL_transcript_14549	16.09	18.83	38.97	134.64	100.85	177.74	20.79	66.47	40.05	132.69	69.41	34.67	14.67	38.77	132.97	85.35	60.24	137.5
HL_transcript_14550	12.07	14.95	12.24	13.23	13.65	6.77	4.64	6.51	5.52	4.71	6.67	2.96	9.19	9.66	9.02	14.78	16.73	13.32
HL_transcript_14551	25.89	27.66	21.77	15.78	12.35	15.09	21.09	12.12	14.17	15.9	13.94	14.79	9.69	11.47	16.04	10.68	13.82	11.65
HL_transcript_14554	14.27	13.15	15.29	14.7	13.46	24.27	16.61	27.22	27.38	23.06	17.68	22.73	10.57	6.28	7.55	7.06	4.13	10.06
HL_transcript_1456	0.59	0.71	0.77	3.83	2.11	4.53	1.28	1.9	2.42	1.43	0.49	0.36	1.36	1.03	2.8	3.26	3.61	6.42
HL_transcript_14560	123.24	155.15	141.72	1.39	0.55	3.25	8.99	0.84	0	0.04	0	0.23	12.95	3.34	0	0	0.47	0
HL_transcript_14567	6.64	6.97	7.55	14.16	13.11	16.3	6.99	12.51	7.74	12.71	11.23	5.92	1.63	7.89	9.19	2.94	3.18	5.09
HL_transcript_14568	0.21	0.32	0.26	0.39	0.47	1.07	0.19	0.89	0.34	0.81	1.15	1.1	27.13	149.23	2.7	966.81	726.19	1037.32
HL_transcript_14569	44.6	72.77	58.84	105.37	55.16	83.51	70.05	86.94	70.9	84.12	131.21	187.62	61.58	92.89	99.43	114.32	112.97	110.77
HL_transcript_14570	43.42	28.3	34.59	5.04	24.16	3.8	17.35	18.07	29.01	9.68	8.78	9.54	9.43	18.99	6.91	7.32	8.04	3.86
HL_transcript_1458	4.55	3.17	5.23	7.6	6.63	9.52	3.99	4.58	3.73	7.64	10.16	8.28	5.45	8.85	12.23	4.54	9.32	7.71
HL_transcript_14591	1.92	1.39	1.36	6.35	6.05	4.21	1.92	4.91	2.18	2.22	3.37	1.7	2.34	4.81	3.01	4.58	6.63	6.15
HL_transcript_14592	35.05	28.57	33.2	28.55	25.65	19.37	55.3	24.59	17.92	7.1	7.92	9.16	29.49	20.45	23.44	19.24	14.38	17.31
HL_transcript_14598	12.64	19.07	15	10.83	7.32	11.33	13.95	18.92	20.93	23.49	16.9	8.24	9.16	8.39	14.4	8.36	7.6	8.51
HL_transcript_14599	18.72	17.91	15.96	22.86	17.96	11.73	12.46	7.02	8.28	0.94	0.59	1.3	13.55	10.13	2.57	12.83	10.67	6.83
HL_transcript_14602	21.02	21.64	29.58	33.03	29.9	29.83	6.93	25.12	17.44	8.8	10.21	4.34	6.71	13.7	6.98	15.69	14.72	15.59
HL_transcript_14607	200.18	221.08	185.71	92.9	85.16	105.57	221.14	105.82	210.83	61.01	44.87	91.76	132.05	66.33	71.71	30.78	43.62	18.38
HL_transcript_14608	63.18	22.03	30.86	34.23	86.08	13.45	3.47	4.59	4.65	0.49	2.28	0.32	0.76	9.22	1.13	2.8	0.14	0.24
HL_transcript_14610	16.54	19.41	18.75	22.12	21.02	30.95	29.07	19.88	23.19	32.65	28.49	53.17	23.13	18.94	32.22	30.84	33.94	46.33
HL_transcript_14611	9.39	9.16	5.1	18.34	14.98	14.69	16.92	3.8	9.71	17.15	25.04	22.47	20.28	23.47	15.08	36.78	23.65	32.38
HL_transcript_14612	3.13	2.18	1.58	3.48	3.27	4.35	6.36	5.92	6.65	5.97	6.69	2.19	1.6	4.39	3.78	3.4	3.97	3.75
HL_transcript_14615	16.53	12.94	19.92	27.65	23.82	15.03	5.81	7.62	5.62	0.59	0.63	1.77	2.58	3.26	1.96	2.42	3.13	2.2
HL_transcript_14617	17.99	19.18	17.66	6.82	4.32	7.48	64.25	6.16	26.13	4.12	3.34	20.29	32.15	10.32	5.13	9.08	9.06	4.29
HL_transcript_14618	45.79	31.69	49.36	15.44	17.97	13.33	8.83	12.88	8.77	3.81	3.24	0.83	6.21	8.92	6.01	2.39	4.52	2.62
HL_transcript_14621	57.33	65.32	71.75	87.88	78.06	82.55	82.74	100.94	99.65	127.95	137.03	106.05	122.06	137.64	130.88	193.09	174.63	221.21
HL_transcript_14624	2.62	4.47	8.98	12.14	17.74	8.67	3.11	6.37	3.46	0	3.34	5.77	6.16	25.61	64.97	14.4	8.17	9.31
HL_transcript_14631	3.01	5.4	7.87	15.11	14.78	22.73	18.05	29.95	15.86	37.69	38.09	54.58	15.94	17.71	34.02	17.7	12.13	30.55
HL_transcript_14632	32.65	23.66	45.41	48.26	47.33	46.54	44.22	118.11	84.17	113.84	90.82	121.98	19.97	77.02	67.12	61.69	44.51	61.87
HL_transcript_14633	7.17	6.98	13.81	23.27	17.26	15.96	14.56	27.49	21.37	24.07	27.41	13.16	22.76	27.63	23.11	26.9	24.13	40.5
HL_transcript_14634	17.05	83.27	53.51	3.18	6.29	1.64	111.37	58.04	151.87	279.66	313.85	285.82	66.52	114.24	169.88	9.14	17.11	2.72
HL_transcript_14636	9.77	13.37	13.1	12.58	10.41	9.68	8.4	9.33	9.24	6.3	6.37	9.5	5.96	7.37	7.32	6.31	6.15	6.78
HL_transcript_14637	45.36	39.38	55.94	47.58	57.4	39.3	54.23	77.44	67.49	69.35	49.33	54.03	31.15	51.13	50.47	20.95	19.31	14.6
HL_transcript_14638	49.35	69.31	89.72	168.11	145.18	176.29	38.75	112.69	67.49	45.76	24.68	25.53	5.04	38.86	52.74	24.28	15.68	44.49
HL_transcript_14639	11.58	13.08	14.64	17.16	13.93	19.96	20.34	22.62	18.52	25.1	29.2	30.57	15.8	17.95	17.88	21.71	19.24	16.75
HL_transcript_14640	19.82	28.41	16.42	4.87	4.34	8.72	17.73	1.05	6.57	1.43	9.51	6.37	43.14	14.28	3.37	4.39	7.53	2.89
HL_transcript_14649	3.85	6.8	6.05	5.33	6.01	11.06	6.58	4.52	3.5	7.86	19.97	15.32	4.37	6.5	17.09	11.55	12.24	18.11
HL_transcript_14651	85.35	193.54	190.69	124.74	115	160.2	224.73	184.41	220.62	550.95	430.28	589.55	306	274.46	453.81	83.44	63.53	105.46
HL_transcript_14654	33.99	65.79	29.27	57.96	27.35	43.04	30.51	4.56	27.52	9.21	11.76	41.23	56.98	45.22	32.73	108.74	85.8	124.99
HL_transcript_14662	36.36	28.09	34.63	32.11	34.46	23.74	75.09	20.13	17.02	9.09	10.22	13.17	25.97	20	21.7	20.17	11.03	21.12
HL_transcript_14673	5.3	3.25	7.9	9.03	6.89	3.91	3.54	4.39	2.74	1.4	1.62	1.14	4.66	10.07	4.55	13.08	18.7	7.85
HL_transcript_14677	13.62	28.74	25.73	10.03	12.01	7.36	19.66	5.53	7.54	0.49	4.58	9.71	59.78	35.52	10.08	4.35	6.24	2.17
HL_transcript_14680	10.84	10.76	15.55	18.2	16.68	25.41	18.54	36.2	25.12	18.88	20.75	18.05	7.09	13.26	13.27	9.37	6.85	11.53
HL_transcript_14686	2.37	4.07	5.8	3.18	2.96	8.53	2.03	2.58	2.83	27.44	11.25	2.43	4.47	11.21	6.26	12.71	10.86	12.99
HL_transcript_14694	14.37	15.74	12.76	11.5	10.07	4.39	12.63	9.25	11.55	5.15	2.83	4.99	8.13	8.4	4.96	5.78	5.38	3.16
HL_transcript_14700	18.64	17.26	17.39	13.05	11.44	10.08	14.55	8.67	7.07	3.13	5.92	5.15	4.37	7.42	7.53	3.1	5.02	4.42
HL_transcript_14710	24.47	18.42	24.94	18.92	25.88	18.09	5.84	11.77	4.73	8.11	10.31	4.6	12.99	5.83	2.84	10.63	10.68	6.69
HL_transcript_14714	11.14	14.24	11.07	8.78	4.63	12.25	12.57	12.88	13.31	13.65	11.93	12.68	9.32	7.05	4.68	2.4	3.5	7.93
HL_transcript_14725	57.04	67.21	93.43	44.91	41.84	40.02	41.63	44.65	37.36	102.12	74.7	56.82	25.38	35.08	38.67	22.89	19.04	26.22
HL_transcript_14726	94.81	78.45	75.34	86.85	127.59	80.25	345.9	17.42	156.09	11.09	20.68	82.94	102.72	34.64	19.98	12.56	14.2	10.74
HL_transcript_14734	11.3	8.43	10.72	9.65	9.48	11.47	4.47	6.78	5.95	3.6	3.16	1.49	4.57	6.32	3.72	10.9	11.42	11.23
HL_transcript_14744	324.35	294.1	388.11	373.34	387.84	326.9	258.86	350.98	281.71	315.91	277.31	182.41	216.96	254.87	203.19	147.13	113.61	181.33
HL_transcript_14751	4.6	5.07	4.03	2.88	2.52	2.24	3.11	0.93	4.19	0.58	0	0.19	0	2.91	1.07	0.96	1.77	0.79
HL_transcript_14754	3.12	3.99	4.81	8.03	6.53	9.29	7.74	14.4	7.73	10.06	11.04	4.71	2.91	9.53	10.23	8.51	6.77	6.07
HL_transcript_14760	259.08	188.2	247.58	316.08	219.83	148.56	103.19	66.28	40.75	49.85	32.45	191.87	34.3	98.74	107.12	97.64	209.92	51.01
HL_transcript_14761	9.8	13.46	11.29	12.61	13	10.52	9.05	11.43	9.04	6.37	6.95	8.71	5.99	8.57	6.84	3.79	4.67	6.3
HL_transcript_14771	12.57	32.34	10.7	4.78	4.74	10.67	73.04	5.24	11.56	4.85	6.97	7.59	87.06	13.75	5.44	4.12	4.68	2.26
HL_transcript_14777	16.81	12.53	19.97	16.13	22.38	28.11	17.85	8.52	11.4	1.62	0.64	1.83	11.55	7.78	5.75	8.71	10.12	5
HL_transcript_1478	2.09	1.71	3.2	5.64	4.04	4.89	7.63	7.88	6.71	2.96	5.27	5.28	2.4	5.42	4.14	4.09	5.88	5.71
HL_transcript_14780	124.03	95.46	165.68	95.76	129.29	124.97	223.49	345.17	252.83	285.88	214.86	195.72	90.56	134.18	159.02	73.41	55.19	52.97
HL_transcript_14783	7.74	6.31	8.86	39.68	30.24	44.27	15.6	35.65	21.84	18.43	10.67	27.32	2.58	11.61	29.8	13.42	7.97	4.48
HL_transcript_14785	130.52	141.72	116.4	137.72	107.07	89.62	162.73	86.86	109.42	89.4	115.69	75.9	373.31	269.39	243.06	359.81	365.67	291.36
HL_transcript_14805	3.92	3.88	4.23	2.64	1.95	5.8	4.03	2.7	1.88	13.17	10.71	17.74	9.04	6.5	11.5	12.78	5.61	36.16
HL_transcript_14806	23.1	15.77	39.93	39.5	39.94	28.5	54.39	107.8	66.8	86.11	59.53	81.24	18.72	52.66	68.5	16.7	16.84	21.5
HL_transcript_14807	68.71	96.26	100.39	105.48	85.54	76.2	28.5	61.32	53.77	55.75	24.31	18.84	31.35	24.84	31.81	40.61	28.7	35.81
HL_transcript_14816	55.84	105.48	89.25	6.48	23.45	10.71	93.99	80.93	120.32	56.56	31.46	71.29	41.57	35.15	47.56	0.6	0.49	1.24
HL_transcript_14823	2.13	2.33	3.37	4.99	4.37	8.65	5.26	7.59	4.66	3.46	8.2	7.77	5.03	7.21	7.78	4.41	5.19	6.44
HL_transcript_14826	4.03	2.09	5.45	17.18	14.55	13.12	7.88	16.13	12.67	6.9	4.78	4.45	3.64	7.6	5.97	6.46	7.36	4.89
HL_transcript_14834	27.28	20.72	39.44	33.66	36.35	38.8	8.18	24.36	17.42	20	14.35	4.11	8.41	17.25	11.23	9.05	11.95	19.6
HL_transcript_14840	51.29	65.24	46.12	37.29	32.61	27.22	43.05	24.29	48.05	32.91	35.48	53	46.84	25	17.6	23.54	18.26	18.51
HL_transcript_14844	28.79	42.58	30.87	16.12	15.32	13.02	27.05	7.29	10.85	4.91	12.01	16.44	19.97	15.56	9.74	10.08	9.28	8.03
HL_transcript_14848	63.75	201.49	127.03	31.13	44.23	33.42	280.11	227.74	263.27	86.68	67.95	119.75	128.86	41.88	75.23	3.51	2.53	1.29
HL_transcript_14849	31.56	34.53	38.28	29.95	30.61	28.05	32.42	25.9	20.73	15.27	12.49	9.7	21.35	21.57	13.95	17.62	16.29	8.45
HL_transcript_14853	5.36	3.06	6.94	10.23	9.75	9.77	8.41	5.93	4.51	2.85	1.3	1.5	2.22	1.51	1.66	1.71	1.38	0.57
HL_transcript_14855	84.27	74.86	46.87	58.36	45.73	47.11	61.45	21.21	53.09	14.85	14.97	24.36	22.57	24.31	12.95	11.18	17.4	14.52
HL_transcript_14857	20.82	26.54	23.37	14.39	12.22	8.71	11.12	11.47	11.97	6.96	7.94	8.11	18.53	13.66	9.75	16.32	16.07	9.44
HL_transcript_14860	16.98	7.43	25.84	8.83	6.76	12.27	47.11	112.66	102.89	79.78	80.79	67.98	6.05	14.44	34.97	3.25	3.53	3.66
HL_transcript_14864	18.31	18.67	15.32	16.18	14.64	14.28	14.43	8.81	11.58	6.84	6.8	6.74	9.42	8.69	7.43	12.39	14.15	12.15
HL_transcript_14867	35.56	86.87	61.05	18.96	24.53	11.04	148.54	77.37	136.54	134.39	137.59	165.89	79.1	57.5	163.84	16.78	10.85	5.6
HL_transcript_14873	18.86	93.11	23.6	5.39	4.06	8.92	146.92	3.74	36.13	46.51	56.67	76.3	222.9	59.15	34.87	24.91	10.19	28.27
HL_transcript_14875	30.71	118.52	50.59	2.59	3.67	6.77	17.24	5.29	44.84	9.02	8.28	29.63	3.42	9.76	11.38	6.47	4.11	9.88
HL_transcript_14876	1.06	0.04	2.88	1.72	0.9	0.39	1.31	0.77	0.12	9.27	22.09	6.96	24.23	14.74	19.53	33	46.51	37.71
HL_transcript_14883	172.82	242.71	246.17	31.19	28.63	16.6	183.41	246.91	236.17	200.67	130.36	69.34	52.15	104.63	53.89	12.6	22.17	14.09
HL_transcript_14884	10.94	8.92	10.58	23.13	21.63	16.38	8.26	13.72	12.17	10.13	11.35	8.02	11.99	14.91	18.53	25.51	28.58	22.58
HL_transcript_14885	26.57	24.47	30.81	43.25	45.02	46.53	39.87	38.29	44.1	61.32	68.5	77.41	47.79	59.92	64.02	60.44	72.49	65.76
HL_transcript_14889	9.06	10.68	11.11	12.81	13.01	15.71	14.68	17.31	15.74	15.87	18.62	22.68	8.72	9.05	13.23	13.66	11.43	11.48
HL_transcript_1489	13.87	8.57	16.48	32.4	26.48	44.02	15.5	30.78	24.47	11.53	10.05	22.26	7.58	11.41	12.79	11.36	15.26	17.4
HL_transcript_14895	13.5	10.9	7.81	2.52	7.43	4.44	1.03	7.34	7.47	8.03	6.15	3.13	2.18	4.82	3.64	15.54	16.39	6.07
HL_transcript_149	7.31	6.01	7.9	16.59	13.98	13.6	12.7	15.16	14.18	12.06	11.31	10.46	8.41	13.28	12.04	8.74	12.12	9.86
HL_transcript_14902	9.54	16.01	18.81	5.31	7	7.3	2.71	3.92	0.08	2.69	2.4	2.07	0	5.39	4.59	3.47	2.84	2.39
HL_transcript_1491	4.17	1.01	4.29	13.47	18.28	12.97	11.39	18.8	15.34	3.24	3.07	11.49	2.8	19.07	21.94	0	3.2	7.86
HL_transcript_14912	0.41	1.49	1.98	1.14	0.25	5.76	0	0.55	0.48	22.42	14.99	5.96	1.66	4.65	2.93	4.4	5.05	9.94
HL_transcript_14915	41.99	25.59	38.14	62.11	56.66	27.46	43.15	76.23	58.6	22.81	17.91	12.86	55.93	38.77	37.69	18.25	15.24	5.19
HL_transcript_14921	37.47	62.39	39.98	26.97	20.46	18.18	62.36	22.72	37.7	18.16	22.83	21.14	90.06	30.77	23.51	27.67	22.86	18.12
HL_transcript_14922	25.02	24.89	24.49	27.47	21.52	16.8	7.38	7.89	6.58	4.19	3.21	4.93	11.55	8.76	6.77	6.99	5.74	6.71
HL_transcript_14923	7.26	9.64	12.21	9.08	9.89	13.42	20.07	29.49	15.62	32.63	28.38	64.89	18.36	13.34	29.09	6.3	7.68	6.61
HL_transcript_14932	11.24	6.34	16.52	7.29	10.31	9.81	13.18	14.89	13.55	4.14	5.5	4.45	3.29	8.64	5.42	4.93	3.12	4.44
HL_transcript_14933	7.94	17.14	4.8	1.14	0.42	1.09	6.01	0.6	1.32	0.39	0.32	8.94	16.29	1.87	0	0.89	6.17	0.84
HL_transcript_14937	2.25	1.4	3.1	2.6	5.19	4.02	4.15	6.33	3.53	5.77	7.74	16.24	3.28	7.94	3.93	14.4	15.39	10.44
HL_transcript_14938	2.98	0.88	2.34	18.38	15.42	14.62	3.7	13.19	10.07	7.44	9.49	1.78	3.19	5.68	3.1	9.15	7.07	11.61
HL_transcript_14941	53.27	55.33	71.48	69.38	70.95	89.94	90.32	170.94	128.09	193.04	161.7	100.71	63.8	81.44	69.21	75.36	69.18	113.92
HL_transcript_14942	140.35	173.67	177.56	79.73	66.1	48.3	92.19	74.1	78.72	117.61	160.13	88.09	85.89	77.82	83.65	76.17	60.26	67.9
HL_transcript_14945	0.2	4.39	1.58	0.2	1.42	0.21	36.98	11.53	14.38	0.17	0.32	16.89	31.57	5.34	10.94	0	0	0
HL_transcript_1495	18.82	19.82	21.89	36.16	30.52	32.18	27.85	34.13	24.5	30.83	35.14	33.49	22.79	29.27	36.01	53.94	44.69	49.16
HL_transcript_14958	38.01	36.55	45.18	33.73	35.54	29.84	50.6	32.46	23.29	20.82	13.78	20.86	25.49	22.51	28.85	15.39	11.97	13.29
HL_transcript_14964	138.84	226.15	181.21	152.37	130.92	225.07	125.7	157.8	147.77	391.39	452.68	241.7	175.07	352.91	245.04	249.1	174.24	513.26
HL_transcript_14973	45.98	52.96	42.71	28.83	35.74	16.59	26.06	17.24	16.37	12.57	10.11	9.33	44.49	17.99	11.57	10.43	18.92	7.3
HL_transcript_14979	33.04	32.62	32.79	18.15	13.9	11.95	36.88	26.89	26.41	11.45	10.4	12.56	21.47	19.32	11.69	18.36	19	8.26
HL_transcript_1498	1.55	1.65	1.45	1.29	0.93	1.27	0.6	0.75	1.22	0.46	0.19	0.55	1.15	1.24	1.45	2.02	2.72	1.37
HL_transcript_14989	230.9	282.91	303.6	379.54	377.8	594.89	569.88	759.36	661.71	969.03	967.76	730.85	441.93	424.38	597.21	458.09	351.58	359.32
HL_transcript_1499	1.98	2.17	2.67	4.71	3.05	3.89	3.83	4.14	3.01	2.09	4.45	3.9	3.31	3.96	4.4	6.69	6.74	6.24
HL_transcript_14995	85.28	79.6	112.78	142.36	155.05	207.33	123.34	222.72	204.18	189.66	178.62	172.78	64.52	104.47	118.75	94.29	72.32	127.87
HL_transcript_1500	7.48	11.43	11.8	16.42	13.62	17.47	16.65	16.29	12.5	21.54	24.04	25.54	16.18	15.3	23.51	19.66	18.48	25.53
HL_transcript_15004	37.94	48.09	49.09	62.02	68.16	65.64	84.62	77.12	62.12	172.25	159.92	138.85	89.21	100.89	134.73	196.85	144.29	155.87
HL_transcript_15005	5.94	7.48	7.52	11.38	10.97	11.71	9.24	7.57	8.77	11.1	8.82	16.94	10.83	7.65	12.2	8.43	9.01	13.43
HL_transcript_15010	103.27	115.75	111.75	71.98	59.6	49.7	116.39	55.33	65.16	41.61	39.87	34.65	91.95	52.7	29.6	40.95	34.57	31.14
HL_transcript_15012	44.16	46.69	55.16	37.69	32.33	26.38	56.01	33.34	33.66	22.92	26.09	25.57	36.46	30.74	21.25	26.86	25.13	19.79
HL_transcript_15015	19.67	22.27	22.99	23.49	24.11	32.61	30.72	36.61	38.15	46.4	44.67	38.54	29.58	26.41	29.12	30.58	23.37	30.54
HL_transcript_15017	13.98	23.4	12.25	12.57	12.25	9.51	19.16	12.77	11.28	11.59	6.51	18.26	11.48	6.54	13.11	10.48	6.97	7.69
HL_transcript_15018	14.39	39.59	36.14	37.07	36.11	59.89	22.6	40.19	31.35	52.56	66.84	59	37.52	71.31	89.4	63.53	59.83	61.64
HL_transcript_1502	0.48	4.4	1.71	1.46	1.18	0.25	2.57	5.23	5.26	0.05	0	0.43	4.64	1.58	4.31	0.28	0.28	0.33
HL_transcript_15031	6.2	11.9	16.63	8.43	11.2	5.51	10.8	10.3	6.49	6.44	8.09	8.3	15.66	18.4	13.29	4.43	2.45	0.92
HL_transcript_1504	6.46	8.36	9.41	5.9	9.29	3.62	10.32	6.17	6.81	3.11	9.59	8.54	10.35	11.58	12.39	3.15	5.38	4.26
HL_transcript_15043	11.77	14.9	11.1	14.82	14.66	22.62	5.35	1.43	2	2.47	2.77	2.89	7.15	0.71	4.93	5.98	1.77	4.26
HL_transcript_15044	427.73	304.78	485.11	548.54	432.83	501.47	506.39	709.73	683.02	449.12	184.01	244.44	155.38	247.55	763.98	92.88	60.26	167.42
HL_transcript_15048	10.54	11.76	11.65	10.75	7.89	5.84	7.75	9.07	9.38	4.86	5.21	7.38	9.67	7.19	6.47	4.8	5.38	4.74
HL_transcript_15049	11.04	11.59	10.23	9.87	10.53	7.46	12.3	5.62	3.52	2.92	4.39	2.92	5.67	8.89	4.35	4.98	8.45	4.15
HL_transcript_15050	5.52	5.64	4.61	5.66	6.27	4.83	2.02	3.03	1.76	0.97	1.74	0.83	2.23	4.77	3.58	7.69	7.33	4.72
HL_transcript_15056	1.38	4.82	1.9	4.72	4.22	3.32	15.08	9.67	16.1	2.79	3.26	12.27	8.56	5.61	7.59	3.24	4.7	3.44
HL_transcript_15057	5.68	3.85	8.84	8.4	7.93	10.04	5.72	9.85	9.02	8.77	12.86	5.24	4.09	7.28	8.73	17.66	16.24	18.19
HL_transcript_15058	3.21	39.57	16.47	0.33	7.78	0.23	47.66	60.52	51.54	5.29	2.41	53.44	30.04	7.5	29.42	0.59	1.72	0.47
HL_transcript_1506	2.38	2.09	2.54	17.97	12.98	13.6	18.41	19.34	15.36	20.17	26.28	18.37	40.26	30.19	35.88	31.5	49.16	25.13
HL_transcript_15063	26.27	45.08	32.71	25.53	21	30.48	23	15.52	15.54	28.77	17.52	17.15	11.74	11.87	8.33	7.94	8.33	7.35
HL_transcript_15064	12.46	9.58	15	35.53	35.26	32.84	17.14	28.93	27.25	21.21	21.01	19.48	14.54	25.42	21.48	35.26	32.96	37.78
HL_transcript_15066	5.4	4.66	1.46	1.73	2.4	2.3	3.57	1.62	0.39	3.37	0	1.36	0	0.13	0	2.24	1.05	1.92
HL_transcript_15072	10.05	9.18	11.09	16.05	16.69	13.42	13.9	27.25	20.63	9.16	8.29	7.63	7.47	8.3	7.68	8.22	6.86	6.08
HL_transcript_15073	50.14	77.62	68.67	17.37	14.19	20.68	69.02	44.15	46.87	50.01	27.22	48.05	15.07	34.28	25.36	6.53	9.37	6.1
HL_transcript_15074	35.12	42.98	32.91	27.63	32.77	26.9	47.93	8.4	32.66	14.31	14.19	41.19	17.51	13.84	10.45	11.69	13.26	10.77
HL_transcript_15076	41.68	22.33	35.31	34.06	60.94	26.74	15.94	18.11	19.2	13.09	17.53	11.22	9.67	15.83	7.66	11.11	5.85	8.79
HL_transcript_15078	18.34	26.81	14.91	23.58	16.39	24.4	10.61	0.44	11.31	6.35	4	9.14	21.58	13.35	13.47	25.55	31.22	47.9
HL_transcript_15080	11.53	29.39	31.22	3.82	0.52	4.03	64.22	38.88	93.06	109	124.01	114.31	17.4	28.5	41.45	1.58	1.55	3.49
HL_transcript_15081	4.29	4.04	4.97	12.39	12.16	10.17	6.58	9.94	3.05	1.96	2.08	2.04	17.02	6.45	20.05	14.68	15	17.9
HL_transcript_15084	13.8	10.73	13.53	28.7	21.76	24.21	18.02	28.18	11.8	19.05	17.28	15.77	15.43	22.85	18.1	35.21	28.58	31.78
HL_transcript_15085	5.34	5.62	4.74	10.25	8.33	6.99	4.16	4.12	5.6	3.94	5.3	4.01	6.44	7.77	8.7	12.3	12.58	9.85
HL_transcript_15090	10.43	7.01	14.11	10.24	9.51	7.25	10.03	23.02	19.43	23.22	20.76	13.75	8.63	6.34	7.52	7.58	5.99	7.95
HL_transcript_15093	67.1	83.71	85.33	87.29	106.89	73.43	10.07	38.02	19.54	11.57	3.06	6.76	4.58	5.65	6.42	10.45	7.85	10.63
HL_transcript_15097	27.58	47.8	29.96	3.77	6.51	20.52	0.71	0.15	0.04	1.08	0.26	2.56	19.7	3.71	4.63	5.39	6.07	5.81
HL_transcript_15098	42.32	54.17	51.94	62.86	52.98	45.87	17.02	13.59	11.59	13.32	11.72	13.77	23.4	19.66	19.93	42.19	34.7	43.96
HL_transcript_1510	1.34	1.05	1.27	2.17	2.08	3.05	0.62	1.32	0.7	1.07	1.74	1.09	1	1.53	1.74	1.93	3.15	3.09
HL_transcript_15104	53.65	55.72	41.22	19.41	18.63	12.49	26.37	9.31	19.02	20.01	34.6	43.87	48.74	48.51	29.32	7.52	6.68	5.61
HL_transcript_15105	19.32	17.27	23.94	19.53	19.08	12.88	17.91	18.66	18.09	9.74	8.68	6.86	8.54	11.72	9.29	8.26	7.95	12.41
HL_transcript_15109	3.12	0.66	5.56	17.92	18.28	15.28	3.05	12.04	7.5	4.38	6.53	1.88	1.29	5.87	3.4	10.5	13.37	12.09
HL_transcript_15113	2.08	3.48	2.99	9.66	7.28	5.19	4	3.2	2.67	0.94	1.03	0.95	0.46	1.33	4.95	2.56	3.02	2.71
HL_transcript_15115	40.37	45.41	32.88	26.72	23.9	25.14	83	26.83	88.97	22.36	17.58	50.81	38.77	20.1	19.11	8.52	8.99	7.38
HL_transcript_15119	7.83	7.27	7.57	9.82	10	12.51	11.75	13.43	10.93	13.37	16.34	13.79	9.61	12.96	13.98	21.05	22.12	16.43
HL_transcript_1513	6.02	7.19	5.9	8.32	8.23	11.56	4.47	7.49	6.03	11.41	14.97	15.5	8.64	14.71	22.68	12.89	14.65	19.15
HL_transcript_15132	2.23	1.62	4.27	2.06	2.1	3.41	4.44	6.62	4.41	10.5	9.17	5.75	3.73	4.73	5.57	1.56	2.52	2.43
HL_transcript_15137	122.27	117.98	93.17	79.96	100.48	51.28	197.71	51.29	83.97	19.85	19.95	39.94	65.63	42.62	23.14	5.5	7.97	7.09
HL_transcript_15141	46.85	53.1	36.23	39.99	39.23	38.69	34.41	25.53	14.76	13.12	17.83	14.63	18.11	22.22	36.75	14.71	16.9	5.55
HL_transcript_15142	21.12	12.17	18.81	22.82	27.01	14.46	14.23	51.67	19.18	3.42	2.39	1.93	16.39	17.41	14.72	9.17	9.25	4.61
HL_transcript_15154	3.78	7.03	3.31	6.93	6.6	16.65	1.36	2.05	1.6	3.05	3.58	4.8	2.34	18.97	14.18	40.85	29.29	32.13
HL_transcript_15156	10.51	5.85	9.02	6.18	6.76	9.44	4.92	3.03	8.14	5.56	6.43	4.3	1.04	3.64	4.09	0.91	0.18	1.31
HL_transcript_15158	16.47	14.95	17.81	29.24	31.65	21.6	10.65	43.04	26.94	4.67	4.43	1.82	3.71	7.27	5.45	8.61	6.96	7.02
HL_transcript_15160	9.71	12.08	14.04	11.02	12.76	12.36	13.29	21.15	20.19	23.69	22.39	29.82	8.96	17.72	25.85	9.67	10.44	9.31
HL_transcript_15162	19.74	284.18	71.31	0.93	0.98	0.26	399.15	34.24	324.87	609.83	743.73	1318.24	242.15	74.75	139.89	0.18	0.15	0.34
HL_transcript_15163	124.12	74.97	155.4	123.29	173.19	141.04	121.14	122.62	127.27	53.33	43.44	39.21	66.17	75.24	54.28	49.22	51.07	52.32
HL_transcript_15168	45.4	131.76	79.12	1.59	4.68	18.86	14.73	7.54	3.29	104.61	113.64	23.2	25.74	11.43	13.24	21.29	12.66	24.73
HL_transcript_1517	2.78	4.3	2.91	2.5	1.56	2.32	1.28	0.96	0.38	0.26	0.7	0.99	2.75	2.48	1.63	1.81	3.55	1.05
HL_transcript_15174	13.06	23.33	26.51	31.75	27.11	35.94	20.3	29.74	28.99	58.23	43.87	19.71	30.49	33.58	46.48	54.64	50.12	51.71
HL_transcript_15187	106.38	532.38	304.33	6.3	31.78	3.02	924.06	238.22	695.02	601.06	701.58	667.66	258.62	154.95	407.77	12.35	14.01	3.18
HL_transcript_15188	60.73	49.42	50.75	50.75	49.28	40.68	89.41	26.4	45.86	17.46	24.49	27.6	86.49	35.44	21.35	25.57	22.99	20.08
HL_transcript_15191	6.56	7.93	9.31	5.8	5.58	4.02	3.36	1.96	1.43	3.37	0.91	0.83	3.61	3.03	0.85	0.8	1.32	0.7
HL_transcript_1520	4.89	6.07	5.76	10.33	12.73	7.81	20.32	32.99	27.95	18.29	11.68	22.81	2.19	10.12	9.23	4.03	3.27	3.51
HL_transcript_15201	27.52	34.46	34.99	29.39	31.26	13.24	21.65	33.22	28.18	9.62	12.27	3.9	13.72	23.42	19.47	9.95	6.84	3.61
HL_transcript_15205	15.44	12.16	15.49	16.46	16.56	8.57	9.69	20.25	14.67	7.52	3.94	5.14	9.44	7.24	9.59	11	11.2	10.43
HL_transcript_15206	66.39	49.72	58.95	42.78	48.39	27.23	16.38	3.74	4.15	0.4	0.85	0.08	32.32	18.56	7.29	33.72	30.55	33.73
HL_transcript_15207	6.6	6.24	7.57	15.26	11.44	8.98	7.07	8.55	6.92	7.28	7.19	6.32	7.55	9.27	9.37	17.09	15.49	12.67
HL_transcript_15210	27.04	44.85	42.83	66.9	58.45	95.9	38.63	45.03	36	89.71	61.95	53.19	34.46	49.73	59.3	62.71	47.6	98.64
HL_transcript_1522	10.06	9.34	10.32	16.43	15.02	15.09	15.19	20.1	15.35	18.31	14.66	18.44	10.94	15.05	16.14	21.59	23.31	23.55
HL_transcript_15220	19.81	29.08	28.12	31.91	19.55	41.38	24.96	50.95	39.11	33.05	14.93	37.57	24.31	25.03	30.68	71.36	52.55	91.87
HL_transcript_15228	2.18	1.64	1.35	0.74	0.43	0.36	0.27	0.06	0.09	0.13	1.62	0.75	63.39	149.17	8.55	1380.6	1325.57	1306.01
HL_transcript_15241	31.11	19.62	24.2	24.28	29.84	22.51	13.19	21.7	10.81	9.87	7.17	8.19	10.27	13.67	15.27	22.6	23.7	36.17
HL_transcript_15243	72.27	86.91	70.28	67.77	54.46	66.37	79.25	42.21	52.72	32.72	40.07	48.76	54.01	37.35	48.2	43.02	43.3	33.92
HL_transcript_15244	14.2	64.37	44.92	13.71	12.96	8.1	33.47	37.26	47.74	32.13	20.54	36.31	48.89	19.55	34.43	9.05	12.43	11.02
HL_transcript_1525	2.59	2.34	2.47	5.46	5.56	6.59	5.07	6.54	4.77	4.65	7.74	10.04	6.67	6.02	8.75	7.37	8.18	11.73
HL_transcript_15250	28.11	32.27	26.78	31.25	28.6	39.49	24.17	12.22	14.37	15.87	30.36	40.84	30.91	35.8	37.36	71.84	53.41	69.29
HL_transcript_15252	7.57	4.98	12.71	5.24	2.24	7.54	3.87	0	10.17	1.09	2.34	0	2.56	2.13	1.46	0	11.93	2.04
HL_transcript_15256	6.48	39.41	20.63	9.76	5.75	4.79	8.08	12.44	5.9	0	0.46	5.56	9.25	6.6	23.18	0	0	0
HL_transcript_15258	17.45	13.2	17.36	19.51	16.43	8.98	10.41	14.22	13.1	3.08	8.23	3.54	4.39	7.7	6.24	6.02	2.43	3.76
HL_transcript_1526	0.9	3.95	2.01	0.7	0.67	0.39	2.76	2.72	2.51	0.38	0.47	2.16	1.71	1.24	1.75	1.37	2.87	1.39
HL_transcript_15261	11.49	20.33	11.12	8.73	8.54	7.07	19.56	31.97	33.67	8.32	5.7	15.22	21.48	17.15	28.11	15.72	10.87	12.77
HL_transcript_15272	4.04	13.54	10.09	4.27	3.98	2.52	5	6.44	11.94	4.42	1.65	8.64	1.4	2.56	3	1.07	1.31	1.59
HL_transcript_15276	37.01	28.58	28.9	52.9	61.06	60.05	17.12	18.33	14	10.59	13.91	5.25	7.76	11.61	11.66	19.77	17.82	11.5
HL_transcript_15277	28.26	31.23	25.41	12.34	8.43	16.56	105.57	4.56	14.67	2.99	5.11	4.5	548.47	76.12	8.23	6.9	10.19	4
HL_transcript_15278	4.07	2.54	4.92	4.96	3.98	5.79	9.64	6.36	7.92	7.53	6.04	8.55	6.67	3.84	4.66	4.68	4	4.58
HL_transcript_15281	315.39	627.27	501.13	264.55	253.82	181.74	891.34	557.73	813.47	1099.78	1221.32	1609.75	683.68	679.54	1068.71	375.62	278.87	252.28
HL_transcript_15282	207.36	519.73	296.19	67.04	31.34	44.43	200.14	29.29	84.6	103.33	134.8	261.66	777.32	423.04	181.01	212.93	90.45	215.31
HL_transcript_15288	53.19	42.59	49.39	58.15	41.08	25.83	46.64	62.64	63.76	27.02	16.45	16.94	36.91	40.74	38.35	22.99	22.28	11.67
HL_transcript_15289	91.72	117.27	84.74	54.33	50.44	38.25	62.43	41.39	42.17	21.94	24.04	23.76	55.23	49.76	33.27	43.71	43.78	33.84
HL_transcript_15293	45.59	13.24	26.05	47.64	33.42	34.8	4.56	5.7	3.03	5	7.39	8.19	11.23	26.7	20.66	188.82	245.83	147.89
HL_transcript_15294	171.36	194.16	188.06	75.07	80.22	48.21	130.38	92.95	133.8	126.74	121.24	137.6	68.59	85.72	146.67	28.03	27.31	47.17
HL_transcript_15296	132.82	172.56	98.8	109.98	99.27	90.89	791.1	33.68	167.62	4.57	13.65	44.95	211.44	57.39	5.13	1.95	2.73	1.5
HL_transcript_15299	299.27	917.69	605.39	98.2	82.44	45.83	2323.28	876.08	1645.62	2388.24	2761.56	5690.87	835.69	754.05	1430.91	125.49	149.75	46.64
HL_transcript_15308	22.46	68.33	36.89	15.16	15.26	14.18	8.1	10.75	11.14	18.01	14.47	15.52	10.29	8.93	10.47	12.35	12.34	11.01
HL_transcript_15311	32.95	32.58	38.02	39.63	39.61	39.15	30.26	39.64	36	62.17	58.34	53.3	32.41	41.93	37.06	53.48	41.93	50.98
HL_transcript_15316	17.95	13.63	13.11	7.41	6.97	11	28.49	19.05	23.29	21.8	27.33	33.64	6.63	10.55	11.33	6.82	9.03	11.47
HL_transcript_15323	874.52	868.89	1161.52	224.88	257.43	1369.99	2256.96	2216.44	1996.41	3278.84	3145.56	1638.58	2280.26	3408.91	2116.43	2244.38	1659.86	4880.54
HL_transcript_15335	13.56	72.98	25.65	5.78	3.81	251.97	0.81	3.93	4.06	104.71	132.38	12.25	0.31	9.84	17.14	17.88	4.75	26.74
HL_transcript_15337	5.38	34.51	18.15	0.43	0	0	29.15	13.62	26.89	0	0.8	2.62	16.98	5.66	20.54	0	0.19	0
HL_transcript_15339	44.19	54.51	67.22	105.47	113.21	133.26	83.55	137.39	106.54	127.4	89.96	114.92	45.85	61.05	83.37	59.35	46.29	86.34
HL_transcript_15341	44.65	56.68	44.43	43.23	42.55	25.95	38.06	59.86	40.87	47.65	38.5	39.21	46.49	43.75	33.17	27.36	21.14	28.84
HL_transcript_15346	7.38	146.82	36.11	0.58	0.66	0.12	166.07	12.11	146.57	311.98	353.15	529.82	73.32	26.42	53.57	0	0	0
HL_transcript_15347	173.01	201.67	159.61	9.45	31.66	4.31	30.26	1.38	2.94	0.04	0.27	0.72	0.93	0.34	0	2.05	0	0.04
HL_transcript_15348	4.78	8.04	7.33	11.55	8.77	6.66	7.59	8.65	6.63	10.36	10.29	13.73	10.8	10.51	12.47	16.32	15.59	12.7
HL_transcript_15350	5.48	9.18	8.31	11.2	11.59	17.29	15.15	16.99	17.44	29.51	24.6	39.94	12.34	13.48	22.61	17.26	13.23	32.54
HL_transcript_15354	8.27	11.5	12.35	3.95	3.51	2.22	7.81	2.84	1.3	0.82	1.98	8.41	1.17	8.15	12.35	2.68	3.59	0.48
HL_transcript_15357	291.39	685.99	522.61	261.97	270.23	187.49	996.11	650.38	1017.17	1353.68	1330.09	1823.28	793.41	684.82	1097.33	303.83	234.58	200.01
HL_transcript_15358	7.93	10.47	15.02	1.5	1.73	2.11	16.59	4.68	1.61	0.45	0.09	2.13	15.66	0.57	3.88	0.36	0	0.17
HL_transcript_1536	2.93	2.36	1.58	8.22	8.55	7.6	0.93	1.2	1.33	0.66	0.75	0.75	0.89	1.84	1.27	3.19	4.22	1.83
HL_transcript_15364	15.48	17.55	20.42	30.19	27.07	24.32	18.39	26.14	20.64	35.45	36.18	35.71	20.18	27.65	29.4	42.76	37.94	44.15
HL_transcript_15366	18.39	34.85	28.46	18.45	18.11	12.16	47.74	31.8	60.17	90.7	88.48	162.56	9.28	17.79	35.21	3.16	3.25	3.18
HL_transcript_1537	1.77	2.09	1.96	1.31	2.66	1.62	1.65	0.85	1.67	0.48	0.43	0.64	0.49	0.85	0.71	0.94	1.07	0.91
HL_transcript_15373	1.5	23.03	5.78	0.65	2.08	0.79	18.69	8.22	33.01	30.76	32.27	60.94	3.93	3.4	3.92	1.68	1.43	2.06
HL_transcript_15375	71.15	132.12	72.07	15.31	15.42	12.45	31.05	11.39	17.01	5.51	6.72	14.31	97.86	24.97	14.54	23.9	21.61	18.8
HL_transcript_1538	1.71	1.28	1.98	4.09	3.74	5.52	1.23	3.11	1.75	8.18	13.02	4.3	1.44	4.95	4.71	4.3	6.65	6.14
HL_transcript_15384	4.14	3.16	4.16	6.03	7.04	6.41	5.19	8.72	8.28	6.86	9.38	9.13	4.88	6	6.47	5.52	4.97	8.02
HL_transcript_15385	233.26	596.25	331.08	209.96	199.05	197.8	850.05	400.19	706.54	818.8	850.94	972.8	894.25	567.6	770.78	370.77	310.54	428.49
HL_transcript_15386	22.39	49.43	54.99	53.46	63.09	53.92	68.74	193.33	127.44	85.75	46.48	186.88	70.68	113.18	243.11	143.24	104.66	173.74
HL_transcript_15389	38.19	40.63	41.3	34.28	32.84	26.17	26.66	30.37	23.48	17.12	33.85	22.77	48.98	47.46	29.66	146.07	116.18	69.13
HL_transcript_15392	12.74	14.98	21.54	14.55	8.97	17.65	41.97	44.98	43.53	24.55	43.53	65.42	21.29	38.23	74.62	20.75	27.53	26.6
HL_transcript_15394	42.37	48.6	32.29	29.04	22.41	30.73	133.45	12.9	46.07	6.37	9.08	37.95	48.39	25.06	13.05	16.57	16.58	16.92
HL_transcript_154	6.96	9.6	9.87	24.07	17.26	25.79	11.08	11.61	10.01	10.77	15.81	13.94	23.32	13.84	17.32	12.35	19.04	18.06
HL_transcript_1540	15.42	18.16	20.15	34.66	28.59	39.5	36.77	52.56	40.86	28.24	40.1	31.52	12.58	20.82	17.67	13.91	13.87	19.35
HL_transcript_15402	6.09	2.68	10.01	19.2	22.35	19.15	8.36	14.9	11.04	7.43	10.68	7.02	9.29	16.53	14.71	12.39	12.7	8.97
HL_transcript_15405	21.85	25.02	30.04	25.01	23.83	30.8	26.62	39.77	36.96	25.04	15.44	22.51	14.41	15.7	29.12	11.76	10.82	13.11
HL_transcript_15406	92.82	96.5	62.51	76.53	66.67	58.98	138.84	16.45	91.76	13.17	17.01	31.51	86.2	28.4	21.45	18.73	20.41	12.03
HL_transcript_15407	12.67	8.67	12.94	12.4	10.41	7.35	8.88	9.95	10.18	5.27	2.68	1.95	4.94	3.22	3.63	4.36	3.98	2.89
HL_transcript_15411	21.89	3.19	37.74	0	0	2.49	0.33	0.34	1.97	0	0.58	0.16	1.5	0.59	5.44	17.65	33.27	1.67
HL_transcript_15412	28.03	23.59	23.74	52.3	32.34	44.05	20.16	19.65	13.78	3.86	5.81	3.85	25.59	22.44	13	16.74	23.73	16.68
HL_transcript_15413	1.86	3.16	2.46	4.12	1.96	3.07	4.53	4.98	3.66	17.94	14.24	10.76	11.89	8.26	11.01	17.59	17.45	21.76
HL_transcript_15416	19.83	69.43	50.77	10.73	13.34	5.18	37.16	45.81	52.61	42.53	30.88	61.58	26.5	36.15	17.94	4.44	4.54	1.49
HL_transcript_15419	39.55	45.43	54.93	46.1	50.57	51.08	43.16	29.96	22.82	24.88	20.65	19.31	35.51	33.3	27.84	23.87	21.26	26.52
HL_transcript_15423	3.98	1.59	5.87	8.91	13.82	2.99	7.33	21.41	16.53	11.57	3	6.78	2.01	6.94	5.6	5.27	4.08	2.46
HL_transcript_15424	3.05	3.44	5.8	17.13	13.04	11.17	10.05	14.43	10.36	6.62	8.3	6.54	8	11.42	15.68	14.92	10.08	8.72
HL_transcript_15425	1.99	2.97	3.37	0.12	0.59	0.44	0	0	1.39	3.35	3.67	2.25	1.29	0.53	2.25	0.84	1.98	1.02
HL_transcript_15426	219.77	306.21	225.19	177.42	173.76	199.39	98.98	112.26	110.45	135.02	181.53	163.84	169.87	167.35	188.56	169.59	177.13	256.95
HL_transcript_15433	31.82	25.58	35.76	30.51	25.37	24.76	13.65	14.91	10.76	10.02	11.22	11.35	20.34	16.92	11.09	14.89	6.21	8.55
HL_transcript_15436	4.13	2.84	3.95	9.74	9.27	7.58	7.72	8.46	7.82	9.03	9.12	12.66	14.6	17.07	25.62	41.83	34.64	40.69
HL_transcript_15438	23.84	25.85	25.86	35.44	30.62	25.65	19.91	24.14	21.51	11.07	10.58	8.37	25.19	22.85	16.85	25.69	30.14	23.77
HL_transcript_15439	0.26	0.56	1.74	0.69	0.95	5.06	0.28	2.52	1.06	28.82	28.68	11.02	0.81	7.8	9.64	2.67	1.7	8.98
HL_transcript_15441	126.73	128.89	129.59	84.16	67.04	43.65	105.06	50.32	49.03	45.37	37.68	36.42	143.76	73.42	33.12	43.1	42.05	19.56
HL_transcript_15442	10.65	12.23	13.62	7.5	5.66	6.85	10.52	7.08	6.58	3.06	3.16	3.44	5.62	5.52	4.42	3.41	1.69	1.86
HL_transcript_15444	35.78	35.87	34.85	28.86	27.66	31.88	62.97	23.98	55.46	17.9	14.01	23.77	22.02	20.92	24.84	9.79	13.59	9.53
HL_transcript_15445	2.58	3.54	3.47	1.97	1.62	1.5	6.86	2.52	3.74	0.37	0	1.58	8.75	3.16	4.2	3.43	4.12	1.58
HL_transcript_15453	35.78	47.42	36.12	27.08	22.77	17.8	41.42	15.16	17.27	10.65	9.48	20.1	30.99	20.76	21.45	37.26	36.05	31.5
HL_transcript_15454	27.36	9.98	12.4	18.27	14.89	11.75	9.33	7.62	7.62	1.61	3.95	1.51	1.41	4.39	1.48	9.66	7.33	4.91
HL_transcript_15455	17.81	22.52	25.18	15.2	17.01	14.66	12.16	15.88	6.69	19.68	17.35	11.66	17.86	9.99	13.47	12.13	8.86	11.68
HL_transcript_15465	92.6	124.38	100.12	99.75	87.93	105.36	134.69	104.75	109.36	111.42	114.26	122.82	117.29	73.03	123.53	36.44	29.77	56.1
HL_transcript_15471	11.44	19	16.58	14.04	9.71	10.97	20.64	13.11	19.95	10.07	10.57	33.43	10.48	9.44	13.01	9.72	6.2	6.07
HL_transcript_15478	20.18	23.08	25.57	29.3	31.08	20.52	17.89	20.86	14.31	8.7	7.41	8.24	19.46	15.99	15.11	24.72	19.55	15.18
HL_transcript_1549	4.42	5.94	5.62	7.65	5.49	8.28	6.92	6.38	6.59	8.43	9.52	11.13	5.62	7.32	8.94	10.37	11.55	11.05
HL_transcript_15494	29.32	13.86	15.73	5.89	7.17	5.3	9.86	1.46	9.27	1.4	1.47	3.07	12.06	5.68	2.23	0.42	1.98	0.13
HL_transcript_15495	6.68	6.31	8.02	9.72	8.69	6.85	4.56	5.64	3.89	1.7	3.22	2.11	4.31	6.21	6.34	11.18	9.71	8.08
HL_transcript_1550	9.5	10.88	9.56	13.84	9.18	10.33	16.39	16.84	14.22	23.22	14.67	22.66	15.94	14.46	13.01	14.83	15.88	17.69
HL_transcript_15502	45.14	47.63	53.08	57.02	50.11	47.58	54.57	68.7	66.21	61.38	58.92	54.33	44.79	51.14	55.93	22.18	17.46	19.01
HL_transcript_15503	437.91	497.93	496.28	150.93	218.6	279.19	349.08	270.8	225.15	349.84	278.87	111.44	267.64	160.64	70.75	236.75	150.06	206.02
HL_transcript_15506	7.97	41.77	31.78	2.62	4.66	6.05	460.88	190.04	344.06	251.94	123.06	271.72	343.65	24.77	126.67	0.3	0.76	0.22
HL_transcript_1552	11.44	4.61	11.65	5.24	4.56	4.07	6.63	4.71	7.92	5.57	1.84	4.31	4.73	2.91	4.68	0.32	0.94	1.77
HL_transcript_15520	19.33	23.06	20.77	12.39	10.1	15.05	14.13	7.07	8.59	9.5	2.17	5.3	12.75	10.38	7.43	9.43	6.25	11.49
HL_transcript_15521	121.41	136.64	133.68	91.83	72.67	59.37	115.23	69.11	82.47	51.15	45.51	33.99	99.7	55.4	37.4	49.61	38.53	37.31
HL_transcript_15522	22.62	25.8	24.8	16.14	30.72	19.32	28.43	47.41	51.25	34.25	39.6	67.24	9.32	22.41	31.46	29.48	31.94	35.36
HL_transcript_15523	16.38	24.54	25.41	25.48	21.67	21.26	30.26	27.43	26.52	50.18	55.09	60.04	28.25	33.76	37.83	34.33	31.79	44.49
HL_transcript_15528	55.36	61.57	51.38	35.15	34.52	32.83	232.16	21.9	73.72	5.44	10.93	27.67	150.74	69.66	37.41	21.84	18.49	6.94
HL_transcript_15529	9.51	11.62	11.24	15.95	14.91	12.97	11.67	18.42	16.81	20.78	19.6	23.94	16.28	20.85	18.32	14.33	14.53	18.43
HL_transcript_15533	32.01	88.5	48.55	21.14	18.26	17.44	9.27	11.62	13.68	35.02	27.95	18.89	26.97	13.66	13.42	14.11	14.44	20.99
HL_transcript_15534	42.17	26.75	28.34	44.36	71.05	39.59	106.08	16.6	67.47	1.93	5.75	10.25	52.26	23.39	4.57	9.36	13.49	5.25
HL_transcript_15536	13.76	19.44	17.67	14.05	10.25	12.84	20.64	15.75	18.72	19.53	8	23.1	7.03	8.98	15.41	4.75	3.8	4.44
HL_transcript_15539	139.18	88.17	157.91	257.39	336.45	302.91	219.54	329.1	322.9	213.24	148.55	179.56	42.73	81.58	161.92	85.2	69.35	145.05
HL_transcript_15541	154.39	105.3	153.98	32.78	53.25	30.1	45.53	165.94	100.15	220.87	122.75	68.94	107.19	145.3	36.4	213.47	247.02	247.66
HL_transcript_15546	6.2	7.57	7.48	11.26	10.37	10.53	5.73	5.73	5.43	9.74	7.75	8.19	8.1	6.81	8.83	16.86	20.03	14.93
HL_transcript_15549	0.13	0	0.09	7.84	6.37	4.39	0.54	0.28	0.09	0.15	0.78	0.12	1.05	3.4	2.96	29.46	24.9	13.06
HL_transcript_15555	12.32	13.91	17.12	18.35	16.38	18.6	17.86	17.97	23.47	38.05	29.26	54.43	21.17	20.55	25.21	25.1	26.28	33.25
HL_transcript_15559	6.76	4.48	7.49	16.57	22.4	24.09	11.04	14.02	6.19	4.43	9.79	9.03	11.9	22.39	25.47	34.51	21.97	32.19
HL_transcript_15560	6.28	6.7	12.31	15.51	10.33	19.24	1.16	2.18	1.47	6.02	5.72	5.1	1.31	5.89	7.63	11.07	13.29	33.2
HL_transcript_15561	76.92	140.05	100.71	37.01	37.6	71.93	14.33	39.12	50.09	111.27	86.58	39.86	25.75	27.5	26.55	14.35	13.17	35.88
HL_transcript_15563	23.4	10.32	25.93	71.18	61.45	67.92	3.23	9.37	3.95	4.67	7.31	2.47	8.15	14.46	11.38	19.28	19.86	27.49
HL_transcript_15567	19.08	22.65	18.82	25.23	26.52	19.27	14.62	16.7	15.09	8.15	8.75	7.82	14.27	18.73	15.76	28.85	25.6	21.01
HL_transcript_15568	44.79	27.76	37.32	35.91	33.7	27.57	40.2	29.21	20.93	11.97	7.6	9.51	13.77	14.12	10.69	9.78	7.77	8.51
HL_transcript_1557	5.79	5.08	7.28	8.63	9.29	17.11	4.22	7.25	5.86	8.4	6.22	9.31	3.03	5.41	9.31	12.84	16.49	19.41
HL_transcript_15573	88.6	69.84	51.43	325.84	275.31	142.38	5.11	1.5	2.11	2.95	1.42	0.78	16.03	4.18	5.03	13.54	23.91	25.3
HL_transcript_15583	16.67	21.15	21.69	36.89	32.92	40.56	26.03	38.09	31.76	43.4	42.08	52.3	30.63	27.24	46.06	42.65	34.28	60.58
HL_transcript_1559	6.29	5.86	7.02	16.15	12.7	17.02	6.2	3.25	3.02	1.69	1.42	2.84	3.02	3.98	2.24	4.15	5.59	6.27
HL_transcript_15590	11.8	61.69	20.45	9.34	8.8	6.42	33.04	12.92	50.7	22.46	17.32	30.52	15.08	12.61	15.3	10.05	9.61	10.09
HL_transcript_15591	33.52	25.52	24.47	27.87	18.14	17.66	21.09	13.41	23.65	3.38	3.46	3.56	11.66	17.22	6.4	15.54	23.5	14.68
HL_transcript_15594	15.96	6.81	16.11	33.24	34.5	29.05	15.41	36.6	25.8	29.81	20.86	27.51	15.47	11.23	16.99	26.97	11.84	17.94
HL_transcript_15598	59.64	44.03	72.83	64.43	53.77	67.98	90.55	131.23	108.08	132.29	126.88	95.34	40.76	65.45	75.51	42.15	34.93	46.49
HL_transcript_15600	44.84	33.9	58.04	41.06	55.94	55.12	51.83	92.92	78.37	48.94	29.15	32.6	21.18	24.95	34.65	22.87	19.57	22.38
HL_transcript_15611	72.15	57.43	54.18	19.34	22.42	21.47	48.55	12.05	34.77	10.98	15.16	16.38	23.65	15.01	11.74	15.46	16.7	13.04
HL_transcript_15617	93.63	56.28	67.58	39.47	58.76	31.57	106.56	9.14	80.17	7.59	5.08	19.97	11.86	11.59	3.7	1.15	1.87	0.91
HL_transcript_15621	21.52	22.54	23.94	16.28	14.66	14.17	19.65	11.22	12.76	7.31	9.11	11.82	20.3	12.9	9.1	9.28	8.45	6.58
HL_transcript_15624	106.6	159.24	159.15	91.15	67.66	47.42	84.93	67.39	70.85	134.4	200.14	114.89	95.88	98.06	110.69	140.21	104.14	104.1
HL_transcript_15626	34.56	35.26	40.3	66.62	65.24	58.58	41.32	60.53	49.63	47.13	35.82	43.76	39.71	54.13	61.55	89.84	74.81	87.6
HL_transcript_15629	54.26	84.71	60.04	26.03	27.97	19.56	31.95	23.25	32.2	20.89	19.09	36.72	15.07	19.12	26.41	8.83	6.65	10.43
HL_transcript_15634	22.42	29.05	30.93	30.1	25.95	22.15	32.96	66.07	62.96	59.1	30.48	82.14	27.61	27.43	34.73	11.65	9.72	11.68
HL_transcript_1564	38.77	50.3	37.57	58.58	54.15	67.77	15.83	19.64	14.04	16.43	17.81	19.62	24.02	21.93	33.02	67.56	53.7	83
HL_transcript_15643	27.69	22.65	26.49	27.17	26.51	29.05	39.42	38.72	42.68	31.18	37.12	39.19	17.32	20.5	24.59	7.62	5.91	3.23
HL_transcript_15648	6.92	22.75	8.75	5.09	4.58	4.84	26.27	36.53	46.49	47.52	67.8	156.29	33.11	26.96	121.15	20.61	17.6	12.97
HL_transcript_15654	29.07	18.57	43.45	39.83	49.5	36.95	67.68	108.74	92.28	49.81	51.84	46.02	28.14	50.2	67.61	30.86	32.93	37.73
HL_transcript_15655	3.18	2.39	4.53	6.16	6.92	4.14	3.95	7.15	5.01	5.87	6.05	4.52	4.29	6.93	5.14	9.53	11.9	7.35
HL_transcript_15656	5	5.02	7.98	8.5	10.44	18.1	18.32	17.89	16.58	24.52	41.37	41.97	22.83	31.12	69.72	63.29	62.27	80.87
HL_transcript_15659	3.57	2.1	3.05	4.64	5.59	4.21	6.69	7.06	6.69	2.87	2.42	4.26	2.69	4.05	6.5	4.03	4.37	2.83
HL_transcript_15661	9.81	8.66	8.98	15.27	9.69	12.49	7.84	6.43	7.09	2.42	2.37	3.31	14.5	11.04	8.28	18.06	16.68	20.29
HL_transcript_15672	16.79	32	26.02	9.21	9.34	11.41	11.94	13.12	23.06	55.67	49.5	34.71	14.75	17.23	27.18	17.23	22.14	23.08
HL_transcript_15678	94.22	82.89	107.94	150.59	142.15	135.36	118.62	165.54	153.61	92.21	83.78	61.43	43.26	44.54	42.55	45.45	35.82	42.4
HL_transcript_15682	4.37	2.35	5.44	0.44	3.14	0	6.13	6.05	7.38	8.11	4.58	2.48	3.63	2.9	0	1.39	0.91	0.83
HL_transcript_1569	2.78	2.76	2.51	4.24	4.51	2.15	1.69	1.07	2.25	0.18	0.31	0.95	0.48	0.57	0.93	0.49	0.63	0.39
HL_transcript_15695	41.66	33.61	46.72	77.06	76.73	81.81	46.37	66.91	62.84	47.25	63.35	27.25	49.08	82.35	46.47	93.26	81.32	91.24
HL_transcript_15697	115.27	214	152.62	121.63	104.55	103.65	326.65	203.06	310.43	291.92	381.01	442.22	418.78	287.26	326.03	84.93	96.1	71.72
HL_transcript_15698	10.78	8.68	9.48	9.38	8.19	4.06	5.58	7.57	6.8	2.29	3.64	1.7	4.82	6.65	3.72	4.24	3.4	3.24
HL_transcript_15699	40.75	34.76	47.26	68.2	75.62	65.84	60.04	70.77	63.98	54.56	20.13	15.91	42.66	27.91	107.72	11.14	23.08	26.49
HL_transcript_15706	6.9	7.18	7.26	7.21	6.97	5.18	4.81	5.04	4.03	2.88	2.9	1.88	5.25	6.5	5.27	11.49	11.64	6.06
HL_transcript_15710	33.85	42.3	49.31	73.52	82.36	165.99	45.52	69.08	52.72	138.44	151.64	134.52	64.71	86.25	95.76	112.46	72.02	148.15
HL_transcript_15714	38.22	28.87	16.61	13.23	8.66	16.63	60.3	4.71	39.54	0.78	4.93	12.62	14.65	5.94	3.92	1.84	6.28	0.93
HL_transcript_15718	40.58	37.27	49.06	54.39	53.68	68.88	54.03	80.31	67.75	70.95	112.02	71.96	55.27	59.83	51.77	45.34	35.58	53.56
HL_transcript_15720	22.3	39.27	38.24	18.22	15.76	11.51	37.15	23.25	34.49	22.73	25.1	38.99	24.43	21.89	28.04	29.25	20.81	17.65
HL_transcript_15728	172.08	196.72	239.15	321.62	299.96	393.64	358.93	526.81	429.22	407.44	339.8	488.9	165.95	201.97	313.09	183.72	139.17	174.48
HL_transcript_15730	90.68	64.3	89.85	71.43	79.08	44.34	39.87	50.67	40.34	25.98	22.81	15.24	39.07	49.51	49.17	53.85	40.67	42.72
HL_transcript_15731	131.17	143	150.66	191.84	191.23	218.15	178.98	263.84	218.6	309.02	194.61	226.81	158.86	174.69	178.69	199.83	149.07	163.75
HL_transcript_15732	20.81	32.37	21.84	18.65	20.27	29.62	41.36	27.92	36.59	51.54	16.44	58.74	15.92	17.5	28.62	8.5	5.75	8
HL_transcript_15738	2.55	4.14	3.45	1.92	3.12	1.4	3.08	9.33	4.94	3.31	2.32	2.7	2.85	2.07	1.58	1.26	0.9	0.67
HL_transcript_1574	166.63	211.81	178.3	1406.14	1056.12	343.45	215.49	13.71	74.39	107.09	49.28	126.36	172.39	53.91	109.05	26.52	25.98	77.34
HL_transcript_1575	27.88	23.27	37.3	62.5	52.61	51.93	38.23	75.26	63.65	30.35	32.64	25.83	17.26	29.46	30.7	25.53	27.45	24.13
HL_transcript_15754	0.87	0.84	0.81	1.78	1.65	3.34	0.08	0	0.09	0	0	0	4.64	9.53	1.8	8.77	4.89	8.32
HL_transcript_15757	17.27	22.63	25.1	35.39	41.58	42.82	24	35.83	27.53	26.26	32.16	27.94	24.24	30.32	36.76	46.89	39.23	57.32
HL_transcript_15769	461.18	334.37	538.73	718.72	657.27	620.1	574.15	795.56	622.44	849.53	702	954.32	573.16	762	817.54	765.92	605.67	681.65
HL_transcript_15775	122.62	315.62	147.35	101.33	84.35	57.6	349.05	39.22	100.89	6.25	25.23	92.11	152.77	45.76	13.86	15.88	15.61	5.87
HL_transcript_15785	23.76	38.3	23.54	25.16	18.99	21.09	22.26	8.68	17.76	10.42	7.69	11.51	34.12	15.64	12.05	19.4	22.27	15.86
HL_transcript_15788	11.67	6.59	13.1	105.12	67	78.89	25.85	38.14	50.81	3.59	16.9	0.73	7.54	21.66	3.67	138.8	136.44	82.59
HL_transcript_15789	6.62	13.48	12.42	12.28	9.72	11.02	8.63	13.9	9.19	8.57	3.84	5.99	2.11	1.51	4.17	2.51	1.7	0.47
HL_transcript_15791	5.2	2.16	3.22	2.95	4.35	4.66	5.82	6.16	5.43	9.62	11.67	5.68	3.56	8.34	4	6.23	4.44	6.87
HL_transcript_15792	102.18	99.15	118.45	229.3	290.04	207.05	259.74	510.03	286.39	79.88	280.53	116.34	200.83	378.18	164.41	572.1	503.47	433.3
HL_transcript_15796	137.1	152.65	116.54	91.91	63.37	71.6	148.7	53.59	101.59	45.15	52.77	63.31	171.58	86.08	57.06	50.72	50.51	46.71
HL_transcript_15797	31.71	38.89	45.14	23.5	18.77	20.12	32.59	32.56	37.15	34.89	31.24	24.14	27.75	20.44	19.55	11.58	10.06	10.64
HL_transcript_15799	100.4	127.64	101.25	0	0	84.8	8.58	0	5.78	57.67	5.37	95.27	2.17	35.42	16.63	958.25	994.91	439.74
HL_transcript_158	0.36	0.57	0.37	0	0.01	0.23	0.21	0.09	0.33	0	0.11	1.31	0.45	0.21	1.41	1.57	3.33	35.59
HL_transcript_1580	3.37	5.14	5.14	4.92	3.54	7.01	1.94	3.55	3.71	4.4	2.82	4.42	1.12	2.27	3.79	2.24	2.11	2.49
HL_transcript_15802	8.09	8.96	9.49	6.91	5.84	4.41	5.22	5.16	4.06	2.4	1.55	3.07	7.63	5.16	2.73	8.39	7.65	4.14
HL_transcript_15808	2.97	3.86	3.75	4.14	4.81	2.73	2.16	6.33	4.35	1.58	1.03	2.24	0.86	1.67	0.74	2.23	0.38	1.4
HL_transcript_15809	47.34	37.27	54.55	79.13	69.51	131.32	94.13	97.5	116.36	252.34	251.77	135.57	27.17	62.93	41.37	38.14	31.9	49.76
HL_transcript_15812	6.6	8.38	11.2	5.5	3.09	3.7	5.23	4.94	5.07	6.37	4.11	5.62	7.45	4.38	6.77	6.44	6.74	6.31
HL_transcript_15820	2.24	4.05	4.2	9.66	7.53	16.26	5.82	10.1	7.92	4.63	4.73	6.92	4.11	7.2	8.25	19.4	20.72	21.42
HL_transcript_15824	35.19	53.12	34.03	25.29	22.45	45.85	57.22	38.82	52.8	56.43	72.83	95.4	37.83	46.37	41.91	39.52	39.19	33.83
HL_transcript_15829	4.84	5.12	7.48	10.88	8.32	13.4	7.58	12.99	12.32	12.77	16.51	11.71	5.5	9.35	9.86	6.44	7.89	10.74
HL_transcript_1583	11.11	13.93	14.7	29.41	22.01	33.04	23.68	27.34	19.81	30.72	33.72	22.73	16.41	18.29	21.89	21.6	24.36	28.53
HL_transcript_15834	16.02	46.11	27.63	15.3	16.66	12.49	24.16	26.26	34.23	33.66	40.74	37.36	15.74	23.3	33.87	20.73	15.84	17.57
HL_transcript_15839	86.81	138.96	115.5	190.27	164.26	208.9	66.9	71.55	66.44	128.26	58.61	83.31	20.78	35.99	53.26	25.21	18.52	33.61
HL_transcript_15840	3.95	7.78	7.34	12.46	10.74	15.92	9.59	15.7	10.69	17.06	16.93	27.34	10.45	11.63	16.09	13.11	10.23	18.75
HL_transcript_15847	71.63	115.01	91.97	53.08	64.65	47.73	92.7	112.14	128.08	185.12	142.58	222.61	54.43	105.45	91.74	70.16	47.47	102.67
HL_transcript_15848	11.08	0.87	15.39	29.71	32.8	27.48	56.05	118.95	103.09	157.67	124.25	86.2	45.58	59.81	44.58	26.74	31.24	63.89
HL_transcript_15852	5.66	9.64	5.92	6	5.47	6.14	2.46	2.37	2.21	2.73	1.71	2.52	10.42	4.76	6.67	8.5	10.17	5.91
HL_transcript_15854	3.13	2.73	5.26	15.42	8.73	9.04	4.79	5.73	4.61	4.95	7.06	7.19	7.74	12.55	15.65	19.93	24.45	26.32
HL_transcript_15856	613.82	579.21	724.44	427.56	542.01	367.62	373.88	674.23	650.11	440.33	230.92	266.72	274.22	316.62	336.82	326.55	258.68	406.24
HL_transcript_15857	113.07	237.44	187.79	130.5	132.85	113.17	243.55	298.71	388.42	292.8	386.2	335.7	199.3	192.33	276.39	89.5	78.64	94.21
HL_transcript_15858	31.05	26.55	19.28	43.29	29.14	22.57	58.49	16.27	48.58	10.34	8.72	4.29	31.57	7.47	6.28	0.93	1.58	0.74
HL_transcript_15867	25.64	21.12	28.07	21.55	14.27	23.88	22.09	28.15	23.18	16.33	20.91	24.51	4.61	10.4	9.82	5.43	3.25	8.05
HL_transcript_15871	26.77	38.74	33.09	36.31	32.77	55.1	45.4	47.95	53.31	77.25	119.1	122.95	32.54	48.18	80.29	77.12	55.09	88.77
HL_transcript_15872	84.23	65.33	80.69	77.11	39.62	72.01	2.26	2.89	1.01	0.04	0.34	0.96	0.39	5.36	16.13	12.28	11.31	4.32
HL_transcript_15874	53.92	51.59	67.79	17.21	18.51	15.22	43.18	8.56	4.68	5.24	15.63	3.25	37.93	21.56	8.39	8.09	5.71	2.51
HL_transcript_1588	10.09	23.23	14.87	4.62	3.94	7.07	4.71	5.84	5.41	8.04	2.31	10.75	6.81	6.87	9.24	14.47	17.47	13.56
HL_transcript_15880	2.33	50.52	8.28	1.6	1.37	2.85	37.63	9.53	62.49	145.77	101.46	176.98	26.4	3.48	13.78	0.7	0.27	1.32
HL_transcript_15882	73.56	102.16	61.8	34.1	36.47	36.06	284.64	18.8	71.56	5.79	8.8	12.97	92.19	28.64	3.45	4.56	3.58	3.45
HL_transcript_15887	87.24	153.9	92.71	79.98	81.31	62.82	91.35	78.5	78.77	81.04	45.09	50.3	81.65	46.21	45.36	37.49	36.59	41.31
HL_transcript_15893	256.52	198.98	298.01	138.58	187.25	151.93	325.48	287.69	412.21	240.96	322.78	250.76	212.9	398.22	225.26	633.21	473.26	847.7
HL_transcript_15907	30.68	21.64	35.59	31.33	28.07	19.94	20.73	30.34	26.3	17.08	9.33	7.79	10.02	14.96	15.04	9.51	7.59	6.81
HL_transcript_15913	15.33	11.6	19.87	27.21	23.4	20.56	15.37	22.79	20.45	13.65	16.7	9.27	12.43	17.91	17.54	45.86	39.26	38.7
HL_transcript_15915	5.53	8.55	8.86	2.7	1.87	1.42	1.9	2.09	2.26	1.75	2.64	1.96	5.49	3.79	2.13	3.34	3.26	1.87
HL_transcript_15916	40.19	77.46	79.23	57.33	56.92	84.16	68.37	76.26	64.71	344.68	193.32	170.59	49.16	124.34	165.64	38.94	23.51	34.04
HL_transcript_15918	12.41	12.58	10.57	20.52	7.27	33.31	14.29	35.91	24.62	19.99	24.28	32.43	16.49	15.1	9.89	4.74	4.21	9.5
HL_transcript_1592	37.95	42.77	51.15	82.66	76.09	105.55	57.91	76.27	62.6	81.72	79.74	84.48	52.35	57.85	84.33	69.88	80.49	126.05
HL_transcript_15920	158.19	301.24	197.26	102.74	110.15	90.14	508.79	108.26	202.8	96.68	97.49	202.44	528.82	168.19	57.85	107.7	92.32	94.45
HL_transcript_15927	17.23	13.63	19.3	24.56	21.24	23.21	18.05	32.81	28.33	22.88	24.56	6.51	7.58	10.63	4.43	4.6	3.99	6.28
HL_transcript_15928	68.01	78.21	59.2	36.91	33.35	37.24	108.95	25.27	55.51	14.95	14.67	29.4	61.27	30.4	18.47	18.16	17.67	12.35
HL_transcript_15929	284.23	396.45	302.42	62.58	135.34	80.47	201.67	114.42	105.9	48.02	85.09	32.6	79.2	59.09	89.29	63.46	36.1	46.29
HL_transcript_1593	0.16	0.24	0.3	0.05	0.02	356.33	4.16	56.35	13.66	0.05	1.41	300.96	0.44	0.18	0.53	0.77	1.29	120.42
HL_transcript_15944	18.31	19.82	24.29	14.42	11.99	7.71	11.98	27.13	25.97	23.99	27.18	16.48	6.54	27	25.14	22.78	19.68	21.19
HL_transcript_15947	116.48	107.39	95.8	41.86	39.3	37.49	57.64	32.76	66.98	52.76	48.5	55.77	33.78	40.82	31.94	27.8	24.4	20.25
HL_transcript_15957	13	12.84	15.63	21.26	17.41	17.39	11.09	20.19	17.94	22.14	21.84	18.76	19.33	18.92	19.49	33.66	34.36	34.7
HL_transcript_15973	12.6	9.11	8.3	10.62	9.22	9.36	2.22	9.98	5.73	2.17	4.8	1	10.78	8.74	5.06	27.83	24.08	22.47
HL_transcript_15977	71.42	84.43	95.16	91.06	95.32	122.21	123.52	134.52	125.8	158.69	160.92	169.18	124.75	115.39	103.64	116.95	102.12	108.54
HL_transcript_1598	2.76	0.94	1.66	2.9	2.76	1.87	0.88	0.57	0.53	0.04	0.1	0.11	0.2	0.77	0.39	1.13	1.47	0.45
HL_transcript_15980	6.78	10.32	8.18	12.11	15.12	10.06	11.24	17.61	16.62	15.37	20.56	15.68	17.48	11.92	16.26	14.71	13.23	5.65
HL_transcript_15986	24.22	23.53	31.19	55.83	55.21	56.7	32.13	47.53	42.87	56.78	52.5	49.76	42.61	59.38	77.42	75.3	71.2	103.3
HL_transcript_1599	9.75	7.27	7.53	12.31	9.97	7.88	10.05	3.51	4.68	1.24	2.43	3.61	3.25	5.28	1.78	6.35	9.75	4.96
HL_transcript_15993	73.7	66.42	45.85	66.99	50.03	43.35	10.59	15.21	31.05	5.46	10.69	12.22	56.62	19.8	33.24	4.71	5.49	2.75
HL_transcript_15996	212.06	213.15	247.22	230.75	192.81	168.68	167.94	189.44	159.37	67.59	81.44	69.25	127.82	99.23	101.78	86.74	82.89	99.96
HL_transcript_15999	3.52	22.1	19.77	2.74	5.85	1.14	18.76	17.54	8.61	13.58	10.78	25.71	8.44	13.07	29.89	0.61	0	0
HL_transcript_16	0.53	0.25	0.64	1.47	1.36	2.12	0.52	0.98	0.82	0.31	0.41	0.63	0.32	1.1	1.36	2.02	2.76	3.8
HL_transcript_1600	9.41	8.22	11.78	15.05	13.69	18.19	14.27	18.85	17.43	18.34	19.99	18.21	13.32	18.65	19.67	14.47	13.25	22.29
HL_transcript_16003	61.61	52.41	80.16	37.52	45.16	60.92	172.28	291.78	210.67	337.14	484.44	214.05	167.78	144.37	142.24	23.62	15.88	85.56
HL_transcript_16004	44.37	65.21	43.97	10.88	10.2	7.3	19.2	6.97	10.28	6.2	3.17	10.56	13.14	10.6	7.68	11.77	4.01	5.92
HL_transcript_16007	43.8	75.63	85.27	67.14	71.01	46.23	35.44	45.5	44.19	48.02	60.21	33.29	66.17	80	63.99	159.89	167.15	125.19
HL_transcript_1601	3.26	3.99	3.03	3.48	1.82	2.99	4.08	1.81	3.57	0.61	1.07	1.57	2.18	2.02	1.97	3.52	5.4	3.85
HL_transcript_16012	39.56	103.21	40.31	6.09	3.61	13.73	39.79	3.06	41.37	0.28	1.93	16.31	7.5	1.92	1.8	0.05	0.19	0
HL_transcript_16016	92.58	80.39	76.07	12.81	12.81	39.04	30.07	4.01	5.32	10.97	18.81	10.82	6.53	17.6	10.43	14.75	12.59	24.34
HL_transcript_16021	65.54	75.75	70.71	54.91	55.34	29.96	39.69	45.9	41.47	29.46	32.89	22.14	56.47	73.25	45.83	75.78	60.36	49.33
HL_transcript_16031	3.26	2.95	4.15	8.2	6.09	6.41	7.74	10.44	6.38	11.56	6.78	8.21	5.97	4.99	9.86	5.21	4.05	7.02
HL_transcript_16034	28.97	27.14	24.84	42.05	62.56	39.52	40.57	20.83	11.13	1.08	1.7	6.12	2.31	12.53	14.33	5.09	1.77	0.23
HL_transcript_16063	4.79	35.18	23.89	1.01	1.61	0.55	29.91	28.95	42.49	2.62	2.5	30.72	5.21	4.12	21.58	3.19	2.93	2.67
HL_transcript_16068	16.03	21.1	15.49	24.82	18.26	24.08	19.59	23.8	22.01	28.45	27.97	38.68	14.4	17.25	25.77	16	20.65	20.12
HL_transcript_16070	37.18	97.21	85.44	34.55	37.94	36.13	94.75	98.8	119.79	147.76	113.8	178.43	73.6	68.16	153.06	49.7	46.14	60.73
HL_transcript_16072	1.79	2.63	1.35	6.23	7.64	7.8	5.67	3.5	2.64	7.39	4.72	12.48	4.4	8.05	12.3	15.33	16.77	10.47
HL_transcript_16077	3.52	2.41	2.24	5.44	3.81	4.94	0.6	0.54	1.05	2.7	1.4	2.19	2.19	4.65	2.65	10.86	12.82	11.81
HL_transcript_1608	0.94	0.61	1.57	0.26	0.24	0.19	0.06	0.22	0.42	0.71	0.41	0.77	0.08	0.88	0.16	1.17	1	0.55
HL_transcript_16084	44.79	54.24	89.55	308.76	187.09	135.47	58.95	64.3	89.8	32.55	43.33	110.39	203.88	149.09	304.14	32.35	12.14	10.53
HL_transcript_16090	12.47	31.05	20.5	76.53	23.83	55.21	27.34	9.86	10.32	56.43	113.55	25.18	51.32	14.9	18.52	83.65	81.97	104.99
HL_transcript_16091	2.08	66.38	11.22	3.47	1.97	3.47	51.5	9.48	69.29	177.95	142.5	240.98	33.14	6.67	16.68	0.8	0.77	1.18
HL_transcript_16098	78.54	134.21	105.81	24.25	22.81	52.6	36.86	2.82	24.53	224.07	108	96.17	17.94	4.49	3.29	3.18	2.03	3.91
HL_transcript_1611	0.74	0.58	1.09	1.25	2.31	1.54	1.12	0.89	0.23	0.88	3.89	2.14	2.16	3.21	3.52	4.39	6.98	3.61
HL_transcript_16111	28.9	15.78	19.55	14.85	8.36	7.99	0.48	0.08	1.21	0.04	0.73	1.04	1.99	3.96	1.01	4.08	3.72	0.99
HL_transcript_16113	136.07	135.3	105.56	81.16	88.64	90.85	41.31	72.64	59.5	82.2	105.5	38.37	69.29	105.29	75.88	260.89	214.25	272.33
HL_transcript_16114	35.43	188.47	71.88	28.44	25.74	19.07	143.06	40.34	179.63	574.91	676.96	622.54	29.24	65.67	47.96	32.16	25.94	16
HL_transcript_16115	11.95	19.95	4.1	7.43	6.14	6.97	18.95	6.27	15.9	5.29	3.7	15.31	5.54	5.38	2.81	0.65	3.75	2.88
HL_transcript_16119	11.29	15.58	7.97	15.92	13.61	13.35	8.52	11.62	5.5	8.78	11.23	13.87	12.5	12.82	9.3	26.8	23.52	28.57
HL_transcript_16124	52.23	41.05	38.95	44.23	37.89	28.57	21.93	40.7	36.1	4.45	9.04	15.17	18.11	30.1	29.41	35.23	29.76	15.75
HL_transcript_16127	2.47	1.2	4.73	31.62	15.82	9.81	2.45	0.25	0.73	1.73	5.18	4.27	9.47	19.58	12.84	44.03	49.27	25.93
HL_transcript_16129	13.11	15.26	11.92	16.22	13.8	14.93	10.91	8.17	6.97	7.77	17.09	11.2	20.51	22.5	19.5	31.13	26.7	32.46
HL_transcript_16144	3.37	2.19	4.44	1.05	0.88	1.56	16.08	0.1	1.66	0.26	1.5	0.77	95.9	15.69	0.69	1.7	2.05	1.07
HL_transcript_16146	34.36	22.52	31.6	14.96	23.32	9.15	8.1	9.02	3.3	0	0.14	0.54	1.58	3.23	2.74	1.17	0	0.05
HL_transcript_16149	11.71	37.51	24.29	77.36	56.25	93.74	3.9	14.51	6.8	25.96	20.49	16.75	10.34	29.93	34.5	124.25	129.16	177.31
HL_transcript_16150	61.94	66.2	57.85	78.27	73.32	72.23	23.27	45.08	29.58	25.22	23.52	21.94	35.64	42	62.96	76.96	75.96	109
HL_transcript_16160	377.28	657.22	532.16	147.29	226.17	127.91	932.11	317.03	676.32	172.84	29.54	647.64	231.16	177.4	283.07	8.49	7.72	4.45
HL_transcript_16169	32.24	27.75	39.71	83.13	75.84	87.49	32.31	40.76	36.33	23.62	23.84	20.84	16.82	25.5	31.74	29.53	25.19	22.24
HL_transcript_16178	13.11	20.77	19.08	19.8	18.54	18.24	22.16	13.65	14.17	16.23	14.05	28.72	9.42	11.3	13.93	10.78	7.87	6.59
HL_transcript_16179	9.01	15.92	15.43	37.98	37.64	55.67	14.27	23.54	18.08	46.11	85.6	62.54	73.98	105.98	73.54	146.36	117.22	126.82
HL_transcript_16180	1002.98	869.26	554.75	174.26	505.77	138.08	175.31	47.45	135.33	16.01	12.14	3.53	55.19	58.98	91.84	89.08	15.34	27.27
HL_transcript_16186	101.16	53.72	88.34	43.55	56.75	38.07	49.06	55.42	47.66	24.34	16.45	39.91	16.43	51.05	37.79	62.95	63.36	38.48
HL_transcript_16191	29.08	12.69	43.06	43.39	48.47	31.03	64.61	130.5	100.88	47.7	42.94	37.18	17.17	50.25	59.65	29.09	24.43	23.46
HL_transcript_16192	44.72	15.21	25.92	13.72	51.97	8.61	7.12	7.37	5.37	0.84	0.47	0.71	3.26	3.6	5.97	2.2	3.26	0.88
HL_transcript_16194	11.04	10.62	13.48	13.31	15.49	7.49	10.64	9.02	10.39	4	3.58	3.29	9.48	7.91	9.21	10.65	8.21	4.07
HL_transcript_16198	31.6	25.01	35.51	33.31	31.88	23.67	8.18	11.41	5.74	6.69	6.49	7.72	4.73	14.94	12.29	13.3	14.52	11.43
HL_transcript_16203	237.58	490.37	401.76	390.74	364.13	690.09	271.4	433.07	514.68	1118.56	777.87	956.73	405.45	380.32	714.47	267.22	179.22	426.33
HL_transcript_16204	282.58	283.52	407.81	631.71	759.62	932.81	176.35	493.43	346.77	536.03	404.07	294.42	36.61	261.61	332.02	251.2	163.89	592.16
HL_transcript_16205	46.67	37.66	56.94	24.77	38.7	18.55	23.12	15.79	10.07	0.78	0.08	1.52	6.47	2.79	3.52	4.04	2.7	1.76
HL_transcript_16209	6.12	7.03	6.75	1.35	2.05	4.07	0.19	1.47	4.44	11.57	0	4.65	1.99	3.65	0	1.52	1.56	0
HL_transcript_16210	60.39	71.19	55.62	34.75	32.26	29.01	42.34	24.65	38.08	34.87	41.44	57.85	57.58	29.5	19.73	31.31	25.02	26.76
HL_transcript_16212	45.98	58.42	55.35	24.85	30.37	48.87	28.95	38.72	27.86	53.53	29.13	34.38	13.69	26.25	26.87	19.71	18.59	17.11
HL_transcript_16215	31.03	30.65	30.88	13.15	13.28	14.34	5.29	4.62	4.99	3.97	3.2	3.81	3.31	3.22	3.73	1.29	1.42	1.24
HL_transcript_16218	27.42	30.62	20.39	5.3	4.27	5.14	28.37	5.03	23.37	3.34	3.48	14.5	0.3	1.96	2.17	1.8	1.43	0.09
HL_transcript_1622	2.34	1.38	2.24	3.54	2.3	2.57	1.53	1.46	1.26	0.86	1.56	1.1	2.47	2.8	2.45	4.37	4.62	6.63
HL_transcript_16221	1.53	0.89	1.05	0.79	0.19	0.87	0	1.29	1.4	0	0	0	0.44	0.45	1.3	0	0	0.8
HL_transcript_16229	42.09	26.08	32.89	20.97	22.12	15.69	17.91	18.84	21.67	13.97	11.42	12.65	17.59	14.37	14.57	21.37	20.24	16.2
HL_transcript_16233	3.84	8.29	6.13	18.41	6.1	13.68	9.28	18.64	24.62	29.54	45.67	27.18	70.69	68	62.55	85.38	110.64	144.64
HL_transcript_16237	0.34	0.51	1.54	27.65	23.75	11.82	18.51	19.26	15.78	31.78	27.06	29.87	113.93	196.71	30.94	516.17	441.17	395.7
HL_transcript_16241	41.85	21.58	48.98	85.5	75.08	72.55	68.27	99.05	82.67	77.19	50	38.92	52.92	72.73	52.59	43.73	51.02	59.47
HL_transcript_16243	3.35	3.54	4.17	9.18	9.61	7.25	2.87	6.68	4.85	5.31	6.3	3.61	4.84	6.33	5.38	3.68	4.88	6.23
HL_transcript_16254	2.39	2.67	2.27	9.2	5.27	5.93	1.74	5.1	3.74	9.76	1.43	0.73	1.98	8.81	2.9	40.65	35.07	28.95
HL_transcript_16258	37.99	67.61	58.46	61.14	74.19	103.34	52.71	103.94	95.3	151.96	99.29	292.12	45.88	197.06	118.27	137.31	98.63	125.64
HL_transcript_16259	9	9.58	6.91	5.71	9.96	5.86	4.85	0.66	1.34	0.08	0.18	1.32	6.91	8	6.3	58.67	68.02	64.27
HL_transcript_16260	42.66	50.81	54.23	55.55	60.23	79.48	58.93	78.71	69.41	108.22	102.85	136.93	72.4	67.11	91.21	85.49	64.77	110.88
HL_transcript_16264	16.31	8.9	8.74	16.69	18.62	7.44	7.61	14.12	12.55	6.74	4.87	1.03	5.42	4.57	11.82	5.39	2.71	2.58
HL_transcript_16266	68.71	60.78	42.53	6.03	8.64	21.86	234.09	6.84	19.85	1.38	2.26	5.87	311.38	61.62	2.18	1.44	2.93	0.19
HL_transcript_16268	8.25	9.84	9.78	12.75	12.84	14.58	9.87	18.92	14.65	20.15	13.66	21.26	9.19	12.21	17.71	10.18	12.46	17.31
HL_transcript_16269	13.53	12.75	20.84	43.63	40.39	49.37	18.11	27.97	23.52	42.47	33.15	10.59	7.89	22.4	30.59	21.71	14.48	17.13
HL_transcript_16270	43.9	15.09	23.57	36.99	80.68	31.3	68.45	5.74	57.63	0	0.6	4.94	28.64	11.71	0.92	1.6	3.35	0.77
HL_transcript_16271	15.03	16.52	18.24	22.76	23.91	36.39	25.34	34.63	30.09	50.28	42.5	48.94	15.8	19.7	28.05	10.95	8.82	19.01
HL_transcript_16273	52.52	128.34	85.04	13.4	14.24	7.47	67.46	21.25	43.08	25.5	45.44	59.01	74.21	35.06	22.31	11.73	12.2	9.54
HL_transcript_16274	19.51	31.47	21.72	10.88	11.16	6.25	15.81	10.07	7.65	12.58	17.36	11.21	22.48	18.32	14.27	26.4	25.15	21.05
HL_transcript_16282	11.49	7.26	4.4	32.89	13.09	54.78	11.84	21.72	14	41.09	43.9	31.6	27.17	45.98	33.86	84.89	48.68	77.59
HL_transcript_1629	0.59	0.95	0.44	0.62	0.12	0.35	1.1	0.43	1.01	0.34	0.25	0.74	1.16	0.14	0.38	0.05	0	0.07
HL_transcript_16292	23.71	25.4	34.43	31.13	37.94	36.25	32.65	44.27	32.8	54.72	45.09	43.63	47.41	47.49	53.14	46.52	38.41	48.13
HL_transcript_16298	29.97	33.19	31.79	34.26	33.24	31.73	16.12	24.59	23.72	7.96	7.44	4.88	17.96	23.78	18.61	36.22	32.23	28.25
HL_transcript_16305	34.11	35.22	36.21	53.03	49.06	59.72	39.8	47.21	38.02	73.99	57.39	91.13	37.1	36.94	59.88	47.63	29.08	51.39
HL_transcript_16306	34.28	24.36	37.93	14.63	19.76	31.93	52.27	77.07	55.3	79.58	157.55	78.33	33.48	65.87	79.62	26.47	16.2	50.56
HL_transcript_16307	7.7	9.49	7.65	5.3	4.52	4.76	6.33	3.36	3.91	3.12	2.89	4.49	4.81	3.59	2.89	3.27	4.47	1.88
HL_transcript_16309	23.08	20.24	20.42	25.81	21.77	20.87	8.3	12.33	9.94	3.14	3.08	2.85	10.41	9.26	7.09	7.36	7.68	8.35
HL_transcript_16312	25.68	28.26	26.31	20.86	29.95	36.03	6.85	6.64	3.8	23.46	11.71	9.57	5.63	25.28	14.19	76.19	86	132.9
HL_transcript_16317	12.46	6.73	8.68	8.56	13.63	5.66	6.03	6.05	7.88	2.63	1.6	1.33	3.49	7.01	2.49	7.5	4.02	4.67
HL_transcript_16318	43.24	51.35	51.72	96.63	76.74	81.23	49.24	57.85	47.03	53.46	72.8	62.79	52.42	72.07	69.33	119.7	124.37	102.08
HL_transcript_1632	9.98	5.2	10.33	16.18	13.68	19.77	1.53	2.12	1.06	2.45	2.55	1.75	3.75	5.05	3.65	10.08	11.11	14.01
HL_transcript_16322	38.46	55.27	48.52	21.59	25.77	24.76	55.79	25.3	28.2	28.25	25.06	26.97	32.13	22.97	12.62	19.01	16.2	15.08
HL_transcript_16323	46.97	13.47	37.41	59.22	70.15	53.18	8.99	8.88	6.27	3.31	1.38	1.52	2.32	4.96	3.54	9.53	10.08	10.86
HL_transcript_16329	32.46	27.79	31.68	9.14	18.15	7.09	8.27	1.11	0	0	0.2	0.37	1.58	1.27	1.52	1.63	0.11	0.1
HL_transcript_16335	41.53	18.61	21.04	6.61	13.9	7.55	11.23	3.54	10.96	0.25	0.05	0.51	11.63	2.93	0.26	0.86	1.11	0.15
HL_transcript_16336	45.52	50.09	49.33	55.47	57.95	84.36	53.7	57.08	42.08	67.87	76.75	99.74	40.03	47.39	52.38	66.12	50.65	78.59
HL_transcript_16338	22.02	27.21	27.22	19.74	21.46	18.35	13.59	15.79	13.03	10.47	9.48	9.98	15.3	14.36	13.14	16.7	15.09	17.27
HL_transcript_16339	10.33	13.51	9.71	6.77	5.56	3.44	10.5	6.91	7.56	4.81	4.02	2.83	9.65	8.5	4.35	12.06	9	6.09
HL_transcript_16340	12.59	25.37	19.44	10.55	10.79	17.26	0.54	5.74	2.98	1.73	1.45	0.13	0.51	2.68	0.52	3.89	4.15	14.19
HL_transcript_16342	49.16	52.01	51.24	57.62	45.43	34.48	34.77	37.37	33.83	23.87	24.37	22.95	38.7	33.03	22.55	32.24	20.4	23.37
HL_transcript_16348	11.9	8.76	15.02	22.89	25.54	26.62	17.32	28.03	24.34	21.3	22.08	14.46	10.92	19.83	15.32	10.95	12.04	17.92
HL_transcript_16354	149.67	155.15	93.71	81.94	50.19	99.51	204.62	6.76	130.71	0.64	3.92	18.49	243.38	61.29	11.62	30.1	59.52	7.39
HL_transcript_16356	28.78	27.33	30.56	15.86	15.82	17.69	47.41	29.52	29.55	20.38	23.96	21.02	43.46	24.21	18.16	10.36	9.34	10.11
HL_transcript_16359	25.64	32.05	33.06	25	20.89	19.51	13.51	25.51	21.96	21.45	20.43	9.77	12.12	16.64	18.14	12.41	9.44	10.49
HL_transcript_16360	18.07	18.04	13.36	22.29	31.13	18.31	67.72	8.13	44.77	1.24	0.8	2.8	29.12	3.53	3.69	1.72	1.39	1.07
HL_transcript_16367	52.66	51.44	30.02	5.27	3.72	5.04	37.93	3.88	31.05	5.7	8.14	47.4	3.11	6.29	2.07	2.03	3.63	0.78
HL_transcript_16374	16.08	10.52	12.13	14.37	10.49	8.11	6.89	12.51	17.37	19.06	11.63	6.87	37.67	31.85	37.16	22.04	21.04	11.39
HL_transcript_16376	29.74	41.2	31.39	20.86	21.83	13.25	17.22	26.55	28.53	38.8	18.91	8.24	35.64	29.59	14.68	31.67	25.48	25.2
HL_transcript_16380	121.19	423.66	183.82	93.72	62.81	166.78	52.07	22.13	48.56	198.52	82.74	92.75	37.1	42.46	52.3	42.29	31.98	46.65
HL_transcript_16382	34.27	40.29	33.16	28.88	30.1	24.19	15.27	17.66	15.46	11.4	8.06	2.59	20.55	20.03	7.49	31.79	28.18	30.02
HL_transcript_16387	9.25	5.51	7.96	16.35	15.58	15.84	1.71	4.71	2.85	1.35	1.69	0.94	6.61	8.68	4.85	11.62	15.59	7.63
HL_transcript_16392	20.37	13.3	9.21	3.12	2.32	2.05	4.73	0.78	0.7	0.25	0.25	2.94	0.97	1.22	0.63	1.22	4.41	0.68
HL_transcript_16396	51.41	47.96	72.45	90.86	91.87	97.99	84.24	129.64	118.34	126.16	121.36	81.31	62.98	83.77	91.98	77.79	60.52	85.28
HL_transcript_16403	9.62	14.8	12.13	35.85	28.55	38.76	34.42	35.77	29.59	33.57	34.3	37.47	25.62	23.75	29.56	24.18	23.49	29.41
HL_transcript_16404	40.48	23.6	37.44	28.09	26.34	15.4	28.47	57.08	49.41	19.24	10.76	13.81	10.12	22.01	15.93	8.18	8.84	7.19
HL_transcript_16405	117.33	307.21	173.5	60.27	60.95	78.87	167.04	94.07	108.19	446.88	470.45	433.13	357.04	171.13	92.85	139.09	131.87	113.86
HL_transcript_16408	4.73	6.71	10.12	15.51	12.37	19.24	4.58	9.01	9.71	9.59	10.92	1.12	15.37	14.9	14.73	11.68	8.67	7.72
HL_transcript_16409	31.62	9.09	17	3.22	20.49	2.13	7.54	1.57	0.55	0.25	0.76	0.17	1.37	1.31	0.63	2.65	1.51	0.59
HL_transcript_16415	112.62	101.18	162.95	219.59	232.3	349.07	201.97	374.94	283.69	258.9	305.42	211.08	105.78	177.84	163.37	127.63	123.3	158.53
HL_transcript_16416	109	156.63	131.77	73.89	64.03	79.37	161.09	79.62	124.17	153.93	114.18	177.42	53.62	56.94	87.5	48.08	41.27	48.89
HL_transcript_16419	8.66	13.02	10.69	15.18	11.84	8.64	9.45	7.33	7.23	4.71	2.62	2.61	11.28	6.98	5.01	10.3	11.28	9.8
HL_transcript_16436	13.77	21.46	13.69	10.45	6.67	5.2	5.1	6.01	7.43	3.65	3.2	3.3	8.36	8.1	3.83	11	12.71	12.07
HL_transcript_1644	2.39	2.22	3.33	4.14	3.81	3.1	2.91	2.84	2.75	3.63	3.98	2.93	2.75	2.35	3.42	6.37	7.27	4.21
HL_transcript_16444	5.89	17.52	23.48	27.3	20.98	28.44	18.12	37.69	27.98	45.79	37.18	44.04	17.9	31.68	33.26	23.26	24.8	32.66
HL_transcript_16446	14.01	136.21	41.76	10.94	6.09	23.43	1.99	1.09	2.16	62.61	7.24	7.73	10.68	0.68	0.26	1.43	0.78	0.88
HL_transcript_16448	9.26	5.91	11.19	14.34	10.51	8.9	8.68	11.82	6.91	13.03	11.26	13.81	6.82	14.09	18.19	18.42	19.47	19.97
HL_transcript_16449	10.13	7.88	7.42	0.16	1.7	0.99	0.86	0.3	0.55	0	0.15	0	15.93	0.55	0.32	1.03	0.11	0
HL_transcript_16450	133.91	182.58	152.57	94.2	99.98	79.83	131.44	112.67	122.62	99.77	96.23	88.47	115.23	104.52	93.99	65.59	47.64	62.85
HL_transcript_16454	11.14	9.82	12.76	22.71	18.61	16.3	10.76	24.74	16.24	14.13	13.64	24.76	11.78	22.05	27	33.65	48.38	28.47
HL_transcript_16457	39.71	44.77	36.38	16.89	15.43	32.77	21.44	9.99	37.28	42.1	32.5	38.48	9.22	4.8	4.79	3.54	2.98	4.91
HL_transcript_16461	83.39	96.86	108.78	32.23	32.71	24.95	67.14	10.89	7.04	12.97	33.51	9.59	54.16	26.34	15.2	22.13	6.32	7.51
HL_transcript_16466	11.57	27.12	12.73	3.42	3.44	3.65	9.25	7.39	16.64	13.12	27.63	14.92	43.58	33.99	26.41	44.06	40.49	31.63
HL_transcript_16471	4.79	15.42	8.05	1.6	2.42	1.99	35.78	22.94	57.33	4.05	7.52	26.65	11.93	5.79	32.17	0.26	1.74	0.84
HL_transcript_16472	15.19	19.26	18.2	22.54	19.09	12.79	8.66	8.14	8.64	5.01	4.41	3.83	11.45	10.81	7.86	23.6	19.11	10.76
HL_transcript_16476	11.46	8.22	11.54	12.78	15.9	8.36	6.34	10.65	9.19	5.27	6.23	2.14	8.57	8.85	6.37	4.75	4.55	6.43
HL_transcript_16479	26.09	38.12	40.92	20.16	23.46	52.74	14.35	26.67	23.69	54.11	36.56	47.16	15.19	12.87	27.66	19.58	8.56	19.79
HL_transcript_1648	9.08	3.98	3.89	5.92	3.75	6.37	3.59	1.04	4.65	0.47	0.85	1.02	4.17	3.39	3.82	1.54	4.52	1.69
HL_transcript_16483	3.81	4.76	2.28	8.41	5.92	4.73	4.31	2.15	1.9	1.58	5	5.55	15.29	8.56	13.06	12.35	19.62	23.73
HL_transcript_16485	14.27	32.78	19.1	11.03	7.61	17.09	23.3	12.5	23.55	30.8	22.96	66.01	13.91	16.12	29.5	3.69	2.79	3.96
HL_transcript_16486	31.75	63.47	50.55	57.09	45.89	66.42	52.44	60	61.8	96.38	91.04	111.51	37.36	45.42	80.06	55.05	50.08	64.91
HL_transcript_16488	41.18	78.79	64.71	73.5	65.43	104.02	80.46	76.69	71.93	234.71	152.4	181.53	78.55	90.47	156.45	88.36	65.5	96.83
HL_transcript_16490	18.39	20.13	19.09	4.95	7.57	6.5	8.81	14.83	11.79	20.66	29.13	16.15	20.2	23.75	20.29	17.25	15.91	16.98
HL_transcript_16492	34.7	35.24	39.41	48.96	45.29	41.67	59.85	69.65	37.07	61.71	58.76	84.47	32.59	42.12	60.54	42.22	46.13	49.78
HL_transcript_16496	181.02	207.09	163.79	61.48	80.83	34.52	81.68	32.04	33.98	9.96	2.85	7.19	10.6	12.46	10.69	7.3	10.58	3.47
HL_transcript_16497	114.4	163.86	144.9	41.52	56.64	95.2	29.8	55.05	55	58.94	21.51	36.13	15.45	18.72	26.72	13.33	8.22	24.56
HL_transcript_16498	27.49	22.08	42.41	2.97	3.6	2.31	4.05	18.02	26.29	1.78	1.88	2.62	1.06	5.89	13.98	0.85	0.63	0.4
HL_transcript_16500	33.35	29.65	34.33	20.37	20.6	22.95	27.38	18.35	25	28.04	19.64	19.39	24.65	22.72	27.37	15.66	14.73	14.76
HL_transcript_16503	298.11	183.76	144.2	860.15	870.44	376.35	29.17	5.77	7.56	7.54	4.66	3.24	53.87	67.46	16.89	149.31	160.82	156.47
HL_transcript_16514	12.15	6.1	9.65	9.54	10.64	4.41	4.23	5.95	5.24	1.74	0.96	0.89	9.89	7.42	15.76	8.01	6.99	7.17
HL_transcript_16515	4.74	5.45	5.56	7.79	2.53	3.09	3.24	3.07	2.75	1.57	0.83	1.99	2.69	2.31	1.35	3.29	3.12	1.63
HL_transcript_16517	39.83	85.28	38.28	26.19	29.04	22.08	40.65	11.67	13.4	19.97	10.98	14.47	412.26	58.96	19.55	42.53	38.12	26.62
HL_transcript_16518	20.11	25.21	21.86	8.41	6.45	6.9	8.09	10.71	10.56	5.7	4.23	2.65	12.17	7.84	9.2	5	4.35	4.29
HL_transcript_16523	146.81	59.47	64.9	97.43	88.85	71.68	194.13	16.93	137.73	0.33	0.89	7.35	30.88	18.06	3.74	30	36.27	4.59
HL_transcript_16526	9.54	8.18	12.04	10.98	14.08	8.25	5.56	6.74	5.13	2.72	2.55	1.82	4.98	7.22	3.87	7.75	6.25	5.4
HL_transcript_1653	0.18	0.72	0.41	4.1	2.41	2.9	0.57	2.23	1.03	2.24	0.56	0.61	5.13	2.33	2.43	3.27	6.49	4.83
HL_transcript_16533	83.6	27.76	44.26	24.5	68.73	10.81	11.92	11.64	9.81	2.28	0.61	1.21	4.28	4.75	7.78	5.03	1.5	1.87
HL_transcript_16534	42.96	87.7	85.74	28.11	27.88	17.43	22.08	46.9	42.83	29.3	18.43	25.76	106.52	58.22	57.43	45.44	50.42	51.26
HL_transcript_16536	2.89	33.87	15.54	21.45	62.07	6.92	59.94	73.79	68.3	0.22	0.17	7.22	63.89	45.7	73.07	1.88	2.1	1.73
HL_transcript_16538	31.53	44.2	35.74	41.92	44.2	33.12	11.57	13.43	12.06	11.12	11.77	10.91	13.61	16.37	11.43	31.89	28.68	30.02
HL_transcript_16539	235.13	213.41	175.49	85.98	96.11	101.73	57.53	90.02	90.59	77.33	90.79	54.01	109.54	99.04	49.19	208.63	189.85	217.13
HL_transcript_16546	19.45	17.51	29.05	47.16	42.25	41.67	33.73	55.16	56.95	47.57	36.01	21.58	26.32	29.74	30	30.52	27.9	33.36
HL_transcript_16553	9.11	104.41	43.75	1.23	1.29	0.88	68.79	62.16	260.49	262.86	334.72	731.87	88.47	158.11	346.1	25.46	21.97	25.78
HL_transcript_16554	134.01	115.42	142.68	274.99	282.42	276.6	73.5	145.99	87.62	42.96	67.55	41.85	106.28	183.11	192.45	406.54	392.64	328.49
HL_transcript_1656	0.09	0.17	0.45	1.37	1.98	1.35	0.33	1	0.44	0.23	0.13	0.32	0.2	0.73	0.55	0.47	0.68	0.34
HL_transcript_16561	12.19	58.95	16.09	0.27	0.32	2.95	22.09	0.26	5.77	1.7	11.02	20.18	2.63	0.87	2.7	0.95	0.61	1.89
HL_transcript_16566	0.59	0	1.52	4.96	3.23	1.35	0.67	5.03	2.15	0.36	0.51	1	1.71	3.8	3.52	15.02	18.13	17.87
HL_transcript_16569	15.54	18.75	23.36	31.42	35.31	27.04	24.94	31.2	25.36	29.92	31.74	39.91	21.65	25.23	28.88	31.68	29.99	33.4
HL_transcript_16574	37.39	25.61	34.1	18.33	22.48	11.19	15.71	48.62	43.73	59.85	29.32	12.87	15.09	12.81	14.02	10.35	7.59	24.58
HL_transcript_16578	63.52	48.42	74.27	67.5	80.6	73.05	70.55	94.21	96.86	50.99	50.65	35.21	23.24	36.5	31.45	19.64	13.9	21.17
HL_transcript_16580	57.78	71.13	80.18	104.49	109.52	112.37	88.92	126.73	100.93	150.18	112.29	151.11	65.86	79.14	113.53	100.71	82.96	144.94
HL_transcript_16581	83.33	146.82	86.37	35.08	43.22	35.06	160.38	18.85	67.56	11.25	11.46	31.23	64.76	12.27	5.02	2.61	3.53	3.03
HL_transcript_16589	3.12	4.03	4.09	5.22	4.07	5.99	5.79	6.74	4.45	9.08	5.87	9.16	3.4	5.03	6.03	4.67	3.8	6.17
HL_transcript_16591	16.8	20.93	22.34	24.06	26.61	41.77	30.82	34.74	33.58	36.6	40.58	51.16	21.2	27.77	40.74	30.38	28.7	44.09
HL_transcript_16596	31.52	31.65	52.34	148.96	156.31	247.88	83.69	274.13	162.67	278.57	510.87	223.14	66.56	271.25	230.31	504.42	443.95	385.47
HL_transcript_16598	49.04	94.24	72.65	47.28	45.87	39.49	94.29	54.82	68.4	101.16	129.32	131.58	53.09	70.77	105.69	54.4	43.99	42.8
HL_transcript_1660	0.88	1.31	1.83	0.8	0.83	0.79	0.84	0.66	0.37	0.5	1.02	0.57	0.33	0.53	0.43	0.66	1.09	0.2
HL_transcript_16603	28.61	20.24	31.52	24.12	27.67	21.49	16.02	32.19	21.84	26.13	15.25	19.19	35.98	29.03	20.13	15.79	6.55	12.48
HL_transcript_16608	8.92	9.72	10.17	31.14	27.86	20.09	10.1	20.35	13.7	16.48	12.92	19.91	12.03	18.01	22.54	27.88	32.77	25.02
HL_transcript_16611	42.15	53.75	44.93	50.99	48.79	43.93	26.7	33.39	25.42	14.7	16.22	20.93	27.08	27.94	18.64	46.79	39.43	39.57
HL_transcript_16614	14.34	13.02	20.16	15.62	14.34	10.65	9.8	12.02	7.86	5.44	4.75	3.04	10.47	12.97	9.35	9.17	10.5	8.73
HL_transcript_16617	86.18	49.73	57.53	97.03	70.35	90.09	226.76	11.4	60.64	15.16	11.17	15.63	46.04	21.74	2	2.13	4.08	0.55
HL_transcript_1662	11.85	9.94	9.36	11.55	8.06	7.89	19.89	5.44	12.82	3.08	3.61	3.33	7.52	4.54	4.12	2.29	4.16	1.7
HL_transcript_16620	12.33	9.9	13.07	17.16	16.09	12.25	8.23	10.1	7.38	1.71	2.6	3.17	11.45	9.8	6.95	10.56	11.74	6.95
HL_transcript_16621	110.84	155.03	103.35	72.29	70.36	61.87	217.48	19.81	150.56	16.02	14.57	56.74	102.31	27.02	23.35	35.61	26.1	23.05
HL_transcript_16622	18.35	17.29	19.53	19.05	21.33	7.53	11.04	13.99	12.61	8.59	7.06	4.45	7.83	11.34	6.88	8.45	7	6.53
HL_transcript_16629	11.63	19.91	15.32	12.1	9.41	5.37	9	8.78	9.7	3.72	2.49	8.13	9.04	4.93	4.71	7.08	7.3	5.74
HL_transcript_16631	417.94	484.58	523.15	527.4	549.24	717.93	526.39	751.29	639.97	656.35	560.96	471.62	270.56	263.58	323.09	176.24	153.08	235.23
HL_transcript_16632	32.13	31.33	43.2	59.23	59.26	76.15	74.61	102.31	81.33	133.3	88.95	83.78	48.58	53.04	62.39	54.67	45.97	56.41
HL_transcript_16633	40.11	85.67	65.15	38.51	43.57	47.06	142.59	64.75	80.45	149.05	99.28	88.41	65.04	42.81	34.56	37.72	25.56	24.13
HL_transcript_16635	51.93	51.36	51.54	47.62	47.82	42.88	42.88	48.61	47.31	30.02	27	25.57	23.37	29.07	18.87	31.28	25.85	26.07
HL_transcript_16636	23.26	22.76	22.62	40.75	25.2	29.91	25.64	28.64	25.35	36.29	40.42	36.07	32.97	41.26	47.57	56.12	49.55	52.32
HL_transcript_16641	33.44	19.74	31.25	30.31	37.66	13.43	18.25	19.52	28.94	21.54	10.42	8.81	21.54	25.25	22.14	6.71	4.08	6.36
HL_transcript_16644	1.26	1.15	1.54	4.82	3.12	2.1	3.3	4.63	3.8	8.77	5.23	2.81	4.41	7.21	4.13	2.01	2.26	1.69
HL_transcript_16645	28.65	36.95	40.58	13.17	10.5	12.31	36.56	14.91	16.59	13.56	11.38	14.19	30.08	20.87	8.84	14.32	10.54	11.51
HL_transcript_16648	31.55	36.4	37.72	42.58	41.19	65.39	41.38	38.9	32.5	52.34	61.84	81.74	33.82	39.69	43.2	48.53	40.05	58.15
HL_transcript_16649	15.6	11.31	16.89	13.83	16.55	12.09	8.21	10.83	10.85	5.29	3.57	2.69	5.86	9.01	4.87	6.64	6.02	4.37
HL_transcript_16653	15.91	17.47	19.5	16.95	13.6	10.39	17.47	23.9	22.66	18.76	12.25	19.83	13.66	13.58	22.43	9.39	7.26	9.95
HL_transcript_16655	7.96	6.6	9.83	15.46	12.18	12.75	8.2	11.29	11.41	19.54	13.15	20.24	8.77	14.18	12.05	18.04	18	18.83
HL_transcript_16657	7.73	11.13	10.9	12.42	11.76	9.32	14.37	15.26	16.84	18.48	19.01	21.13	19.07	14.49	17.04	24.81	21.57	23.31
HL_transcript_16658	7.75	49.77	12.04	1.64	1.68	2.28	45.43	3.87	47.91	15.11	16.16	39.23	41.68	6.02	7.02	0.42	0.75	0.3
HL_transcript_16661	86.33	116.52	84.11	47.36	82.36	61.33	4.17	7.21	1.4	3.35	1.02	1.65	0.75	2.3	3.54	4.81	1.59	2.88
HL_transcript_16669	36.31	48.38	37.88	17.57	16.73	17.15	20.88	20.04	18.12	19.23	12.79	13.64	36.74	18.18	15.07	10.92	16.74	13.46
HL_transcript_16673	62.15	31.17	44.79	21.76	58.48	12.79	10.39	7.52	8.2	1.5	3.69	1.24	5.64	9.1	3.03	3.25	1.1	0.66
HL_transcript_16682	62.94	88.67	73.68	88.43	91.54	87.65	152.63	53.9	74.5	53.72	37.78	67.37	108.73	60.29	50.38	30.1	26.17	23.61
HL_transcript_16686	8.39	15.58	11.18	14.95	13.41	13.27	1.26	3.63	4.08	3.2	1.09	0.58	9.74	8.88	2.75	16.55	13.81	27.03
HL_transcript_16691	82.01	42.64	78.28	75.46	93.72	44.59	135.91	25.9	97.62	5.66	5.55	17.84	67.72	24.65	7.39	6.64	10.26	5.04
HL_transcript_16693	18.57	30.13	27.43	92.98	81.03	87.93	5.09	4.7	2.03	23.19	38.25	11.51	4.1	18.12	8.94	51.25	38.22	32.89
HL_transcript_16697	52.95	32.46	27.84	0.92	1.39	2.71	23.13	2.58	0.94	0.34	0.31	3.2	10.24	3.47	1.96	0.16	0	0.15
HL_transcript_16698	35.06	21.74	19.16	18.71	12.33	11.82	7.65	10.14	32.78	1.25	2.26	4.46	2.5	5.01	5.6	1.43	2.2	1.37
HL_transcript_16705	17.46	22.52	19.04	12.82	10.51	9.91	32.81	22.4	28.77	26.76	23.45	23.15	35.48	18.43	18.19	10.03	9.3	10.12
HL_transcript_16709	99.28	64.66	71.05	58.09	86.24	32.89	38.36	7.01	5.16	0.91	0.95	1.6	26.42	34.33	7.85	15.95	15.06	4.35
HL_transcript_1671	0.73	0.37	3.32	3.92	4.94	5.99	5.6	7.97	7.25	5.69	5.02	5.94	3.33	14.84	17.32	6.12	6.23	7.12
HL_transcript_16712	131.72	133.01	132.74	55.49	66.91	35.93	82.6	106.19	93.06	18.49	31.39	67.94	120.05	89.8	41.4	20.3	16.76	10.18
HL_transcript_16728	9.66	10.8	16.91	35.16	29.36	72.34	21.63	44.48	44.89	93.92	76.34	130.29	16.14	19.52	76.84	15.55	9.81	16.07
HL_transcript_16730	85.98	83.16	61.35	33.34	27.43	24.83	61.81	13.1	21.07	8.76	9.68	9.71	87.22	44.91	11.15	23.12	35.42	15.72
HL_transcript_16736	279.64	158.42	186.35	92.55	290.97	49.78	121.48	19.94	22.98	1.27	11.35	0.96	18.25	38.56	12.47	38.91	4.54	13.76
HL_transcript_16740	116.51	65.4	121.04	195.89	217.63	220.68	163.24	108.86	147.85	78.02	94.67	114.94	155.3	77.02	52.35	30.79	32.6	19.56
HL_transcript_16741	4.78	10.36	3.97	14.36	9.88	21.1	3.32	9.33	9.38	25.27	26.93	7.38	27.59	32.91	26.34	71.79	64.78	94.47
HL_transcript_16743	43.15	41.07	60.69	59.15	68.64	56.13	34.9	54.44	48.18	33.56	40.67	15.05	19.95	39.38	29.11	22.78	21.14	23.87
HL_transcript_16747	3.54	5.57	3.89	3.03	3.47	10.99	4.63	4.37	1.41	34.34	25.3	4.99	155.52	22.54	5.09	8.11	4.32	5.26
HL_transcript_16748	29.83	27.21	38.18	37.84	38.04	27.99	37.91	43.51	36.39	14.14	9.7	14.46	8.86	16.82	22.69	14.39	13.53	12.24
HL_transcript_1675	21.72	35.91	29.57	50.04	39.99	60.74	40.19	47.47	55.05	63.16	73.18	56.05	37.16	28.93	40.48	35.75	36.7	42.15
HL_transcript_16751	32.37	79.62	44.82	19.77	21.83	17.28	15.69	17.39	11.08	16.28	15.73	17.18	19.64	15.74	14.5	26.45	11.78	21.72
HL_transcript_16757	53.5	48.39	56.35	60.3	75.82	56.47	49.52	12.51	17.84	7.91	10.33	17.81	24.57	27.81	20.29	26.52	15.03	9.82
HL_transcript_16758	566.41	739.3	724.63	1502.03	1493.33	1576.72	138.88	387.42	267.74	165.54	117.78	134.41	132.65	343.8	508.37	716.91	619.35	675.28
HL_transcript_1676	4.48	7.62	6.55	10.02	6.93	10.09	8.81	9.24	6.13	14.12	13.15	14.74	9.07	10.01	13.61	14.44	16.48	16.9
HL_transcript_16760	165.81	131.26	188.27	216.7	237.54	242.62	125.57	190.87	138.92	121.57	75.23	68.57	71.66	72.59	88.6	72.6	59.57	86.61
HL_transcript_16763	69.95	10.93	26.02	50.43	48.79	167.02	70.39	230.33	212.59	555.13	1515.22	175.81	435.88	586.53	72.56	266.91	154.29	385.56
HL_transcript_16765	172.47	100.22	112.19	78.54	261.1	61.71	6.47	15.91	22.66	5.8	15.77	3	3.33	11.59	0	0	0	0
HL_transcript_16766	35.03	50.36	49.03	25	25.48	20.6	28.4	30.51	31.62	29.24	16.81	18.48	19.57	18.65	15.74	7.07	7.72	5.31
HL_transcript_16772	5.69	4.52	8.04	16.43	18.09	13.46	8.02	14.38	11.98	4.03	7.44	5.62	5.87	21.64	12.68	35.98	26.55	21.95
HL_transcript_16773	50.59	44.62	51.64	37.57	34.58	18.37	34.07	52.17	47.62	11.86	18.03	9.87	38.25	46.15	23.01	30.18	28.42	17.09
HL_transcript_16775	1.24	2.78	1.92	2.24	4.68	3.12	3.1	3.14	3.24	6.04	2.85	8.16	3.09	3.74	11.33	9.01	11.67	11.22
HL_transcript_16781	15.92	20.52	16.18	9.59	8.59	8.59	12.82	10.41	9.7	9.62	12.44	9.81	16.99	7.97	5.88	10.3	9.45	8.48
HL_transcript_16783	87.86	68.03	98.13	80.47	104.51	202.69	60.42	48.2	37.04	40.32	24.64	23.58	19.55	39.18	47.6	28.98	18.03	29.33
HL_transcript_16784	410.63	352.04	476.75	1152.22	1115.55	1324.08	623.28	938.81	889.02	921.8	1024.94	503.01	457.09	593.43	611.87	637.77	487.46	782.02
HL_transcript_16792	68.4	60.55	78.23	58.31	50.03	36.79	44.47	55.84	49.3	27.32	35.56	19.82	49.06	43.96	37.28	47.82	43.72	35.02
HL_transcript_16797	81.19	193.07	160.39	470.68	257.06	246.37	82.8	94.44	150.18	66.13	129.44	254.95	255.35	158.74	423.83	32.35	12.02	4.66
HL_transcript_16798	0.77	1.47	2.69	2.03	2.63	1.46	1.65	1.81	1.24	3.97	2.83	2.32	2.51	5.48	4.56	5.67	6.29	11.3
HL_transcript_16802	104.11	198.58	169.59	20.47	25.66	19.41	26.04	11.83	23.36	66.81	63.99	13.23	43.46	43.37	12.76	16.75	9.57	14.97
HL_transcript_16803	14.51	9.46	14.29	12.9	13.62	6.69	4.02	6.02	7.37	5.51	1.54	0.29	2.84	6.21	5.46	4.23	9.73	4.14
HL_transcript_16807	1.93	2.29	2.27	2.67	2.38	1.84	2.45	2.26	2.07	3.81	3.67	3.73	4.4	3.95	8.04	4.68	3.45	6.12
HL_transcript_16811	151.91	173.42	180.28	101.69	94.78	101.05	139.88	148.6	174.79	124.77	75.54	100.91	132.04	97.84	94.37	97.35	88.53	75.16
HL_transcript_16814	26.22	23.74	34.66	70.79	64.07	63	36.96	60.03	38.17	38.05	36.01	28.88	29.64	35.82	63.85	82.49	82.08	82.03
HL_transcript_16815	137.43	440	318.88	176.79	382.04	68.77	658.03	555.17	743.69	10.96	12.18	108.09	401.98	215.18	465.11	24.74	18.4	5.08
HL_transcript_16818	82.08	59.37	96.64	69.18	88.71	61.33	19.17	47.13	40.36	19.38	8.53	5.18	9.11	15.07	17.41	11.96	6.42	8.3
HL_transcript_16820	19.62	20.07	30.18	264.25	277.49	217.85	133.09	807.97	478.7	103.76	86.38	68.02	9.42	74.89	39.03	76.56	61.61	29.8
HL_transcript_16826	12.77	16.59	21.96	22.83	27.41	15.88	21.23	6.14	15.51	4.72	7.48	17.12	1.51	3.34	14.36	1.55	2.69	3.73
HL_transcript_16827	19.57	18.34	15.18	17.63	24.86	16.51	38.1	6.27	18.01	1.53	2.36	9.34	8.61	7.9	7.7	6.42	7.73	3.53
HL_transcript_16830	35.35	9.25	35.98	22.95	43.11	18.49	10.9	17.62	12.76	3.62	5.99	13.79	3.04	12.31	10.39	6.26	6.5	7.27
HL_transcript_16831	18.84	21.16	17.97	77.5	74.94	86.36	24.9	57.6	30.68	23.15	22.53	17.26	43.41	28.7	62.13	73.38	62.01	68.59
HL_transcript_16832	184.57	330.34	278.51	82.28	86.93	68.28	126.14	24.64	29.46	62.56	38.1	19.13	60.47	32.1	9.86	41.29	26.82	11.15
HL_transcript_16837	97.82	118.82	106.18	93.01	101.56	119.17	56.57	76.24	73.31	50.2	22.27	36.33	15.29	49.27	63.52	26.81	15.51	15.58
HL_transcript_1684	1.77	1.25	1.43	1.71	1.44	1.25	2.44	0.87	1.44	0.43	0.88	1.32	1.01	1	0.46	0.52	0.42	0.35
HL_transcript_16842	46.86	100.28	65.61	35.73	17.79	33.94	34.53	7.56	16.28	4.78	13.37	9.23	54.53	19.2	13.08	53.71	41.39	23.03
HL_transcript_16844	3.76	155.03	20.68	0.83	0.99	0.7	34.29	2.97	46.85	44.66	53.39	52.75	34.79	2.22	4.72	0.16	0	0.1
HL_transcript_16846	41.7	54.15	32.74	40.42	24.28	40.33	108.39	16.28	45.24	6.47	12.39	29.02	109.24	43.15	17.14	20.42	28.99	10.62
HL_transcript_1686	1.06	0.76	1.77	2.69	1.44	2.91	1.79	2	2.04	4.34	4.02	3.02	1.58	1.63	2	0.41	1.03	1.93
HL_transcript_16861	29.62	36.49	22.22	13.41	8.87	11.26	26.79	4.73	8.4	1.94	3.14	3.55	37.95	22.36	3.41	9.58	16.09	6.05
HL_transcript_16862	73.56	37.51	62.61	63.69	70.71	55.49	191.8	37.6	47.69	30.55	33.2	22.24	29.63	15.3	2.28	1.79	0.83	0.42
HL_transcript_16867	33.52	31.98	41.67	81.35	70.78	64.27	62.35	76.66	64.53	73.75	106.61	68.93	65.84	94.1	101.53	138.73	117.28	135
HL_transcript_16869	102.59	107.04	126.43	154.65	170.91	198.57	216.79	288.91	239.06	345.99	377.03	301.54	134.63	164.39	242.4	226.6	206.58	178.07
HL_transcript_1687	6.04	7.09	7.54	8.61	8.28	6.28	7.26	6.03	8.33	5.16	8.94	7.27	14.59	11.72	7.73	13.69	17.55	13.68
HL_transcript_16872	1787.36	395.83	807.29	891.16	1326.96	7416.52	2690.53	6623.87	7929.9	18099.2	30785.12	4717.64	7693.67	14259.22	2883.87	9090.28	4569.57	10317.1
HL_transcript_16876	14.63	23.17	16.56	18.81	6.97	8.36	16.68	10.74	16.7	6.03	5.12	4.98	20.29	13.16	8.02	10.12	9.17	3.42
HL_transcript_16880	161.71	196.31	196.82	65.49	79.56	55.03	94.76	112.76	79.58	180.43	174.09	106.23	224.29	283.33	103.41	230.84	160.08	256.84
HL_transcript_16881	44.68	69.7	47.93	36.55	38.03	34.95	28.54	93.19	52.85	13.05	7.47	16.75	48.15	42.76	50.72	62.77	75.1	40.51
HL_transcript_16882	22.32	31.92	29.23	41.24	25.15	62.13	20.28	19.76	14.08	60.2	88.4	35.4	21.33	39.2	31.3	31.07	21.69	29.15
HL_transcript_16889	7.36	7.14	10.61	7.88	5.82	8.3	6.61	7.54	7.66	4.91	5.11	4.69	4.75	5.48	5.59	3.91	3.41	2.44
HL_transcript_16892	4.97	5.95	6.25	27.36	25.86	13.7	28.6	32.95	28.46	82.96	28.92	56.7	49.3	44.37	79.31	56.59	34.54	38.23
HL_transcript_16895	6.17	3.06	4.46	7.27	6.71	5.45	3.64	1.22	2.9	0	0	0.79	0.76	1.19	0.34	6.7	7.06	6.13
HL_transcript_16900	17.8	3.98	24.52	2.23	3.72	5.69	3.21	23.96	9.35	11	45.43	6.4	156.41	239.52	21.05	279.23	340.42	321.92
HL_transcript_16901	33.36	28.93	28.64	13.24	21.15	14.37	31.97	1.09	17.46	4.93	7.16	3.65	16.2	10.32	5.47	11.4	12.56	4.62
HL_transcript_16902	3.51	3.91	4.95	9.62	9.48	9.67	4.82	11.03	7.17	13.33	16.29	5.1	5.14	6.5	5.81	13.57	14.14	18.85
HL_transcript_16903	5.8	3.54	11.99	33.94	37.21	34.11	20.66	78.96	43.32	26.32	56.6	21.48	8.85	24.67	21.43	19.78	13.93	10.35
HL_transcript_16904	3.97	9.55	4.78	12.66	11.23	13.6	30.6	18.91	18.89	28.44	40.86	14.4	14.83	4.46	6.44	2.23	2.98	1.25
HL_transcript_16905	0	0.2	0.11	1.94	0.38	0.34	0.82	2.97	2.4	0.88	1.13	0.09	1.77	7.58	6.14	11.82	12.93	19.66
HL_transcript_16907	7.89	12.13	8.03	5.83	3.3	2.15	11.13	1.51	7.12	7.61	8.17	14.46	30.99	28.27	12.68	37.65	36.32	26.33
HL_transcript_16917	11.59	13.91	11.13	9.77	9.39	15.48	24.92	13.54	13.29	8.94	10.31	11.79	12.35	6.63	9.69	4.29	3.41	4.48
HL_transcript_1692	3.25	4.18	5.97	9.33	10.5	6.99	3.15	7.71	7.92	6.2	4.12	2.89	6.3	9.41	6.47	11.54	10.61	9.85
HL_transcript_16920	66.92	26.08	61.32	392.21	497.63	436.5	10.65	1.35	1.09	0	1.06	0.44	2.53	3.65	0.61	3.14	1.78	6.46
HL_transcript_16925	9.43	41.33	23.4	26.09	46.03	30.62	12.87	21.34	16.47	1.69	0.66	11.66	15.14	15.37	28.63	10.15	6.65	6.88
HL_transcript_16927	65.17	83.64	72.34	30.65	32.36	33.96	49.03	47.29	41.44	46.17	65.83	44.82	85.81	70.9	32.24	55.44	49.21	41.92
HL_transcript_16938	14.72	14.37	15.08	15.95	15.4	16.71	19.16	25.2	20.75	26.94	34.73	28.64	23.32	30.74	38.1	60.25	46	52.83
HL_transcript_16939	6.51	17.28	12.61	17.44	12.33	13.03	5.96	7.55	6.78	4.2	6.64	2.48	16.03	12.55	6.78	34.34	32.27	26.43
HL_transcript_16940	6.88	12.62	7.51	4.76	6.47	6.71	4.15	3.78	4.01	6.34	2.78	2.84	1.54	3.21	1.2	9.98	8.55	9.82
HL_transcript_16945	366.91	455.55	478.78	182.52	217.77	106.4	567.67	329.53	631.36	809.24	802.17	884.39	377.39	495.3	525.53	272.61	253.04	218.59
HL_transcript_16946	8.36	12.18	12.77	23.78	17.35	25.64	17.96	17.91	16.62	13.45	9.38	7.42	5.81	5.47	14.05	3.71	2.8	3.35
HL_transcript_16954	22.06	24.76	29.08	37	38.92	60.36	19.18	25.99	24.32	35.45	68.95	94.2	31.27	48.87	44.29	73.83	77.26	75.82
HL_transcript_16955	6.01	4.38	5.58	8.5	8	6.77	7.44	9.2	10.53	19.04	15.49	14.76	5.28	10.17	8.11	12.12	10.47	12.87
HL_transcript_16957	91.59	107.72	77.06	68.51	61.1	61.45	172.35	47.25	97.14	21.37	26.69	64.6	96.71	59.2	48.88	36.89	36.74	21.77
HL_transcript_16959	36.56	21.43	46	95.75	145.61	63.75	39.12	117.76	55.73	8.9	5.83	6.64	3.21	39.56	25.74	37.16	17.77	7.8
HL_transcript_16963	33.77	81.7	50.39	44.53	35.82	59.08	32.06	49.79	43.24	169.26	174.04	124.57	63.11	73.48	74.79	166.08	144.65	179.11
HL_transcript_16966	2.91	3.28	3.19	37.49	39.23	36.63	28.96	25.81	6.05	7.07	9.87	18.12	5.57	81.79	105.72	65.8	43.35	26.97
HL_transcript_16973	7.92	6.53	6.81	7.28	8.35	8.19	7.83	9.75	9.74	19.17	29.48	23.84	17.23	16.41	17.41	8.57	8.36	19.55
HL_transcript_16977	12.12	8.27	11.4	10.45	11.43	11.88	6.66	10.88	8.76	15.64	11.23	16.35	11.13	11.91	12.57	25.38	28.7	29.81
HL_transcript_1698	5.78	18.6	15.06	42.55	10.03	37.03	1.15	0.15	1.57	1.11	10.92	0.75	24.03	74.37	5.55	198.65	150.53	124.25
HL_transcript_16981	153.68	139.08	166.09	203.34	228.49	240.93	139.76	182.59	157.91	114.84	123.16	127.24	77.57	105.33	110.02	77.35	56.93	81.83
HL_transcript_16991	6.65	4.57	4.93	13.44	12.44	7.71	5.28	6.85	6.75	1.93	3.07	3.01	5.19	6.33	5.24	13.67	11.99	11.38
HL_transcript_16993	45.65	46.53	49.07	60.51	56.86	66.73	58.32	50.27	58.13	80.03	82.88	91.15	73.46	76.7	107.18	94.43	89.09	116.88
HL_transcript_16994	20.13	23.87	17.81	17.44	12.28	11.25	12.67	12.82	8.37	6.09	4.34	3.58	11.91	6.85	8.28	6.43	5.19	6.28
HL_transcript_17000	40	45.2	42.41	24.52	22.37	14.58	40.69	32.94	31.66	7.23	8.48	9.98	38.93	17.32	10.19	7.7	14.04	4.92
HL_transcript_17010	0.05	0.05	0.33	0.1	0	0	0.05	0.09	0.49	0.36	0.22	0.19	2.86	17.83	0.28	129.22	97.72	122.72
HL_transcript_17012	14.18	10.21	11.98	10.65	9.44	3.78	10.91	15.39	19.62	5.7	3.41	5.24	1.75	5.2	5.46	4.27	4.1	3.59
HL_transcript_1702	2.82	3.39	4.36	8.11	7.47	10.21	5.85	7.92	5.68	11.99	9.59	20.72	5.34	6.9	10.68	12.45	11.64	22.08
HL_transcript_17021	19.27	27.47	29.22	31.14	37.54	42.64	30.39	31.85	31.43	59.85	61.07	49	53.83	56.7	60.36	120.59	92.92	100.2
HL_transcript_17022	24.39	21.93	27.1	59.21	50.29	62.72	18.84	29.58	23.45	19.9	15.02	13.15	27.38	31.85	27.75	55.98	45.5	51.58
HL_transcript_17029	72.85	204.36	96.06	27.5	21.19	32.5	42.72	30.68	32.33	22.97	33.71	26.78	134.97	38.72	53.54	15.87	14.2	16.26
HL_transcript_17031	104.31	108.83	50.73	81.07	41.51	40.53	80.32	14.2	60.42	0.72	6.99	7.52	61.47	33.77	11.24	21.1	37.74	9.75
HL_transcript_17032	67.2	43.21	30.07	2.15	1.77	0.78	2.81	0.36	5.02	0	0.51	1.49	0.54	4.21	0.26	1.1	2.13	0.58
HL_transcript_17035	6.14	5.49	4.62	0.72	0.94	0.85	0.05	0	0.36	2.61	0.24	0.98	0.14	0.4	0	0.06	0	0.23
HL_transcript_17037	63.52	164.5	71.34	40.66	41.16	36.13	32.52	18.5	19.1	23.44	16	18.35	83.28	43.03	14.23	28.91	34.5	25.26
HL_transcript_1704	0.76	0.62	1.23	2.21	2.2	0.54	2.27	2.01	1.5	0.73	0	0.74	0.14	1.94	1.01	0	0.14	0.09
HL_transcript_17046	71.02	80.09	102.86	52.57	40.18	118.19	2.71	5.03	4.64	40.26	68.61	15.92	9.99	28.16	27.19	23.8	17.82	50.58
HL_transcript_17051	27.41	54.36	34.86	26.49	38.12	26.96	84.36	38.61	60.96	75.15	101.35	83.07	118.7	90.4	77.65	36.87	35.4	33.28
HL_transcript_17053	132.54	82.44	167.08	68.63	115.79	109.54	90.32	92.42	105.17	53.68	35.44	37.36	95.41	110.94	27.68	43.47	26.41	41.94
HL_transcript_17054	34.71	91.5	46.74	11.28	8.38	12.85	107.62	29.65	133.6	41.01	24.04	87.66	91.27	30.2	70.1	43.42	65.16	35.6
HL_transcript_17055	48.78	57.72	61.43	50.1	59.09	60.11	38.78	80.37	71.96	56.41	47.55	39.52	41.21	57.79	48.58	31.66	21.06	33.58
HL_transcript_17056	6.19	12.41	10.77	6.24	4.74	4.54	24.44	11.83	20.58	27.69	28.31	47.42	23.64	20.08	42.66	11.26	7.34	8.15
HL_transcript_17058	10.35	12.03	13.12	19.59	17.41	15.7	5.96	12.15	10.24	4.44	5.25	4.04	11.22	12.16	9	13.86	12.44	15.28
HL_transcript_17060	7.14	6.37	13.85	20.59	16.92	42.67	39.21	49.03	32.77	120.43	110.89	216.79	21.14	44.59	84.52	42.55	29.04	103.28
HL_transcript_17061	9.55	16.64	9.93	3.27	3.01	4.02	40.34	1.3	19.3	0.17	2.18	15.67	21.3	6.45	0.47	0.27	1.2	0.5
HL_transcript_17064	5.46	24.46	14.06	1.98	2.58	0.56	18.32	23.93	38.15	24.22	16.25	85.61	3.5	5.53	29.62	1.73	1.1	2.51
HL_transcript_17074	57.04	31.78	36.06	34.21	45.36	25.72	16.68	11.31	4.99	3.16	0.69	1.73	12.69	6.13	4.65	18.3	18.41	13.56
HL_transcript_17076	30.88	139.31	62.18	8.02	11.08	24.8	41.62	54.7	64.79	358.05	216.69	407.36	41.02	89.91	233.21	6.7	5.94	29.5
HL_transcript_17081	325.52	320.59	324.65	355.1	321.62	307.19	97.65	106.3	102.62	113.2	131.01	69	238.62	337.06	320.43	798.83	668.39	687.43
HL_transcript_17085	27.89	22.37	34.81	35.77	28.96	25.03	17.95	30.61	17.68	7.09	6.56	5.11	1.33	0	2.56	4.91	3.52	0.85
HL_transcript_17100	50.45	335.84	216.29	34.68	38.14	17.32	208.78	259.28	336.48	98.84	87.89	94.41	65.97	40.06	144.23	10.96	8.71	4.24
HL_transcript_17101	46.8	72.91	62.66	21.44	26.03	24.22	49.47	126.83	86.87	45.9	61.98	37.11	314.67	153.42	220.63	160.07	129.16	83.3
HL_transcript_17106	24.77	20.27	26.97	80.52	75.55	67.8	0.25	0.58	0.17	1.83	7.41	4.21	24.89	55.09	20.77	126.49	69.98	123.35
HL_transcript_17107	39.18	34.09	38.69	7.24	11.46	9.92	18.93	15.86	17.51	6.65	4.33	6.25	12.73	8.64	8.12	1.46	1.54	1.08
HL_transcript_17115	7.71	7.21	12.43	9.34	6.63	6.26	9.23	9.38	9.85	10.15	10.33	11.97	11.21	11.05	14.15	22.9	21.05	19.72
HL_transcript_1712	2.91	3.94	3.73	6.28	4.91	9.58	0.93	1.3	0.58	2.9	3.62	2.99	3.24	5.17	4.04	18.18	19.8	14.94
HL_transcript_17120	6.08	3.91	10.53	34.26	32	26.61	8.91	64.44	25.18	1.76	2.98	4.84	22.7	34.78	38.52	167.32	184.62	176.43
HL_transcript_17122	43.95	74.85	60.8	72.15	57.53	98.44	96.04	130.38	122.74	84.73	100.22	77.94	59.05	61.49	86.89	46.69	45.02	53.2
HL_transcript_17125	269.43	101.14	81.16	4.71	44.74	4.35	0.91	17.09	21.1	6.6	7.25	1.51	3.41	1.8	0.82	0.46	0.19	0.05
HL_transcript_17128	153.89	208.68	245.43	244.08	366.84	402.96	338.54	289.33	263.32	428.25	288.88	245.91	317.14	338.32	568.88	455.87	355.02	538.63
HL_transcript_1713	31.11	30.04	44.3	12.48	13.31	28.91	74.63	156.94	118.9	96.02	39.96	28.72	14.92	16.31	21.38	2.89	2.99	3.78
HL_transcript_17130	76.61	26.73	119.44	201.03	225.81	295.19	88.95	257.26	178.19	192.98	118.62	82.69	27.68	114.99	167.01	102.08	73.1	138.52
HL_transcript_17135	24.9	7.76	9.34	26.94	25.86	13.05	21.38	3.7	10.72	0.27	0.67	0.57	12.64	8.95	2.19	7.16	7.08	2.21
HL_transcript_17139	45.19	251.75	120.71	5.01	5.27	20.26	136.75	4.31	28.58	17.44	26.67	23.92	62.28	8.6	23.46	0.75	0.33	0.05
HL_transcript_17141	19.31	15.34	18.54	32.68	27.51	15.98	15.65	16.33	17.73	10.18	12.64	4.66	21.54	31.96	21.14	61.73	41.88	37.63
HL_transcript_17143	70.14	90.06	74.94	61.31	51.3	52	72.61	47.37	56.06	59.91	62.55	65.29	61.07	53.43	43	48.96	42.96	33.24
HL_transcript_17150	20.05	25.11	27.29	29	33.41	46.23	41.52	37.52	34.21	54.8	46.33	63.07	33.84	30.53	39.44	28.21	17.66	22.85
HL_transcript_17153	102.24	103.09	101.12	90.34	90.23	68.8	72.76	70.82	68.65	52.46	59.15	56.39	88.94	66.83	47.27	57.66	61.48	46.63
HL_transcript_17155	7.26	7.06	7.54	9.13	8.97	5.43	7.83	12.37	10.22	13.12	13.53	13.13	13.12	15.16	11.57	10.37	14.35	15.52
HL_transcript_17159	74.59	26.4	51.95	6.57	173.84	7.81	1.15	0.87	0.78	0.7	1.12	0.38	4.57	2.15	4.12	56.54	2.81	9.19
HL_transcript_1716	5.63	9.44	8.31	11.46	11.79	17.14	8.41	11.52	10.64	20.3	17.44	36.69	10.21	12.99	17.7	18.54	18.14	34.05
HL_transcript_17160	52.62	29.64	62.99	314.21	454.47	531.29	411.97	341.89	385.68	282.38	22.44	244.44	15.73	7.51	297.88	0.46	0.56	0.17
HL_transcript_17162	34.62	27.99	39.47	91.63	83.97	74.44	29.11	44.91	34.56	35.53	21.41	30.24	29.11	43.99	43	63.14	45.75	48.54
HL_transcript_17170	13.89	13.74	12.59	15.27	11.42	11.42	11.72	8.31	7.38	3.63	4.54	3.95	8.84	12.17	6.66	14.91	13.57	13.52
HL_transcript_17172	1.74	1.37	1.97	6.71	6.89	3.8	1.3	0.67	0.39	0	0	0.58	3.1	4.72	2.43	7	7.16	3.24
HL_transcript_17177	2.62	3.09	3.93	3.04	1.5	3.92	9.32	0.39	0.68	1.32	6.02	4.94	41.77	20.35	4.81	5.68	7.34	4.58
HL_transcript_1718	10.34	10.06	13.48	30.33	26.58	36.39	22.53	26.49	25.25	31.13	27.76	32.91	11.09	21.49	34.92	23.68	22.78	30.16
HL_transcript_17190	30.1	26.14	37.97	44.08	47.89	41.23	72.87	120.09	88.06	74.62	80.88	57.88	36.18	63.73	51.88	75.87	63.03	53.08
HL_transcript_17191	49.76	31.62	42.15	39.13	48.25	19.18	29.65	20.09	26.84	7.94	10.47	4.84	34.68	53.63	26.08	48.85	30.12	26.43
HL_transcript_17192	268.67	235.24	184.08	107.37	114.09	197.24	85.99	57.37	120.13	64.36	112.26	477	205.2	624.25	125	707.62	667.34	752.47
HL_transcript_17195	51.11	48.45	63.1	58.92	63.47	73.55	56.52	75.31	62.33	53.19	61.17	70.49	26.79	21.58	34.54	17.28	13.29	21.81
HL_transcript_17197	15.41	26.04	22.73	31.99	28.99	44.21	33.71	34.19	29.86	52.04	64.88	51.48	41.92	46.42	65.54	36.11	37.99	39.24
HL_transcript_17198	13.43	19.67	15.27	22.82	20.83	27.35	18.1	25.12	22.36	45.13	43.11	54.98	32.08	31.81	33.28	45.46	40.09	53.84
HL_transcript_17201	5.2	3.99	7.43	10.52	9.68	8.96	5.79	8.13	5.86	3.43	3.01	1.77	2.4	3.87	4.34	1.69	2.71	1.35
HL_transcript_1722	13.62	16.53	16.43	18.94	17.06	22.7	21.69	17.82	18.65	34.14	38.54	45.69	17.49	21.64	33.46	21.37	22.96	39.29
HL_transcript_17220	13.38	14.28	15.84	16.64	14.77	12.07	11.72	12.92	7.08	3.43	4.12	4.37	9.03	11.62	9.66	21.87	17.75	14.38
HL_transcript_17223	7.15	7.22	9.08	8.47	6.19	6	7.07	6.89	6.97	2.85	3.34	2.34	6.43	8.1	8.2	12.12	15.35	7.73
HL_transcript_17226	32.25	33.93	31.54	41.23	52.87	26.95	166.66	18.49	14.66	1.27	3.73	6.7	74.56	16.26	1.96	3.94	6.15	1.89
HL_transcript_17227	67.54	39.35	74.96	111.33	95.12	222.73	14.66	33.66	21.64	21.09	18.89	3.88	0.72	4.55	6.37	0.94	1.28	1.01
HL_transcript_17229	149.49	129.86	141.06	75.8	100.14	107.72	128.35	91.36	73.7	87.41	96.58	83.46	88.29	85.17	39.04	31.22	26.48	26.81
HL_transcript_17230	18.79	22.38	21.28	19.91	15.42	10.75	16.5	17.31	14.05	12.18	6.02	10.58	9.51	12.93	9.21	12.63	8.64	9.36
HL_transcript_17235	81.39	143.7	72.38	15.72	17.62	14.12	67.25	16.8	36.47	4.39	2.95	6.94	46.87	20.54	11.45	13.88	18.03	21.65
HL_transcript_17244	34.34	34.56	41.41	21.49	32.36	26.29	26.03	19.24	13.85	6.3	9.33	6.12	20.49	19.82	19.46	28.14	22.71	38.12
HL_transcript_17246	33.45	32.93	34.67	34.99	32.42	26.5	34.56	32.07	30.6	27.01	28.52	23.61	30.56	29.41	29.11	20.37	19.02	14.47
HL_transcript_17247	7.16	9.33	9.61	5.66	5.32	7.02	4.16	3.03	3.31	6	1.98	1.12	4.82	4.5	2.06	2.12	2.51	2.36
HL_transcript_17249	199.14	149.23	183.36	154.22	170.82	109.32	19.14	20.99	21.73	23.19	2.94	21.81	18.51	77.92	190.69	93.1	65.97	55.54
HL_transcript_17250	4.1	4.87	3.71	2.3	2.27	2.32	5.96	3.26	3.43	4.6	3.76	3.52	4.12	3.62	3.22	3.29	2.79	2.47
HL_transcript_17256	72.69	108.26	81.24	46.68	47.35	59.41	113.68	106.47	147.37	105.29	94.36	106.82	88.9	72.84	94.06	53.88	37.01	35.08
HL_transcript_17257	4.39	7.47	5.08	9.35	8.62	7.97	11.35	31.93	20.56	51.65	113.54	29.57	62.26	10.28	15.05	2.08	0.51	13.39
HL_transcript_17260	47.93	58.94	47.63	77.42	64.48	72	54.94	47.42	47.64	68.57	59.93	77.53	59.93	73.85	98.4	128.66	114.71	116.32
HL_transcript_17261	162.23	166.65	164.81	91.05	93.21	75.25	140.94	89.99	65.63	33.89	42.22	25.17	79.68	54.22	54.97	49.08	37.46	28.34
HL_transcript_17264	121.19	60.02	99.53	84.49	58.9	105.34	22	11.31	6.42	29.07	12.5	39.25	17.79	15.39	63.37	60.86	65.93	36.74
HL_transcript_17272	0	0	0	0	0	0	3.93	0	0	0	0	0	0	0	0	17.23	11.58	1.83
HL_transcript_17283	64.15	71.63	77.79	128.57	146.46	185.35	100.26	138.79	125.21	159.95	146.33	133.65	107.79	144.53	156.16	232.59	161.56	254.13
HL_transcript_17288	34.97	62.03	43.3	18.3	15.94	22.11	45.81	35.81	64.35	56.06	47.41	41.72	39.12	25.02	40.48	21.93	16.4	14.35
HL_transcript_1729	3.99	2.5	3.31	4.04	2.83	3.06	3.24	2.39	1.17	1.57	2.1	3.95	1.14	1.65	1.26	2.3	3.62	1.96
HL_transcript_17291	17.39	23	18.94	10.78	18.79	7.77	25.65	9.87	15.01	13.84	4.21	29.6	1.04	3.74	9.88	1.04	1.31	0.28
HL_transcript_17292	37.81	58.65	36.12	334.56	370.64	100.45	23.44	3.88	11.63	0.47	1.14	3.62	96.72	11.82	2.72	94.31	46.74	20.47
HL_transcript_17296	22.97	42.62	31.97	16.06	18.17	24.24	5.91	12.97	9.04	15.05	6.84	5.04	2.97	9.39	9.87	13.55	10.2	13.41
HL_transcript_1730	4.33	6.25	5.97	4.18	5	4.28	2.37	3.78	4.08	2.23	2.24	2.34	2.17	2.94	3.81	4.37	4.62	6.37
HL_transcript_17302	1.37	0.69	0.09	0.24	0.1	0.12	13.74	12.37	16.16	5.09	11.49	46.53	0.42	2.75	5.08	1.05	0.84	1.06
HL_transcript_17304	14.45	53.67	20.07	7.21	6.49	2.7	47.96	11.6	55.14	20.28	24.22	47.87	28.3	11.35	16.15	7.2	5.86	4.37
HL_transcript_17305	139.62	112.3	97.69	168.23	331.34	122.17	90.37	56.59	53.65	89.84	70.75	35.38	29.72	37.21	99.96	57.62	16.33	11.31
HL_transcript_17308	4.17	2.06	5.52	26.38	16.94	14.87	6.41	33.29	16.18	1.38	2.23	6.36	13.4	22	19.16	105.45	122.74	108.34
HL_transcript_17309	30.16	39.26	36.85	21.21	18.12	13.17	22.98	16.61	18.03	15.92	15.91	16.32	34.43	24.41	16.33	36.91	28.84	26.13
HL_transcript_17311	46.9	262.36	151.7	22.27	83.83	5.18	342.29	297.82	374.9	3.35	6.07	118.46	161.36	51.28	174.36	2.65	1.21	1.5
HL_transcript_17313	307.86	585.86	394.04	29.33	56.63	43.59	201.11	56.26	159.25	244.21	99.12	204.08	181.81	59.98	132.02	22.7	13.62	26.12
HL_transcript_17318	200.93	494.79	312.9	55.52	70.19	75.74	184.89	136.63	148.02	141.91	171.66	233.21	148.38	117.61	111.96	42.51	39.29	23.4
HL_transcript_17320	88.65	108.78	81.42	68.64	67.03	69.24	127.76	25.78	100.4	49.89	54.26	103.98	74.4	37.46	32.16	33.4	32.17	23.81
HL_transcript_17323	97.3	47.9	100.57	166.12	171.09	164.34	125.87	81.47	101.86	42.71	61.67	71.29	98.81	52.46	35.9	15.58	22.74	11.26
HL_transcript_17328	117.53	127.05	175.49	179.74	178.4	242.95	262.03	415.4	343.69	351.35	259.78	306.47	136.14	166.4	217.86	156.29	115.54	140.54
HL_transcript_17330	20.18	39.29	15.33	22.99	18.72	17.47	29.28	21.35	27.4	51.36	52.22	74.15	24.5	34.26	49.74	32.32	28.56	25.79
HL_transcript_17336	2.99	2.63	6.81	12.02	11.04	6.11	10.2	10.15	9.38	11.17	14.02	10.36	8.25	9.11	12.83	13.45	15.97	6.68
HL_transcript_17338	87.16	62.3	93.34	45.33	64.43	62.07	12.44	9.65	7.66	3.45	1.96	10.07	54.92	37.73	76.15	40.75	28.76	11.62
HL_transcript_17339	10.42	7.28	7.19	3.54	5.35	4.16	7.53	4.58	5.08	3.39	2.86	2.25	7.29	8.11	2.72	3.69	4.87	1.76
HL_transcript_17340	99.74	52.64	93.45	25.73	38.83	23.34	20.01	30.64	24.51	26.36	17.55	11.17	21.99	22.22	29.82	6.75	6.04	10.64
HL_transcript_17345	19.45	18.59	14.63	21.17	19.94	13.5	17.36	10.85	10.96	12.67	13.38	21.16	17.56	15.36	18.26	9.13	9.58	7.66
HL_transcript_17346	588.96	482.75	378.3	218.17	114.75	150.44	169.79	141.22	530.73	30	49	282.76	65.25	73.96	105.95	15.49	15.38	5.84
HL_transcript_17348	10.29	8.23	12.9	15.01	15.93	24.36	12.72	19.21	18.14	33.94	13.13	23.75	8.17	13.77	18.92	15.55	8.85	13.32
[truncated: 15,442 more rows]
