# Supplementary material for: Transcriptome profiling reveals the genes involved in tuberous root expansion in Pueraria (Pueraria montana var. thomsonii)
Source: BMC Plant Biol. 2023 Jun 26;23:338. doi: 10.1186/s12870-023-04303-x (PMC10291767; doi:10.1186/s12870-023-04303-x)
Supplement: Supplementary file 3 — Supplementary Material 3 [file 12870_2023_4303_MOESM3_ESM.xlsx]

## Sheet: Sheet1
#ID	L011_FPKM	L011_Count	L012_FPKM	L012_Count	L013_FPKM	L013_Count	L021_FPKM	L021_Count	L022_FPKM	L022_Count	L023_FPKM	L023_Count	L031_FPKM	L031_Count	L032_FPKM	L032_Count	L033_FPKM	L033_Count	L041_FPKM	L041_Count	L042_FPKM	L042_Count	L043_FPKM	L043_Count	L051_FPKM	L051_Count	L052_FPKM	L052_Count	L053_FPKM	L053_Count	L061_FPKM	L061_Count	L062_FPKM	L062_Count	L063_FPKM	L063_Count	L011_L012_L013_vs_L041_L042_L043.DEG_DESeq_FDR	L011_L012_L013_vs_L041_L042_L043.DEG_DESeq_log2FC	L011_L012_L013_vs_L041_L042_L043.DEG_DESeq_(FDR_0.01_FC_2)_regulated	L011_L012_L013_vs_L051_L052_L053.DEG_DESeq_FDR	L011_L012_L013_vs_L051_L052_L053.DEG_DESeq_log2FC	L011_L012_L013_vs_L051_L052_L053.DEG_DESeq_(FDR_0.01_FC_2)_regulated	L011_L012_L013_vs_L061_L062_L063.DEG_DESeq_FDR	L011_L012_L013_vs_L061_L062_L063.DEG_DESeq_log2FC	L011_L012_L013_vs_L061_L062_L063.DEG_DESeq_(FDR_0.01_FC_2)_regulated	L011_L012_L013_vs_L031_L032_L033.DEG_DESeq_FDR	L011_L012_L013_vs_L031_L032_L033.DEG_DESeq_log2FC	L011_L012_L013_vs_L031_L032_L033.DEG_DESeq_(FDR_0.01_FC_2)_regulated	L011_L012_L013_vs_L021_L022_L023.DEG_DESeq_FDR
HL_transcript_833	2.39	195	0.7	58	1.48	116	9.79	842	8.95	913	10.58	1085	6.03	535	6.55	600	6.34	504	12.47	1190	11.04	877	14.51	1355	2.08	146	10.91	1028	11.78	908	9.36	745	8.83	630	12.02	990	7.87768e-10	3.16508	up	0.00524463	2.1215	up	1.79742e-07	2.52926	up	0.000348388	1.91434	up	7.49755e-07
HL_transcript_958	5.67	444	1.16	93	7.11	537	15.65	1290	19.89	1944	31.07	3051	0.09	8	0.08	7	0.03	2	0.03	3	0.14	11	0.12	11	0.1	7	0.28	25	0.15	11	1.38	105	1.26	86	0.98	77	1.34373e-09	-4.7317	down	1.61566e-08	-3.97068	down	0.00217474	-1.96344	down	4.08867e-12	-4.69752	down	0.00251156
HL_transcript_978	5.23	410	3.39	273	4.55	344	1.45	120	1.1	108	1.19	117	1.72	146	0.79	69	1.88	144	0.77	70	0.4	30	1.07	95	1.2	81	0.26	23	0.37	27	0.2	15	0.04	2	0.51	40	3.37404e-06	-2.23586	down	0.000980839	-2.36691	down	3.85564e-08	-4.00177	down	0.00808875	-1.3771	down	1.10493e-10
HL_transcript_1147	0.84	63	1.31	101	1.03	75	3.64	289	4.66	439	4.18	395	2.32	190	3.38	286	3.11	229	3.3	291	5.94	435	7.31	630	1.66	107	3.93	342	6.56	467	3.83	281	3.9	257	5.62	427	9.53162e-10	2.57624	up	0.00157734	1.84012	up	1.75121e-08	1.93767	up	5.03294e-06	1.50399	up	4.75209e-08
HL_transcript_1284	188.05	13686	171.65	12792	140.2	9838	27.27	2088	10.68	970	29.94	2731	58.4	4614	27.23	2219	59.49	4216	4.65	395	15.44	1091	7.44	618	56.17	3506	41.91	3518	10.32	708	5.74	406	15.67	996	2.38	174	5.67046e-14	-3.77266	down	0.00719051	-1.86407	down	1.32693e-14	-4.37373	down	0.000490183	-1.58486	down	4.87584e-13
HL_transcript_1361	2.4	174	3.59	266	3.06	214	26.91	2054	17.01	1540	23.1	2100	10.57	832	9.89	804	11.98	846	7.64	647	9.36	659	22.72	1882	15.06	937	19.4	1623	31.59	2161	8.7	614	22.68	1437	18.08	1321	5.57964e-06	2.30573	up	1.47705e-15	2.84548	up	5.52388e-09	2.29083	up	3.19946e-14	1.89273	up	3.93723e-23
HL_transcript_1381	2.31	163	3.67	265	2.96	202	44.72	3330	27.69	2445	30.16	2675	15.69	1205	6.15	488	9.96	686	29.03	2400	35.45	2437	27.3	2205	38.22	2320	37.58	3068	75.33	5026	108.9	7507	135.32	8368	115.54	8239	3.49199e-42	3.59341	up	7.1719e-26	3.99579	up	5.55514e-125	5.19076	up	0.000164523	1.79377	up	8.70377e-33
HL_transcript_1506	2.38	169	2.09	152	2.54	174	17.97	1346	12.98	1152	13.6	1212	18.41	1422	19.34	1542	15.36	1064	20.17	1676	26.28	1817	18.37	1492	40.26	2457	30.19	2478	35.88	2407	31.5	2183	49.16	3056	25.13	1801	3.73335e-40	3.44016	up	2.15086e-46	3.93998	up	2.41966e-36	3.75522	up	4.84946e-49	2.95904	up	7.10478e-29
HL_transcript_1525	2.59	182	2.34	169	2.47	168	5.46	406	5.56	490	6.59	583	5.07	388	6.54	518	4.77	328	4.65	384	7.74	531	10.04	810	6.67	404	6.02	491	8.75	582	7.37	507	8.18	505	11.73	835	2.34172e-06	1.82018	up	5.75164e-08	1.58835	up	3.29848e-09	1.75356	up	1.2798e-06	1.20169	up	0.00010453
HL_transcript_1762	1.48	100	2	139	1.16	76	10.39	744	9.39	797	11.25	959	14.02	1036	11.6	885	9.23	612	14.51	1154	19.52	1291	11.64	904	25.94	1514	20.15	1582	23.01	1476	25.71	1704	41.83	2488	24.52	1682	1.3944e-20	3.48433	up	3.27475e-29	3.86089	up	1.03651e-34	4.12686	up	6.19136e-17	2.86046	up	1.13988e-15
HL_transcript_1864	0.67	45	0.92	63	1.25	80	6.85	484	3.16	264	3.68	309	4.7	342	4.25	320	5.28	345	3.53	277	7.88	514	4.61	353	10.66	614	6.44	499	11.75	744	6.32	413	9.28	544	3.15	213	2.17656e-09	2.70161	up	2.14803e-16	3.31742	up	4.54031e-08	2.56009	up	3.50423e-14	2.34924	up	2.48314e-06
HL_transcript_2056	38.33	2499	20.41	1363	39.4	2476	106.75	7324	104.17	8473	117.15	9569	3.63	257	0.63	45	0.55	34	0.16	12	0.39	24	0.62	46	0.97	54	2.57	193	1.06	65	5.18	328	7.03	400	5.81	381	2.72588e-28	-5.86414	down	7.42322e-17	-4.06318	down	3.88909e-15	-2.53596	down	2.10032e-06	-3.36757	down	3.14052e-06
HL_transcript_2596	20.86	1274	23.17	1449	21.58	1270	7.58	486	6.87	523	9.75	745	11.03	730	6.35	434	11.34	674	5.94	424	6.93	411	2.36	164	3.95	207	4.38	308	2.6	149	0.67	39	1.94	103	1.35	83	0.000240478	-1.77659	down	1.03322e-14	-2.42743	down	1.84814e-28	-4.1205	down	0.00572701	-1.05234	down	6.06257e-11
HL_transcript_2673	0.79	47	0.82	50	1.18	68	2.35	149	1.93	145	4.56	345	1.73	113	1.94	131	3.48	205	2.61	184	3.3	194	3.38	233	2.76	142	6.08	424	6	341	4.75	279	5.38	284	5.62	342	1.8458e-10	1.99869	up	9.28236e-09	2.38892	up	5.08542e-17	2.38987	up	0.00510426	1.37016	up	0.0066399
HL_transcript_2847	7.84	462	6.64	400	8.46	480	18.98	1177	17.98	1322	25.44	1877	15.92	1019	23.45	1549	19.33	1110	22.45	1547	21.75	1245	28.25	1899	13.26	670	15.51	1055	22.58	1254	18.18	1043	18.61	958	29.83	1771	2.67956e-17	1.90836	up	0.000123387	1.21311	up	3.0999e-06	1.41517	up	1.908e-08	1.40611	up	8.61778e-06
HL_transcript_3167	8.36	461	4.66	263	10	532	21.59	1253	25.33	1743	23.61	1631	22.76	1364	32.67	2021	22.52	1211	16.07	1037	13.69	734	20.03	1260	12.6	596	27.39	1745	34.84	1812	44.63	2396	51.45	2482	51.32	2853	0.000717437	1.34928	up	0.00148531	1.6548	up	3.77081e-16	2.54189	up	9.42527e-06	1.74535	up	6.46689e-05
HL_transcript_3310	4.4	248	3.54	204	3.84	208	8.57	508	15.53	1092	6.86	484	0	0	0.08	5	0	0	0	0	0	0	0	0	0.23	11	0	0	0	0	0	0	0	0	0	0	8.41696e-18	-8.04914	down	0.000529306	-3.49811	down	3.14187e-16	-8.63661	down	4.1787e-24	-5.82812	down	0.00767411
HL_transcript_3390	9.66	543	9.19	529	12.87	697	31.74	1878	31.99	2244	29.04	2045	26.14	1596	41.58	2621	31.86	1746	32.01	2105	28.63	1564	23.08	1480	24.14	1164	29.05	1885	26.78	1419	27.21	1488	26.77	1316	29.21	1654	8.80779e-11	1.65952	up	9.43209e-12	1.41193	up	4.38552e-11	1.2819	up	3.90813e-10	1.69179	up	1.05218e-12
HL_transcript_3858	0.08	4	0.09	5	0.23	12	1.65	93	0.57	38	1.34	90	0.68	39	1.13	68	0.36	19	0.67	42	1.51	79	0.45	27	1.93	89	3.1	192	12.4	628	1.49	78	1.51	71	1.13	61	0.00075208	2.72434	up	1.19164e-09	4.56016	up	4.41658e-07	3.14917	up	0.00488367	2.06733	up	0.000258099
HL_transcript_4770	33	1639	23.24	1183	20.23	968	0.22	11	0	0	0.92	57	2.58	139	0	0	1.07	52	0.21	12	0.12	5	0.41	23	0	0	0	0	0	0	0	0	0	0	0	0	1.04795e-33	-6.19972	down	1.42108e-42	-9.29921	down	3.14116e-29	-10.8229	down	0.00939734	-2.4426	down	0.00576349
HL_transcript_4781	3.55	176	2.42	123	1.69	81	14.59	762	14.5	897	8.87	551	5.22	281	16.19	901	9.01	436	6.56	381	11.74	566	13.82	782	6.07	258	9.45	541	17.81	833	13.93	672	14.19	616	15.67	783	7.63526e-06	2.21765	up	0.000482777	1.99058	up	4.47192e-10	2.33662	up	0.00152644	1.8169	up	1.39412e-06
HL_transcript_5179	26.34	1240	23.28	1124	29.84	1354	78.29	3880	61.7	3623	88.48	5213	43.86	2243	70.75	3737	62.12	2852	62.78	3462	85.72	3922	63.15	3389	51.05	2061	71.96	3914	79.77	3538	104.33	4774	99.05	4080	121.76	5774	1.80155e-11	1.6659	up	5.3837e-09	1.40725	up	3.23474e-23	1.91447	up	1.91092e-05	1.20384	up	5.18385e-08
HL_transcript_5352	57.44	2717	65.37	3171	58.49	2667	18.96	943	24.54	1447	26.99	1597	21.91	1125	2.96	156	3.48	160	12.58	697	13.63	626	13.31	717	9.43	382	5.16	281	3.5	155	5.68	261	7.19	297	4.94	235	4.10682e-30	-1.92709	down	5.01265e-10	-3.00217	down	1.21461e-59	-3.45355	down	0.00788701	-2.04641	down	9.67148e-10
HL_transcript_5463	2.17	102	0.84	40	2.03	92	16.06	795	20.19	1185	11.18	658	0.08	4	0.21	11	0.07	3	0.02	1	0.32	14	0.09	5	0.22	9	0.33	18	0.51	22	0.27	12	0.3	12	0.11	5	0.00178617	-2.89446	down	0.00265603	-1.97472	down	2.34312e-05	-2.89742	down	2.8408e-06	-3.09758	down	2.30463e-11
HL_transcript_5667	3.33	153	2.95	139	4.65	206	15.05	728	13.59	779	9.95	572	9.78	488	12.32	635	11.67	523	12.07	650	9.85	440	11.72	614	16.57	653	21.85	1160	22.17	960	18.92	845	21.36	859	17.03	788	1.73687e-12	1.87668	up	2.49943e-23	2.51476	up	4.20627e-21	2.26891	up	3.63289e-10	1.67591	up	1.50722e-08
HL_transcript_6064	25.74	1112	15.75	698	19.43	809	11.75	534	10.85	584	6.11	330	8.8	413	7.25	351	6.49	273	0.89	44	1.25	52	2.33	114	2.29	84	3.91	195	2.25	91	1.75	73	1.91	72	0.7	30	5.48286e-13	-3.41548	down	1.18698e-11	-2.6775	down	6.17461e-19	-3.86224	down	0.000306975	-1.3059	down	0.000667061
HL_transcript_6305	15.59	683	12.77	574	16.49	696	3.81	175	3.67	200	4.89	267	4.51	214	1.44	71	2.66	113	5.11	262	3.34	142	0.73	36	3.06	114	2.18	110	0.53	21	1.56	66	0.78	30	0.51	22	0.00819394	-1.87511	down	0.000165863	-2.52487	down	4.70735e-20	-4.00214	down	3.40493e-05	-2.08763	down	7.94889e-15
HL_transcript_6512	31.45	1356	48.9	2163	20.33	845	10.25	465	14.88	800	4.38	236	13.86	649	3.85	186	3.4	143	1.74	88	0.96	40	1.38	68	11.09	410	7.09	353	3.87	157	3.13	131	3.63	137	0.6	26	8.96484e-20	-4.22011	down	0.00212699	-1.89723	down	1.01456e-09	-3.74561	down	0.00857882	-1.82676	down	0.000386808
HL_transcript_7721	32.72	1288	23.03	931	33.41	1268	4.97	205	1.57	76	7.73	380	2.22	94	1.34	59	1.53	58	0.82	37	2.1	80	0.5	22	9.3	313	9.66	439	4.16	154	208.72	7976	313.03	10789	173.17	6864	1.2961e-13	-4.22364	down	0.000311847	-1.74903	down	1.21378e-21	2.80907	up	3.30667e-31	-3.87456	down	9.21379e-07
HL_transcript_7756	81.92	3240	100.31	4072	109.67	4180	31.17	1297	31.06	1531	23.82	1177	31.25	1342	21.93	973	24.62	950	49.95	2316	23.08	886	23.77	1070	32.04	1086	28.15	1287	18.63	693	31.28	1200	29.32	1014	24.25	965	0.00283337	-1.28304	down	9.2871e-07	-1.7221	down	1.01248e-23	-1.88404	down	1.33374e-12	-1.76907	down	3.36524e-27
HL_transcript_7757	11.03	436	4.91	199	6.73	256	1.27	53	1.74	85	1.19	58	2.64	113	2.03	90	0.62	24	0.06	3	0.1	4	0.21	9	0.31	10	0.42	19	1.61	59	0.99	38	0.83	28	0.4	15	6.24985e-18	-5.33184	down	7.45378e-05	-2.83649	down	1.20118e-10	-3.40671	down	0.00810887	-1.75545	down	8.78972e-09
HL_transcript_7763	4.15	164	2.44	99	4.7	179	18.1	753	17.07	841	14.35	709	10.81	464	22.34	991	17.4	671	29.79	1381	25.72	988	22.53	1014	9.68	328	14.99	685	16.55	616	19.32	741	17.49	605	20.53	817	2.15992e-18	3.00209	up	1.92426e-06	1.86827	up	2.32453e-12	2.21044	up	9.78514e-07	2.09779	up	1.88464e-09
HL_transcript_7823	1.57	61	1.61	65	1.02	38	4.23	175	4.52	222	5	245	7.11	303	6.16	272	8.92	342	14.43	666	16.21	619	52.32	2344	10.9	367	9.83	447	20.79	770	6.22	237	9.34	321	5.49	217	4.89053e-13	4.29391	up	1.89446e-12	3.19253	up	9.39429e-08	2.15578	up	3.29319e-10	2.3631	up	0.0002246
HL_transcript_7874	3.76	146	2.89	115	5.18	194	28.22	1153	28.88	1398	66.38	3221	8.18	345	14.89	649	10.43	395	16.95	772	16.2	611	10.38	459	8.62	287	19.99	897	8.62	315	23.94	902	18.18	618	21.87	854	1.50504e-08	2.11298	up	0.00117342	1.63174	up	3.8243e-15	2.31166	up	0.00010566	1.50916	up	4.09369e-12
HL_transcript_8164	13.2	507	15.45	609	12.1	448	6.16	249	7.52	360	8.46	406	7.12	297	3.39	146	3.2	120	0	0	0.11	4	0.53	23	1.85	61	0.77	34	0.44	16	0.89	33	1.73	58	0.05	2	4.59119e-08	-4.93653	down	6.43013e-08	-3.25046	down	1.40778e-06	-3.7877	down	0.00384684	-1.38038	down	0.000374913
HL_transcript_8523	63.92	2388	66.34	2544	60.86	2191	28.22	1109	20.35	947	16.97	791	16.48	668	14.24	597	15.8	576	8.83	386	9.61	348	8.02	340	5.99	191	14.05	606	11.05	388	13.54	490	15.96	521	15.66	588	1.24638e-37	-2.57881	down	7.92783e-13	-2.48414	down	1.63877e-33	-2.19725	down	1.73182e-23	-1.92623	down	1.76127e-13
HL_transcript_8737	22.72	831	15.94	599	25.7	906	2.34	90	1.61	73	5.93	271	1.97	78	1.53	62	1.19	42	1.76	75	4.24	150	0.98	40	5.76	180	11.21	474	5.9	203	186.89	6633	315.77	10118	210.17	7741	3.63061e-06	-2.78336	down	0.00147531	-1.36336	down	5.52011e-31	3.31676	up	1.00042e-25	-3.53521	down	2.5284e-07
HL_transcript_8870	4.39	160	4.89	183	9.37	330	22.93	881	24.21	1102	26.29	1199	11.77	466	29.84	1223	14.94	532	39.04	1673	35.56	1262	25.21	1047	8.31	260	20.55	867	17.86	613	18.35	649	13.7	438	20.16	741	6.93855e-12	2.65243	up	0.00972824	1.32935	up	0.000203837	1.38137	up	0.00303556	1.54892	up	1.74092e-07
HL_transcript_9052	12.66	460	29.25	1092	20.18	707	8.79	336	5.24	237	7.61	345	0.3	11	0.07	3	0.08	3	0.07	3	0	0	0.1	4	3.67	114	1.13	47	0.42	14	2.88	101	1.97	62	0.6	22	6.57163e-33	-7.58494	down	0.000293558	-2.84883	down	4.99007e-10	-3.49484	down	8.42525e-31	-6.10389	down	2.34369e-05
HL_transcript_9749	66.41	2288	57.05	2019	50.57	1679	35.76	1296	33.05	1419	29.99	1290	14.41	539	16.13	624	26.49	891	11.3	457	3.23	108	11.33	444	3.96	117	3.04	121	8.89	288	2.46	82	2.15	65	2.11	73	1.02923e-05	-2.39286	down	3.60299e-11	-3.17984	down	6.06932e-75	-4.78389	down	0.000234119	-1.45289	down	1.58519e-05
HL_transcript_9907	8.07	266	23.57	798	16.94	538	5.37	186	4.53	186	5.54	228	2.54	91	5.11	189	6.43	207	0.75	29	0.78	25	0.13	5	1.63	46	1.89	72	0.97	30	6.2	198	2.95	85	8.02	266	6.47449e-10	-4.22971	down	2.11425e-09	-3.08712	down	0.00451092	-1.54223	down	0.00948927	-1.51051	down	3.8736e-05
HL_transcript_10164	32.29	1082	22.73	783	31.63	1021	3.2	112	6.13	256	4.96	207	7.78	283	11.29	424	15.04	492	3.96	155	1.75	57	2.58	98	1.75	50	5.75	223	4.38	138	1.77	57	1.28	37	2.2	74	6.27452e-14	-3.04554	down	1.43275e-08	-2.6579	down	1.45631e-37	-4.11505	down	0.00304805	-1.20108	down	2.53861e-15
HL_transcript_10568	28.9	944	4.28	143	27.32	860	0	0	0	0	0	0	0	0	0	0	0	0	0	0	0	0	0.13	4	0	0	0.11	4	0.07	2	0	0	0	0	0	0	9.68464e-15	-7.21919	down	6.29046e-17	-6.43555	down	1.72124e-19	-9.60485	down	1.71637e-20	-6.70802	down	8.27069e-29
HL_transcript_10619	24.05	785	19.87	666	31.08	977	64.4	2212	53.29	2168	62.14	2532	4.42	156	5.85	214	5.52	176	2.29	87	2.44	77	3.01	111	6.82	190	7.22	272	5.55	170	13.06	412	12.79	365	6.01	197	1.15028e-26	-2.9787	down	2.54442e-09	-1.79904	down	0.000555431	-1.32883	down	8.34201e-15	-2.10214	down	9.6352e-06
HL_transcript_10879	1.08	34	1.23	40	2.34	72	7.5	252	6.12	243	6.81	271	3.47	120	5.13	184	4.65	145	13.9	522	17.51	543	7.49	272	3.54	96	8.57	316	9.63	289	11.33	350	9.9	277	12.43	399	5.82605e-11	3.24044	up	6.63578e-05	2.1482	up	9.51024e-14	2.73193	up	0.000651247	1.52029	up	9.98255e-07
HL_transcript_10901	65.45	2087	111.15	3643	70.91	2179	6.02	202	4.35	172	14.98	596	5.4	187	0.93	33	2.73	84	2.72	102	8.21	254	7.13	258	1.56	42	2.86	105	4.48	134	1.79	55	1.2	33	0.25	8	6.15814e-12	-3.38518	down	3.72817e-25	-4.48738	down	8.56885e-29	-6.15142	down	2.17375e-11	-3.98236	down	6.11054e-11
HL_transcript_10995	6.62	205	6.01	192	9.52	285	22.06	721	15.3	592	15.33	594	11.95	403	22.45	783	15.52	471	14.27	521	17.45	526	17.93	633	10.8	287	16.3	586	20.96	612	17.29	520	15.72	427	15.72	491	1.6747e-07	1.42302	up	0.00214839	1.16047	up	7.66085e-05	1.02626	up	0.00149651	1.20467	up	0.000503581
HL_transcript_11368	3.07	90	1.7	51	3.08	87	12.67	393	12.68	466	8.73	321	5.61	179	12.09	400	6.63	191	23.4	811	31.7	908	16.35	548	7.65	193	16.49	563	22.28	617	5.46	155	7.37	190	6.32	187	3.41139e-15	3.36301	up	1.29286e-06	2.45452	up	0.00412773	1.15151	up	0.00142019	1.57832	up	4.27708e-07
HL_transcript_11374	19.29	590	26.47	832	28	825	68.06	2189	47.41	1806	115.88	4420	46.34	1539	67.89	2332	58.02	1733	71.21	2560	55.98	1663	59.99	2085	34.84	913	43.61	1543	76.72	2206	60.18	1781	58.64	1571	88.21	2713	2.05203e-12	1.60617	up	0.00740446	1.11111	up	4.72232e-07	1.37279	up	3.90045e-07	1.28642	up	0.000668945
HL_transcript_11396	0.66	20	0.72	22	1.52	45	3.26	105	2.99	114	4.36	167	2.78	93	5.48	189	5.29	159	6.12	221	7.54	225	9.09	318	3.62	95	4.18	148	8.22	237	3.78	112	5.61	151	10.43	323	1.8996e-13	3.18063	up	1.84826e-05	2.37753	up	4.50177e-06	2.6072	up	4.51253e-05	2.12755	up	0.00191411
HL_transcript_11815	45.81	1369	42.39	1302	69.28	1995	103.87	3265	103.34	3847	229.59	8559	5.65	183	16.36	549	9.86	288	6.22	218	5.42	157	0.79	26	2.02	51	2.46	84	1.47	41	7.34	212	4.12	107	4.52	135	1.20153e-05	-3.11481	down	5.0734e-42	-4.49175	down	1.77278e-24	-3.36045	down	8.57782e-06	-2.06001	down	0.00571721
HL_transcript_12188	84.06	2453	60.32	1810	62.13	1747	47.71	1464	35.22	1280	29.86	1086	28.34	898	26.76	877	27.7	790	8.37	287	7.01	198	18.21	603	6.18	154	21.13	713	8.54	234	18.09	510	16.2	414	9.77	286	1.06076e-06	-2.30306	down	1.40091e-05	-2.31524	down	3.23685e-12	-2.33411	down	3.60552e-05	-1.20977	down	0.000298493
HL_transcript_12264	0.83	24	8.74	258	2.09	58	37.94	1147	13.02	465	22.15	793	42.31	1320	37.74	1218	40.84	1147	25.17	851	83.22	2323	27.19	888	169.72	4180	100.23	3335	285.36	7709	53.31	1482	65.43	1648	21.52	622	7.10601e-05	3.38003	up	3.71675e-10	4.68951	up	1.56347e-05	3.24356	up	0.000120545	2.77564	up	0.00646644
HL_transcript_12510	100.57	2861	193.02	5647	118.84	3257	45.46	1360	46.03	1631	44.78	1588	22.56	697	47.93	1532	38.64	1074	55.63	1862	34.67	958	18.04	583	22.85	557	29.88	984	26.44	707	28.17	775	24.43	609	28.7	821	0.00366204	-1.58483	down	4.73155e-11	-2.22859	down	2.52074e-15	-2.43181	down	7.97091e-05	-1.72125	down	7.93205e-09
HL_transcript_12540	20.96	570	18.59	520	28.66	751	63.14	1807	63.66	2158	36.33	1232	46.66	1379	57.26	1751	70.88	1885	47.22	1513	71.56	1892	56.42	1744	66.97	1562	119.34	3762	83.82	2144	69.2	1820	68.24	1628	59.5	1628	3.40773e-08	1.6148	up	5.64171e-11	2.01617	up	8.26081e-11	1.41465	up	5.6712e-06	1.40871	up	0.00143308
HL_transcript_13040	29.73	817	26.6	752	43.93	1163	17.99	520	15.89	544	19.13	655	0.84	25	3.27	101	0.89	24	0.62	20	2.02	54	3.36	105	0.21	5	8.42	268	1.36	35	11.48	305	7.43	179	0.98	27	1.57716e-09	-3.58601	down	0.007371	-2.52584	down	0.0011773	-2.30549	down	1.29328e-11	-3.73116	down	3.70581e-05
HL_transcript_13258	6.09	164	5.37	149	7.41	193	47.31	1346	52.37	1764	36.22	1221	22.96	674	42.44	1290	35.38	935	13.1	417	12.42	326	15.52	476	17.3	401	24.91	780	32.25	820	34.38	899	38.92	923	28.95	787	1.5882e-08	1.37862	up	1.92729e-10	2.00584	up	8.33566e-24	2.3117	up	6.48935e-14	2.408	up	2.80316e-28
HL_transcript_13827	55.65	1343	72.15	1793	36.18	841	13.32	338	8.51	255	7.85	235	9.09	238	7.08	192	14.74	348	7.24	206	6.76	158	6.5	177	17.19	355	6.76	189	4.98	112	5.59	130	8.32	176	4.29	104	5.48742e-13	-2.69457	down	0.00116024	-2.1344	down	8.74096e-17	-3.2595	down	5.91667e-06	-2.14322	down	9.06544e-13
HL_transcript_14033	71.17	1821	137.76	3628	128.34	3163	56.79	1528	50.91	1621	50.28	1602	25.67	713	31.5	906	27.39	685	27.53	830	21.31	529	25.67	745	45.55	998	32.67	968	24.34	585	47.8	1181	36.13	810	34.34	883	6.77779e-09	-1.86896	down	0.00114839	-1.51166	down	3.12972e-07	-1.59669	down	4.30922e-09	-1.83198	down	1.29323e-05
HL_transcript_14372	9.67	240	12.68	325	15.29	366	44.59	1167	40.84	1266	40.38	1251	25.26	683	36.49	1021	29.31	713	24.98	733	26.85	649	25.03	707	31.45	671	32.37	934	38.93	910	39.35	946	37.08	810	48.18	1205	8.21885e-09	1.29919	up	5.973e-10	1.5247	up	4.94787e-11	1.61455	up	6.76617e-07	1.33653	up	3.84015e-13
HL_transcript_14618	45.79	1112	31.69	792	49.36	1155	15.44	394	17.97	543	13.33	403	8.83	233	12.88	351	8.77	208	3.81	109	3.24	76	0.83	23	6.21	129	8.92	251	6.01	137	2.39	56	4.52	96	2.62	64	1.71113e-09	-3.53427	down	4.29263e-14	-2.43477	down	8.06713e-30	-3.81323	down	8.84303e-10	-1.91088	down	1.85797e-09
HL_transcript_14631	3.01	71	5.4	131	7.87	178	15.11	375	14.78	434	22.73	668	18.05	463	29.95	796	15.86	366	37.69	1050	38.09	874	54.58	1462	15.94	322	17.71	484	34.02	754	17.7	403	12.13	251	30.55	725	1.18146e-16	3.21746	up	4.84641e-05	2.02965	up	0.000395627	1.76612	up	2.34522e-05	1.93213	up	0.000912717
HL_transcript_15347	173.01	3943	201.67	4735	159.61	3503	9.45	226	31.66	898	4.31	122	30.26	748	1.38	35	2.94	65	0.04	1	0.27	6	0.72	18	0.93	18	0.34	9	0	0	2.05	45	0	0	0.04	1	1.37547e-39	-8.20127	down	2.48849e-20	-6.8563	down	0.000183626	-5.26897	down	0.0017224	-2.66733	down	1.20307e-08
HL_transcript_15424	3.05	68	3.44	80	5.8	126	17.13	407	13.04	366	11.17	313	10.05	246	14.43	366	10.36	229	6.62	176	8.3	182	6.54	167	8	154	11.42	299	15.68	332	14.92	325	10.08	199	8.72	198	0.00540404	1.07069	up	0.000331946	1.53897	up	0.00111153	1.34176	up	3.01659e-05	1.53522	up	1.82287e-05
HL_transcript_15436	4.13	94	2.84	66	3.95	86	9.74	233	9.27	263	7.58	214	7.72	191	8.46	217	7.82	174	9.03	243	9.12	202	12.66	327	14.6	285	17.07	451	25.62	548	41.83	919	34.64	693	40.69	932	3.47867e-07	1.73266	up	3.74725e-11	2.38572	up	2.27334e-34	3.28507	up	0.000143433	1.18924	up	0.0019219
HL_transcript_15573	88.6	1975	69.84	1604	51.43	1104	325.84	7636	275.31	7637	142.38	3946	5.11	123	1.5	37	2.11	46	2.95	77	1.42	30	0.78	19	16.03	306	4.18	108	5.03	105	13.54	290	23.91	467	25.3	566	4.91488e-18	-4.85462	down	0.000105042	-2.59625	down	1.04394e-06	-1.8604	down	4.31173e-14	-3.99994	down	0.000180508
HL_transcript_15629	54.26	1163	84.71	1871	60.04	1239	26.03	586	27.97	746	19.56	521	31.95	744	23.25	561	32.2	675	20.89	528	19.09	397	36.72	891	15.07	276	19.12	475	26.41	531	8.83	182	6.65	125	10.43	224	0.00679112	-1.09541	down	3.44528e-06	-1.5968	down	4.69978e-23	-3.02665	down	0.00252626	-1.05253	down	8.8438e-09
HL_transcript_16004	44.37	947	65.21	1436	43.97	904	10.88	244	10.2	271	7.3	193	19.2	445	6.97	167	10.28	214	6.2	156	3.17	65	10.56	255	13.14	240	10.6	262	7.68	153	11.77	242	4.01	75	5.92	127	2.94384e-07	-2.59357	down	1.34175e-07	-2.10241	down	2.4523e-10	-2.87033	down	0.000320914	-1.81498	down	6.97511e-20
HL_transcript_16016	92.58	1986	80.39	1778	76.07	1571	12.81	288	12.81	341	39.04	1041	30.07	700	4.01	96	5.32	111	10.97	278	18.81	391	10.82	263	6.53	120	17.6	437	10.43	210	14.75	304	12.59	237	24.34	524	4.58082e-11	-2.31871	down	6.20675e-11	-2.67755	down	2.08458e-12	-2.36486	down	0.00748511	-2.04754	down	9.54678e-05
HL_transcript_16111	28.9	611	15.78	344	19.55	398	14.85	330	8.36	220	7.99	210	0.48	11	0.08	2	1.21	25	0.04	1	0.73	15	1.04	25	1.99	36	3.96	97	1.01	20	4.08	83	3.72	69	0.99	21	3.22974e-08	-4.40018	down	1.201e-06	-2.86089	down	2.11487e-07	-2.90792	down	5.86041e-09	-4.01153	down	0.00353718
HL_transcript_16180	1002.98	20591	869.26	18403	554.75	10966	174.26	3760	505.77	12916	138.08	3521	175.31	3909	47.45	1096	135.33	2720	16.01	388	12.14	242	3.53	82	55.19	970	58.98	1404	91.84	1768	89.08	1760	15.34	276	27.27	562	5.83627e-22	-5.66252	down	7.35539e-18	-3.35835	down	5.87438e-12	-4.15102	down	3.77665e-05	-2.36453	down	0.00266161
HL_transcript_16215	31.03	648	30.65	660	30.88	621	7.15	157	13.28	345	16.34	424	8.29	188	1.62	38	4.99	102	3.97	98	3.2	65	3.81	90	4.31	77	3.22	78	3.73	73	1.29	26	1.42	26	2.24	47	1.25143e-34	-2.78798	down	2.55744e-25	-2.89025	down	1.38116e-44	-4.29251	down	0.000275427	-2.20897	down	0.000231677
HL_transcript_16237	0.34	7	0.51	11	1.54	31	27.65	606	23.75	616	11.82	306	18.51	419	19.26	452	15.78	322	31.78	783	27.06	548	29.87	705	113.93	2034	196.71	4757	30.94	605	516.17	10359	441.17	8074	395.7	8283	4.46697e-25	5.28414	up	1.1239e-18	6.12622	up	1.47258e-102	8.87455	up	2.91618e-16	4.12539	up	8.39479e-15
HL_transcript_16392	20.37	416	13.3	280	9.21	181	3.12	67	2.32	59	2.05	52	4.73	105	0.78	18	0.7	14	0.25	6	0.25	5	2.94	68	0.97	17	1.22	29	0.63	12	1.22	24	4.41	79	0.68	14	0.00179495	-2.95055	down	1.30504e-11	-3.56581	down	8.2985e-05	-2.77834	down	0.00852006	-2.09808	down	1.65571e-09
HL_transcript_16496	181.02	3531	207.09	4168	163.79	3076	61.48	1260	80.83	1961	34.52	836	81.68	1730	32.04	704	33.98	649	9.96	230	2.85	54	7.19	158	10.6	177	12.46	282	10.69	195	7.3	137	10.58	181	3.47	67	2.42295e-19	-4.35601	down	2.16391e-64	-3.89364	down	1.66144e-33	-4.74651	down	0.000889838	-1.66568	down	2.99532e-07
HL_transcript_16497	114.4	2283	163.86	3373	144.9	2784	41.52	871	56.64	1406	95.2	2359	29.8	646	55.05	1237	55	1075	58.94	1390	21.51	417	36.13	816	15.45	264	18.72	433	26.72	500	13.33	256	8.22	144	24.56	492	0.000873072	-1.53958	down	8.55709e-21	-2.659	down	1.09232e-14	-3.23903	down	5.80381e-05	-1.44515	down	0.00185105
HL_transcript_16518	20.11	403	25.21	521	21.86	422	8.41	177	6.45	160	6.9	171	8.09	176	10.71	241	10.56	207	5.7	135	4.23	82	2.65	60	12.17	209	7.84	182	9.2	173	5	96	4.35	76	4.29	86	1.437e-07	-2.09712	down	0.00587231	-1.06408	down	1.2991e-21	-2.41062	down	1.68436e-05	-1.08778	down	8.03968e-15
HL_transcript_16596	31.52	612	31.65	634	52.34	979	148.96	3043	156.31	3778	247.88	5980	83.69	1766	274.13	6000	162.67	3097	278.57	6406	510.87	9644	223.14	4907	66.56	1107	271.25	6119	230.31	4197	504.42	9427	443.95	7579	385.47	7520	3.76594e-15	3.32289	up	7.8712e-05	2.1825	up	3.88385e-44	3.40304	up	3.31067e-05	2.0681	up	1.7529e-09
HL_transcript_16751	32.37	630	79.62	1601	44.82	841	19.77	405	21.83	529	17.28	418	15.69	332	17.39	381	11.08	211	16.28	375	15.73	297	17.18	378	19.64	327	15.74	356	14.5	265	26.45	495	11.78	201	21.72	424	0.00131698	-1.37066	down	0.00273046	-1.46512	down	0.00218646	-1.465	down	0.000317398	-1.62623	down	7.13307e-05
HL_transcript_16892	4.97	95	5.95	117	6.25	115	27.36	550	25.86	615	13.7	325	28.6	594	32.95	710	28.46	533	82.96	1879	28.92	537	56.7	1227	49.3	807	44.37	985	79.31	1423	56.59	1041	34.54	580	38.23	734	2.31973e-14	3.45523	up	8.27905e-25	3.31987	up	2.9415e-20	2.77361	up	2.26035e-39	2.44849	up	1.5515e-06
HL_transcript_16920	66.92	1242	26.08	499	61.32	1095	392.21	7653	497.63	11487	436.5	10052	10.65	214	1.35	28	1.09	19	0	0	1.06	19	0.44	9	2.53	40	3.65	78	0.61	10	3.14	56	1.78	29	6.46	120	3.27177e-10	-5.55441	down	9.28236e-09	-3.86195	down	1.18392e-11	-3.74081	down	0.00166691	-2.55955	down	3.22271e-13
HL_transcript_16966	2.91	55	3.28	64	3.19	58	37.49	744	39.23	921	36.63	858	28.96	594	25.81	549	6.05	112	7.07	158	9.87	181	18.12	387	5.57	90	81.79	1793	105.72	1871	65.8	1194	43.35	719	26.97	511	8.5715e-06	2.08457	up	4.94204e-06	3.59944	up	7.65828e-21	3.66972	up	6.57701e-05	2.41279	up	1.49e-52
HL_transcript_17032	67.2	1262	43.21	837	30.07	543	2.15	42	1.77	41	0.78	18	2.81	57	0.36	7	5.02	92	0	0	0.51	9	1.49	31	0.54	8	4.21	91	0.26	4	1.1	19	2.13	35	0.58	10	8.13091e-08	-5.02694	down	9.98472e-06	-3.76444	down	1.45426e-22	-5.23053	down	5.12741e-05	-3.06781	down	1.29541e-26
HL_transcript_17340	99.74	1785	52.64	973	93.45	1610	25.73	484	38.83	864	23.34	518	20.01	389	30.64	618	24.51	430	26.36	559	17.55	305	11.17	226	21.99	337	22.22	462	29.82	500	6.75	116	6.04	95	10.64	191	0.000188937	-1.82552	down	4.78256e-05	-1.59681	down	2.6157e-20	-3.45506	down	7.05798e-05	-1.55239	down	9.36077e-06
HL_transcript_17358	119.47	2135	165.64	3058	133.6	2299	11.08	208	9.14	203	50.01	1108	7.7	149	1.65	33	0.58	10	2.25	47	0.63	10	0.5	10	5.54	84	2.04	42	7.38	123	9.09	156	1.15	18	0.19	3	4.77492e-27	-6.31495	down	1.8162e-18	-4.38217	down	0.000164553	-4.44914	down	1.18945e-08	-4.07373	down	7.49182e-05
HL_transcript_17385	72.9	1302	114.94	2120	91.44	1572	39.16	735	34.54	767	37.35	827	37.73	732	25.44	512	23.07	404	42.05	890	22.08	383	13.47	272	23.61	361	21.64	449	32.27	540	13.65	234	11.4	179	17.47	313	0.0046101	-1.50633	down	4.4004e-08	-1.71877	down	1.77258e-22	-2.80408	down	9.38915e-06	-1.53614	down	2.43954e-10
HL_transcript_17493	53.46	930	7.68	138	18.04	302	0.27	5	0.18	4	0.42	9	0	0	0.1	2	0	0	0.05	1	0.89	15	0	0	0	0	0.1	2	0	0	0	0	0	0	0.63	11	1.7248e-05	-4.72716	down	2.3571e-15	-6.5107	down	0.00294494	-4.38971	down	5.68721e-15	-5.8197	down	1.66492e-17
HL_transcript_17676	49.93	870	80.58	1451	50.71	850	16.08	294	20.94	453	20.37	440	13.29	251	5.34	104	6.1	104	4.79	98	4.04	68	17.96	353	15.18	226	3.66	74	7.51	122	16.92	283	11.25	172	12.02	210	0.000307218	-2.36319	down	0.000175868	-2.38639	down	1.2535e-11	-2.26931	down	1.58299e-07	-2.54466	down	1.04355e-08
HL_transcript_17799	13.97	231	11.71	200	14.31	227	108.81	1891	99.4	2043	110.32	2260	68.98	1239	127.39	2376	85.36	1385	80.58	1582	69.67	1119	50.41	941	27.6	390	58.88	1132	74.84	1159	51.28	813	46.09	670	74.66	1238	4.22992e-17	2.55973	up	3.42138e-06	1.97416	up	2.79216e-11	1.96629	up	7.96427e-20	2.79193	up	3.90089e-48
HL_transcript_17826	9.85	162	10.23	173	11.82	187	25.8	446	30.95	632	18.96	386	38.65	690	20.99	389	17.21	277	17.09	333	18.88	301	26.09	484	38.77	546	24.17	462	30.37	467	30.21	476	39.75	575	23.25	383	1.29654e-05	1.20949	up	8.33815e-06	1.60771	up	1.32932e-06	1.41066	up	0.00460837	1.2824	up	0.000713864
HL_transcript_18138	55.11	847	105.59	1679	93.8	1387	33.93	548	9.75	186	25.55	486	2.78	46	1.56	27	3.14	47	0.55	10	2.17	32	3.58	62	11	144	23.29	416	17.55	252	199.05	2929	157.83	2135	486.92	7505	8.1594e-15	-4.77126	down	6.97877e-08	-2.13347	down	0.00140033	1.58316	up	5.03396e-32	-4.66706	down	4.05139e-05
HL_transcript_18153	9.02	139	4.28	68	4.58	68	17.75	288	76.25	1465	13.77	263	15.75	264	54.61	953	12.59	191	128.76	2367	30.95	465	173.86	3033	23.45	310	37.41	673	34	492	53.42	791	54.86	746	68.61	1063	5.77307e-10	4.13462	up	6.51768e-07	2.32015	up	5.87286e-15	3.10468	up	0.0065067	1.8939	up	0.00316134
HL_transcript_18171	153.41	2327	185.91	2918	154.04	2248	19.59	312	33.07	623	13.18	247	61.02	1005	39.42	675	34.47	513	50.65	913	24.41	359	34.84	596	38.01	493	40.53	715	39.48	560	18.59	269	14.95	199	24.06	365	5.28479e-07	-1.86326	down	2.25606e-21	-1.95936	down	3.88454e-33	-3.19952	down	3.09392e-07	-1.71342	down	8.60109e-17
HL_transcript_18207	6.95	104	9.98	154	16.43	236	32.01	503	35.75	664	33.76	624	19.62	319	30.75	519	26.57	390	38.19	679	34.93	507	39.31	663	19.56	250	35.23	613	38.19	534	41.97	600	31.94	420	47.11	706	1.44129e-08	2.00724	up	0.000961859	1.49786	up	2.33323e-06	1.74175	up	0.0038864	1.24441	up	0.00010965
HL_transcript_18304	106.29	1581	101.18	1557	166.39	2381	580.09	9065	613.56	11335	536.8	9871	23.77	384	19.21	322	12.01	175	4.66	82	4.5	65	11.11	186	9.54	121	19.22	332	20.31	282	57.8	822	70.01	916	66.13	985	9.63757e-18	-3.81727	down	3.50969e-14	-2.75662	down	1.58086e-05	-1.05096	down	2.84065e-12	-2.53664	down	1.20869e-18
HL_transcript_18349	141.66	1968	103.45	1489	98.4	1315	63.93	933	61.11	1054	50.14	860	61.48	928	26	408	36.18	494	10.45	173	11.27	152	10.16	159	38.7	460	19.84	321	15.25	198	8.97	119	8.74	107	4.53	63	1.47245e-25	-3.13679	down	0.000302734	-1.96276	down	1.06861e-29	-4.03456	down	0.00917639	-1.29009	down	2.45964e-05
HL_transcript_18370	21.18	311	17.46	265	17.14	242	1.26	19	1.61	29	1.5	27	4.52	72	1.19	19	3.7	53	2.68	46	0.6	8	6.45	106	0.79	9	2.05	35	3.29	45	2.55	35	2	25	0.39	5	0.00892731	-2.0914	down	5.04782e-08	-2.9244	down	1.0284e-08	-3.52929	down	0.000136635	-2.19778	down	1.05141e-29
HL_transcript_18534	0.37	5	0.65	9	1.01	13	4.93	69	3.93	65	8.08	133	8.14	118	12.21	184	17.23	226	14.02	223	37.68	488	20.86	313	28.57	326	36.67	570	38.84	484	30.98	394	35.39	416	39.68	530	2.30038e-19	5.1423	up	5.28717e-48	5.51334	up	7.35548e-43	5.48324	up	4.82021e-14	3.85126	up	2.69117e-05
HL_transcript_18567	13.16	185	8.86	129	23.81	322	6.77	100	6.65	116	6.16	107	29.53	451	59.08	938	77.37	1069	82.1	1375	139.73	1908	32.78	519	41.23	496	87.82	1438	52.12	685	36.49	490	41.1	509	106.71	1503	3.85083e-05	2.60641	up	0.000103559	1.94728	up	0.000747718	1.85326	up	0.00144116	1.7719	up	0.00217239
HL_transcript_18880	251.99	3257	219.11	2937	224.09	2786	29.99	407	67.71	1086	27.43	437	26.72	375	7.19	105	7.47	95	1.36	21	7.41	93	2.53	36	2.44	27	3.25	49	3.15	38	1.54	19	2.65	30	0	0	3.84068e-19	-5.36039	down	1.25101e-121	-6.09639	down	1.62422e-07	-6.08712	down	5.50012e-10	-3.48187	down	8.9565e-11
HL_transcript_19008	516.32	6406	1013.16	13047	631.75	7538	200.38	2611	199.78	3075	116.87	1786	244.26	3293	178.59	2506	268.23	3275	99.4	1474	56.06	675	150.8	2102	113.53	1204	161.35	2335	331.94	3845	223.99	2645	192.44	2106	212.72	2642	1.77512e-07	-2.47697	down	0.00181352	-1.66345	down	8.87029e-10	-1.88835	down	0.000257946	-1.4655	down	2.16952e-10
HL_transcript_19033	34.4	423	226.95	2897	69.85	826	1.24	16	0.72	11	1.19	18	4.42	59	0.14	2	0.41	5	0	0	0.33	4	0.29	4	10.08	106	1.88	27	0.78	9	3.59	42	4.15	45	1.06	13	2.00315e-19	-7.58787	down	0.000186574	-3.39388	down	3.00176e-13	-5.06207	down	3.16899e-05	-3.56278	down	1.39755e-24
HL_transcript_19460	8.78	92	6.87	75	18.56	187	57.09	628	60.68	788	93.46	1202	118.44	1349	177.74	2111	192.96	1995	62.2	783	272.17	2770	86.67	1017	451.42	4044	413.91	5073	144.94	1415	451.4	4480	395.2	3661	301.68	3160	3.06695e-08	3.64753	up	8.33838e-16	4.55568	up	8.19563e-41	4.88913	up	1.29273e-17	3.66677	up	8.48966e-08
HL_transcript_19474	754.58	7474	394.04	4067	494.69	4708	201.14	2091	256.28	3143	287.15	3485	37.54	404	18.44	207	15.18	148	34.55	411	21.39	205	20.66	228	13.86	117	19.61	227	72.92	672	30.26	283	19.5	170	35.16	347	7.16693e-22	-4.05478	down	7.80798e-08	-3.47864	down	4.79528e-32	-4.35268	down	7.4063e-18	-4.0554	down	0.000291079
HL_transcript_19534	116.03	1194	165.98	1779	119.69	1184	50.27	543	51.71	659	40.17	507	59.6	666	58.59	683	60.79	617	27.23	336	11.55	115	8.68	99	34.15	300	48.43	583	38.09	365	51.04	497	53.05	482	22.55	232	5.9835e-07	-2.68449	down	2.92483e-08	-1.62735	down	7.21345e-06	-1.77735	down	8.62606e-05	-1.05293	down	3.7776e-11
HL_transcript_19598	114.96	1143	102.99	1067	120.57	1152	44.95	469	51.41	633	23.31	284	11.85	128	6.74	76	3.57	35	9.95	119	2.69	26	1.53	17	5.77	49	5.33	62	4	37	10.53	99	8.53	75	6.14	61	7.35303e-09	-3.96203	down	6.61756e-53	-4.30019	down	2.2267e-47	-3.85047	down	5.37256e-15	-3.53458	down	6.92471e-07
HL_transcript_19716	304.62	2848	373.89	3647	288.69	2593	73.6	722	82.27	952	67.05	767	131.47	1336	119.02	1263	142.32	1315	81.52	919	64.22	583	106.14	1108	72.74	581	125.15	1371	134.23	1167	150.04	1323	113.44	939	70.39	657	1.84568e-08	-1.66803	down	8.10597e-06	-1.45044	down	1.1359e-06	-1.6569	down	2.37161e-06	-1.18419	down	4.45418e-26
HL_transcript_19906	108.52	914	80.95	713	153.45	1241	277.68	2453	325.03	3385	313.65	3222	186.89	1711	437.68	4191	292.61	2440	229.03	2335	285.4	2334	165.08	1548	158.23	1138	304.61	3012	399.97	3127	324.5	2567	286.51	2140	211.95	1780	0.00141256	1.24303	up	0.00398973	1.3305	up	0.000193622	1.12885	up	0.00170157	1.41841	up	3.53577e-05
HL_transcript_19982	275.25	2206	425.32	3569	229.91	1769	137.78	1158	119.13	1180	66.5	649	73.11	637	123.14	1123	103.24	820	96.28	936	49.6	386	51.74	461	89.01	609	71.35	672	80.05	595	72.16	542	62.42	444	61.48	491	4.92751e-05	-1.90745	down	3.80293e-06	-1.80448	down	8.7352e-14	-2.37183	down	0.0002887	-1.47424	down	1.23579e-05
HL_transcript_20067	371.6	2806	222.91	1765	165.86	1202	92.34	731	152.58	1423	74.43	683	19	156	3.6	31	2	15	1.42	13	1.36	10	3.94	33	25.6	165	17.89	159	29.88	209	30.04	212	15.65	105	8.11	61	1.44526e-29	-6.26792	down	2.55435e-11	-3.12721	down	2.17071e-13	-3.86853	down	2.60955e-07	-3.74187	down	0.00225064
HL_transcript_20093	181.29	1348	230.88	1801	162.15	1157	96.31	751	101.34	931	56.41	509	67.63	547	43.16	365	50.92	376	15.25	138	9.65	69	16.29	134	17.51	111	28.77	251	41.4	285	31.6	219	21.37	141	14.81	109	4.92168e-25	-3.48771	down	2.86024e-11	-2.56459	down	1.24659e-19	-3.19428	down	6.43843e-07	-1.67101	down	3.06206e-05
HL_transcript_20152	82.54	572	147.61	1076	90.17	600	754.22	5485	432.01	3699	820.44	6898	187.76	1416	266.33	2108	287.33	1981	364.48	3087	300.46	2024	168.65	1295	445.56	2637	520.88	4261	424.38	2723	767.91	4960	631.68	3901	513.76	3546	0.000760508	1.60273	up	8.84118e-10	2.12705	up	7.6864e-14	2.3993	up	0.00193667	1.24085	up	4.10919e-10
HL_transcript_20331	1019.15	5996	1580.62	9824	899.07	5070	491.55	3029	375.88	2723	246.85	1748	193.45	1238	21.67	146	103.38	607	4.42	32	8.4	48	39.24	254	94.73	475	74.2	517	27.3	148	118.66	644	48.32	254	33.06	193	1.22783e-13	-5.36078	down	2.86024e-11	-3.70447	down	1.03896e-17	-4.17955	down	8.63802e-05	-2.73532	down	3.96751e-07
HL_transcript_20647	263.09	749	33.4	104	102.73	280	11.06	33	31.94	111	12.11	40	23.47	73	4.47	15	2.06	6	0.54	2	0.36	1	0.33	1	3.72	9	6.6	23	0	0	0	0	0	0	0	0	1.31712e-14	-6.78848	down	0.000117234	-3.6517	down	6.48745e-16	-8.90681	down	0.00353293	-2.5214	down	0.000183887
HL_transcript_21093	0.58	37	0.45	29	1.04	64	3.12	211	3.53	284	3.13	253	2.02	141	2.82	204	2.51	158	3.59	271	5.16	323	2.61	192	2.6	144	4.83	360	3.84	233	6.06	381	5.56	313	5.56	361	4.44575e-08	2.66391	up	5.82173e-08	2.42362	up	8.8275e-16	2.9354	up	2.74755e-05	1.8229	up	6.31409e-07
HL_transcript_21159	2.43	204	1.83	157	2	162	1.05	93	1.17	123	0.86	91	0.58	53	0.24	23	0.16	13	0.05	5	0.01	1	0.03	3	0.24	17	0.35	34	0.08	6	0.48	39	0.72	53	0.56	47	1.14115e-19	-5.40022	down	1.4945e-06	-2.86035	down	1.5913e-07	-1.93472	down	7.44719e-05	-2.28231	down	0.000393983
HL_transcript_21527	105.41	776	101.59	785	67.1	474	13.98	107	7.51	68	12.56	112	12.39	99	9.06	76	39.06	285	3.34	29	6.57	46	34.3	280	29.67	186	11.3	98	8.26	56	12.56	86	11.28	73	7.55	55	0.00873006	-2.19895	down	0.00121063	-2.12455	down	3.05202e-19	-3.25102	down	0.00795548	-1.78196	down	3.64055e-18
HL_transcript_21640	66.8	1906	83.37	2447	45.39	1248	21.56	647	15.62	555	13.78	490	3.03	93	0.92	29	2.46	68	0.18	6	0.16	4	0.57	18	6.44	157	4.94	163	1.29	34	5.46	150	5.56	139	2.75	78	6.36057e-40	-7.16324	down	6.66928e-08	-3.4208	down	1.55973e-23	-3.90207	down	8.33091e-18	-4.34352	down	1.98378e-10
HL_transcript_21682	146.76	4860	132.22	4499	119.91	3826	35.52	1237	28.68	1183	45.72	1890	54.06	1944	39.8	1480	51.16	1654	14.55	566	11.91	383	17.21	648	23.12	656	24.68	945	39.88	1242	40.62	1303	35.64	1033	36.15	1204	4.8464e-29	-2.90753	down	2.63336e-10	-2.06099	down	2.5642e-19	-1.94296	down	2.65071e-06	-1.33953	down	4.40065e-13
HL_transcript_21852	1.24	77	1.22	77	1.28	77	0.46	30	0.32	25	0.5	38	0.22	15	0.14	10	0.22	13	0.04	3	0.07	4	0.1	7	0.18	9	0.34	24	0.38	22	0.19	11	0.61	33	0.09	5	6.57615e-11	-3.71304	down	3.82151e-05	-1.90482	down	0.00625721	-2.10839	down	9.41319e-09	-2.43073	down	6.39136e-05
HL_transcript_22399	133.45	5996	134.18	6184	113.84	4930	58.44	2762	52.83	2959	31.44	1766	58.67	2862	28.92	1457	32.08	1405	26.11	1374	20.34	887	23.81	1219	54.55	2101	42.47	2203	38.27	1619	19.82	864	28.21	1108	3.97	179	1.74734e-20	-2.16608	down	5.61521e-05	-1.36067	down	7.16372e-07	-2.89806	down	0.000295297	-1.49939	down	2.13515e-08
HL_transcript_22755	57.31	2462	56.18	2476	43.1	1784	20.7	935	27.79	1488	23.96	1287	14.8	690	3.71	178	3.34	139	2.19	110	2.99	124	5.35	261	15.73	579	5.89	292	1.37	55	6.15	256	4.63	174	2.66	114	1.60003e-17	-3.55383	down	0.00827777	-2.18808	down	4.12176e-23	-3.61677	down	0.00028025	-2.34769	down	3.46188e-06
HL_transcript_22762	1.64	58	1.68	61	1.22	42	0.66	24	0.31	13	0.33	14	0.4	15	0.28	11	0.15	5	0.08	3	0.05	1	0.09	3	0.23	6	0.22	9	0.22	7	0.05	1	0	0	0	0	2.44394e-08	-4.02539	down	4.69936e-06	-2.55933	down	7.66835e-09	-6.02739	down	0.0001535	-2.13719	down	0.000681907
HL_transcript_22862	290.65	5255	534.49	9979	328.72	5721	124.16	2359	123.24	2770	83.06	1862	131.36	2580	107.38	2188	136.47	2419	55.05	1179	27.7	486	77.36	1581	57.84	895	102.65	2156	163.78	2775	166.96	2899	131.53	2090	155.91	2829	1.74265e-07	-2.50284	down	0.000735971	-1.67533	down	3.45558e-06	-1.45089	down	4.60685e-05	-1.46188	down	7.74121e-10
HL_transcript_22925	197.45	793	300.53	1295	196.49	755	22.84	96	19.92	98	23.82	113	17.83	78	12.89	60	8.87	36	11.04	56	18.47	72	16.33	71	12	41	17.21	83	21.57	79	68.41	247	62.77	228	90.13	357	3.63482e-24	-3.61198	down	2.1363e-24	-3.59751	down	2.95504e-08	-1.80305	down	4.07415e-24	-3.81259	down	4.26486e-33
HL_transcript_22987	0.76	27	1.07	39	1.06	36	0.27	10	0.2	9	0.41	18	0.1	4	0.2	8	0.03	1	0	0	0.06	2	0	0	0.07	2	0.1	4	0	0	0.15	5	0	0	0	0	4.88901e-06	-4.44195	down	3.91677e-05	-3.26407	down	0.000851761	-3.70227	down	0.000308065	-2.47713	down	0.00670554
HL_transcript_23022	9.37	880	7.62	732	5.49	497	3.4	336	3.07	360	2.66	313	3.12	318	1.45	153	1.9	174	0.36	39	0.25	23	1.28	137	0.47	38	0.63	68	0.4	35	0.51	47	0.89	73	0.36	34	3.50819e-06	-3.11016	down	1.80497e-20	-3.67269	down	1.76174e-18	-3.74112	down	0.00104927	-1.59098	down	5.63619e-06
HL_transcript_23200	12.9	805	27.11	1733	13.88	835	2.19	144	3.52	274	2.51	196	3.56	241	0.23	16	0.41	25	0.21	15	0.05	3	0.81	58	1.21	65	0.28	20	0.49	29	1.12	68	0.73	40	1.1	69	2.03383e-09	-4.813	down	1.18361e-10	-4.08384	down	6.16422e-26	-4.21732	down	0.00248728	-2.54367	down	1.16118e-12
HL_transcript_23319	85.9	2126	97.79	2492	67.34	1605	30.4	791	34.42	1060	27.89	859	38.02	1022	25.83	719	25.05	606	43.04	1256	20.54	493	22.2	623	33.31	706	27.45	787	11.55	268	45.21	1080	33.76	733	30.2	751	0.00551563	-1.25505	down	0.00485574	-1.57579	down	1.31299e-05	-1.31746	down	0.000109538	-1.36011	down	4.07714e-10
HL_transcript_23448	0.23	18	0.26	20	0.14	10	2.84	235	3.53	346	3.53	349	0.46	38	2.9	256	1.12	86	1.1	101	0.21	16	3.58	322	1.12	75	3.79	344	5.69	422	1.49	114	1.77	121	2.28	181	0.00293514	2.79538	up	1.12228e-08	3.6664	up	5.93284e-10	2.97351	up	0.00137422	2.34646	up	4.21838e-20
HL_transcript_23665	11.11	197	8.97	165	9.34	160	50.34	942	56.52	1251	30.22	667	23.06	446	28.71	576	24.11	420	21.47	453	27.18	470	14.61	294	42.51	648	45.83	947	32.91	549	83.95	1435	72.78	1139	69.18	1235	0.000598906	1.33768	up	2.23659e-11	2.07514	up	5.30091e-33	2.79517	up	1.68418e-08	1.4149	up	2.39823e-09
HL_transcript_24135	11.27	264	14.3	346	8.93	202	5.46	134	6.15	179	5.58	163	4.11	104	3.19	84	3.57	82	1.77	49	1.53	35	2.36	63	1.69	34	1.1	30	3.4	75	1.99	45	2.28	47	1.52	36	3.17426e-09	-2.29766	down	5.30964e-05	-2.23134	down	1.48427e-12	-2.66575	down	2.44576e-05	-1.52118	down	0.000466172
HL_transcript_24381	2.39	84	2.77	101	2.25	77	8.64	323	7.91	350	9.39	417	4.59	177	5.6	223	4.1	142	13.64	569	11.45	395	9.52	385	5.62	171	11.2	460	15.62	522	6.78	233	10.74	334	9.81	350	1.78271e-16	2.4583	up	4.2245e-06	2.07965	up	6.7512e-08	1.7403	up	0.000878773	1.00288	up	2.14467e-08
HL_transcript_24665	0.88	24	0.74	21	1.43	38	5.29	157	5.02	176	13.94	491	2.26	69	8.02	254	5.27	145	12.07	401	20.77	570	22.1	709	2.27	55	9.69	317	12.32	327	18.36	502	19.94	494	31.43	893	2.60793e-26	4.36267	up	3.66969e-05	2.73822	up	3.60859e-30	4.37808	up	0.000247405	2.17122	up	4.24487e-06
HL_transcript_24848	1.65	42	1.77	47	2.56	64	4.11	112	5.58	181	8.69	282	5.86	166	4.74	138	5.43	138	6.08	186	8.27	209	7.28	215	3.46	77	6.02	181	7.14	174	6.98	175	9.56	218	11.3	296	1.06969e-10	2.10851	up	0.000544852	1.49815	up	7.95403e-09	2.09541	up	1.45024e-05	1.47794	up	0.00527284
HL_transcript_25277	4.36	179	11.53	486	5.08	201	0.74	32	0.31	16	1.11	57	1.64	73	0.48	22	1.4	56	0	0	0.23	9	0.3	14	0.8	28	0.32	15	0.21	8	0	0	0	0	0	0	5.9288e-07	-4.39585	down	7.44857e-07	-3.3652	down	1.89182e-16	-8.80661	down	0.00107392	-2.11655	down	4.81337e-08
HL_transcript_25468	12.93	656	6.96	362	7.86	384	3.73	199	4.6	291	3.62	229	2.97	163	1.07	60	1.35	66	0.64	38	0.47	23	0.94	54	3.67	159	2.58	151	1.63	77	2.89	142	3.25	144	2.73	139	4.91477e-13	-3.40158	down	0.00482107	-1.6065	down	3.17564e-06	-1.76027	down	0.000328125	-2.04683	down	0.000333481
HL_transcript_25728	0.97	75	0.69	54	1.14	85	2.5	202	3.5	336	6.01	581	4.34	363	5.91	510	4.14	310	7.48	673	9.74	729	7.26	638	2.5	165	6.8	604	9.91	720	3.17	237	3.76	253	4.64	360	2.30516e-26	3.34268	up	2.24724e-06	2.60986	up	3.08712e-08	1.91011	up	1.22059e-13	2.35004	up	0.000177007
HL_transcript_26262	8.17	190	12.93	310	8.09	181	4.93	120	4.03	116	4.28	124	3.76	95	5.13	134	3.72	84	0.88	24	1.71	38	1.89	49	4.43	88	2.84	76	2.28	49	3.08	69	4.16	85	1.77	41	2.48956e-07	-2.39226	down	0.00698044	-1.42369	down	0.000100882	-1.79092	down	0.00526823	-1.08447	down	0.000189851
HL_transcript_26584	4.49	118	6.48	175	5.32	135	2.4	66	1.81	59	1.96	64	0.68	19	0.25	7	0.89	22	0.35	10	0.61	15	0.88	26	0.47	10	1.15	35	0.67	16	1.55	39	1.3	30	0.92	24	7.57315e-09	-2.8261	down	1.73812e-08	-2.61735	down	6.9603e-08	-2.19804	down	1.56066e-07	-2.78537	down	3.31963e-06
HL_transcript_27155	1.02	48	0.88	42	0.4	18	3.63	181	3.89	230	5.23	311	2.58	133	3.66	195	3.1	143	5.99	333	7.05	325	4.75	257	1.2	49	3.71	203	5.82	260	2.72	125	3.47	144	5.33	255	2.96124e-10	3.09054	up	0.00684687	1.98049	up	0.000119618	2.12733	up	0.000132236	1.92069	up	2.06382e-05
HL_transcript_27270	92.63	354	222.52	917	169.5	621	78.93	316	64.07	300	42.76	193	0	0	0	0	0	0	0	0	0	0	0	0	0	0	0	0	0	0	0	0	0	0	0	0	3.35652e-24	-9.18092	down	9.36606e-31	-8.30745	down	1.67264e-22	-9.86013	down	1.29197e-35	-7.86181	down	0.000219866
HL_transcript_27432	7	192	11.38	321	10.64	281	3.54	102	6.82	233	3.89	133	4.13	123	0.91	28	1.12	30	0	0	0.11	3	0.93	29	0	0	0.63	20	0.47	12	0.19	5	0.17	4	0	0	0.000350834	-3.70374	down	9.26576e-08	-3.92434	down	3.66631e-25	-6.19321	down	0.00921316	-1.79785	down	0.00613642
HL_transcript_27587	2.42	60	2.09	53	1.43	34	10.02	262	6.05	187	9.7	301	6.31	170	7.76	217	4	97	2.75	80	8.51	206	6.24	176	3.6	76	6.17	178	7.65	179	8.37	201	5.77	126	4.81	120	0.0044634	1.71623	up	0.00269919	1.51647	up	0.00137661	1.51074	up	0.000922699	1.55818	up	2.46232e-05
HL_transcript_27859	0.18	4	0.22	6	0.27	6	2.32	65	3.23	108	2.45	82	1.35	39	1.94	58	2.32	61	1.02	32	2.75	72	1.65	50	1.28	29	1.53	47	3.06	77	2.24	58	2.28	53	2.96	80	5.57723e-06	3.18068	up	6.81207e-06	2.96612	up	2.66736e-08	3.37862	up	2.27222e-07	2.90776	up	1.0607e-08
HL_transcript_28152	25.03	824	24.93	843	34.6	1098	16.14	559	13.94	571	10.41	427	10.48	374	13.97	516	13.01	418	5.86	226	10.37	331	4.24	158	5.68	160	10.72	408	10.55	326	11.13	354	9.03	260	10.06	333	8.9762e-05	-1.72378	down	2.76951e-06	-1.53562	down	2.07716e-12	-1.58149	down	1.94659e-05	-1.06313	down	3.07737e-07
HL_transcript_28191	108.92	3163	104.81	3129	100.49	2811	53.78	1642	50.94	1842	43.22	1564	1.84	57	7.67	250	3.76	106	4.18	142	13.94	393	1.51	49	1.22	30	4.01	134	4.88	133	15.52	436	15.33	390	23.33	681	3.26525e-06	-3.41983	down	7.86551e-23	-4.60764	down	4.98257e-24	-2.63567	down	1.80702e-16	-4.06607	down	6.10687e-13
HL_transcript_28235	32.76	802	26.94	679	24.89	587	14.95	385	14.97	456	8.45	257	5.06	134	3.67	101	4.73	113	2.7	77	1.88	44	3.11	86	1.87	39	7.8	221	3.26	74	8.77	207	12.35	265	4.88	120	5.99909e-21	-3.16342	down	1.22722e-05	-2.46541	down	6.80382e-06	-1.81227	down	4.53447e-16	-2.48491	down	6.63925e-05
HL_transcript_28590	79.3	737	43.52	422	57.57	514	20.71	202	27.3	314	30.52	347	6.63	67	2.84	30	1.96	18	5.17	58	3.55	32	2.6	27	2.64	21	7.25	79	12.85	111	12.89	113	9.36	77	10.24	95	2.95712e-15	-3.60844	down	6.04779e-06	-2.69465	down	6.28322e-13	-2.58106	down	8.45302e-11	-3.45979	down	0.000257696
HL_transcript_28780	22.51	498	25.79	588	27.36	583	13.5	314	13.8	380	14.03	386	9.24	222	12.21	304	9.47	205	2.91	76	2.88	62	5.62	141	2.85	54	2.3	59	4.24	88	8.58	183	6.08	118	5.08	113	2.23205e-11	-2.41675	down	1.08569e-18	-2.84431	down	2.5523e-12	-2.0329	down	6.29039e-09	-1.18633	down	1.65186e-08
HL_transcript_28901	123.21	604	187.01	975	87.98	413	15.2	78	17.94	108	24.27	142	26.05	139	4.08	23	36.6	180	1.47	9	1.47	7	3.74	20	14.62	61	3.6	21	8.23	37	0.89	4	2.04	9	1.24	6	4.7845e-24	-5.40856	down	3.35992e-08	-3.42277	down	4.49486e-36	-6.52672	down	0.00938398	-1.9809	down	6.31998e-13
HL_transcript_29147	31.65	1658	21.57	1158	23.14	1168	10.4	573	7.75	506	7.81	512	8.77	499	9.21	540	9.46	483	3.51	215	2.12	107	2.04	122	0.97	43	5.78	349	1.91	94	5.07	258	5.33	244	3.01	158	5.7144e-15	-2.99508	down	1.70166e-05	-2.7839	down	1.3054e-14	-2.61023	down	7.81714e-06	-1.36236	down	4.98893e-10
HL_transcript_29205	1.28	71	0.6	34	1.24	66	5.96	350	9.82	684	3.85	269	0.1	6	0.11	7	0.05	2	0	0	0.06	3	0.02	1	0.21	9	0.12	7	0.2	10	0.18	9	0.05	2	0	0	4.52068e-07	-4.48575	down	0.000390696	-2.31747	down	0.000275296	-3.54946	down	3.09113e-06	-2.97958	down	2.9477e-06
HL_transcript_29404	8.35	313	15.57	599	5.45	197	3.37	133	2.18	102	2.8	131	0.88	36	0.24	10	0.55	20	0	0	0.08	3	0.05	2	0.87	28	0.3	13	0.45	16	0.17	6	0.43	14	0.03	1	2.38981e-19	-6.78599	down	6.97449e-09	-3.62346	down	4.06286e-14	-5.3807	down	1.14923e-08	-3.44965	down	6.41673e-05
HL_transcript_29489	5	142	3.41	99	11.39	312	19.96	598	18.23	646	29.62	1051	0	0	0.87	27	0.23	6	0	0	0.24	6	0	0	0.17	4	0.35	11	0.23	6	0.45	12	0.39	9	0	0	3.58206e-07	-5.06184	down	2.35383e-11	-4.13089	down	2.45304e-07	-4.32438	down	0.00259618	-2.66786	down	0.00275274
HL_transcript_29859	25.86	260	25.21	264	28.05	271	11.94	126	11.56	144	2.68	33	6.5	71	7.02	80	7.66	76	1.9	23	1.43	14	0.53	6	9.66	83	6.03	71	3.85	36	2.21	21	3.37	30	1.19	12	2.86604e-15	-3.91374	down	0.000396705	-1.79273	down	4.07221e-18	-3.61559	down	2.03911e-14	-1.77549	down	0.00265289
HL_transcript_30294	0.9	34	0.8	31	0.87	32	2.06	83	2.43	116	4.02	193	2.64	110	2.67	115	2.05	76	2.86	129	2.86	106	4.62	202	2.13	70	2.79	124	3.76	136	2.38	88	2.16	72	4.09	158	2.58862e-08	2.22895	up	1.09245e-05	1.77556	up	0.00103013	1.60643	up	1.06166e-05	1.54951	up	0.00400839
HL_transcript_30508	47.74	1457	29.58	928	27.38	805	25.9	831	18.21	692	14.98	570	12.69	420	10.95	375	11	327	3.42	122	3.72	110	7.9	274	3.42	89	10	353	5.53	158	9.08	268	8.89	237	7.11	218	6.14159e-07	-2.47539	down	1.0056e-05	-2.27671	down	4.01105e-10	-2.17623	down	0.000184888	-1.45755	down	0.00846588
HL_transcript_30528	30.67	588	14.56	288	18.75	346	8.5	171	11.44	273	3.23	76	2.21	46	0.29	6	2.53	47	0.7	15	6.43	119	2.71	58	0	0	2.64	58	0.16	2	0.84	15	0.66	11	0.41	7	0.00533328	-2.24696	down	0.00517655	-2.93208	down	3.07489e-24	-5.11326	down	6.68554e-05	-2.86405	down	0.00493565
HL_transcript_30674	26.94	1077	20.95	860	21.93	845	14.5	610	9.96	496	15.21	760	5.7	247	4.57	204	4.83	188	1.27	59	1.36	52	1.28	58	1.21	41	0.65	29	2.15	80	0	0	0.19	6	0	0	6.32794e-43	-3.86929	down	1.41685e-14	-3.79354	down	9.16439e-10	-7.05059	down	3.19946e-14	-2.07554	down	0.00108405
HL_transcript_31232	10.49	474	5.98	277	10.95	477	3.6	171	3.83	216	1.4	79	1.16	57	1.64	83	0.82	36	1.21	64	0.39	17	0.33	17	0.52	20	2.07	108	2.89	123	0.36	16	0.23	9	0.18	8	6.3728e-08	-3.34482	down	0.00184461	-2.05226	down	3.56978e-29	-5.13559	down	2.16055e-10	-2.66124	down	0.000219614
HL_transcript_31441	2.19	97	2.02	92	2.04	87	6.08	284	5.28	291	6.52	361	4.37	210	5.51	274	4.64	200	4.53	235	2.77	119	4.39	222	3.24	123	5.44	279	6.42	268	11.05	476	9.93	385	11.87	530	0.00181482	1.14219	up	0.000663246	1.29446	up	2.52393e-19	2.26163	up	7.81603e-07	1.2657	up	6.82031e-06
HL_transcript_31446	4.16	57	21.54	305	11.22	147	43.54	626	35.14	597	199.93	3382	178.68	2660	248.3	3844	162.82	2193	804.31	13140	665.46	8858	1132.58	17475	344.54	4040	351.58	5614	760.88	9747	154.17	2016	131.07	1582	255.56	3508	4.49132e-27	6.07705	up	4.54136e-16	4.82747	up	3.4952e-11	3.63561	up	4.54089e-11	3.60949	up	0.00164729
HL_transcript_31686	54.84	1681	53.7	1692	61.59	1819	25.93	836	29.41	1123	16.69	638	17.36	578	9.26	319	9.38	281	0.47	17	0.94	28	4.79	167	11.69	307	10.04	356	23.11	666	0.61	18	0.37	10	0.49	15	5.92087e-08	-4.10821	down	2.18786e-05	-1.76914	down	2.033e-122	-6.89026	down	1.92866e-08	-2.04541	down	6.75477e-08
HL_transcript_32343	66.16	1546	31.16	750	54.08	1217	12.9	317	21.32	620	9.6	279	11.31	287	6.96	183	6.74	154	8.85	244	5.02	114	4.79	127	4.1	82	11.26	305	4.33	95	2.13	48	0.54	11	0.81	19	1.04156e-08	-2.66982	down	9.9524e-07	-2.67174	down	6.66544e-24	-5.37062	down	1.33382e-07	-2.34104	down	1.09066e-05
HL_transcript_32756	16.89	2321	17.56	2468	17.27	2288	10.47	1514	9.51	1630	8.69	1499	5.74	855	10.09	1551	6.64	888	2.39	382	3.3	440	6.96	1092	3.01	354	4.68	741	5.87	761	1.37	183	2.67	320	1.92	266	0.000274921	-1.72069	down	6.18468e-10	-1.82257	down	6.81092e-32	-3.21524	down	0.000254369	-1.09872	down	3.73876e-12
HL_transcript_32832	14.11	343	8.34	209	9.94	233	4.99	127	4.63	140	2.65	80	5.45	144	4.06	111	2.95	70	0.23	6	0.41	9	0.2	5	1.81	37	2.86	80	0.7	15	2.88	67	1.47	31	0.92	22	1.45069e-20	-4.92143	down	0.000261769	-2.30011	down	4.65892e-07	-2.68021	down	0.00891906	-1.22352	down	0.000137423
HL_transcript_32875	0.31	16	0.3	16	0.37	18	0.84	46	1.49	98	2.43	161	4.84	278	1.54	91	1.64	84	0.43	26	2.18	112	0.95	57	1.63	74	3.32	203	1.69	84	1.56	80	0.86	39	0.94	50	0.00986842	1.98436	up	3.29613e-08	2.70127	up	0.00447063	1.64913	up	8.06867e-06	2.73058	up	0.00178566
HL_transcript_32953	18.81	1110	22.1	1336	17.61	1001	5.98	371	8.26	608	11.13	822	10.5	672	4.92	325	7.42	426	4.17	287	4.95	283	1.99	134	3.2	161	3.26	222	1.26	70	0.66	38	1.19	61	0.49	29	1.915e-06	-2.07469	down	1.82902e-08	-2.66035	down	4.0728e-41	-4.71453	down	0.0053431	-1.19732	down	0.000104984
HL_transcript_33110	0	0	0	0	0	0	9.81	401	1.87	90	1.92	93	5.15	217	4.17	181	6.3	238	8.95	408	18.04	681	0.67	29	3.7	123	4.14	186	3.58	131	4.95	186	0.78	26	3.49	136	1.56648e-12	7.62692	up	1.44851e-20	6.98101	up	6.78889e-10	7.33252	up	5.26403e-26	6.83082	up	2.30252e-13
HL_transcript_33161	2.92	67	1.27	30	4.29	95	45.58	1110	53.19	1533	22.34	643	36.85	927	132.9	3462	73.21	1659	48.03	1312	64.69	1455	48.02	1261	9.09	180	27.84	747	27.05	588	13.39	299	14.74	299	6.44	149	2.57769e-21	4.3805	up	7.61484e-06	2.70806	up	0.000885207	1.86555	up	3.14954e-14	4.2767	up	9.68649e-13
HL_transcript_33234	2.58	272	1.98	213	3.04	309	4.99	553	5.97	785	10.69	1414	6.29	719	4.88	576	3.75	384	5.24	644	7.34	752	10.29	1239	4.66	421	9.78	1188	11.21	1115	5.79	595	10.37	954	7.34	779	1.04389e-06	1.81667	up	3.2539e-05	1.74276	up	2.04754e-06	1.49497	up	0.00673397	1.01771	up	0.00320568
HL_transcript_33444	6.04	94	7.9	128	6.99	105	4.95	81	1.92	37	2.15	41	2.14	36	3.04	53	3.1	47	1.2	22	2.76	41	2.75	48	0.78	10	1.64	29	0.55	8	0.3	4	1.25	17	0.27	4	0.00604525	-1.36143	down	1.47276e-06	-2.56049	down	1.81926e-07	-3.52815	down	0.000750743	-1.21472	down	0.00772577
HL_transcript_33605	72.17	1871	75.04	2002	58.78	1468	16.73	456	23.05	744	12.45	402	2.38	67	0.21	6	0.28	7	0.2	6	1.43	36	0.31	9	5.85	130	1	30	0.16	4	0.44	11	0.44	10	0.31	8	6.54379e-19	-5.98801	down	9.0682e-05	-3.52957	down	4.61848e-93	-7.45037	down	5.37163e-10	-4.5123	down	2.9956e-12
HL_transcript_33954	10.95	326	9.12	279	6.45	185	2.36	74	3.43	127	3.88	144	0.43	14	2.12	71	1.69	49	0.23	8	0.24	7	0.12	4	1.96	50	1.16	40	0.39	11	0.73	21	0.73	19	0.13	4	6.57762e-21	-5.0039	down	0.000249308	-2.48563	down	1.3781e-11	-4.03399	down	0.000331067	-2.23809	down	0.000150797
HL_transcript_34228	1.57	32	1.62	34	2.95	58	6.81	146	6.07	154	8.21	208	4.33	96	5.83	134	4.76	95	7.17	173	8.28	164	5.85	135	3.83	67	8.58	203	7.47	143	8.81	173	7.42	133	9.96	204	6.71722e-07	2.02941	up	0.000817788	1.67677	up	8.69977e-07	1.96224	up	0.00183694	1.30877	up	0.000307083
HL_transcript_34293	1.81	112	1.22	77	2.43	145	7	459	6.32	491	7.96	621	8.93	604	10.12	706	6.36	386	8.95	651	10.86	657	12.3	874	3.65	194	4.12	296	7.47	438	7.65	464	8.02	436	6.55	411	2.40598e-16	2.78683	up	0.00222447	1.48967	up	3.5341e-09	1.90806	up	2.27176e-09	2.20261	up	2.92382e-07
HL_transcript_34471	11.6	333	16.61	490	9.63	266	0.69	20	0.82	29	2.62	93	0.7	21	0.14	4	0.36	10	0.71	23	1.42	39	0.96	31	0.67	16	0.38	12	0.65	17	0.17	4	0.42	10	0	0	1.63254e-13	-3.28696	down	2.00429e-20	-4.18851	down	1.67088e-19	-5.95784	down	1.90635e-14	-4.28065	down	8.15173e-08
HL_transcript_34594	3.97	179	2.94	136	6.88	299	16.02	761	13.15	740	15.9	898	14.84	728	26.81	1358	14.84	654	104.28	5519	97.43	4277	29.63	1525	9.46	366	39.49	2061	41.75	1776	30.09	1321	32.26	1275	46.72	2125	3.07542e-13	4.13892	up	4.06264e-05	2.51779	up	3.39487e-15	2.85126	up	9.56471e-06	1.9813	up	4.68494e-05
HL_transcript_34618	20.58	408	6.89	141	12.68	242	3.55	74	2.6	64	1.42	35	0.46	10	0	0	0.21	4	0	0	0	0	0.04	1	0.18	3	0.83	19	0	0	0	0	0.23	4	0	0	7.70533e-17	-7.51011	down	4.95138e-06	-3.98227	down	6.21847e-17	-6.93527	down	6.34666e-09	-4.26776	down	4.86077e-06
HL_transcript_34856	8.66	555	7.39	485	8.95	553	0.32	21	0.28	22	2.47	198	0.44	30	0.04	2	0.08	4	0.29	21	0.11	6	0.13	9	0.31	17	0.25	18	0.46	28	0.86	53	0.16	8	0.07	4	1.26175e-31	-5.1865	down	4.98677e-36	-4.38518	down	8.78616e-09	-4.34524	down	1.24379e-08	-4.12597	down	0.000313892
HL_transcript_34943	0.33	23	0.7	51	0.78	54	2.45	185	2.44	219	2.13	192	1.9	148	2.86	230	2.61	183	3.27	275	4.68	327	3.99	328	2.8	173	5.31	441	4.31	292	3.89	272	5.59	351	1.48	107	3.53236e-13	2.9471	up	2.20056e-10	2.74382	up	4.00681e-05	2.41422	up	3.29606e-06	2.00419	up	3.86639e-05
HL_transcript_34967	130.26	4220	44.84	1492	115.14	3594	11.11	378	15.04	607	17.26	697	15.97	561	28.71	1044	21.06	666	6.87	261	6.99	220	3.77	138	10.73	297	12.19	456	38.37	1169	18.07	566	10.36	293	13.51	440	2.89834e-12	-3.62346	down	0.00452907	-1.95724	down	2.99583e-10	-2.84269	down	0.000261452	-1.89178	down	1.58546e-10
HL_transcript_35160	33.16	682	34.98	742	37.41	741	5.62	121	5.98	153	5.44	139	10.13	226	5.03	116	6.51	131	3.14	76	3.83	76	3.25	75	9.58	168	1.59	38	9.35	180	0.56	11	0.92	16	0.82	17	1.93612e-48	-3.09401	down	0.00565683	-1.98316	down	1.19608e-74	-5.60134	down	9.10825e-09	-2.08707	down	2.43471e-52
HL_transcript_35223	119.44	1068	62.86	587	89.31	767	34.97	328	25.49	282	38.99	426	11.01	107	7.78	79	14.36	127	1.3	14	1.61	14	0.8	8	19.38	148	6.77	71	4.57	38	21.86	184	28.65	227	12.33	110	1.75098e-34	-5.72736	down	7.76269e-05	-2.66703	down	1.74195e-07	-2.21914	down	1.08752e-10	-2.74738	down	6.92847e-06
HL_transcript_35318	2.09	80	1.12	44	4.5	166	19.28	777	16.38	782	19.39	928	0	0	0	0	0.19	7	0	0	0.11	4	0	0	0.03	1	0.05	2	0	0	0.3	11	0.24	8	0.13	5	2.28503e-06	-4.75898	down	8.27173e-10	-4.92525	down	1.27519e-06	-3.41265	down	0.00125342	-2.92051	down	8.8066e-08
HL_transcript_35545	3.11	128	2.62	111	4.23	168	17.89	778	18.9	974	13.96	721	11.87	533	13.2	612	10.26	413	6.43	311	12.91	518	8.07	380	7.27	257	14.37	686	22.09	860	11.59	465	21.79	788	9.6	399	4.3588e-05	1.69483	up	1.59694e-05	2.07921	up	8.49766e-07	1.96066	up	4.31593e-12	1.86999	up	8.46134e-16
HL_transcript_35873	14.34	219	19.34	305	27.54	405	6.71	107	3.7	70	6.11	115	0.84	14	1.12	19	2.67	40	7.01	127	4.73	70	2.45	42	6.23	81	3.6	63	1.67	23	8.09	118	5.75	77	8.2	125	0.00107291	-1.74261	down	0.00106113	-2.06902	down	9.59403e-06	-1.55601	down	6.42527e-10	-3.23289	down	5.49361e-08
HL_transcript_35893	6.88	542	5.62	454	5.45	414	2.65	220	4.4	433	1.71	168	2.25	193	1.78	157	1.78	137	0.97	89	1.13	87	1.2	108	2.85	193	2.1	191	1.32	97	2.45	188	2.38	164	2.3	183	1.22195e-13	-2.16145	down	0.00692347	-1.34225	down	5.90307e-08	-1.44373	down	5.22109e-07	-1.50078	down	0.00682395
HL_transcript_35905	1.51	31	1.56	33	1.67	33	4.18	90	3.69	94	4.91	125	6.87	153	5.03	116	7.77	156	16.26	394	17.98	358	16.16	375	10.88	191	17.03	405	23.41	450	22.87	451	22.73	409	17.2	354	7.03809e-43	3.63255	up	5.72051e-19	3.361	up	3.76613e-33	3.5666	up	5.22892e-08	2.03985	up	0.00577345
HL_transcript_36083	4.09	56	3.17	44	5.09	67	12.24	176	13.48	229	8.58	144	9.62	143	12.16	188	12.26	165	14.46	236	14.2	188	17.33	267	7.84	91	11.48	183	13.99	178	16.76	219	16	193	21.52	295	4.93768e-12	2.1398	up	0.000314003	1.45212	up	5.30156e-09	2.00178	up	9.66395e-06	1.50531	up	0.00218023
HL_transcript_36288	4.08	29	2.9	22	1.49	10	24.16	185	26.63	240	25.15	223	12.5	99	102.31	854	91.06	662	16.59	148	53.8	382	24.82	201	2.54	15	64.64	557	72.38	491	56.8	388	28.85	187	136.79	997	8.54391e-08	3.49864	up	0.000802738	3.07281	up	2.30436e-11	4.35461	up	2.82636e-07	3.65978	up	3.49772e-09
HL_transcript_36940	5.92	170	3.1	91	4.1	113	23.97	726	25.09	900	23.55	845	14.83	464	52.5	1700	29.23	823	16.5	559	10.95	306	14.69	480	8.02	198	14.24	475	27.01	731	23.98	668	16.21	409	24.23	701	5.49956e-06	1.88878	up	0.00217666	1.80191	up	3.43179e-08	2.13886	up	1.41417e-06	2.62313	up	5.12405e-11
HL_transcript_37080	1.73	72	3.46	148	1.54	62	0.39	17	0.33	17	0.27	14	0.31	14	0	0	0.1	4	0	0	0	0	0.3	14	0.22	8	0.04	2	0.15	6	0	0	0.41	15	0	0	0.0099416	-3.1267	down	3.21514e-06	-3.34922	down	0.0042077	-3.44811	down	0.00176307	-2.67849	down	2.78875e-07
HL_transcript_37581	3.29	207	7.12	460	4.24	257	2.49	165	1.14	89	1.85	146	0.44	30	1.39	98	1.48	91	0.19	13	0.02	1	0.08	5	0.33	17	0.79	57	0.45	26	1.36	83	0.86	47	1.9	120	8.76469e-14	-5.07334	down	3.6153e-09	-2.95991	down	9.07224e-05	-1.88971	down	0.00241684	-1.82059	down	0.000879487
HL_transcript_37797	10.05	470	8.06	386	6.69	301	0.13	6	0.23	13	0.63	36	0.3	15	0	0	0	0	0	0	0.21	9	0.11	5	0	0	0	0	0	0	0	0	0.04	1	0.04	1	1.65164e-15	-5.65002	down	6.43456e-28	-7.90003	down	4.44785e-25	-8.28924	down	9.48937e-05	-3.43278	down	4.45087e-16
HL_transcript_38155	35.24	1048	35.49	1085	27.02	774	10.85	339	10.86	402	6.74	250	11.74	379	5.39	180	5.49	159	6.56	229	2.97	85	3.4	114	10.85	276	8.84	304	7.19	201	4.98	143	7.3	190	0.83	24	2.78107e-09	-2.5899	down	3.22229e-06	-1.714	down	7.12301e-06	-2.90522	down	4.17787e-05	-1.88499	down	3.80058e-11
HL_transcript_38186	51.96	2785	30.15	1656	56.3	2909	22.25	1254	32.59	2179	15.53	1042	18.61	1083	22.05	1325	16.99	887	8.12	509	4.84	251	6.4	391	3.2	146	8.75	541	10.47	528	5.28	275	3.51	164	2.86	154	3.5262e-11	-2.51761	down	2.75151e-06	-2.40833	down	7.07572e-24	-3.62581	down	0.00188644	-1.13672	down	0.00493565
HL_transcript_38244	1.62	22	1.45	21	2.68	36	8.79	130	5.39	94	5.94	103	8.31	127	11.41	182	6.24	86	5.04	84	5.82	79	8.09	128	8.38	101	13.89	228	8.68	114	14.41	194	16.66	207	10.7	151	1.77983e-05	1.9501	up	4.05888e-08	2.41754	up	2.41968e-11	2.72137	up	1.28315e-06	2.13767	up	0.00142431
HL_transcript_38325	16.31	114	11.56	84	23.48	157	51.35	376	56.74	489	94.27	799	49.41	375	88.33	704	69.06	480	278.78	2379	119.62	812	259.84	2012	92.69	553	124.16	1023	209.84	1357	327.32	2132	223.73	1392	380.86	2650	2.41783e-17	3.83581	up	1.44848e-12	2.9801	up	1.6513e-33	4.01179	up	4.31004e-07	2.00177	up	5.10413e-05
HL_transcript_38363	17.58	604	116.86	4126	45.22	1498	12.82	463	7.18	307	21.35	916	3.27	121	1.85	71	1.24	41	6.51	262	2.61	87	2.12	82	13.65	402	2.4	95	1.56	50	5.44	181	1.75	52	7.84	271	4.91044e-06	-3.3938	down	0.00869346	-2.44438	down	7.31619e-07	-3.4673	down	2.40688e-09	-3.87953	down	0.00206888
HL_transcript_38395	5.87	202	10.16	359	7.03	233	3.83	138	4.52	193	4.57	196	3.54	132	1.89	72	1.32	44	1.17	47	0.97	32	1.68	65	2.83	83	2.36	93	2.11	68	3.63	121	4.2	126	2.72	94	1.87363e-08	-2.28311	down	0.000217551	-1.50765	down	0.00086793	-1.23361	down	0.00412882	-1.53727	down	0.00512528
HL_transcript_39152	16.67	170	35.48	376	33.41	327	16.39	175	13.09	165	8.78	109	0	0	0	0	0	0	0	0	0	0	0	0	0	0	0	0	0	0	0	0	0	0	0	0	1.2889e-18	-8.26812	down	1.84731e-23	-7.44946	down	2.55981e-17	-8.9053	down	2.26655e-27	-7.04454	down	0.00180477
HL_transcript_39191	8.3	276	10.66	365	8.09	260	4.83	169	4.1	170	4.77	198	4.28	155	1.84	69	3.77	122	0.7	27	0.79	25	1.79	68	1.44	41	3.21	123	2.63	82	4.31	139	4.82	141	2.66	89	2.7665e-08	-2.69815	down	6.4492e-06	-1.76672	down	0.000282119	-1.30616	down	0.00976754	-1.2621	down	3.12494e-05
HL_transcript_39504	77.23	4253	29.6	1670	49.42	2623	3.83	222	3.8	261	2.34	161	5.95	355	3.29	202	15.75	845	3.53	227	0.38	20	1	62	1.52	71	0.61	38	1.91	99	0.33	17	0.15	7	0.72	39	3.07668e-08	-4.28528	down	9.33585e-17	-4.71435	down	1.92065e-35	-6.90906	down	0.00173471	-2.14735	down	1.66628e-23
HL_transcript_39748	35.05	1201	30.62	1078	25.32	836	9.15	330	5.74	245	8.6	368	4.25	158	1.56	60	9.56	320	0.5	20	0.75	25	1.95	76	0.95	28	2.09	83	1.8	58	1.99	66	2.7	81	0.7	24	9.8622e-16	-4.37099	down	2.68401e-28	-4.01513	down	1.28205e-18	-4.11502	down	0.00178082	-2.09212	down	2.7009e-12
HL_transcript_39888	0.84	47	0.64	37	0.64	34	2.42	142	1.83	127	2.42	170	2.08	127	2.03	127	1.53	84	1.29	85	1.68	91	1.4	89	1.29	61	1.93	125	1.95	103	2.29	125	2.39	117	2.43	137	0.00195806	1.26901	up	0.00237659	1.29892	up	2.26389e-05	1.6014	up	0.000193547	1.42476	up	0.000668974
HL_transcript_39970	7.48	326	7.47	334	5.5	231	1.27	58	2.21	120	2.31	125	1.88	88	1.45	71	2.06	87	0.78	40	0.34	14	0.25	12	2.3	85	1.02	51	1.22	50	0.95	40	0.67	25	0.65	28	2.19207e-10	-3.4792	down	0.000242599	-1.93849	down	4.3444e-18	-3.26118	down	4.00805e-07	-1.77538	down	1.029e-06
HL_transcript_40270	5.09	194	3.17	124	3.97	146	1.88	75	2.16	102	1.47	70	0.74	30	0.44	18	0.31	11	0	0	0.37	13	0.33	14	1.29	42	0.57	25	0.95	34	1.7	63	2.58	86	1.32	50	0.000193	-3.40887	down	0.000578291	-1.89158	down	0.00629919	-1.24231	down	2.33363e-08	-2.73565	down	0.000781561
HL_transcript_40411	4.6	187	2.63	110	4.93	194	14.11	606	12.63	643	7.81	398	9.5	421	12.62	578	8.26	329	11.92	571	12.07	479	16.49	767	17.59	616	22.26	1051	31.92	1228	49.36	1957	56.7	2027	53.55	2202	8.70429e-08	1.96056	up	9.29741e-11	2.53267	up	1.89872e-36	3.56894	up	0.000777252	1.33337	up	0.00163741
HL_transcript_40549	0.14	14	0.27	27	0.32	30	2.24	232	1.31	161	1.2	148	2.35	251	3.49	385	2.79	267	0.76	87	2.09	200	1.39	156	2.6	219	3.21	364	1.73	161	2.8	269	3.08	265	1.31	130	2.5581e-06	2.68903	up	3.13832e-13	3.29172	up	4.83589e-10	3.11742	up	5.67182e-22	3.47565	up	3.14254e-07
HL_transcript_40606	3.97	89	4.91	114	7.15	155	82.89	1971	49.97	1407	57.97	1631	25.05	615	33.64	856	50.87	1126	15.3	408	95.36	2095	4.15	106	31.43	609	61.09	1602	14.55	308	335.82	7324	300.94	5974	211.37	4804	0.00424753	2.70886	up	8.08059e-06	2.59939	up	1.0666e-87	5.57717	up	7.80539e-12	2.7181	up	5.6559e-30
HL_transcript_40607	2.99	60	3.23	67	2.43	47	9.25	197	9.07	229	7.93	200	6.13	135	9.24	211	10.59	210	6.11	146	7.32	144	8.81	202	10.56	183	8.82	207	8	152	14.23	278	10.7	190	14.2	289	5.63793e-06	1.5955	up	8.97948e-06	1.70038	up	2.68444e-09	2.03655	up	5.5814e-05	1.59201	up	4.04049e-05
HL_transcript_40674	9.04	390	14.67	649	12.63	525	6.35	288	5.75	309	4.36	235	1.84	86	1.72	83	1.02	43	0.12	6	0.24	10	0.31	15	2.54	94	3.11	155	1.55	63	2.77	116	1.59	60	1.84	80	3.54275e-35	-5.34161	down	1.20294e-07	-2.14021	down	7.02382e-14	-2.6144	down	9.29947e-16	-2.76646	down	3.82511e-06
HL_transcript_40696	9.33	170	3.03	57	12.21	214	33.54	642	30.29	686	28.42	642	1.52	30	1.9	39	0.84	15	0.32	7	0.06	1	0.1	2	0	0	0.38	8	0.29	5	0.06	1	0.25	4	0.11	2	4.05927e-09	-4.75949	down	1.12565e-07	-4.13931	down	1.35102e-12	-5.54385	down	0.0012433	-2.09179	down	0.00163181
HL_transcript_40885	39.07	730	41.04	791	29.22	525	8.19	160	6.05	140	6.23	144	1.19	24	0.64	13	0.35	6	0	0	0.13	2	0.07	1	2.85	45	2.33	50	1.28	22	2.52	45	3.34	54	1.18	22	3.94234e-34	-8.3383	down	2.26747e-18	-3.79558	down	2.62404e-22	-4.0343	down	4.47866e-29	-5.09813	down	3.10187e-20
HL_transcript_40994	20.18	559	16.59	472	22.2	592	7.9	230	14.03	484	10.54	363	6.97	209	9.26	288	10.76	291	4.23	138	4.14	111	3.51	110	3.75	88	5.47	175	5.62	146	0.88	23	2.24	54	1.21	33	3.71741e-15	-2.02624	down	3.87059e-12	-1.88262	down	1.34743e-23	-3.85198	down	0.00152678	-1.01064	down	0.00288617
HL_transcript_40999	1.74	62	5.25	192	4.95	170	0.16	6	0.09	4	1.15	51	0.03	1	0.05	2	0.12	4	15.79	660	12.06	417	9.78	396	0.16	5	0.75	31	0.33	11	0.93	32	1.57	49	0.5	18	0.00020224	1.87838	up	6.14491e-05	-2.77445	down	0.00144357	-2.01008	down	2.81289e-13	-4.68119	down	0.00246224
HL_transcript_41090	29.35	1185	9.65	399	14.42	561	3.34	142	2.6	131	5.44	274	5.57	244	1.88	85	3.91	154	1.04	49	0.51	20	1.35	62	0.29	10	1.01	47	0.26	10	0.56	22	0.65	23	0.12	5	4.31403e-10	-3.74988	down	1.88761e-11	-4.41689	down	5.67698e-17	-5.2245	down	0.00408731	-1.86712	down	1.62832e-05
HL_transcript_41118	12.88	466	12.69	472	10.26	357	49.32	1878	33.21	1499	92.34	4176	18.67	734	32.64	1327	20.01	707	55.29	2349	62.38	2194	38.98	1606	35.8	1111	52.69	2206	40.27	1372	144.15	5061	99.21	3145	123.98	4518	1.49123e-13	2.34992	up	1.12237e-11	1.87716	up	8.64849e-34	3.21018	up	0.00546963	1.0199	up	6.95659e-06
HL_transcript_41394	62.96	3138	57.03	2914	53.97	2593	29.1	1526	23.11	1436	9.25	577	24.32	1316	11.71	654	11.76	571	10.83	631	8.77	424	8.36	474	20.58	879	22.36	1286	17.51	821	9.77	473	15.3	666	1.66	83	4.84618e-22	-2.35933	down	9.00229e-08	-1.41725	down	1.91151e-05	-2.71566	down	0.000115359	-1.66991	down	7.48742e-05
HL_transcript_41479	111.13	1004	68.27	644	72.6	630	29.44	279	21.92	245	27.62	305	41.04	403	25.24	259	21.83	195	13.2	144	17.1	150	17.36	175	26.69	206	36.91	391	30.13	253	34.43	293	37.99	304	11.09	100	4.02059e-09	-2.12127	down	0.000659665	-1.32471	down	0.00104739	-1.70319	down	0.00329907	-1.34795	down	1.13704e-08
HL_transcript_41555	0.19	13	0.27	18	0.39	25	1.85	131	0.66	55	1.55	130	1.07	78	0.71	53	1.09	71	0.93	73	1.23	80	1.78	136	0.73	42	0.85	66	1.39	88	0.68	44	0.93	54	1.21	82	1.68994e-06	2.40827	up	0.00104508	1.78467	up	0.00531914	1.58778	up	0.000664653	1.71837	up	0.00167427
HL_transcript_41578	2.75	124	1.86	86	3.33	145	0.8	38	0.46	26	1.31	74	0.49	24	0.18	9	0.41	18	0.04	2	0.07	3	0.1	5	0.28	11	0.12	6	0.12	5	0.07	3	0.03	1	0.02	1	3.88424e-14	-4.69421	down	2.02468e-09	-3.4838	down	2.93405e-15	-5.76187	down	3.15217e-06	-2.4961	down	0.00231641
HL_transcript_42184	0.08	5	0.18	14	0.41	29	1.22	95	1.62	151	2.17	204	3.55	289	1.9	159	1.51	110	0.1	9	3.58	260	5.08	434	2.29	147	2.71	234	1.91	135	1.54	112	1.9	124	0.42	31	0.0018027	3.2977	up	9.8009e-08	3.19883	up	0.00526434	2.30522	up	4.26666e-06	2.97437	up	8.9721e-05
HL_transcript_42597	9.74	353	15.96	595	10.09	353	3.59	137	4.53	205	2.5	113	3.09	121	3.3	134	2.58	91	1.27	54	1.58	55	1.41	58	4.28	133	4.41	185	2.2	75	3.47	122	4.11	130	2.96	108	4.4395e-15	-2.76397	down	0.00182814	-1.53086	down	2.78899e-08	-1.86689	down	2.87993e-08	-1.8441	down	2.99532e-07
HL_transcript_42973	22.09	678	46.76	1475	25.19	745	13.8	445	17.99	688	13.86	531	1.48	49	1.05	36	0.88	26	3.07	110	0.36	10	0.22	7	6.03	158	2.88	102	0.35	10	6.08	180	2.49	66	6.68	206	2.33381e-05	-3.82952	down	0.00277784	-2.58032	down	5.21572e-08	-2.66341	down	1.61858e-25	-4.3666	down	0.00225941
HL_transcript_43445	17.61	814	21.42	1015	16.57	738	10	486	10.9	628	7.94	459	3.93	197	3.45	179	2.82	127	0.78	42	1.45	65	0.38	20	4.32	171	3.78	202	3.03	132	1.02	46	2.52	102	1.1	51	1.42133e-14	-3.97815	down	1.04916e-11	-2.16562	down	2.81234e-20	-3.65193	down	6.6485e-19	-2.30366	down	6.08317e-06
HL_transcript_43887	0.36	8	0.5	12	0.5	11	3.66	92	4.15	124	5.2	155	1.53	40	4.88	132	2.94	69	2.79	79	1.4	32	1.35	36	3.22	66	3.06	85	4.94	111	3.7	86	4.71	99	3.45	83	0.000566657	2.21984	up	7.5443e-10	2.993	up	1.01324e-09	2.99179	up	2.18719e-05	2.54599	up	9.42159e-10
HL_transcript_44052	4.64	140	8.88	276	4.86	141	0	0	0	0	0	0	0	0	0.51	17	0	0	0	0	0	0	0	0	0	0	0	0	0	0	0	0	0	0	0	0	2.39149e-15	-7.69069	down	7.65024e-19	-6.87334	down	1.88625e-14	-8.3241	down	0.00331743	-2.729	down	6.84122e-25
HL_transcript_44110	11.71	388	7.96	271	8.59	274	3.93	137	5.99	247	4.64	192	1.2	43	1.26	47	2.35	76	0.57	22	1.27	41	0.19	7	0.42	12	1.38	53	0.64	20	0.31	10	0.24	7	0.42	14	1.50412e-06	-3.29211	down	2.65212e-10	-3.22682	down	4.48035e-28	-4.86138	down	2.28117e-07	-2.3038	down	0.00234155
HL_transcript_44415	11.11	136	3.46	44	5.18	61	1.32	17	0.33	5	2.19	33	0	0	0.29	4	0.17	2	0	0	0.76	9	0.58	8	0.1	1	0.77	11	1.05	12	1.72	20	1.3	14	1.88	23	0.00215055	-3.07785	down	0.00092544	-2.74302	down	0.00214467	-2.0642	down	1.68032e-07	-3.90066	down	0.00528329
HL_transcript_44452	2.41	120	3.94	201	3.12	150	1.16	60	1.17	72	1.37	85	0.34	18	0.95	53	0.46	22	0.39	23	0.4	19	0.18	10	1.02	43	1.28	73	0.52	24	1.38	67	1.87	81	0.88	44	2.34053e-09	-2.91544	down	0.0030969	-1.56101	down	0.00350036	-1.29377	down	1.96419e-05	-2.1598	down	2.69498e-05
HL_transcript_44456	3.85	59	4.27	68	4.12	60	11.92	192	9.89	189	9.45	179	10.89	182	18.11	314	17.24	260	19.5	356	19.45	290	10.47	181	9.86	129	15.48	277	11.35	163	18.49	272	5.71	77	12.44	191	4.14517e-08	2.23285	up	5.69141e-07	1.62267	up	0.00896534	1.42628	up	8.98498e-09	1.93018	up	0.000345895
HL_transcript_44742	0.1	5	0.17	9	0.25	12	0.48	26	1.05	68	3.31	217	2.71	154	1.22	71	0.9	46	0.94	57	3.8	193	0.44	26	2.1	94	1.05	63	3.36	166	3.79	193	4.58	210	4.77	252	0.000379042	3.1912	up	1.7963e-07	3.37087	up	6.85551e-25	4.50976	up	9.03388e-06	2.84556	up	0.00158123
HL_transcript_44960	9.09	278	15.58	490	11.8	348	1.86	60	1.73	66	1.7	65	1.72	57	0.17	6	0.43	13	0.08	3	0.03	1	0.43	15	0.95	25	0.25	9	0.1	3	0.2	6	0.22	6	0.06	2	9.19243e-14	-5.28572	down	5.77592e-08	-3.92845	down	7.72017e-33	-6.13762	down	2.12787e-05	-3.0542	down	3.18715e-21
HL_transcript_45339	2	104	0.82	44	2.38	119	6.76	371	6.56	426	12.69	829	6.06	343	6.39	374	6.45	328	8.29	506	17.52	888	10.78	641	7.54	337	14.45	870	10.28	505	7.83	397	8.05	367	13.66	718	1.90373e-08	2.958	up	3.3084e-07	2.53831	up	9.0939e-07	2.34613	up	0.000141603	1.8087	up	9.70622e-05
HL_transcript_45375	7.4	155	8.65	187	5.35	108	1.77	39	1.5	39	1.54	40	0.44	10	0.08	2	0.34	7	0	0	0.59	12	0.21	5	0.28	5	0.49	12	0.1	2	0.3	6	0.38	7	0.62	13	1.02495e-05	-3.91651	down	4.22881e-12	-4.06325	down	1.5552e-14	-4.03754	down	1.67047e-12	-3.94399	down	4.20167e-09
HL_transcript_45441	0.23	7	0.64	20	0.24	7	3.82	122	2.8	106	2.93	111	2.85	94	3.34	114	4.62	137	5.77	206	4.07	120	3.3	114	2.61	68	8.57	301	6.66	190	9.53	280	6.28	167	14.71	449	5.02335e-10	3.62232	up	1.26557e-08	3.59712	up	3.48886e-15	4.48192	up	4.75242e-08	2.98223	up	2.44454e-06
HL_transcript_45509	0.05	1	0.14	5	0.32	11	2.92	112	1.67	75	2.5	114	1.5	59	2.56	105	2.1	74	0.76	32	0.6	21	2.26	93	1.69	52	0.75	31	2.97	102	1.51	53	1.06	34	1.2	44	0.00338614	2.77414	up	0.000662766	2.9101	up	0.00118631	2.70222	up	1.40283e-06	3.15439	up	1.40362e-06
HL_transcript_45897	14.59	765	9.68	520	11.13	563	4.84	267	2.2	144	2.6	171	3.35	191	3.09	181	6.4	327	1.93	118	0.78	39	2.59	155	2.03	91	2.42	146	0.97	48	2.45	124	1.89	86	0.5	26	5.76503e-06	-2.39388	down	2.40911e-07	-2.47371	down	1.91831e-07	-2.90648	down	0.00881826	-1.28478	down	1.28748e-07
HL_transcript_46126	29.64	691	53.24	1280	26.36	592	15.22	373	7.22	209	6.97	202	9.74	247	7.58	199	8.99	205	14.07	387	7.56	171	11.25	297	11.38	227	5.39	145	7.64	167	7.19	161	5.12	104	6.27	147	0.00219264	-1.43002	down	0.000328156	-1.91703	down	4.43612e-12	-2.6411	down	4.91436e-06	-1.85584	down	4.50354e-06
HL_transcript_46139	27.69	1233	9.25	422	17.93	769	3.6	168	3.39	188	2.46	136	3.15	152	0.23	11	0.22	9	1.18	61	0.96	41	0.14	7	0.3	11	1.69	86	0.1	4	0.05	2	0.14	5	0.24	10	2.18879e-07	-3.94525	down	9.57088e-06	-3.71727	down	1.64289e-30	-6.90747	down	0.00286081	-2.59846	down	3.88058e-09
HL_transcript_46643	0.98	39	0.89	36	1.9	74	10.61	451	11.04	556	8.4	424	6.8	298	6.57	297	4.38	172	2.55	120	10.7	420	4.94	227	4.23	146	6.15	287	8.1	308	9.18	359	12.64	447	6.71	272	0.000261823	2.40688	up	4.99024e-07	2.27465	up	3.42749e-11	2.77615	up	2.70455e-07	2.19679	up	1.39294e-14
HL_transcript_46909	3.96	108	3.74	105	5.18	136	21.77	627	16.65	568	29.47	1007	7.85	233	19.07	587	11.1	297	43.25	1396	30.75	819	22.81	710	6.47	151	15.49	491	15.94	410	16.43	435	12.1	291	24.04	662	1.29296e-18	3.13135	up	0.000563057	1.55035	up	2.18822e-07	1.90366	up	0.000469519	1.5441	up	8.77552e-11
HL_transcript_47158	1.63	83	0.86	45	0.56	27	0.18	9	0.15	9	0.29	18	0	0	0.09	5	0.05	2	0	0	0.06	2	0.07	3	0	0	0.05	2	0.09	4	0.07	3	0.28	12	0	0	1.20156e-05	-4.08713	down	2.68863e-05	-3.58996	down	0.00656466	-2.93959	down	5.15746e-05	-3.21231	down	0.00140089
HL_transcript_47402	106.89	1699	51.04	839	64.92	993	29.7	496	26.58	525	15.3	301	10.83	187	2.23	40	4.87	76	0.26	5	1.49	23	2.01	36	0.44	6	5.41	100	0.34	5	0.53	8	0.93	13	0.06	1	2.23279e-15	-5.25179	down	3.30607e-06	-3.97842	down	2.65782e-33	-7.05425	down	1.21025e-06	-3.02268	down	1.42758e-05
HL_transcript_47450	90.23	1718	73.95	1453	112.64	2065	381.83	7644	465.68	11030	386.46	9134	23.59	487	10.42	223	4.87	90	1.61	36	1.73	32	2.31	49	5.73	93	10.54	233	7.88	140	22.35	409	26.58	444	22.03	421	2.52093e-74	-5.28409	down	9.8655e-29	-3.35614	down	2.7147e-21	-2.07038	down	5.3741e-05	-2.39773	down	3.78248e-18
HL_transcript_47536	42.26	1004	31.11	761	25.39	581	3.8	95	5.99	177	2.71	80	13.49	348	4.6	123	7.06	164	1.64	46	1.43	33	2.78	75	9.24	188	5.08	140	1.43	32	3.14	72	2.06	43	1.34	32	1.80988e-18	-3.72678	down	0.00263452	-2.20582	down	2.87239e-21	-3.97119	down	0.00203893	-1.70856	down	8.10478e-15
HL_transcript_47562	2.1	35	1	17	0.87	14	7.34	130	7.21	152	6.38	134	3.54	65	7.35	140	4.52	75	9.97	200	3.48	57	5.88	112	3.27	47	4.4	86	8.34	132	9.97	162	7.82	116	11.93	203	0.000460005	2.37309	up	0.00667888	1.84707	up	3.83596e-07	2.69504	up	0.00339423	1.78731	up	8.6983e-05
HL_transcript_47694	0.54	16	0.57	18	0.28	8	2.97	98	1.92	75	2.88	113	1.11	37	1.91	67	1.98	60	3.14	116	4.28	130	3.18	113	1.47	39	1.15	41	2.84	83	2.06	62	2.33	64	3.16	99	1.58042e-10	3.11564	up	0.0073955	1.85236	up	7.4159e-05	2.27294	up	0.00314995	1.74035	up	9.2136e-05
HL_transcript_48318	40.56	1017	41.96	1083	47.16	1139	16.5	435	13.74	429	10.03	313	8.37	228	14.37	405	20.39	500	10.39	307	5.34	130	1.65	47	3.63	78	8.19	238	4.03	95	3.76	91	1.36	30	4.96	125	0.000179394	-2.4526	down	2.52952e-14	-2.8469	down	1.98011e-16	-3.69735	down	0.000930363	-1.41244	down	8.0181e-17
HL_transcript_48458	4.4	143	4.13	138	7.11	223	13.72	471	16.25	660	13.52	550	10.62	376	11.05	405	11	350	16.3	624	8.88	281	9.67	359	9.58	267	12.33	465	12.01	368	27.79	878	23.67	676	26.06	855	0.000891954	1.40714	up	0.000236349	1.18561	up	5.25839e-16	2.19647	up	0.00028674	1.13065	up	2.95117e-05
HL_transcript_48461	0.43	17	0.3	12	0.32	12	1.45	61	1.23	61	1.48	74	1.23	53	1.08	48	1.89	74	3.44	162	3.74	147	5.79	266	1.3	45	1.55	72	4.99	189	5.32	208	4.36	154	4.65	188	4.05844e-17	3.79248	up	0.000194018	2.61302	up	1.32854e-18	3.61685	up	0.000488164	1.89906	up	0.0017805
HL_transcript_48705	31.07	266	137.99	1238	55.02	453	3.33	30	8.1	86	1.05	11	3.95	36	0.1	1	0.35	3	3.37	35	15.83	132	8.84	84	4.7	34	1.79	18	1.38	11	1.11	9	1.58	12	1.52	13	0.000827121	-2.51516	down	9.9207e-09	-4.03066	down	3.93896e-21	-5.61788	down	4.30871e-05	-3.47694	down	3.90164e-08
HL_transcript_49082	34.21	1023	30.15	927	25.37	731	14.25	448	10.36	386	9.44	352	11.32	367	4.85	162	2.76	80	7.44	261	4.76	138	1.83	62	5.13	131	1.95	67	3.83	107	6.07	175	4.37	114	6.74	202	6.12202e-05	-2.30193	down	2.23758e-08	-2.75744	down	1.04188e-15	-2.48783	down	0.00127813	-1.91715	down	1.03644e-08
HL_transcript_49366	3.48	86	3.06	78	4.81	115	12.53	329	9.4	292	11.89	369	6.61	179	10.55	296	8.63	210	7.25	213	7.31	177	7.53	213	6.84	146	7.12	205	8.37	196	9.38	226	8.27	181	12.73	319	2.34455e-05	1.22855	up	0.00154789	1.05148	up	0.000235798	1.30898	up	0.000495837	1.23302	up	1.18898e-05
HL_transcript_49439	46.19	1190	32.62	865	27.12	673	4.57	123	5.66	181	6.47	207	0.25	7	0.45	13	2.78	70	0.1	3	0.08	2	0.75	22	0.51	11	0.89	26	0.29	7	2.76	68	5.09	115	1.39	35	9.24537e-16	-5.96568	down	6.60976e-30	-5.50205	down	5.846e-13	-3.58088	down	7.60831e-07	-3.66262	down	6.18961e-16
HL_transcript_49570	24.5	226	11.36	109	75.6	672	249.5	2423	193.19	2213	227.31	2573	0	0	0	0	0.22	2	0	0	0.56	5	0	0	0.88	6	0.32	3	0	0	6.19	54	13.99	114	2.44	22	4.43481e-09	-5.86835	down	2.79423e-09	-4.94936	down	0.00487583	-2.23291	down	2.75902e-14	-5.61881	down	0.000145636
HL_transcript_50041	43.42	1168	54.51	1509	47.65	1235	19.17	542	22.94	768	26.58	890	17.95	524	15.44	466	12.66	332	11.64	368	8.07	210	3.36	102	18.67	430	16.22	505	13.05	329	16.33	424	18.03	425	17.22	465	8.32509e-06	-2.29404	down	2.21609e-06	-1.46824	down	7.95287e-18	-1.61204	down	1.60519e-10	-1.54271	down	9.54342e-07
HL_transcript_50585	50.56	1533	37.73	1176	25.81	754	17.78	567	22.98	868	13.7	518	6.23	205	1.59	54	1.08	32	0	0	0.51	15	1.07	37	5.39	140	7.84	275	1.26	36	7.91	232	14.27	379	3.77	115	8.36854e-08	-5.02102	down	0.000236349	-2.55595	down	2.21492e-05	-2.22671	down	1.19219e-05	-2.96457	down	0.00186326
HL_transcript_50667	16.78	478	12.2	358	9.04	248	7.09	212	5.78	205	5.98	212	3.9	120	1.99	63	2.64	73	0	0	0.21	5	2.06	66	1.16	28	1.63	53	2.9	77	2.81	77	3.26	81	1.57	45	0.00959916	-2.99709	down	5.14488e-07	-2.53774	down	6.04054e-08	-2.41623	down	5.83183e-05	-1.93165	down	0.00155984
HL_transcript_51239	4.17	146	5.15	185	5.77	195	2.8	103	1.89	83	1.36	59	1.67	63	1.6	63	1.17	40	0.4	16	0.7	23	0.62	24	2.16	65	1.09	44	1.62	53	1.17	40	0.52	16	1.42	50	2.52078e-14	-2.85103	down	0.00208725	-1.44775	down	1.05028e-06	-2.30872	down	6.35671e-08	-1.62195	down	6.39136e-05
HL_transcript_51279	46.06	89	192.73	418	91.25	170	14.69	30	26.71	63	11.79	26	30.11	64	5.56	13	9.42	19	1.9	5	2.55	4	5.4	11	9.11	15	6.57	16	3.35	5	2.43	4	3.61	6	6.3	11	4.6517e-10	-4.51029	down	9.30728e-07	-3.49122	down	6.24509e-12	-4.75263	down	0.00473339	-2.18668	down	2.35877e-05
HL_transcript_51444	9.04	191	14.93	326	8.41	171	1.67	37	1.88	49	2.67	70	3.35	77	1.09	25	0.87	18	0.25	6	0.21	4	0.15	3	1.77	32	0.45	11	0.26	5	0.65	13	0.89	16	0.61	13	2.27754e-20	-5.2788	down	8.93122e-05	-3.00396	down	3.29011e-18	-3.97352	down	0.000811688	-2.16155	down	5.82466e-09
HL_transcript_51564	0.04	3	0.16	13	0.2	15	1.17	99	0.56	56	1.5	152	1.03	90	2.29	208	0.91	71	0.27	25	2.39	188	6.46	598	2.64	183	0.55	51	1.87	142	0.81	63	2.33	165	0.4	32	2.60033e-05	4.07102	up	4.22363e-05	3.21389	up	0.000922234	2.83401	up	3.56206e-06	2.97693	up	0.000276211
HL_transcript_51977	14.02	328	32.85	793	28.74	649	12.7	313	16.02	467	11.87	346	72.08	1836	53.94	1423	83.15	1908	231.26	6399	197.38	4497	344.82	9172	44.81	900	59	1604	173.6	3823	1.74	39	1.74	35	1.88	44	1.07974e-18	3.54086	up	0.00633142	1.76954	up	9.46806e-24	-3.86785	down	0.00065433	1.48768	up	0.00854846
HL_transcript_52136	25.12	400	54.15	893	39.07	599	2.3	38	2.98	59	2.98	58	4.71	81	9.44	169	7.65	119	6.99	132	4	61	4.18	75	5.57	76	8.3	154	2.7	40	6.04	92	6.83	95	2.31	37	3.89106e-09	-2.61036	down	3.00557e-06	-2.53341	down	3.07434e-10	-3.01244	down	3.5087e-07	-2.20161	down	6.22756e-27
HL_transcript_52330	12.54	543	7.83	348	8.97	374	2.74	124	3.39	182	2.34	126	3.9	183	4.05	196	4.83	204	1.76	89	0.83	35	1.32	65	1.22	45	4.94	247	2.06	84	1.95	82	1.98	75	1.05	45	5.96452e-09	-2.57804	down	0.00849109	-1.64958	down	5.31653e-11	-2.64923	down	0.00451085	-1.08104	down	9.023e-09
HL_transcript_52982	24.91	371	31.2	481	25.61	367	11.12	174	11.79	218	20.37	375	8.71	141	7.26	122	5.47	80	8.3	147	13.9	201	8.58	144	5.34	68	4.79	83	6.17	86	10.32	147	5.87	77	5.23	78	0.0019343	-1.12824	down	7.12279e-15	-2.19943	down	6.28376e-08	-2.02577	down	2.4945e-09	-1.78436	down	0.00626797
HL_transcript_52989	15.84	92	53.59	329	34.84	194	1.31	8	1.68	12	3.29	23	4.75	30	0.45	3	1.21	7	0.7	5	1.24	7	0.31	2	3.23	16	3.2	22	3.18	17	1.12	6	0.77	4	1.91	11	5.47058e-12	-4.82877	down	5.09764e-08	-3.06868	down	1.59161e-13	-4.67217	down	0.00012635	-2.94911	down	2.17881e-11
HL_transcript_53113	24.46	1376	26	1499	20.39	1106	4.66	275	9.09	638	9.89	696	9.35	571	4.03	254	7.04	386	3.52	231	1.59	87	2.07	132	2.47	119	3.22	209	0.8	42	0	0	0.42	20	0.53	30	8.2688e-14	-2.97201	down	1.98911e-08	-3.09008	down	6.67051e-06	-5.21841	down	0.000305433	-1.59731	down	1.022e-05
HL_transcript_53129	22.5	102	10.55	51	19.82	86	8.64	41	4.86	27	5.38	29	1.01	5	2.49	13	3.51	16	0	0	1.36	6	1.01	5	1.04	4	0.37	2	1.93	8	0.24	1	0	0	0	0	8.87535e-06	-3.76877	down	7.75902e-07	-3.42089	down	1.42033e-10	-6.53508	down	9.94543e-05	-2.42195	down	0.00225941
HL_transcript_53213	76.36	1423	109.43	2105	80.79	1449	38.25	749	31.76	736	26.06	602	30.23	612	20.17	423	15.26	278	10.06	222	13.66	247	12.76	268	25	399	18.81	407	12.59	219	36.12	646	27.26	446	23.63	442	4.15069e-21	-2.58081	down	1.67753e-06	-2.03671	down	1.90078e-09	-1.72389	down	1.20568e-06	-1.83864	down	7.27366e-11
HL_transcript_53323	2.27	68	2.54	79	2	58	9.54	304	7.52	284	6.4	242	8.28	272	6.29	214	4.43	131	11.23	400	5.81	171	7.29	251	8.91	231	4.96	173	6.11	174	7.48	219	4.45	118	6.33	193	5.69162e-07	2.05465	up	0.00072676	1.58294	up	0.00123658	1.29165	up	0.000210858	1.48888	up	1.64875e-06
HL_transcript_53336	35.35	1151	9.62	321	20.06	629	4.37	149	8.62	350	7.57	307	2.84	100	1.75	63	0.64	20	1.14	43	1.19	37	2.39	88	0.7	19	1.32	49	4.65	142	0.78	24	1.69	48	0.57	18	4.38804e-08	-3.36043	down	0.000394697	-2.76222	down	7.98555e-14	-4.41244	down	7.09913e-06	-2.9796	down	0.00200284
HL_transcript_53780	6.06	162	4.2	115	2.43	62	0.93	26	1.48	49	0.76	25	0	0	0	0	0	0	0	0	0	0	0	0	0.3	6	0.33	10	0	0	0.4	10	0.72	16	0.11	3	1.06857e-11	-6.97577	down	2.60617e-05	-3.47614	down	3.25855e-06	-3.37727	down	4.38138e-15	-5.68409	down	0.000292693
HL_transcript_54310	4.57	83	8.75	164	7.84	137	2.78	53	3.32	75	2.98	67	1.52	30	0.78	16	2.08	37	1.35	29	0.11	2	0.44	9	0.26	4	0.66	14	1.88	32	0.57	10	0.31	5	0.49	9	0.000536913	-2.84687	down	0.00054474	-2.48764	down	2.57677e-13	-3.90193	down	0.000329132	-1.94933	down	0.000885516
HL_transcript_54330	5.16	239	3.98	189	2.94	131	1.5	73	1.91	110	0.92	53	1.09	55	0.44	23	0.66	30	0.18	10	0.09	4	0.17	9	0.33	13	0.52	28	1.05	46	1.02	46	0.49	20	0.41	19	2.50214e-15	-4.29227	down	2.45918e-05	-2.40928	down	5.08037e-07	-2.69066	down	4.82051e-05	-2.15027	down	0.000448742
HL_transcript_54454	8.32	265	6.81	223	6.61	203	3.34	112	3	119	2.89	115	3.03	105	2.29	82	1.48	46	2.99	112	1.84	57	1.05	38	3.19	87	1.87	69	3.24	97	3.31	102	3.87	108	3.59	115	0.00318788	-1.56166	down	0.00633142	-1.24699	down	0.000228305	-1.13251	down	0.000306759	-1.50927	down	1.08312e-06
HL_transcript_54537	13.68	822	9.29	572	14.45	837	1.98	125	2.33	174	2.77	208	3.69	241	3.59	242	4.32	252	3.23	226	0.68	39	2.65	181	3.33	171	0.69	47	3.32	188	0.15	8	0.18	9	0.19	11	0.000610234	-2.13141	down	0.00413409	-1.98874	down	2.57004e-56	-6.24653	down	4.22591e-07	-1.55386	down	3.71539e-17
HL_transcript_54561	18.94	805	11.04	481	14.81	606	6.1	272	6.6	349	4.92	261	6.21	286	3.8	181	4.62	191	0.32	16	0.36	14	1.54	74	1.13	41	2.24	109	1.1	44	0.87	36	1.24	46	0.57	24	1.28436e-08	-3.8189	down	1.39423e-12	-3.09938	down	5.37419e-25	-4.12731	down	0.000479302	-1.45296	down	2.30717e-06
HL_transcript_54585	0	0	0.39	6	0	0	54.62	860	33.09	616	67.3	1247	11.92	194	7.69	130	6.79	100	12.01	214	18.96	276	13.97	236	1.33	17	1.83	32	19.9	279	6	86	3.49	46	3.79	57	2.98073e-16	6.29733	up	0.00361606	3.15157	up	2.29749e-05	4.29674	up	7.83655e-10	4.46385	up	1.38154e-06
HL_transcript_54624	7.97	59	8.37	65	6.62	47	94.71	735	93.53	855	64.29	578	69.2	557	33.78	285	41.37	304	43.51	392	127.45	916	87.58	719	100.83	637	179.46	1564	179.28	1229	478.37	3307	399.52	2629	244.38	1801	3.11479e-14	3.60217	up	4.13888e-39	4.23949	up	1.54865e-59	5.38539	up	7.80413e-10	2.56792	up	8.42898e-27
HL_transcript_54732	2.55	186	1.56	116	2.57	181	0.77	59	1.01	91	0.63	57	1.02	81	0.49	39	0.48	34	0	0	0.09	6	0.15	12	0.46	28	0.93	78	0.64	44	0.59	41	0.88	56	0.2	15	8.09974e-07	-4.08783	down	0.000854752	-1.57398	down	0.000558029	-2.0575	down	0.00505673	-1.51612	down	6.59073e-05
HL_transcript_54971	51.32	1584	51.75	1642	46.5	1383	14.82	481	14.19	545	14.82	570	23.48	787	11.14	386	23.78	717	9.24	335	8.17	245	10.12	355	9.31	246	8.48	302	14.22	412	15.26	455	15.03	406	18.08	561	3.99245e-24	-2.16875	down	1.87179e-11	-2.09637	down	3.13615e-16	-1.74361	down	0.00864503	-1.18746	down	2.29028e-25
HL_transcript_55160	23.98	428	9.86	181	15.88	272	1.92	35	5.92	131	1.02	22	1.52	29	0.06	1	0.06	1	0	0	0	0	0	0	0.26	4	0.3	6	0	0	0	0	0	0	0	0	7.87763e-18	-8.20813	down	4.84016e-16	-5.43924	down	5.38327e-17	-8.89153	down	0.000577777	-3.0153	down	0.000342769
HL_transcript_55219	66.97	1350	45.79	952	43.23	839	31.43	666	27.8	697	28.56	715	20.46	448	4.01	91	8.91	176	0.46	11	1.74	34	3.9	89	6.37	110	4.49	105	2.12	40	1.03	20	1.19	21	0.49	10	2.1095e-09	-4.1127	down	1.22993e-09	-3.22406	down	8.80036e-47	-5.87618	down	0.00573479	-1.83302	down	0.000835499
HL_transcript_55683	0	0	0.1	7	0	0	2.84	235	2.39	234	3.33	328	8.39	717	2.36	207	3.18	244	1.93	177	0.93	71	2.19	197	8.64	583	4.19	380	4.27	317	0.75	57	0.53	36	1.54	122	1.51949e-07	5.04886	up	8.42773e-14	5.9073	up	0.000134326	4.15092	up	2.69504e-09	4.68314	up	3.91898e-17
HL_transcript_56975	14.89	933	5.53	354	15.95	964	38.41	2534	39.97	3126	47.25	3710	0.38	25	0.09	6	0.07	4	0.02	1	0.14	8	0.47	33	0.2	10	0.74	53	0.48	28	1.8	109	2.73	149	1.94	122	1.75953e-08	-4.91096	down	1.04992e-12	-4.18805	down	1.85638e-08	-2.5557	down	7.80033e-14	-4.84987	down	0.000606381
HL_transcript_57246	150.14	1999	41.94	578	90.92	1164	20.93	292	36.73	607	29.34	481	11.12	160	6.76	101	2.26	29	4.02	63	0.65	8	4.36	65	6.14	69	7.88	122	14.54	180	1.57	19	4.51	52	2.32	31	6.16186e-09	-4.32063	down	4.88141e-07	-2.97835	down	8.2589e-20	-5.06453	down	2.37161e-06	-3.11562	down	0.000521811
HL_transcript_57539	49.28	1116	87.87	2050	68.24	1488	21.38	509	20.8	586	19.32	544	2.24	55	3.02	77	1.35	30	2.51	67	0.5	11	0.35	9	4.02	78	2.86	75	3.86	82	2.29	50	2.16	43	2.07	47	4.94032e-13	-5.16124	down	1.13958e-31	-4.01713	down	2.12729e-64	-5.037	down	3.16182e-35	-4.59414	down	5.82097e-13
HL_transcript_57777	27.19	469	13.52	241	17.17	285	7.72	140	9.19	197	5.61	120	3.15	59	2.16	42	2.48	42	1.81	37	1.07	18	0.72	14	1.02	15	3.74	75	0.68	11	3.99	66	3.43	52	3.18	55	4.87347e-11	-3.57642	down	2.78699e-05	-2.93398	down	8.10228e-10	-2.54184	down	3.06017e-09	-2.61772	down	0.000321599
HL_transcript_58067	1.01	37	0.43	16	1.26	45	4.88	191	5.15	238	4.76	221	4.33	174	6.07	253	2.74	99	2.17	94	4.74	171	2.71	114	2.03	64	4.88	210	6.17	215	5.69	205	7.94	258	3.94	147	0.00112351	2.00181	up	0.000825613	2.12408	up	1.1767e-06	2.5242	up	0.000140646	2.12198	up	2.805e-06
HL_transcript_58251	0.27	26	0.18	17	0.18	17	1.26	131	1.75	215	0.87	107	1.45	154	1.7	187	1.4	134	0.1	11	2.51	240	1.68	188	0.98	82	2.42	275	1.76	163	1.61	155	3.31	284	1.81	180	0.00772489	2.60331	up	5.40635e-09	2.91414	up	1.11039e-11	3.23435	up	6.87807e-15	2.81487	up	3.46188e-06
HL_transcript_58265	25.51	126	14.09	74	24.95	118	3.67	19	6.1	37	5.09	30	9.12	49	8.09	46	7.06	35	2.93	18	3.13	15	5	27	4.52	19	6.63	39	5.3	24	2.22	10	0.9	4	1.02	5	8.27565e-06	-2.21245	down	0.000184568	-1.7955	down	4.25292e-11	-3.94693	down	0.00617417	-1.23327	down	2.15853e-06
HL_transcript_58341	15.43	324	27.09	587	21.43	434	6.13	135	6.33	165	4.31	112	8.18	186	4.15	98	2.51	51	1.42	35	1.57	32	4.64	110	8.51	153	5.75	140	5.89	116	9.09	184	9.18	169	11.2	236	2.31326e-06	-2.67801	down	0.00037442	-1.49344	down	0.000101609	-1.22027	down	0.000932237	-1.81804	down	5.57659e-11
HL_transcript_58370	4.14	156	4.4	170	4.55	165	2.88	114	2.2	103	1.83	86	1.37	56	1.68	71	1.74	64	0.29	13	0.6	22	0.47	20	1.39	45	1.63	71	0.99	35	1.4	51	1.76	58	0.84	32	1.43358e-13	-2.93766	down	1.63829e-05	-1.5624	down	4.67915e-06	-1.80384	down	8.40017e-07	-1.33212	down	0.000288697
HL_transcript_58388	7.59	259	5.85	206	7.4	244	3.12	112	2.02	86	1.56	66	1.01	37	0.75	28	0.25	8	2.6	104	3.18	105	1.43	55	0.54	16	2.15	85	0.89	28	2.27	75	3.58	107	4.2	144	0.00691113	-1.24044	down	5.78685e-05	-2.29186	down	0.00184033	-1.16125	down	7.87839e-09	-2.98411	down	4.10894e-07
HL_transcript_58431	57.71	2416	15.45	663	47.42	1913	9.9	436	10.33	539	22.2	1162	5.39	245	10.11	474	6.2	253	6.67	327	3.07	124	4.92	234	0.84	30	3.99	193	10.4	410	10.04	408	7.23	265	3.98	167	9.49351e-06	-2.64248	down	0.00388216	-2.43697	down	4.00371e-06	-2.54096	down	0.000208698	-2.14042	down	0.00798968
HL_transcript_58446	1.06	85	0.38	31	0.66	51	4.45	378	6.06	611	5.42	549	1.81	158	3.87	350	2.71	213	4.57	432	8.63	678	4.17	384	1.57	109	3.8	354	6.51	496	4.02	317	5.29	373	7.55	615	1.44598e-08	3.14886	up	0.000760246	2.26344	up	9.32682e-09	2.80725	up	0.00112237	1.84539	up	9.19669e-09
HL_transcript_58570	0.67	12	0.71	13	0.39	6	4.14	79	2.59	58	5.31	119	1.78	35	4.33	88	1.48	26	7.43	159	7.9	139	5.25	107	1.23	19	3.61	76	4	68	7.87	137	12.2	194	5.52	100	2.21835e-13	3.68787	up	0.00311473	2.11796	up	8.02973e-11	3.62204	up	0.00869419	1.84509	up	0.000118071
HL_transcript_58626	4.1	88	10.5	234	4.26	88	2.04	46	1.4	37	0.81	21	0.37	8	0.31	7	0.31	6	0.07	1	0.34	7	0.32	7	0.44	8	0.21	5	0.35	7	0.67	13	0.64	12	0.56	12	7.13097e-08	-4.14437	down	1.16663e-08	-3.68377	down	1.27002e-08	-3.36436	down	1.98337e-10	-3.67975	down	0.000192988
HL_transcript_58666	1.65	61	1.84	70	1.97	70	6.33	246	5.1	235	5.03	232	6.1	245	8.61	357	6.65	240	6.53	283	8.94	321	4.49	189	5.59	177	7.28	311	7.16	249	6.14	220	5.93	192	8.42	313	1.24604e-07	2.09119	up	6.79679e-15	1.92699	up	2.64779e-08	1.77756	up	1.8565e-14	2.00073	up	1.42454e-06
HL_transcript_58787	42.14	1391	26.57	901	24.3	773	5.24	182	10.16	418	3.69	152	0.2	7	0.05	2	0.16	5	0	0	0	0	0.05	2	0	0	0	0	0.13	4	13.54	433	10.24	296	2.8	93	7.8867e-34	-9.08026	down	2.11456e-36	-7.95103	down	0.00131088	-1.8786	down	1.50581e-43	-6.86067	down	2.82494e-07
HL_transcript_58821	104.98	1002	109.14	1087	74.07	679	29.39	294	13.36	157	5.32	62	22.84	237	24.4	264	27.55	259	23.05	265	7.8	72	22.51	240	28.33	231	42.81	478	43.04	382	41.43	373	36.69	310	34.73	331	6.22786e-05	-2.09976	down	0.000443771	-1.24877	down	3.75035e-07	-1.48979	down	6.09122e-09	-1.80515	down	1.4858e-06
HL_transcript_58909	2.36	128	2.67	148	1.87	97	0.53	30	0.29	19	0.83	56	0.16	9	0.18	11	0.03	1	0.1	6	0.16	8	0.37	22	0.82	38	0.52	32	0.21	10	0.63	33	0.5	23	0.61	33	3.70141e-07	-3.07783	down	0.00664203	-1.8471	down	7.4349e-07	-2.08218	down	3.88363e-10	-3.61872	down	6.34219e-05
HL_transcript_59042	14.22	236	7.77	133	12.73	203	86.24	1506	81.8	1689	72.52	1492	45.48	821	96.32	1804	60.8	991	49.39	973	42.45	685	34.86	654	15.34	218	36.1	697	40.62	632	28.07	447	30.04	439	37.09	618	2.16324e-08	2.08737	up	0.00980386	1.3691	up	0.000167347	1.31388	up	6.00391e-09	2.44915	up	5.43758e-18
HL_transcript_59267	0.33	22	0.06	4	0.34	21	2.73	193	2.01	169	2.3	194	0.96	70	3.06	231	1.85	121	2.78	219	4.05	265	2.29	176	1.46	84	1.78	139	4.3	273	1.49	98	2.68	157	2.32	158	1.47203e-08	3.68667	up	5.23051e-05	2.97398	up	7.65219e-06	2.92933	up	0.000390302	2.52362	up	1.42412e-06
HL_transcript_59518	11.64	634	14.04	784	8.91	468	3.09	177	7.2	489	2.99	204	0.2	12	0.26	15	0.38	20	0	0	0	0	0.19	11	0.16	7	0.38	23	0.19	9	0.33	17	0.64	30	0.49	27	3.74744e-11	-6.14362	down	2.09738e-32	-5.23369	down	4.75792e-35	-4.64055	down	1.72526e-37	-4.97961	down	0.00142717
HL_transcript_59719	16.37	431	17.65	478	15.28	388	8.26	229	7.82	256	9.1	298	8.62	246	7.29	216	3.97	102	4.65	144	3.25	83	6.64	198	3.27	73	5.7	174	3.78	93	7.62	194	6.14	141	3.47	91	6.87253e-05	-1.47883	down	9.9207e-09	-1.83514	down	1.87818e-05	-1.62162	down	0.00495718	-1.16924	down	1.63078e-06
HL_transcript_59940	30.92	503	37.11	624	19.55	306	7.55	129	5.54	112	9.93	200	6.17	109	4.47	82	6.27	100	1.35	26	1.84	29	1.85	34	9.34	130	5.82	110	2.56	39	2.5	39	2.31	33	1.29	21	4.59369e-19	-3.76941	down	0.00207702	-1.98607	down	1.62088e-19	-3.90496	down	1.33789e-07	-2.15812	down	5.38013e-07
HL_transcript_59969	2.9	143	2.45	124	3.75	178	17.96	935	19.66	1213	18.22	1128	0.59	31	0.37	20	0.14	6	0.13	7	0.06	3	0.28	15	0.16	6	0.53	30	0.43	19	1.23	59	1.68	72	1.7	84	1.32809e-11	-3.84236	down	4.01285e-08	-2.79228	down	0.00245385	-1.08125	down	3.03601e-06	-2.64405	down	8.7977e-26
HL_transcript_60151	10.23	435	9.07	396	8.49	348	6.19	277	5.34	283	4.1	218	2.1	97	2.64	126	2.31	96	0.22	11	0.19	8	0.56	27	0.99	36	1.04	51	0.72	29	3.12	129	2.85	106	2.59	111	3.1842e-20	-4.41068	down	1.72173e-21	-3.15554	down	3.5646e-11	-1.80715	down	7.24529e-13	-1.85632	down	0.000249602
HL_transcript_60278	11.64	1003	13.18	1162	15.15	1258	3.35	304	2.3	247	5.9	637	7.26	678	3.06	295	4.78	400	1.24	124	0.99	82	1.02	100	3.79	280	7.32	727	2.19	177	2.35	197	1.89	142	0.94	81	5.6734e-56	-3.33078	down	0.00896913	-1.41193	down	1.61193e-16	-3.01106	down	0.00657685	-1.22572	down	3.20345e-06
HL_transcript_60321	26.65	763	19.91	586	23.13	638	7.61	229	10.16	362	8.26	294	11.27	350	5.27	169	8.67	242	3.12	105	1.7	47	1.46	47	4.29	105	2.64	87	2.59	69	1.46	40	2.89	72	2.33	66	9.82476e-14	-3.12594	down	3.72926e-11	-2.66066	down	1.8306e-25	-3.48645	down	0.00351389	-1.29834	down	5.81647e-09
HL_transcript_60377	1.77	87	1.41	71	2.07	98	14.22	740	12.88	795	10.32	638	5.07	272	10.79	599	7.41	357	3.52	204	3.11	149	4.11	231	3.7	157	6.15	351	7.85	365	10.73	516	13.78	596	11.22	559	3.65606e-05	1.28924	up	7.86939e-06	1.7631	up	6.24826e-25	2.64236	up	6.29552e-08	2.11423	up	7.21257e-25
HL_transcript_60732	0.91	55	1.4	87	1.64	96	4.29	275	4.23	321	5.18	395	3.62	240	6.57	449	4.11	244	4.75	339	4.73	280	4.89	340	2.63	137	3.81	268	6.07	349	5.63	334	5.79	308	7.45	458	8.13995e-14	2.12421	up	0.000255779	1.67066	up	1.50755e-11	2.14255	up	1.4783e-06	1.85507	up	2.33657e-06
HL_transcript_61088	16.32	1046	26.19	1720	7.83	484	4.38	295	3.58	286	4.08	327	2.56	178	1.31	94	5.57	348	0.41	31	0.63	39	0.67	49	2.84	156	2.05	152	2.61	157	1.86	116	3.15	176	0.71	46	2.19246e-16	-4.42023	down	7.21342e-06	-2.46324	down	1.89422e-07	-3.15501	down	0.0053587	-1.94746	down	3.46182e-06
HL_transcript_61810	1.18	52	0.77	35	1.5	65	0.04	2	0.09	5	0.09	5	0.22	10	0	0	0.05	2	0.02	1	0.09	3	0	0	0.05	2	0.07	3	0.18	7	0	0	0.31	12	0.2	9	5.90754e-07	-4.36573	down	1.07004e-05	-3.08096	down	0.00879318	-2.579	down	0.00449333	-2.47572	down	1.92611e-08
HL_transcript_61830	0.81	23	1.1	31	0.9	24	5.03	149	2.98	104	3.25	114	4.32	132	2.79	88	2.54	70	6.17	205	5.28	144	14.54	467	2.03	49	4.46	145	6.86	182	2.61	71	3.82	94	3.86	109	3.99966e-10	3.33161	up	0.000170473	2.14174	up	0.000101602	1.72929	up	8.04769e-05	1.76418	up	0.000109944
HL_transcript_61875	3.32	172	1.78	94	3.39	169	17.66	965	14.84	961	19.15	1244	8.11	457	6.32	367	5.24	265	7.83	475	7.51	378	14.11	835	6.19	275	12.29	736	10.67	521	8.2	414	11.32	514	10.04	525	1.15152e-05	1.99326	up	7.22681e-05	1.76029	up	2.58885e-06	1.66411	up	0.00571589	1.22501	up	1.5963e-12
HL_transcript_61961	2.99	49	2.83	48	7.15	113	59.89	1033	47.7	973	38.28	778	0	0	0	0	0	0	0.05	1	0	0	0	0	0	0	0	0	0.13	2	0.95	15	0.9	13	0.67	11	2.79653e-09	-5.81132	down	4.69784e-09	-4.81451	down	0.000139087	-2.35137	down	8.9639e-12	-5.12686	down	2.34278e-16
HL_transcript_62285	36.13	380	18.71	205	45.15	457	210.75	2330	162.13	2116	153.51	1985	94.35	1080	105.41	1258	120.6	1253	125.26	1584	131.33	1343	69.4	818	323.63	2914	461.34	5683	434.72	4266	552.17	5510	414.14	3856	767.84	8085	6.11149e-05	1.92144	up	6.38769e-21	3.54193	up	6.63268e-25	3.93354	up	4.97976e-05	1.68061	up	1.48005e-09
HL_transcript_62287	111.15	2576	45.61	1089	47.76	1066	1.94	47	12.19	351	2.87	82	3.53	88	0.12	3	0.04	1	0	0	0	0	0	0	0.22	4	1.26	33	0	0	0	0	0	0	0	0	9.14566e-31	-10.1996	down	3.67009e-09	-5.14335	down	2.59939e-29	-10.9815	down	0.00057811	-3.1015	down	4.38299e-07
HL_transcript_62306	2.78	170	4.91	309	5.44	322	11.13	720	11.34	870	12.59	970	10.47	698	15.07	1038	11.16	668	15.7	1128	15.41	920	19.37	1359	7.69	405	8.53	605	13.18	764	11.34	678	12.62	678	12.97	803	1.21812e-12	2.19518	up	0.00313837	1.21794	up	2.30518e-06	1.38512	up	9.26065e-06	1.52017	up	0.000140219
HL_transcript_63226	0.21	7	0	0	0.07	2	1.75	67	2.17	99	2.02	92	0.86	34	1.67	69	2.75	98	1.31	56	1.63	58	1.62	67	1.73	54	2.72	115	4.13	143	1.94	69	3.42	110	3.67	135	8.74267e-06	3.85811	up	1.19571e-07	4.13913	up	1.17252e-08	4.62756	up	0.000168473	3.07921	up	1.52475e-06
HL_transcript_63410	1.04	49	1.24	60	1.58	72	3.82	190	2.61	154	3.59	212	0.41	21	0.59	31	0.45	20	0.39	21	0.11	5	0.21	11	0.4	16	0.55	29	0.58	25	0.42	19	0.4	16	0.4	19	0.00121166	-2.05794	down	0.00811017	-1.22305	down	0.000348063	-1.73999	down	0.00389723	-1.263	down	0.0018395
HL_transcript_63481	49.81	869	63.37	1142	46.52	781	25.62	469	25.8	559	30.08	650	22.41	424	18.9	371	19.39	331	10.97	227	2.89	49	4.46	88	13.94	208	7.78	157	5.14	84	4.18	70	3.85	59	5.83	102	1.78052e-06	-2.71338	down	1.00241e-05	-2.29095	down	1.96045e-33	-3.61259	down	1.61085e-06	-1.28079	down	1.03853e-05
HL_transcript_63491	1395.34	736	414.47	277	756.33	423	192.68	116	361.33	244	312.97	189	124.94	77	75.91	56	43.47	25	60.21	52	12.88	6	29.62	16	55.87	26	73.07	56	174.22	85	25.42	10	48.22	28	51.39	27	3.2947e-07	-3.84666	down	2.61687e-06	-2.78238	down	1.96816e-15	-4.37403	down	4.28471e-07	-2.85401	down	0.000342926
HL_transcript_63559	0.8	78	0.75	74	0.89	83	5.15	531	7.42	908	7.28	895	2.94	313	5.57	611	3.25	309	7.22	826	6.86	653	4.5	504	2	168	5.67	641	8.32	769	4.21	402	5.14	439	6.41	633	1.97019e-23	3.1634	up	1.95399e-06	2.57218	up	2.63946e-19	2.5707	up	1.6248e-10	2.25167	up	1.62069e-21
HL_transcript_63598	6.71	415	5.37	340	8.72	520	1.69	110	1.26	97	2.24	173	2.45	164	1.64	113	2.25	135	2.4	173	0.85	50	1.63	115	2.27	120	0.64	46	2.02	117	0.17	10	0.29	15	0.63	39	0.000385254	-1.76093	down	0.00386739	-1.78811	down	8.33401e-18	-4.2522	down	1.07042e-05	-1.55619	down	1.05412e-09
HL_transcript_63631	12.86	286	10.97	251	16.39	350	5.81	135	5.33	147	4.44	122	4.84	116	3.32	82	1.51	32	1.04	27	0.38	8	0.65	16	3.48	66	2.61	67	1.01	21	1.32	28	1.88	36	2.17	48	1.00137e-17	-3.8834	down	0.000132141	-2.19379	down	1.36035e-18	-2.99328	down	0.000511215	-1.80567	down	6.96065e-09
HL_transcript_63852	0.63	30	0.26	13	1.46	68	5.39	277	3.29	200	6.24	381	5.02	266	6.55	359	4.68	223	5.48	313	10.19	484	12.31	686	2.2	92	5.56	313	9.55	439	4.78	227	5.15	220	3.49	171	1.3695e-08	3.63651	up	0.000605889	2.5615	up	0.000104058	2.35414	up	2.34522e-05	2.53661	up	0.000188373
HL_transcript_63961	13.02	355	21.26	596	16.53	434	9.42	270	6.63	225	8.92	303	7.35	217	4.64	142	5.9	157	5.06	162	3.62	96	6	185	3.88	90	4.38	138	4.29	109	3.11	82	4.38	104	3.44	94	1.86336e-05	-1.49903	down	1.92936e-10	-1.89171	down	3.56463e-14	-2.3166	down	0.000223944	-1.35047	down	0.000123841
HL_transcript_64654	5.32	131	7.05	178	4.56	108	0.49	12	0.99	30	0.37	11	0.65	17	1.01	27	1.13	27	1.36	39	1.44	34	0.91	25	1.85	39	1.23	35	1.22	28	2.75	65	2.34	50	2.38	58	1.62413e-05	-1.89409	down	0.000158071	-1.78893	down	0.000986507	-1.29752	down	1.46524e-08	-2.38724	down	2.67131e-10
HL_transcript_65031	22.53	291	22.87	307	22.27	277	13.55	184	10.57	169	8.78	140	7.02	98	11.09	162	9	114	6.4	98	5.31	66	4.13	60	9.65	106	8.29	125	5.79	70	6.6	81	8.49	96	6.86	88	1.05715e-08	-1.81094	down	0.00029647	-1.37462	down	3.25812e-11	-1.75509	down	2.8876e-05	-1.2085	down	3.36084e-06
HL_transcript_65195	9.04	310	21.71	765	16.33	540	1.08	39	2.85	122	1.82	78	0.24	9	0	0	0.03	1	0	0	0	0	0.1	4	0.27	8	0	0	0	0	0	0	0.03	1	0	0	6.69163e-25	-7.58941	down	9.19646e-09	-5.07359	down	1.94036e-24	-9.08343	down	2.48352e-15	-5.45517	down	1.67376e-10
HL_transcript_65243	2.1	72	2.32	81	2.18	71	5.73	206	6.67	284	7.54	322	7.27	270	5.3	203	3.78	126	6.9	277	2.83	94	8.16	317	9.43	276	4.41	174	10.3	331	7.61	252	4.6	137	7.23	249	0.0014508	1.6411	up	0.000162434	1.86539	up	0.000128663	1.43167	up	0.000911891	1.33135	up	1.75158e-05
HL_transcript_65500	7.25	269	8.29	315	5.63	201	2.38	92	3.4	157	4.51	208	3.22	129	1.31	54	0.88	31	0.26	11	0.56	20	0.44	18	2.08	66	1.73	73	0.5	17	0.33	12	0.29	9	0.19	7	6.55069e-17	-3.73423	down	0.00249294	-1.98407	down	7.89406e-26	-4.73948	down	0.00684877	-1.67011	down	0.00555235
HL_transcript_66249	49.17	467	17.87	177	35.4	323	3.41	34	3.74	44	9.63	112	3.1	32	8.26	89	4.8	45	5.24	60	2.28	21	4.81	51	1.73	14	4.94	55	2.04	18	2.23	20	1.55	13	1.05	10	3.94238e-06	-2.66194	down	1.79524e-07	-3.15784	down	1.97947e-16	-4.4003	down	5.6237e-05	-2.30181	down	7.86123e-06
HL_transcript_66528	1.29	94	1.88	140	1.54	108	6.19	475	5.47	498	5.91	540	4.77	378	6.44	526	5.82	413	10.34	881	10.98	778	9.18	764	7.33	459	9.96	838	11.24	773	13.01	925	13.74	875	14.96	1100	7.22752e-33	2.93798	up	1.48493e-22	2.62888	up	5.18414e-39	3.01952	up	4.26794e-13	1.89383	up	5.67447e-11
HL_transcript_66614	27.22	1267	21.64	1033	24.47	1098	9.33	457	7.19	417	6.86	399	12.4	627	4.88	254	6.37	289	3.82	208	4.57	206	5.26	279	11.28	450	6.72	361	5.91	259	2.09	94	4.13	168	0.57	26	1.71465e-16	-2.14931	down	0.00176662	-1.43543	down	5.48148e-09	-3.43843	down	0.00383036	-1.42887	down	3.50348e-16
HL_transcript_66945	18.25	644	23.11	838	19.38	659	9.53	354	9.88	435	7.01	309	3.4	130	3.34	132	2.4	82	0.48	19	0.28	9	1.04	41	4.31	130	4.44	181	3.08	102	8.2	280	8.25	255	6.77	240	2.69226e-21	-4.66773	down	2.22776e-13	-2.21435	down	5.65434e-11	-1.49945	down	5.67865e-25	-2.58799	down	1.08349e-08
HL_transcript_67146	3.12	157	2.61	135	2.81	137	8.96	476	10.07	634	10.93	691	9.06	497	14.62	828	10.67	525	10.02	592	8.53	418	6.94	399	6.73	291	8.51	496	8.78	417	7.95	390	6.95	307	8.5	432	8.74693e-10	1.81502	up	7.31894e-10	1.5426	up	7.6639e-07	1.32783	up	3.07239e-12	2.01891	up	2.28579e-09
HL_transcript_67318	11.74	210	11.71	217	9.24	159	0.7	13	1.62	36	1.08	24	2.11	41	1.22	24	2.99	52	2.3	48	1.14	19	1.42	28	3.18	48	3.76	78	1.73	29	0.82	14	2.05	32	2.08	37	4.60719e-08	-2.44613	down	0.000229408	-1.74555	down	2.15416e-09	-2.8035	down	8.16269e-06	-2.11901	down	1.45037e-14
HL_transcript_67362	36.2	927	72.73	1917	58.29	1438	5.76	155	6.02	192	7.12	227	2.77	77	2.99	86	3.91	98	3.12	94	1.89	47	1.48	43	3.69	81	4.48	133	2.16	52	2.51	62	1.69	38	3.81	98	1.77664e-23	-4.27443	down	7.8599e-19	-3.71632	down	7.77164e-29	-4.40032	down	1.22048e-28	-3.82198	down	9.67002e-26
HL_transcript_67385	0.03	3	0.06	5	0.22	20	1.43	144	0.46	55	4.73	573	2.27	238	2.72	294	2.2	206	0.51	57	5.54	519	7.71	849	2.93	242	0.34	37	3.2	291	1.67	157	2.97	250	0.79	76	8.81574e-08	4.958	up	6.8155e-05	3.5254	up	6.04818e-07	3.83583	up	5.56368e-12	4.03507	up	3.64701e-05
HL_transcript_67773	0.36	38	0.29	31	0.49	49	1.03	113	2.61	342	0.97	127	3.05	347	2.72	319	1.15	117	1.34	163	1.18	120	1.43	171	1.22	109	2.85	344	3.45	341	0.82	83	1.11	101	0.85	89	4.04574e-09	2.02961	up	9.64559e-08	2.61554	up	0.007353	1.14859	up	8.46654e-07	2.45182	up	0.00327961
HL_transcript_67788	6.66	269	3.63	150	3.88	151	2.04	86	1.6	80	2.54	128	0.38	16	0.38	17	0.12	4	0.03	1	0.15	5	0.3	13	0.27	9	0.52	24	0.24	9	0.11	4	0.03	1	0	0	4.71635e-09	-4.36351	down	2.17862e-10	-3.4397	down	2.81067e-17	-6.37091	down	3.84307e-10	-3.50241	down	0.00372509
HL_transcript_68238	9.75	241	7.98	203	7.67	182	1.26	32	1.1	33	1.14	35	2	53	0.62	17	0.74	17	0.04	1	0.14	3	0.84	23	2.02	42	1.17	33	0.62	14	0.61	14	1.2	26	1.01	24	9.67188e-06	-3.88842	down	2.23465e-05	-2.43674	down	2.62791e-15	-3.27713	down	7.28148e-06	-2.53039	down	9.66609e-20
HL_transcript_68420	2.44	47	5.58	111	4.26	79	0.15	3	0.21	5	0.13	3	0.33	7	0	0	0.05	1	0	0	0	0	0	0	0.36	6	0	0	0	0	0	0	0	0	0	0	2.19207e-10	-6.59599	down	0.000973885	-3.27851	down	5.78055e-10	-7.20412	down	8.53722e-06	-3.46821	down	1.84285e-12
HL_transcript_68478	0.18	12	0.91	67	0.45	31	8.47	642	6.94	624	17.08	1543	4.35	340	2.86	231	5.54	388	4.16	350	13.97	978	7.8	642	2.38	147	3.67	305	5.2	353	2.34	164	3.85	242	7.57	549	3.85729e-09	4.04451	up	4.18696e-05	2.6555	up	1.53088e-05	2.91989	up	1.07532e-05	2.72712	up	4.15747e-11
HL_transcript_68698	3.89	211	3.52	195	5.92	310	0	0	0.41	27	0.04	2	0.42	24	1.41	85	0.65	34	0.05	3	0.12	6	0.04	2	0	0	0.48	30	0.2	10	0	0	0.02	1	0	0	1.74046e-22	-5.53918	down	6.567e-05	-3.37464	down	7.1996e-19	-8.07674	down	8.15845e-05	-2.12881	down	5.34676e-06
HL_transcript_69697	17.92	813	21.79	1013	18.47	807	1.84	87	1.36	76	2.37	134	1.6	78	0.08	4	0	0	0	0	0.91	40	0.44	22	0.05	2	0.36	19	0.05	2	0.14	6	0.41	16	0.2	9	6.63658e-06	-4.3474	down	1.3416e-23	-6.06714	down	5.29955e-62	-6.33243	down	0.00478241	-2.64433	down	6.23803e-33
HL_transcript_69902	0.26	13	0.36	18	0.36	17	4.22	229	4.85	312	6.23	403	1.69	94	4.67	270	2.21	111	4.02	243	7.13	358	3.65	215	2.15	95	4.13	246	5.54	269	3.79	190	4.59	207	5.33	277	4.61092e-19	4.11458	up	1.84239e-13	3.4944	up	2.32776e-22	3.70062	up	2.16246e-08	2.92787	up	2.26758e-21
HL_transcript_70002	4.75	89	4.74	92	4.25	77	0.09	1	0.29	6	0.59	13	0.7	14	0	0	0.24	4	0.64	14	0.4	7	0	0	0.28	4	0.98	21	0.49	8	0.12	2	0.63	10	0.64	12	0.00119513	-3.00793	down	2.3948e-06	-2.7072	down	3.09516e-07	-3.31179	down	0.00108448	-2.70876	down	1.89434e-08
HL_transcript_70158	3.14	273	3.16	282	2.23	187	7.27	666	6.13	666	8.64	943	6.69	632	4.58	446	5.75	487	6.22	632	8.39	709	9.16	911	4.72	352	8.12	815	8.47	695	5.28	448	7.7	585	8.16	715	3.24002e-07	1.69997	up	0.000496246	1.33103	up	0.000488623	1.16406	up	0.0061889	1.03188	up	0.000744335
HL_transcript_70165	7.55	160	6.31	137	7.51	153	3.01	67	1.31	34	0.74	19	1.26	28	0.67	15	1.33	27	0.91	22	0.41	8	1.02	24	0.32	5	1.5	36	1.14	22	1.29	26	2.09	38	1.2	25	6.33459e-10	-2.86378	down	6.70807e-06	-2.60369	down	3.65646e-09	-2.33851	down	3.25729e-09	-2.4975	down	8.04949e-05
HL_transcript_70192	1.48	130	1.72	154	2.03	172	0.2	18	0.18	19	0.84	93	0.62	59	0.31	30	0.09	7	10.85	1115	6.65	569	2.13	214	0.55	41	0.84	85	0.35	29	0.53	45	0.42	32	0.65	57	0.00100428	2.0699	up	0.00303921	-1.41958	down	8.26573e-07	-1.78958	down	0.00689965	-1.90537	down	0.00398139
HL_transcript_70297	3.22	161	2.67	137	2.67	129	0.47	24	0.34	21	0.59	37	0.08	4	0.12	6	0.1	4	0.11	6	0.31	15	0.08	4	0.05	2	0.22	12	0.24	11	0.63	30	0.83	36	0.37	18	3.85618e-09	-3.67492	down	7.00718e-13	-3.74439	down	2.5187e-07	-2.33397	down	4.84378e-22	-4.47929	down	1.53155e-11
HL_transcript_70357	193.58	4311	299.11	6864	200.17	4293	28.42	665	58.72	1627	119.53	3310	14.27	345	0.44	11	0.92	20	6.25	164	0.5	10	2.35	59	37.73	719	3.92	101	1.04	21	3.92	84	0.9	17	1.29	28	4.80525e-13	-5.41897	down	0.00434294	-2.78365	down	1.31044e-38	-6.72545	down	6.1229e-05	-3.402	down	0.00102392
HL_transcript_70688	18.13	148	19.2	164	19.01	149	9.7	83	10.11	102	8.04	80	6.42	57	9.05	84	7.42	60	4.25	42	1.77	14	5.07	46	8.47	59	6.67	64	7	53	8.75	67	8.42	61	3.44	28	3.92549e-05	-2.01073	down	0.000359705	-1.23245	down	0.00100016	-1.55905	down	5.27837e-05	-1.1772	down	2.9381e-05
HL_transcript_70726	15.89	453	11.15	327	12.36	339	3.99	119	5.51	195	3.54	126	3.92	121	4.66	149	6.16	171	2.81	94	1.79	49	1.12	36	1.99	48	3.74	123	0.88	23	0.81	22	2.79	69	1.43	41	2.93994e-07	-2.44633	down	0.000139728	-2.29524	down	3.68757e-10	-3.04409	down	0.000639619	-1.28637	down	1.49321e-07
HL_transcript_70841	34.26	1167	43.62	1527	54.23	1781	32.75	1174	20.62	875	15.82	673	14.81	548	23.13	885	20.5	682	11.09	443	21.41	708	10.06	389	13.09	382	20.83	821	18.19	583	22.1	729	18	537	25.33	868	0.00197986	-1.32119	down	6.2578e-06	-1.23295	down	1.73258e-05	-1.10525	down	0.000480743	-1.05273	down	0.000737516
HL_transcript_71048	15.73	422	19.23	531	17.72	458	10.28	290	8.92	298	8.64	289	4.43	129	5.64	170	4.31	113	4.24	134	0.42	11	0.98	30	2.31	53	1.74	54	1.9	48	1.74	45	1.66	39	1.04	28	0.000880741	-2.65916	down	9.03287e-25	-2.98531	down	3.18795e-33	-3.6534	down	5.76256e-16	-1.75733	down	5.30577e-08
HL_transcript_71224	2.79	130	4.24	202	2.02	90	0.13	6	0	0	0	0	0	0	0	0	0	0	0	0	0	0	0	0	0	0	0	0	0	0	0	0	0	0	0	0	1.71824e-13	-7.32687	down	3.38556e-16	-6.50536	down	7.88411e-13	-7.96098	down	1.2064e-18	-6.10997	down	8.11924e-13
HL_transcript_71287	25.53	750	31.46	951	29.02	822	17.44	539	14.78	541	10.67	391	13.25	423	13.44	444	13.37	384	10.65	368	10.52	300	8.3	277	9.56	240	9.41	320	9.54	263	14.24	405	14.39	370	11.24	332	8.07362e-08	-1.2679	down	1.09661e-12	-1.48831	down	1.53156e-08	-1.22238	down	8.24294e-09	-1.00293	down	1.45685e-06
HL_transcript_71288	54.4	1659	127.92	4011	59.49	1748	6.49	208	12.15	461	25.6	974	11.83	392	7	239	4.67	139	30.12	1080	7.27	215	4.52	156	10.47	273	6.29	222	6.75	193	5.75	169	4.13	110	11.64	357	0.00953266	-2.05125	down	8.09949e-10	-3.038	down	2.70989e-12	-3.50034	down	8.98498e-09	-2.94814	down	2.18777e-05
HL_transcript_71290	5.47	213	4.14	165	4.31	161	3.33	136	1.9	92	2.04	99	0.74	31	1.07	46	1.22	46	0.37	16	0.53	20	0.76	33	0.26	8	0.86	38	0.86	31	1.13	42	1.13	38	0.53	20	6.47282e-10	-2.76153	down	8.75328e-07	-2.5963	down	9.34387e-08	-2.42013	down	8.48918e-08	-2.032	down	0.00391314
HL_transcript_72036	0.35	12	1.19	43	0.34	11	7.56	284	7.95	355	7.98	357	8.68	337	8.56	344	7.11	248	1.31	54	2.09	72	5.32	216	5.15	158	2.12	87	8.07	272	3.22	111	2.59	81	3.48	125	0.00661163	2.24755	up	0.000351712	2.69901	up	0.00145633	2.11619	up	8.11223e-10	3.36742	up	2.70611e-09
HL_transcript_72060	80.49	2049	152.21	3988	100.79	2471	9.02	241	8.69	275	6.46	204	21.45	593	1.14	32	4.37	108	0.2	6	2.95	73	10.12	292	0.73	16	4.46	131	2.09	50	1.71	42	0.04	1	0	0	6.74877e-05	-3.75685	down	9.36802e-18	-4.93349	down	0.000333068	-5.05949	down	0.00162743	-2.57687	down	2.35113e-39
HL_transcript_72441	35.55	281	42.4	351	28.21	214	5.31	44	1.74	17	6.76	65	9.78	84	0.89	8	6.13	48	0.1	1	1.17	9	4.21	37	1.19	8	3.87	36	0.82	6	0.68	5	2.14	15	0.63	5	8.1573e-05	-3.53721	down	1.863e-09	-3.67227	down	1.87653e-20	-4.93965	down	0.00763145	-2.04056	down	9.33385e-09
HL_transcript_72567	23.58	508	15.3	339	21.7	450	1.64	37	2.24	60	1.09	29	3.54	82	7.01	169	2.1	44	0.9	22	2.3	48	0.62	15	3.93	72	9.68	242	2.15	43	0.9	18	0.07	1	0.6	13	6.26161e-10	-3.55423	down	0.00981024	-1.70338	down	1.52869e-17	-5.17295	down	0.000130923	-2.00218	down	5.46688e-24
HL_transcript_72623	2.18	110	1.37	71	2.16	106	8.44	451	5.65	358	11.06	703	6.8	375	6.37	363	5.47	270	8.7	517	15.35	758	17.8	1031	3.61	157	8.9	522	10.82	518	6.07	299	6.48	287	6.8	348	8.1853e-14	3.05443	up	0.000143196	1.955	up	2.17081e-07	1.62941	up	1.1064e-07	1.72709	up	3.44484e-06
HL_transcript_72650	43.97	1061	24.71	614	28.88	671	7.77	197	11.59	348	3.76	113	8.78	230	4.24	115	5.72	135	0.21	6	0.34	8	0.77	21	3.24	67	5.65	158	2.21	50	1.8	42	1.51	32	0.25	6	9.46445e-26	-5.67754	down	5.36068e-09	-2.87766	down	3.69016e-15	-4.71007	down	4.52483e-06	-2.13097	down	3.95037e-06
HL_transcript_72688	7.95	546	10.74	756	9.91	657	3.45	249	2.91	249	2.64	227	1.52	113	1.47	113	1.39	92	1.09	87	1.66	110	1.2	94	0.69	40	1.69	134	1.85	120	1.65	110	1.86	111	1.83	126	2.9684e-19	-2.56354	down	2.90806e-10	-2.57651	down	1.7522e-29	-2.5242	down	7.54463e-34	-2.57826	down	6.12874e-18
HL_transcript_72762	3.1	70	2.75	64	6.43	140	20.74	493	24.53	690	24.04	676	12.3	302	20.37	518	14.19	314	23.05	615	19.44	427	16.94	434	10.64	206	15.91	417	17.2	365	11.84	258	10.74	213	13.74	312	1.19623e-09	2.50269	up	3.43332e-05	1.83953	up	0.00046366	1.44906	up	2.02943e-05	1.89824	up	2.15043e-09
HL_transcript_72885	16.75	1090	6.85	456	15.33	961	35.2	2410	36.91	2996	42.04	3427	1.86	131	0.15	11	0.3	19	0	0	0.06	3	0.32	23	0.31	17	1.16	87	0.19	11	2.71	171	4.88	277	3.23	211	7.07609e-09	-5.4603	down	1.9199e-08	-3.89232	down	9.0517e-06	-1.93858	down	0.000209622	-2.93424	down	0.00156227
HL_transcript_73039	50.89	960	85.68	1669	70.71	1285	30.02	595	26.1	612	14.57	341	22.13	453	11.97	254	12.39	229	9.08	202	9.03	165	6.14	131	20.6	332	11.12	243	8.31	147	36.49	662	25.11	416	15.09	286	1.85637e-17	-2.77722	down	4.46208e-05	-2.09885	down	0.000137108	-1.52352	down	1.20105e-06	-1.94373	down	6.44634e-07
HL_transcript_73046	6.3	240	4.62	181	4.65	171	1.19	47	1.06	50	0.85	40	0.35	14	0.27	11	0.49	18	0.33	14	0.07	2	0.24	10	0.85	27	0.45	20	0.15	5	0.27	9	0.32	10	0.49	18	7.73959e-13	-4.18524	down	1.02075e-05	-2.9489	down	6.8074e-18	-3.96501	down	1.32629e-16	-3.51028	down	1.02656e-12
HL_transcript_73951	10.7	489	4.99	234	7.2	317	0.83	39	0.4	22	0.55	31	1.37	68	2.28	117	1.2	53	0.49	26	1.19	52	0.09	4	1.33	52	2.78	147	0.8	34	0.12	5	0.04	1	0	0	0.000241717	-3.08857	down	0.00187359	-1.96767	down	4.69978e-23	-6.99725	down	3.38638e-05	-2.01039	down	2.8685e-17
HL_transcript_74341	2.13	114	1.5	82	2.1	108	0.02	1	0.13	9	0.54	36	0.17	9	0.05	3	0.06	3	0	0	0.06	3	0.04	2	0.15	7	0.06	4	0.2	9	0.13	7	0.22	10	0.09	5	6.95413e-13	-5.22253	down	4.12821e-10	-3.4634	down	1.20511e-11	-3.69887	down	3.2016e-12	-3.80282	down	0.00247672
HL_transcript_74397	518.26	5249	368.57	3888	477.86	4651	13.96	148	30.11	377	16.92	210	90.01	990	10.14	116	8.65	86	28.69	349	8.99	88	3.95	44	10.8	93	36.22	429	1.37	12	2.18	20	1.75	15	5.87	59	2.65383e-10	-4.38049	down	5.67399e-06	-3.77563	down	2.50107e-56	-7.09606	down	0.000791924	-2.66276	down	1.11454e-39
HL_transcript_75170	1.51	50	1.97	67	2.54	81	5.35	187	5.44	225	4.75	197	5.04	182	7.04	263	5.26	171	6.5	254	5.31	171	6.65	251	4.09	116	7.08	272	10.28	321	3.82	123	5.05	147	4.34	145	8.05509e-10	1.87271	up	7.29706e-05	1.81887	up	0.00412429	1.01976	up	9.45107e-07	1.57084	up	0.000473398
HL_transcript_75957	8.86	86	18.81	192	11.66	109	3.07	31	4.51	54	2.5	30	3.7	39	0.9	9	3.47	33	1.48	17	1.03	9	2.09	22	2.85	23	2.1	24	2.05	18	2.11	19	2.76	23	2.17	21	4.05772e-07	-2.75918	down	1.09675e-05	-2.27123	down	1.72695e-07	-2.57917	down	0.007295	-1.85696	down	2.69498e-05
[truncated: 14 more columns]
