# Supplementary material for: Transcriptome profiling reveals the genes involved in tuberous root expansion in Pueraria (Pueraria montana var. thomsonii)
Source: BMC Plant Biol. 2023 Jun 26;23:338. doi: 10.1186/s12870-023-04303-x (PMC10291767; doi:10.1186/s12870-023-04303-x)
Supplement: Supplementary file 4 — Supplementary Material 4 [file 12870_2023_4303_MOESM4_ESM.xlsx]

## Sheet: P1 vs. P2
#GO_classify1	GO_classify2	All gene	DE gene	Genes
#Total_gene		33348	2623
cellular component	extracellular region	346	58	HL_transcript_44061;HL_transcript_65065;HL_transcript_39037;HL_transcript_52881;HL_transcript_22873;HL_transcript_39051;HL_transcript_22399;HL_transcript_17159;HL_transcript_58498;HL_transcript_43014;HL_transcript_15788;HL_transcript_30528;HL_transcript_13733;HL_transcript_17192;HL_transcript_11437;HL_transcript_2663;HL_transcript_66614;HL_transcript_12370;HL_transcript_33222;HL_transcript_17814;…
cellular component	cell	15784	1114	HL_transcript_29529;HL_transcript_13816;HL_transcript_17385;HL_transcript_9907;HL_transcript_56645;HL_transcript_46841;HL_transcript_1564;HL_transcript_12622;HL_transcript_31605;HL_transcript_34320;HL_transcript_229;HL_transcript_5605;HL_transcript_56934;HL_transcript_4192;HL_transcript_25503;HL_transcript_17106;HL_transcript_18273;HL_transcript_63461;HL_transcript_8164;HL_transcript_23753;HL_tra…
cellular component	nucleoid	27	1	HL_transcript_66126
cellular component	membrane	12226	1025	HL_transcript_22873;HL_transcript_27823;HL_transcript_10022;HL_transcript_21093;HL_transcript_52293;HL_transcript_1152;HL_transcript_59490;HL_transcript_71446;HL_transcript_67832;HL_transcript_53046;HL_transcript_48570;HL_transcript_9808;HL_transcript_59013;HL_transcript_63470;HL_transcript_4951;HL_transcript_49913;HL_transcript_13772;HL_transcript_8735;HL_transcript_39818;HL_transcript_3238;HL_t…
cellular component	virion	138	8	HL_transcript_149;HL_transcript_1540;HL_transcript_49914;HL_transcript_18323;HL_transcript_15915;HL_transcript_66608;HL_transcript_61875;HL_transcript_46015
cellular component	cell junction	506	51	HL_transcript_5244;HL_transcript_67849;HL_transcript_56341;HL_transcript_37725;HL_transcript_5977;HL_transcript_31646;HL_transcript_56761;HL_transcript_66577;HL_transcript_8451;HL_transcript_5218;HL_transcript_24921;HL_transcript_18171;HL_transcript_51051;HL_transcript_52345;HL_transcript_64740;HL_transcript_10164;HL_transcript_41484;HL_transcript_10995;HL_transcript_10916;HL_transcript_39307;HL_…
cellular component	membrane-enclosed lumen	1220	41	HL_transcript_1864;HL_transcript_8017;HL_transcript_72169;HL_transcript_15191;HL_transcript_23592;HL_transcript_70339;HL_transcript_46329;HL_transcript_2619;HL_transcript_38961;HL_transcript_50392;HL_transcript_44456;HL_transcript_23700;HL_transcript_25702;HL_transcript_58669;HL_transcript_1381;HL_transcript_44881;HL_transcript_24190;HL_transcript_33925;HL_transcript_1506;HL_transcript_30294;HL_t…
cellular component	macromolecular complex	4101	163	HL_transcript_29900;HL_transcript_69936;HL_transcript_11217;HL_transcript_5276;HL_transcript_66865;HL_transcript_34613;HL_transcript_15728;HL_transcript_18902;HL_transcript_59516;HL_transcript_6070;HL_transcript_3514;HL_transcript_7927;HL_transcript_46841;HL_transcript_12137;HL_transcript_1261;HL_transcript_27522;HL_transcript_18829;HL_transcript_7130;HL_transcript_40946;HL_transcript_57405;HL_tr…
cellular component	organelle	10597	709	HL_transcript_29529;HL_transcript_13816;HL_transcript_4898;HL_transcript_64058;HL_transcript_17385;HL_transcript_56645;HL_transcript_46841;HL_transcript_63576;HL_transcript_1564;HL_transcript_12622;HL_transcript_3514;HL_transcript_34320;HL_transcript_31605;HL_transcript_229;HL_transcript_34344;HL_transcript_5605;HL_transcript_15728;HL_transcript_56934;HL_transcript_29982;HL_transcript_17106;HL_tr…
cellular component	extracellular region part	62	13	HL_transcript_21556;HL_transcript_33222;HL_transcript_38173;HL_transcript_44061;HL_transcript_56600;HL_transcript_56397;HL_transcript_16784;HL_transcript_67508;HL_transcript_15788;HL_transcript_53737;HL_transcript_40606;HL_transcript_51202;HL_transcript_11437
cellular component	organelle part	4895	238	HL_transcript_7267;HL_transcript_30294;HL_transcript_57537;HL_transcript_15654;HL_transcript_1016;HL_transcript_59652;HL_transcript_1193;HL_transcript_44881;HL_transcript_15072;HL_transcript_56986;HL_transcript_1381;HL_transcript_20033;HL_transcript_48856;HL_transcript_8816;HL_transcript_38961;HL_transcript_44456;HL_transcript_37060;HL_transcript_46329;HL_transcript_66901;HL_transcript_25227;HL_t…
cellular component	virion part	138	8	HL_transcript_1540;HL_transcript_149;HL_transcript_46015;HL_transcript_15915;HL_transcript_66608;HL_transcript_61875;HL_transcript_18323;HL_transcript_49914
cellular component	membrane part	10513	890	HL_transcript_35518;HL_transcript_54561;HL_transcript_16146;HL_transcript_43345;HL_transcript_4689;HL_transcript_50101;HL_transcript_18839;HL_transcript_41669;HL_transcript_58971;HL_transcript_54286;HL_transcript_23174;HL_transcript_60133;HL_transcript_30508;HL_transcript_29489;HL_transcript_32789;HL_transcript_72600;HL_transcript_26251;HL_transcript_14783;HL_transcript_55794;HL_transcript_33184;…
cellular component	cell part	15715	1107	HL_transcript_17799;HL_transcript_60079;HL_transcript_30014;HL_transcript_69094;HL_transcript_7506;HL_transcript_2163;HL_transcript_24045;HL_transcript_1506;HL_transcript_3390;HL_transcript_18145;HL_transcript_55893;HL_transcript_18847;HL_transcript_65275;HL_transcript_14447;HL_transcript_5276;HL_transcript_8523;HL_transcript_4876;HL_transcript_13104;HL_transcript_41905;HL_transcript_13521;HL_tra…
cellular component	symplast	506	51	HL_transcript_67849;HL_transcript_5977;HL_transcript_56341;HL_transcript_37725;HL_transcript_31646;HL_transcript_66577;HL_transcript_56761;HL_transcript_5244;HL_transcript_18171;HL_transcript_51051;HL_transcript_52345;HL_transcript_8451;HL_transcript_24921;HL_transcript_5218;HL_transcript_64740;HL_transcript_10164;HL_transcript_41484;HL_transcript_10916;HL_transcript_10995;HL_transcript_39307;HL_…
cellular component	supramolecular complex	160	8	HL_transcript_12962;HL_transcript_2853;HL_transcript_5276;HL_transcript_63925;HL_transcript_12403;HL_transcript_56986;HL_transcript_72643;HL_transcript_43145
molecular function	transcription factor activity, protein binding	252	13	HL_transcript_15809;HL_transcript_55857;HL_transcript_64171;HL_transcript_28393;HL_transcript_63461;HL_transcript_66371;HL_transcript_14131;HL_transcript_5971;HL_transcript_22705;HL_transcript_73375;HL_transcript_62310;HL_transcript_58388;HL_transcript_30157
molecular function	nucleic acid binding transcription factor activity	951	121	HL_transcript_69936;HL_transcript_5352;HL_transcript_36036;HL_transcript_40723;HL_transcript_31605;HL_transcript_39065;HL_transcript_8523;HL_transcript_17074;HL_transcript_72747;HL_transcript_53323;HL_transcript_47293;HL_transcript_48700;HL_transcript_15792;HL_transcript_53920;HL_transcript_8110;HL_transcript_56695;HL_transcript_29982;HL_transcript_58388;HL_transcript_2056;HL_transcript_17106;HL_…
molecular function	catalytic activity	17805	1400	HL_transcript_48717;HL_transcript_53635;HL_transcript_23014;HL_transcript_28413;HL_transcript_70307;HL_transcript_16446;HL_transcript_31190;HL_transcript_53737;HL_transcript_55021;HL_transcript_25416;HL_transcript_53394;HL_transcript_26918;HL_transcript_14710;HL_transcript_13398;HL_transcript_48611;HL_transcript_70404;HL_transcript_11053;HL_transcript_44655;HL_transcript_19179;HL_transcript_50187…
molecular function	signal transducer activity	679	53	HL_transcript_38064;HL_transcript_63796;HL_transcript_56341;HL_transcript_5220;HL_transcript_56736;HL_transcript_71199;HL_transcript_50900;HL_transcript_26251;HL_transcript_4729;HL_transcript_4758;HL_transcript_27465;HL_transcript_59990;HL_transcript_52345;HL_transcript_55894;HL_transcript_16471;HL_transcript_43612;HL_transcript_22447;HL_transcript_16215;HL_transcript_4347;HL_transcript_43706;HL_…
molecular function	structural molecule activity	922	50	HL_transcript_28324;HL_transcript_73199;HL_transcript_263;HL_transcript_18829;HL_transcript_55315;HL_transcript_59100;HL_transcript_978;HL_transcript_40946;HL_transcript_52938;HL_transcript_30256;HL_transcript_12403;HL_transcript_5758;HL_transcript_48911;HL_transcript_5241;HL_transcript_73480;HL_transcript_30469;HL_transcript_12962;HL_transcript_50609;HL_transcript_62306;HL_transcript_47536;HL_tr…
molecular function	transporter activity	1999	199	HL_transcript_66681;HL_transcript_23225;HL_transcript_8816;HL_transcript_11832;HL_transcript_72169;HL_transcript_34130;HL_transcript_34211;HL_transcript_66901;HL_transcript_26542;HL_transcript_1456;HL_transcript_35037;HL_transcript_1016;HL_transcript_64558;HL_transcript_72083;HL_transcript_51109;HL_transcript_59652;HL_transcript_3252;HL_transcript_48075;HL_transcript_17338;HL_transcript_9790;HL_t…
molecular function	binding	18402	1367	HL_transcript_57560;HL_transcript_61552;HL_transcript_12068;HL_transcript_36917;HL_transcript_25977;HL_transcript_71666;HL_transcript_70165;HL_transcript_38395;HL_transcript_69968;HL_transcript_14826;HL_transcript_30908;HL_transcript_64162;HL_transcript_72024;HL_transcript_1261;HL_transcript_67126;HL_transcript_49914;HL_transcript_4774;HL_transcript_42653;HL_transcript_53907;HL_transcript_68454;H…
molecular function	electron carrier activity	185	18	HL_transcript_27258;HL_transcript_35518;HL_transcript_22692;HL_transcript_33878;HL_transcript_47544;HL_transcript_58370;HL_transcript_44456;HL_transcript_35458;HL_transcript_26595;HL_transcript_75313;HL_transcript_34219;HL_transcript_15533;HL_transcript_46987;HL_transcript_7081;HL_transcript_7094;HL_transcript_6986;HL_transcript_63372;HL_transcript_20045
molecular function	antioxidant activity	164	17	HL_transcript_61088;HL_transcript_38961;HL_transcript_74069;HL_transcript_29715;HL_transcript_46314;HL_transcript_72286;HL_transcript_56453;HL_transcript_17826;HL_transcript_48532;HL_transcript_23452;HL_transcript_17264;HL_transcript_12209;HL_transcript_12290;HL_transcript_28093;HL_transcript_18847;HL_transcript_52410;HL_transcript_26917
molecular function	metallochaperone activity	3	0
molecular function	protein tag	6	0
molecular function	nutrient reservoir activity	13	0
molecular function	molecular transducer activity	414	43	HL_transcript_4347;HL_transcript_17976;HL_transcript_22447;HL_transcript_19319;HL_transcript_43612;HL_transcript_58259;HL_transcript_19549;HL_transcript_5618;HL_transcript_19839;HL_transcript_68286;HL_transcript_45740;HL_transcript_56736;HL_transcript_63470;HL_transcript_5220;HL_transcript_4729;HL_transcript_4758;HL_transcript_38064;HL_transcript_63768;HL_transcript_65005;HL_transcript_63796;HL_t…
molecular function	molecular function regulator	483	45	HL_transcript_61217;HL_transcript_65150;HL_transcript_19549;HL_transcript_19138;HL_transcript_19839;HL_transcript_37347;HL_transcript_68286;HL_transcript_18614;HL_transcript_17976;HL_transcript_21496;HL_transcript_72441;HL_transcript_19319;HL_transcript_58259;HL_transcript_52881;HL_transcript_38265;HL_transcript_50449;HL_transcript_19743;HL_transcript_3663;HL_transcript_19348;HL_transcript_34471;…
biological process	reproduction	559	32	HL_transcript_10523;HL_transcript_24190;HL_transcript_35669;HL_transcript_3189;HL_transcript_30317;HL_transcript_70307;HL_transcript_72291;HL_transcript_57034;HL_transcript_6598;HL_transcript_71263;HL_transcript_25227;HL_transcript_33135;HL_transcript_70339;HL_transcript_47663;HL_transcript_19724;HL_transcript_10916;HL_transcript_53562;HL_transcript_35698;HL_transcript_32509;HL_transcript_18917;H…
biological process	cell killing	3	1	HL_transcript_18584
biological process	immune system process	151	11	HL_transcript_15788;HL_transcript_35220;HL_transcript_40606;HL_transcript_23225;HL_transcript_40771;HL_transcript_33222;HL_transcript_42252;HL_transcript_18838;HL_transcript_70307;HL_transcript_35797;HL_transcript_19239
biological process	metabolic process	17093	1248	HL_transcript_55984;HL_transcript_4370;HL_transcript_11313;HL_transcript_57906;HL_transcript_44456;HL_transcript_75134;HL_transcript_38669;HL_transcript_19982;HL_transcript_25227;HL_transcript_48532;HL_transcript_64692;HL_transcript_30294;HL_transcript_30310;HL_transcript_42519;HL_transcript_59706;HL_transcript_18470;HL_transcript_12430;HL_transcript_18349;HL_transcript_10325;HL_transcript_62287;…
biological process	cellular process	17603	1244	HL_transcript_36260;HL_transcript_52938;HL_transcript_70080;HL_transcript_22484;HL_transcript_15339;HL_transcript_2619;HL_transcript_978;HL_transcript_22022;HL_transcript_5688;HL_transcript_14995;HL_transcript_25883;HL_transcript_33689;HL_transcript_22262;HL_transcript_30619;HL_transcript_62310;HL_transcript_36773;HL_transcript_52135;HL_transcript_16003;HL_transcript_12290;HL_transcript_55314;HL_…
biological process	reproductive process	555	32	HL_transcript_39373;HL_transcript_15533;HL_transcript_67849;HL_transcript_31422;HL_transcript_56934;HL_transcript_7373;HL_transcript_4758;HL_transcript_43976;HL_transcript_51051;HL_transcript_33878;HL_transcript_44960;HL_transcript_71509;HL_transcript_32509;HL_transcript_18917;HL_transcript_53562;HL_transcript_35698;HL_transcript_10916;HL_transcript_19724;HL_transcript_70339;HL_transcript_47663;H…
biological process	biological adhesion	5	0
biological process	signaling	2939	240	HL_transcript_50978;HL_transcript_47261;HL_transcript_69902;HL_transcript_35432;HL_transcript_4609;HL_transcript_38740;HL_transcript_37684;HL_transcript_56286;HL_transcript_50822;HL_transcript_23435;HL_transcript_44528;HL_transcript_17535;HL_transcript_37236;HL_transcript_22854;HL_transcript_57034;HL_transcript_36051;HL_transcript_9222;HL_transcript_55838;HL_transcript_61069;HL_transcript_25761;H…
biological process	multicellular organismal process	920	67	HL_transcript_18917;HL_transcript_1747;HL_transcript_6283;HL_transcript_39051;HL_transcript_46787;HL_transcript_38724;HL_transcript_48243;HL_transcript_43976;HL_transcript_54568;HL_transcript_15533;HL_transcript_67849;HL_transcript_35545;HL_transcript_53998;HL_transcript_33878;HL_transcript_56792;HL_transcript_24242;HL_transcript_70307;HL_transcript_39123;HL_transcript_56612;HL_transcript_72291;H…
biological process	developmental process	934	62	HL_transcript_33878;HL_transcript_56792;HL_transcript_53998;HL_transcript_43324;HL_transcript_43976;HL_transcript_48243;HL_transcript_38724;HL_transcript_7373;HL_transcript_22705;HL_transcript_74543;HL_transcript_56934;HL_transcript_54568;HL_transcript_35545;HL_transcript_15533;HL_transcript_33467;HL_transcript_19724;HL_transcript_30528;HL_transcript_39051;HL_transcript_10995;HL_transcript_46643;…
biological process	growth	133	5	HL_transcript_72291;HL_transcript_30508;HL_transcript_12188;HL_transcript_70628;HL_transcript_38018
biological process	locomotion	5	0
biological process	single-organism process	11917	1034	HL_transcript_53839;HL_transcript_8870;HL_transcript_3049;HL_transcript_26643;HL_transcript_1520;HL_transcript_67146;HL_transcript_13526;HL_transcript_23746;HL_transcript_37148;HL_transcript_38975;HL_transcript_33925;HL_transcript_39552;HL_transcript_73394;HL_transcript_17308;HL_transcript_17669;HL_transcript_16016;HL_transcript_12566;HL_transcript_13698;HL_transcript_38862;HL_transcript_71509;HL…
biological process	rhythmic process	14	3	HL_transcript_15654;HL_transcript_71443;HL_transcript_16191
biological process	response to stimulus	5679	478	HL_transcript_72286;HL_transcript_71263;HL_transcript_1761;HL_transcript_47663;HL_transcript_44884;HL_transcript_22305;HL_transcript_70628;HL_transcript_70669;HL_transcript_20093;HL_transcript_22449;HL_transcript_51860;HL_transcript_25312;HL_transcript_40495;HL_transcript_38961;HL_transcript_46393;HL_transcript_23225;HL_transcript_72291;HL_transcript_23435;HL_transcript_44528;HL_transcript_57034;…
biological process	localization	3856	288	HL_transcript_5241;HL_transcript_14450;HL_transcript_60685;HL_transcript_42869;HL_transcript_10876;HL_transcript_62707;HL_transcript_3004;HL_transcript_6925;HL_transcript_67915;HL_transcript_5802;HL_transcript_60525;HL_transcript_5661;HL_transcript_31441;HL_transcript_34132;HL_transcript_45414;HL_transcript_17354;HL_transcript_3858;HL_transcript_62695;HL_transcript_10494;HL_transcript_18639;HL_tr…
biological process	multi-organism process	467	36	HL_transcript_40771;HL_transcript_28943;HL_transcript_53562;HL_transcript_10916;HL_transcript_5456;HL_transcript_58498;HL_transcript_73769;HL_transcript_42252;HL_transcript_32509;HL_transcript_71509;HL_transcript_41905;HL_transcript_10325;HL_transcript_72965;HL_transcript_51051;HL_transcript_44960;HL_transcript_35797;HL_transcript_31422;HL_transcript_39373;HL_transcript_67849;HL_transcript_4758;H…
biological process	biological regulation	7321	582	HL_transcript_65005;HL_transcript_8110;HL_transcript_22705;HL_transcript_56736;HL_transcript_5667;HL_transcript_63470;HL_transcript_48570;HL_transcript_50900;HL_transcript_39065;HL_transcript_6744;HL_transcript_36036;HL_transcript_4878;HL_transcript_4205;HL_transcript_48700;HL_transcript_5602;HL_transcript_71459;HL_transcript_14311;HL_transcript_59490;HL_transcript_21496;HL_transcript_52293;HL_tr…
biological process	cellular component organization or biogenesis	3278	177	HL_transcript_43014;HL_transcript_10995;HL_transcript_44304;HL_transcript_6886;HL_transcript_29653;HL_transcript_3514;HL_transcript_7927;HL_transcript_12137;HL_transcript_229;HL_transcript_29900;HL_transcript_51898;HL_transcript_54537;HL_transcript_67788;HL_transcript_356;HL_transcript_41905;HL_transcript_58388;HL_transcript_44427;HL_transcript_34613;HL_transcript_63598;HL_transcript_33240;HL_tra…
biological process	detoxification	189	21	HL_transcript_56453;HL_transcript_72286;HL_transcript_38961;HL_transcript_74069;HL_transcript_29715;HL_transcript_46314;HL_transcript_61088;HL_transcript_18847;HL_transcript_52410;HL_transcript_26917;HL_transcript_19460;HL_transcript_35586;HL_transcript_12290;HL_transcript_28093;HL_transcript_59470;HL_transcript_17826;HL_transcript_48532;HL_transcript_23452;HL_transcript_60550;HL_transcript_17264…

## Sheet: P1 vs. P3
#GO_classify1	GO_classify2	All gene	DE gene	Genes
#Total_gene		33348	2623
cellular component	extracellular region	346	58	HL_transcript_44061;HL_transcript_65065;HL_transcript_39037;HL_transcript_52881;HL_transcript_22873;HL_transcript_39051;HL_transcript_22399;HL_transcript_17159;HL_transcript_58498;HL_transcript_43014;HL_transcript_15788;HL_transcript_30528;HL_transcript_13733;HL_transcript_17192;HL_transcript_11437;HL_transcript_2663;HL_transcript_66614;HL_transcript_12370;HL_transcript_33222;HL_transcript_17814;…
cellular component	cell	15784	1114	HL_transcript_29529;HL_transcript_13816;HL_transcript_17385;HL_transcript_9907;HL_transcript_56645;HL_transcript_46841;HL_transcript_1564;HL_transcript_12622;HL_transcript_31605;HL_transcript_34320;HL_transcript_229;HL_transcript_5605;HL_transcript_56934;HL_transcript_4192;HL_transcript_25503;HL_transcript_17106;HL_transcript_18273;HL_transcript_63461;HL_transcript_8164;HL_transcript_23753;HL_tra…
cellular component	nucleoid	27	1	HL_transcript_66126
cellular component	membrane	12226	1025	HL_transcript_22873;HL_transcript_27823;HL_transcript_10022;HL_transcript_21093;HL_transcript_52293;HL_transcript_1152;HL_transcript_59490;HL_transcript_71446;HL_transcript_67832;HL_transcript_53046;HL_transcript_48570;HL_transcript_9808;HL_transcript_59013;HL_transcript_63470;HL_transcript_4951;HL_transcript_49913;HL_transcript_13772;HL_transcript_8735;HL_transcript_39818;HL_transcript_3238;HL_t…
cellular component	virion	138	8	HL_transcript_149;HL_transcript_1540;HL_transcript_49914;HL_transcript_18323;HL_transcript_15915;HL_transcript_66608;HL_transcript_61875;HL_transcript_46015
cellular component	cell junction	506	51	HL_transcript_5244;HL_transcript_67849;HL_transcript_56341;HL_transcript_37725;HL_transcript_5977;HL_transcript_31646;HL_transcript_56761;HL_transcript_66577;HL_transcript_8451;HL_transcript_5218;HL_transcript_24921;HL_transcript_18171;HL_transcript_51051;HL_transcript_52345;HL_transcript_64740;HL_transcript_10164;HL_transcript_41484;HL_transcript_10995;HL_transcript_10916;HL_transcript_39307;HL_…
cellular component	membrane-enclosed lumen	1220	41	HL_transcript_1864;HL_transcript_8017;HL_transcript_72169;HL_transcript_15191;HL_transcript_23592;HL_transcript_70339;HL_transcript_46329;HL_transcript_2619;HL_transcript_38961;HL_transcript_50392;HL_transcript_44456;HL_transcript_23700;HL_transcript_25702;HL_transcript_58669;HL_transcript_1381;HL_transcript_44881;HL_transcript_24190;HL_transcript_33925;HL_transcript_1506;HL_transcript_30294;HL_t…
cellular component	macromolecular complex	4101	163	HL_transcript_29900;HL_transcript_69936;HL_transcript_11217;HL_transcript_5276;HL_transcript_66865;HL_transcript_34613;HL_transcript_15728;HL_transcript_18902;HL_transcript_59516;HL_transcript_6070;HL_transcript_3514;HL_transcript_7927;HL_transcript_46841;HL_transcript_12137;HL_transcript_1261;HL_transcript_27522;HL_transcript_18829;HL_transcript_7130;HL_transcript_40946;HL_transcript_57405;HL_tr…
cellular component	organelle	10597	709	HL_transcript_29529;HL_transcript_13816;HL_transcript_4898;HL_transcript_64058;HL_transcript_17385;HL_transcript_56645;HL_transcript_46841;HL_transcript_63576;HL_transcript_1564;HL_transcript_12622;HL_transcript_3514;HL_transcript_34320;HL_transcript_31605;HL_transcript_229;HL_transcript_34344;HL_transcript_5605;HL_transcript_15728;HL_transcript_56934;HL_transcript_29982;HL_transcript_17106;HL_tr…
cellular component	extracellular region part	62	13	HL_transcript_21556;HL_transcript_33222;HL_transcript_38173;HL_transcript_44061;HL_transcript_56600;HL_transcript_56397;HL_transcript_16784;HL_transcript_67508;HL_transcript_15788;HL_transcript_53737;HL_transcript_40606;HL_transcript_51202;HL_transcript_11437
cellular component	organelle part	4895	238	HL_transcript_7267;HL_transcript_30294;HL_transcript_57537;HL_transcript_15654;HL_transcript_1016;HL_transcript_59652;HL_transcript_1193;HL_transcript_44881;HL_transcript_15072;HL_transcript_56986;HL_transcript_1381;HL_transcript_20033;HL_transcript_48856;HL_transcript_8816;HL_transcript_38961;HL_transcript_44456;HL_transcript_37060;HL_transcript_46329;HL_transcript_66901;HL_transcript_25227;HL_t…
cellular component	virion part	138	8	HL_transcript_1540;HL_transcript_149;HL_transcript_46015;HL_transcript_15915;HL_transcript_66608;HL_transcript_61875;HL_transcript_18323;HL_transcript_49914
cellular component	membrane part	10513	890	HL_transcript_35518;HL_transcript_54561;HL_transcript_16146;HL_transcript_43345;HL_transcript_4689;HL_transcript_50101;HL_transcript_18839;HL_transcript_41669;HL_transcript_58971;HL_transcript_54286;HL_transcript_23174;HL_transcript_60133;HL_transcript_30508;HL_transcript_29489;HL_transcript_32789;HL_transcript_72600;HL_transcript_26251;HL_transcript_14783;HL_transcript_55794;HL_transcript_33184;…
cellular component	cell part	15715	1107	HL_transcript_17799;HL_transcript_60079;HL_transcript_30014;HL_transcript_69094;HL_transcript_7506;HL_transcript_2163;HL_transcript_24045;HL_transcript_1506;HL_transcript_3390;HL_transcript_18145;HL_transcript_55893;HL_transcript_18847;HL_transcript_65275;HL_transcript_14447;HL_transcript_5276;HL_transcript_8523;HL_transcript_4876;HL_transcript_13104;HL_transcript_41905;HL_transcript_13521;HL_tra…
cellular component	symplast	506	51	HL_transcript_67849;HL_transcript_5977;HL_transcript_56341;HL_transcript_37725;HL_transcript_31646;HL_transcript_66577;HL_transcript_56761;HL_transcript_5244;HL_transcript_18171;HL_transcript_51051;HL_transcript_52345;HL_transcript_8451;HL_transcript_24921;HL_transcript_5218;HL_transcript_64740;HL_transcript_10164;HL_transcript_41484;HL_transcript_10916;HL_transcript_10995;HL_transcript_39307;HL_…
cellular component	supramolecular complex	160	8	HL_transcript_12962;HL_transcript_2853;HL_transcript_5276;HL_transcript_63925;HL_transcript_12403;HL_transcript_56986;HL_transcript_72643;HL_transcript_43145
molecular function	transcription factor activity, protein binding	252	13	HL_transcript_15809;HL_transcript_55857;HL_transcript_64171;HL_transcript_28393;HL_transcript_63461;HL_transcript_66371;HL_transcript_14131;HL_transcript_5971;HL_transcript_22705;HL_transcript_73375;HL_transcript_62310;HL_transcript_58388;HL_transcript_30157
molecular function	nucleic acid binding transcription factor activity	951	121	HL_transcript_69936;HL_transcript_5352;HL_transcript_36036;HL_transcript_40723;HL_transcript_31605;HL_transcript_39065;HL_transcript_8523;HL_transcript_17074;HL_transcript_72747;HL_transcript_53323;HL_transcript_47293;HL_transcript_48700;HL_transcript_15792;HL_transcript_53920;HL_transcript_8110;HL_transcript_56695;HL_transcript_29982;HL_transcript_58388;HL_transcript_2056;HL_transcript_17106;HL_…
molecular function	catalytic activity	17805	1400	HL_transcript_48717;HL_transcript_53635;HL_transcript_23014;HL_transcript_28413;HL_transcript_70307;HL_transcript_16446;HL_transcript_31190;HL_transcript_53737;HL_transcript_55021;HL_transcript_25416;HL_transcript_53394;HL_transcript_26918;HL_transcript_14710;HL_transcript_13398;HL_transcript_48611;HL_transcript_70404;HL_transcript_11053;HL_transcript_44655;HL_transcript_19179;HL_transcript_50187…
molecular function	signal transducer activity	679	53	HL_transcript_38064;HL_transcript_63796;HL_transcript_56341;HL_transcript_5220;HL_transcript_56736;HL_transcript_71199;HL_transcript_50900;HL_transcript_26251;HL_transcript_4729;HL_transcript_4758;HL_transcript_27465;HL_transcript_59990;HL_transcript_52345;HL_transcript_55894;HL_transcript_16471;HL_transcript_43612;HL_transcript_22447;HL_transcript_16215;HL_transcript_4347;HL_transcript_43706;HL_…
molecular function	structural molecule activity	922	50	HL_transcript_28324;HL_transcript_73199;HL_transcript_263;HL_transcript_18829;HL_transcript_55315;HL_transcript_59100;HL_transcript_978;HL_transcript_40946;HL_transcript_52938;HL_transcript_30256;HL_transcript_12403;HL_transcript_5758;HL_transcript_48911;HL_transcript_5241;HL_transcript_73480;HL_transcript_30469;HL_transcript_12962;HL_transcript_50609;HL_transcript_62306;HL_transcript_47536;HL_tr…
molecular function	transporter activity	1999	199	HL_transcript_66681;HL_transcript_23225;HL_transcript_8816;HL_transcript_11832;HL_transcript_72169;HL_transcript_34130;HL_transcript_34211;HL_transcript_66901;HL_transcript_26542;HL_transcript_1456;HL_transcript_35037;HL_transcript_1016;HL_transcript_64558;HL_transcript_72083;HL_transcript_51109;HL_transcript_59652;HL_transcript_3252;HL_transcript_48075;HL_transcript_17338;HL_transcript_9790;HL_t…
molecular function	binding	18402	1367	HL_transcript_57560;HL_transcript_61552;HL_transcript_12068;HL_transcript_36917;HL_transcript_25977;HL_transcript_71666;HL_transcript_70165;HL_transcript_38395;HL_transcript_69968;HL_transcript_14826;HL_transcript_30908;HL_transcript_64162;HL_transcript_72024;HL_transcript_1261;HL_transcript_67126;HL_transcript_49914;HL_transcript_4774;HL_transcript_42653;HL_transcript_53907;HL_transcript_68454;H…
molecular function	electron carrier activity	185	18	HL_transcript_27258;HL_transcript_35518;HL_transcript_22692;HL_transcript_33878;HL_transcript_47544;HL_transcript_58370;HL_transcript_44456;HL_transcript_35458;HL_transcript_26595;HL_transcript_75313;HL_transcript_34219;HL_transcript_15533;HL_transcript_46987;HL_transcript_7081;HL_transcript_7094;HL_transcript_6986;HL_transcript_63372;HL_transcript_20045
molecular function	antioxidant activity	164	17	HL_transcript_61088;HL_transcript_38961;HL_transcript_74069;HL_transcript_29715;HL_transcript_46314;HL_transcript_72286;HL_transcript_56453;HL_transcript_17826;HL_transcript_48532;HL_transcript_23452;HL_transcript_17264;HL_transcript_12209;HL_transcript_12290;HL_transcript_28093;HL_transcript_18847;HL_transcript_52410;HL_transcript_26917
molecular function	metallochaperone activity	3	0
molecular function	protein tag	6	0
molecular function	nutrient reservoir activity	13	0
molecular function	molecular transducer activity	414	43	HL_transcript_4347;HL_transcript_17976;HL_transcript_22447;HL_transcript_19319;HL_transcript_43612;HL_transcript_58259;HL_transcript_19549;HL_transcript_5618;HL_transcript_19839;HL_transcript_68286;HL_transcript_45740;HL_transcript_56736;HL_transcript_63470;HL_transcript_5220;HL_transcript_4729;HL_transcript_4758;HL_transcript_38064;HL_transcript_63768;HL_transcript_65005;HL_transcript_63796;HL_t…
molecular function	molecular function regulator	483	45	HL_transcript_61217;HL_transcript_65150;HL_transcript_19549;HL_transcript_19138;HL_transcript_19839;HL_transcript_37347;HL_transcript_68286;HL_transcript_18614;HL_transcript_17976;HL_transcript_21496;HL_transcript_72441;HL_transcript_19319;HL_transcript_58259;HL_transcript_52881;HL_transcript_38265;HL_transcript_50449;HL_transcript_19743;HL_transcript_3663;HL_transcript_19348;HL_transcript_34471;…
biological process	reproduction	559	32	HL_transcript_10523;HL_transcript_24190;HL_transcript_35669;HL_transcript_3189;HL_transcript_30317;HL_transcript_70307;HL_transcript_72291;HL_transcript_57034;HL_transcript_6598;HL_transcript_71263;HL_transcript_25227;HL_transcript_33135;HL_transcript_70339;HL_transcript_47663;HL_transcript_19724;HL_transcript_10916;HL_transcript_53562;HL_transcript_35698;HL_transcript_32509;HL_transcript_18917;H…
biological process	cell killing	3	1	HL_transcript_18584
biological process	immune system process	151	11	HL_transcript_15788;HL_transcript_35220;HL_transcript_40606;HL_transcript_23225;HL_transcript_40771;HL_transcript_33222;HL_transcript_42252;HL_transcript_18838;HL_transcript_70307;HL_transcript_35797;HL_transcript_19239
biological process	metabolic process	17093	1248	HL_transcript_55984;HL_transcript_4370;HL_transcript_11313;HL_transcript_57906;HL_transcript_44456;HL_transcript_75134;HL_transcript_38669;HL_transcript_19982;HL_transcript_25227;HL_transcript_48532;HL_transcript_64692;HL_transcript_30294;HL_transcript_30310;HL_transcript_42519;HL_transcript_59706;HL_transcript_18470;HL_transcript_12430;HL_transcript_18349;HL_transcript_10325;HL_transcript_62287;…
biological process	cellular process	17603	1244	HL_transcript_36260;HL_transcript_52938;HL_transcript_70080;HL_transcript_22484;HL_transcript_15339;HL_transcript_2619;HL_transcript_978;HL_transcript_22022;HL_transcript_5688;HL_transcript_14995;HL_transcript_25883;HL_transcript_33689;HL_transcript_22262;HL_transcript_30619;HL_transcript_62310;HL_transcript_36773;HL_transcript_52135;HL_transcript_16003;HL_transcript_12290;HL_transcript_55314;HL_…
biological process	reproductive process	555	32	HL_transcript_39373;HL_transcript_15533;HL_transcript_67849;HL_transcript_31422;HL_transcript_56934;HL_transcript_7373;HL_transcript_4758;HL_transcript_43976;HL_transcript_51051;HL_transcript_33878;HL_transcript_44960;HL_transcript_71509;HL_transcript_32509;HL_transcript_18917;HL_transcript_53562;HL_transcript_35698;HL_transcript_10916;HL_transcript_19724;HL_transcript_70339;HL_transcript_47663;H…
biological process	biological adhesion	5	0
biological process	signaling	2939	240	HL_transcript_50978;HL_transcript_47261;HL_transcript_69902;HL_transcript_35432;HL_transcript_4609;HL_transcript_38740;HL_transcript_37684;HL_transcript_56286;HL_transcript_50822;HL_transcript_23435;HL_transcript_44528;HL_transcript_17535;HL_transcript_37236;HL_transcript_22854;HL_transcript_57034;HL_transcript_36051;HL_transcript_9222;HL_transcript_55838;HL_transcript_61069;HL_transcript_25761;H…
biological process	multicellular organismal process	920	67	HL_transcript_18917;HL_transcript_1747;HL_transcript_6283;HL_transcript_39051;HL_transcript_46787;HL_transcript_38724;HL_transcript_48243;HL_transcript_43976;HL_transcript_54568;HL_transcript_15533;HL_transcript_67849;HL_transcript_35545;HL_transcript_53998;HL_transcript_33878;HL_transcript_56792;HL_transcript_24242;HL_transcript_70307;HL_transcript_39123;HL_transcript_56612;HL_transcript_72291;H…
biological process	developmental process	934	62	HL_transcript_33878;HL_transcript_56792;HL_transcript_53998;HL_transcript_43324;HL_transcript_43976;HL_transcript_48243;HL_transcript_38724;HL_transcript_7373;HL_transcript_22705;HL_transcript_74543;HL_transcript_56934;HL_transcript_54568;HL_transcript_35545;HL_transcript_15533;HL_transcript_33467;HL_transcript_19724;HL_transcript_30528;HL_transcript_39051;HL_transcript_10995;HL_transcript_46643;…
biological process	growth	133	5	HL_transcript_72291;HL_transcript_30508;HL_transcript_12188;HL_transcript_70628;HL_transcript_38018
biological process	locomotion	5	0
biological process	single-organism process	11917	1034	HL_transcript_53839;HL_transcript_8870;HL_transcript_3049;HL_transcript_26643;HL_transcript_1520;HL_transcript_67146;HL_transcript_13526;HL_transcript_23746;HL_transcript_37148;HL_transcript_38975;HL_transcript_33925;HL_transcript_39552;HL_transcript_73394;HL_transcript_17308;HL_transcript_17669;HL_transcript_16016;HL_transcript_12566;HL_transcript_13698;HL_transcript_38862;HL_transcript_71509;HL…
biological process	rhythmic process	14	3	HL_transcript_15654;HL_transcript_71443;HL_transcript_16191
biological process	response to stimulus	5679	478	HL_transcript_72286;HL_transcript_71263;HL_transcript_1761;HL_transcript_47663;HL_transcript_44884;HL_transcript_22305;HL_transcript_70628;HL_transcript_70669;HL_transcript_20093;HL_transcript_22449;HL_transcript_51860;HL_transcript_25312;HL_transcript_40495;HL_transcript_38961;HL_transcript_46393;HL_transcript_23225;HL_transcript_72291;HL_transcript_23435;HL_transcript_44528;HL_transcript_57034;…
biological process	localization	3856	288	HL_transcript_5241;HL_transcript_14450;HL_transcript_60685;HL_transcript_42869;HL_transcript_10876;HL_transcript_62707;HL_transcript_3004;HL_transcript_6925;HL_transcript_67915;HL_transcript_5802;HL_transcript_60525;HL_transcript_5661;HL_transcript_31441;HL_transcript_34132;HL_transcript_45414;HL_transcript_17354;HL_transcript_3858;HL_transcript_62695;HL_transcript_10494;HL_transcript_18639;HL_tr…
biological process	multi-organism process	467	36	HL_transcript_40771;HL_transcript_28943;HL_transcript_53562;HL_transcript_10916;HL_transcript_5456;HL_transcript_58498;HL_transcript_73769;HL_transcript_42252;HL_transcript_32509;HL_transcript_71509;HL_transcript_41905;HL_transcript_10325;HL_transcript_72965;HL_transcript_51051;HL_transcript_44960;HL_transcript_35797;HL_transcript_31422;HL_transcript_39373;HL_transcript_67849;HL_transcript_4758;H…
biological process	biological regulation	7321	582	HL_transcript_65005;HL_transcript_8110;HL_transcript_22705;HL_transcript_56736;HL_transcript_5667;HL_transcript_63470;HL_transcript_48570;HL_transcript_50900;HL_transcript_39065;HL_transcript_6744;HL_transcript_36036;HL_transcript_4878;HL_transcript_4205;HL_transcript_48700;HL_transcript_5602;HL_transcript_71459;HL_transcript_14311;HL_transcript_59490;HL_transcript_21496;HL_transcript_52293;HL_tr…
biological process	cellular component organization or biogenesis	3278	177	HL_transcript_43014;HL_transcript_10995;HL_transcript_44304;HL_transcript_6886;HL_transcript_29653;HL_transcript_3514;HL_transcript_7927;HL_transcript_12137;HL_transcript_229;HL_transcript_29900;HL_transcript_51898;HL_transcript_54537;HL_transcript_67788;HL_transcript_356;HL_transcript_41905;HL_transcript_58388;HL_transcript_44427;HL_transcript_34613;HL_transcript_63598;HL_transcript_33240;HL_tra…
biological process	detoxification	189	21	HL_transcript_56453;HL_transcript_72286;HL_transcript_38961;HL_transcript_74069;HL_transcript_29715;HL_transcript_46314;HL_transcript_61088;HL_transcript_18847;HL_transcript_52410;HL_transcript_26917;HL_transcript_19460;HL_transcript_35586;HL_transcript_12290;HL_transcript_28093;HL_transcript_59470;HL_transcript_17826;HL_transcript_48532;HL_transcript_23452;HL_transcript_60550;HL_transcript_17264…

## Sheet: P1 vs. P4
#GO_classify1	GO_classify2	All gene	DE gene	Genes
#Total_gene		33348	6809
cellular component	extracellular region	346	111	HL_transcript_11043;HL_transcript_13733;HL_transcript_16712;HL_transcript_60709;HL_transcript_17159;HL_transcript_40742;HL_transcript_72756;HL_transcript_50001;HL_transcript_33097;HL_transcript_20129;HL_transcript_67788;HL_transcript_41394;HL_transcript_40885;HL_transcript_17537;HL_transcript_47498;HL_transcript_58498;HL_transcript_30156;HL_transcript_22399;HL_transcript_21640;HL_transcript_49373…
cellular component	cell	15784	3068	HL_transcript_47625;HL_transcript_17139;HL_transcript_55004;HL_transcript_8950;HL_transcript_3422;HL_transcript_22697;HL_transcript_75312;HL_transcript_67451;HL_transcript_32619;HL_transcript_2623;HL_transcript_14451;HL_transcript_19570;HL_transcript_1520;HL_transcript_35698;HL_transcript_38794;HL_transcript_44417;HL_transcript_64251;HL_transcript_44654;HL_transcript_17037;HL_transcript_64881;HL_…
ipt_41235;HL_transcript_67045;HL_transcript_65278;HL_transcript_647;HL_transcript_4107;HL_transcript_32612;HL_transcript_70339;HL_transcript_33051;HL_transcript_8511;HL_transcript_47562;HL_transcript_22506;HL_transcript_16498;HL_transcript_59358;HL_transcript_20270;HL_transcript_25253;HL_transcript_55067;HL_transcript_23895;HL_transcript_16309;HL_transcript_70122;HL_transcript_73239;HL_transcript…
cellular component	nucleoid	27	4	HL_transcript_66126;HL_transcript_14734;HL_transcript_43911;HL_transcript_73518
cellular component	membrane	12226	2673	HL_transcript_60867;HL_transcript_45511;HL_transcript_35275;HL_transcript_26975;HL_transcript_53965;HL_transcript_59552;HL_transcript_21682;HL_transcript_25820;HL_transcript_3637;HL_transcript_60048;HL_transcript_40109;HL_transcript_55552;HL_transcript_22704;HL_transcript_18653;HL_transcript_48728;HL_transcript_26902;HL_transcript_52185;HL_transcript_17901;HL_transcript_19783;HL_transcript_6349;H…
pt_38466;HL_transcript_67089;HL_transcript_10862;HL_transcript_39818;HL_transcript_21292;HL_transcript_31997;HL_transcript_4634;HL_transcript_70462;HL_transcript_5688;HL_transcript_48444;HL_transcript_12427;HL_transcript_35160;HL_transcript_65278;HL_transcript_36726;HL_transcript_20356;HL_transcript_37433;HL_transcript_74340;HL_transcript_41376;HL_transcript_53552;HL_transcript_36950;HL_transcrip…
cellular component	virion	138	24	HL_transcript_66608;HL_transcript_43695;HL_transcript_27440;HL_transcript_46015;HL_transcript_65983;HL_transcript_38813;HL_transcript_14405;HL_transcript_45223;HL_transcript_46902;HL_transcript_61875;HL_transcript_15915;HL_transcript_63704;HL_transcript_38810;HL_transcript_18904;HL_transcript_42371;HL_transcript_18323;HL_transcript_59830;HL_transcript_5552;HL_transcript_33089;HL_transcript_1540;H…
cellular component	cell junction	506	127	HL_transcript_51223;HL_transcript_66585;HL_transcript_18761;HL_transcript_18397;HL_transcript_18171;HL_transcript_70165;HL_transcript_10995;HL_transcript_51051;HL_transcript_14044;HL_transcript_28981;HL_transcript_2447;HL_transcript_67495;HL_transcript_13419;HL_transcript_65907;HL_transcript_23022;HL_transcript_15591;HL_transcript_41602;HL_transcript_23120;HL_transcript_16959;HL_transcript_42079;…
cellular component	membrane-enclosed lumen	1220	182	HL_transcript_73136;HL_transcript_58168;HL_transcript_60217;HL_transcript_28917;HL_transcript_60497;HL_transcript_2103;HL_transcript_2619;HL_transcript_5460;HL_transcript_36752;HL_transcript_14923;HL_transcript_3411;HL_transcript_24956;HL_transcript_38097;HL_transcript_12783;HL_transcript_1857;HL_transcript_987;HL_transcript_34613;HL_transcript_46183;HL_transcript_71723;HL_transcript_44881;HL_tra…
cellular component	macromolecular complex	4101	614	HL_transcript_61279;HL_transcript_11831;HL_transcript_74939;HL_transcript_66528;HL_transcript_1159;HL_transcript_63889;HL_transcript_72261;HL_transcript_4315;HL_transcript_75761;HL_transcript_33089;HL_transcript_65908;HL_transcript_53892;HL_transcript_7927;HL_transcript_2235;HL_transcript_20142;HL_transcript_63958;HL_transcript_26481;HL_transcript_69662;HL_transcript_67451;HL_transcript_32619;HL_…
cellular component	organelle	10597	2011	HL_transcript_17701;HL_transcript_22084;HL_transcript_15523;HL_transcript_8158;HL_transcript_16068;HL_transcript_14095;HL_transcript_5194;HL_transcript_68347;HL_transcript_64778;HL_transcript_54826;HL_transcript_12997;HL_transcript_42244;HL_transcript_19118;HL_transcript_42296;HL_transcript_43332;HL_transcript_47990;HL_transcript_65104;HL_transcript_70839;HL_transcript_25084;HL_transcript_39123;H…
ript_3391;HL_transcript_13116;HL_transcript_56667;HL_transcript_29900;HL_transcript_47171;HL_transcript_48788;HL_transcript_60606;HL_transcript_51504;HL_transcript_3187;HL_transcript_3334;HL_transcript_37166;HL_transcript_53021;HL_transcript_55628;HL_transcript_10059;HL_transcript_54576;HL_transcript_64900;HL_transcript_41834;HL_transcript_38464;HL_transcript_46990;HL_transcript_388;HL_transcript…
cellular component	extracellular region part	62	18	HL_transcript_16784;HL_transcript_16554;HL_transcript_40742;HL_transcript_56397;HL_transcript_16736;HL_transcript_58937;HL_transcript_11043;HL_transcript_21556;HL_transcript_38173;HL_transcript_40606;HL_transcript_17450;HL_transcript_56600;HL_transcript_53737;HL_transcript_11437;HL_transcript_38689;HL_transcript_44061;HL_transcript_67508;HL_transcript_16360
cellular component	organelle part	4895	776	HL_transcript_38147;HL_transcript_62427;HL_transcript_4253;HL_transcript_37396;HL_transcript_61313;HL_transcript_60311;HL_transcript_58300;HL_transcript_20563;HL_transcript_11442;HL_transcript_58744;HL_transcript_57040;HL_transcript_25843;HL_transcript_24956;HL_transcript_6283;HL_transcript_5515;HL_transcript_18839;HL_transcript_2103;HL_transcript_5460;HL_transcript_14923;HL_transcript_28917;HL_t…
cellular component	virion part	138	24	HL_transcript_64778;HL_transcript_21035;HL_transcript_24496;HL_transcript_33089;HL_transcript_1540;HL_transcript_40369;HL_transcript_46902;HL_transcript_14405;HL_transcript_38813;HL_transcript_45223;HL_transcript_61875;HL_transcript_15915;HL_transcript_63704;HL_transcript_38810;HL_transcript_18904;HL_transcript_42371;HL_transcript_18323;HL_transcript_5552;HL_transcript_59830;HL_transcript_66608;H…
cellular component	membrane part	10513	2336	HL_transcript_68038;HL_transcript_70334;HL_transcript_48718;HL_transcript_64018;HL_transcript_57897;HL_transcript_13181;HL_transcript_14372;HL_transcript_70384;HL_transcript_10317;HL_transcript_46414;HL_transcript_5218;HL_transcript_56435;HL_transcript_6269;HL_transcript_63460;HL_transcript_7189;HL_transcript_832;HL_transcript_1671;HL_transcript_36597;HL_transcript_71343;HL_transcript_35853;HL_tr…
ranscript_60079;HL_transcript_3793;HL_transcript_11497;HL_transcript_4388;HL_transcript_55178;HL_transcript_3246;HL_transcript_64178;HL_transcript_587;HL_transcript_53415;HL_transcript_60076;HL_transcript_20644;HL_transcript_46790;HL_transcript_24135;HL_transcript_22692;HL_transcript_11738;HL_transcript_28714;HL_transcript_6158;HL_transcript_1500;HL_transcript_62213;HL_transcript_65983;HL_transcr…
cellular component	cell part	15715	3055	HL_transcript_49421;HL_transcript_64283;HL_transcript_12404;HL_transcript_21945;HL_transcript_16021;HL_transcript_4255;HL_transcript_35009;HL_transcript_8795;HL_transcript_10271;HL_transcript_15163;HL_transcript_11625;HL_transcript_15697;HL_transcript_43235;HL_transcript_53090;HL_transcript_54430;HL_transcript_9624;HL_transcript_18145;HL_transcript_66472;HL_transcript_15004;HL_transcript_36752;HL…
cript_32141;HL_transcript_40058;HL_transcript_48551;HL_transcript_15521;HL_transcript_19175;HL_transcript_23766;HL_transcript_50934;HL_transcript_73854;HL_transcript_52364;HL_transcript_15882;HL_transcript_14849;HL_transcript_26166;HL_transcript_32930;HL_transcript_63379;HL_transcript_35228;HL_transcript_43152;HL_transcript_44061;HL_transcript_10219;HL_transcript_7927;HL_transcript_59057;HL_trans…
cellular component	symplast	506	127	HL_transcript_2235;HL_transcript_73099;HL_transcript_13731;HL_transcript_39301;HL_transcript_35795;HL_transcript_69831;HL_transcript_74102;HL_transcript_26217;HL_transcript_35379;HL_transcript_40978;HL_transcript_41484;HL_transcript_28007;HL_transcript_45817;HL_transcript_48986;HL_transcript_3665;HL_transcript_56687;HL_transcript_7320;HL_transcript_9661;HL_transcript_51926;HL_transcript_36247;HL_…
cellular component	supramolecular complex	160	28	HL_transcript_14265;HL_transcript_26481;HL_transcript_8158;HL_transcript_23229;HL_transcript_52012;HL_transcript_7783;HL_transcript_28469;HL_transcript_66848;HL_transcript_1536;HL_transcript_69759;HL_transcript_74532;HL_transcript_3454;HL_transcript_66002;HL_transcript_73854;HL_transcript_49959;HL_transcript_39400;HL_transcript_12962;HL_transcript_72643;HL_transcript_5276;HL_transcript_72175;HL_t…
molecular function	transcription factor activity, protein binding	252	53	HL_transcript_8853;HL_transcript_53080;HL_transcript_66441;HL_transcript_74599;HL_transcript_73375;HL_transcript_71697;HL_transcript_34;HL_transcript_60421;HL_transcript_9352;HL_transcript_18435;HL_transcript_17745;HL_transcript_25139;HL_transcript_22705;HL_transcript_647;HL_transcript_73065;HL_transcript_31021;HL_transcript_62621;HL_transcript_66371;HL_transcript_22354;HL_transcript_48208;HL_tra…
molecular function	nucleic acid binding transcription factor activity	951	262	HL_transcript_9623;HL_transcript_7972;HL_transcript_18152;HL_transcript_11;HL_transcript_8110;HL_transcript_62389;HL_transcript_15293;HL_transcript_39847;HL_transcript_988;HL_transcript_67092;HL_transcript_17223;HL_transcript_26846;HL_transcript_71692;HL_transcript_41492;HL_transcript_13391;HL_transcript_35348;HL_transcript_11601;HL_transcript_2056;HL_transcript_25658;HL_transcript_31302;HL_trans…
molecular function	catalytic activity	17805	3691	HL_transcript_56188;HL_transcript_64654;HL_transcript_62766;HL_transcript_45839;HL_transcript_10325;HL_transcript_52906;HL_transcript_32682;HL_transcript_59917;HL_transcript_50523;HL_transcript_73208;HL_transcript_27875;HL_transcript_8631;HL_transcript_56600;HL_transcript_39629;HL_transcript_66833;HL_transcript_72182;HL_transcript_16339;HL_transcript_66848;HL_transcript_32540;HL_transcript_41893;…
1;HL_transcript_41872;HL_transcript_64891;HL_transcript_41444;HL_transcript_2673;HL_transcript_42885;HL_transcript_63226;HL_transcript_67275;HL_transcript_51747;HL_transcript_65846;HL_transcript_71775;HL_transcript_5835;HL_transcript_27310;HL_transcript_70542;HL_transcript_58388;HL_transcript_60841;HL_transcript_63235;HL_transcript_39678;HL_transcript_63093;HL_transcript_8557;HL_transcript_74585;…
anscript_4276;HL_transcript_39748;HL_transcript_4770;HL_transcript_67513;HL_transcript_10193;HL_transcript_22484;HL_transcript_10876;HL_transcript_52058;HL_transcript_72006;HL_transcript_58725;HL_transcript_67137;HL_transcript_54436;HL_transcript_74347;HL_transcript_72060;HL_transcript_22817;HL_transcript_73991;HL_transcript_52951;HL_transcript_46139;HL_transcript_13405;HL_transcript_75061;HL_tra…
molecular function	signal transducer activity	679	125	HL_transcript_36710;HL_transcript_10425;HL_transcript_59990;HL_transcript_25277;HL_transcript_3246;HL_transcript_21771;HL_transcript_64479;HL_transcript_22031;HL_transcript_54430;HL_transcript_55149;HL_transcript_22447;HL_transcript_66286;HL_transcript_15494;HL_transcript_47625;HL_transcript_61434;HL_transcript_57034;HL_transcript_73253;HL_transcript_29488;HL_transcript_61977;HL_transcript_73172;…
molecular function	structural molecule activity	922	137	HL_transcript_70462;HL_transcript_52;HL_transcript_31813;HL_transcript_5758;HL_transcript_47536;HL_transcript_20098;HL_transcript_43695;HL_transcript_27930;HL_transcript_69238;HL_transcript_63704;HL_transcript_75788;HL_transcript_54318;HL_transcript_26933;HL_transcript_72394;HL_transcript_21035;HL_transcript_64469;HL_transcript_37396;HL_transcript_978;HL_transcript_47409;HL_transcript_66616;HL_tr…
molecular function	transporter activity	1999	435	HL_transcript_75508;HL_transcript_68245;HL_transcript_69157;HL_transcript_17994;HL_transcript_56751;HL_transcript_2451;HL_transcript_72806;HL_transcript_43332;HL_transcript_15358;HL_transcript_45142;HL_transcript_72384;HL_transcript_38312;HL_transcript_43363;HL_transcript_53227;HL_transcript_59784;HL_transcript_60131;HL_transcript_3117;HL_transcript_15591;HL_transcript_64751;HL_transcript_55892;H…
molecular function	binding	18402	3644	HL_transcript_63928;HL_transcript_2887;HL_transcript_37694;HL_transcript_3511;HL_transcript_36291;HL_transcript_55761;HL_transcript_24700;HL_transcript_69103;HL_transcript_14223;HL_transcript_51161;HL_transcript_8945;HL_transcript_26846;HL_transcript_40367;HL_transcript_69379;HL_transcript_51756;HL_transcript_2826;HL_transcript_71696;HL_transcript_67132;HL_transcript_51480;HL_transcript_63085;HL_…
cript_2663;HL_transcript_33467;HL_transcript_42711;HL_transcript_8070;HL_transcript_69607;HL_transcript_71449;HL_transcript_3004;HL_transcript_5522;HL_transcript_33634;HL_transcript_71509;HL_transcript_36919;HL_transcript_14989;HL_transcript_48857;HL_transcript_43693;HL_transcript_39767;HL_transcript_21576;HL_transcript_1540;HL_transcript_4749;HL_transcript_62040;HL_transcript_40390;HL_transcript…
ript_19891;HL_transcript_60279;HL_transcript_62958;HL_transcript_58791;HL_transcript_60377;HL_transcript_2451;HL_transcript_8061;HL_transcript_33181;HL_transcript_39123;HL_transcript_13838;HL_transcript_34065;HL_transcript_25365;HL_transcript_4928;HL_transcript_43332;HL_transcript_56606;HL_transcript_7577;HL_transcript_22070;HL_transcript_72384;HL_transcript_56890;HL_transcript_54826;HL_transcrip…
molecular function	electron carrier activity	185	46	HL_transcript_41518;HL_transcript_34151;HL_transcript_52023;HL_transcript_26595;HL_transcript_58559;HL_transcript_24533;HL_transcript_34219;HL_transcript_46987;HL_transcript_20045;HL_transcript_33190;HL_transcript_58370;HL_transcript_22692;HL_transcript_27678;HL_transcript_66751;HL_transcript_7094;HL_transcript_33334;HL_transcript_47544;HL_transcript_44456;HL_transcript_40172;HL_transcript_17244;…
molecular function	antioxidant activity	164	47	HL_transcript_63291;HL_transcript_4102;HL_transcript_17826;HL_transcript_24966;HL_transcript_26801;HL_transcript_42603;HL_transcript_64626;HL_transcript_3727;HL_transcript_45294;HL_transcript_18240;HL_transcript_49373;HL_transcript_12897;HL_transcript_39508;HL_transcript_23452;HL_transcript_74481;HL_transcript_16712;HL_transcript_61088;HL_transcript_27150;HL_transcript_17264;HL_transcript_16306;H…
molecular function	metallochaperone activity	3	1	HL_transcript_35214
molecular function	protein tag	6	0
molecular function	nutrient reservoir activity	13	5	HL_transcript_73099;HL_transcript_31999;HL_transcript_16837;HL_transcript_45929;HL_transcript_63484
molecular function	molecular transducer activity	414	91	HL_transcript_56188;HL_transcript_18455;HL_transcript_22679;HL_transcript_38064;HL_transcript_25365;HL_transcript_40963;HL_transcript_27837;HL_transcript_63768;HL_transcript_73208;HL_transcript_28060;HL_transcript_8631;HL_transcript_23571;HL_transcript_204;HL_transcript_25588;HL_transcript_18847;HL_transcript_70122;HL_transcript_63297;HL_transcript_40540;HL_transcript_4734;HL_transcript_69139;HL_…
molecular function	molecular function regulator	483	104	HL_transcript_45359;HL_transcript_6450;HL_transcript_9018;HL_transcript_73253;HL_transcript_72441;HL_transcript_7348;HL_transcript_63087;HL_transcript_35574;HL_transcript_75253;HL_transcript_49995;HL_transcript_68463;HL_transcript_6342;HL_transcript_27402;HL_transcript_19138;HL_transcript_46918;HL_transcript_69613;HL_transcript_19151;HL_transcript_55529;HL_transcript_10761;HL_transcript_22325;HL_…
biological process	reproduction	559	102	HL_transcript_49449;HL_transcript_71472;HL_transcript_48637;HL_transcript_44960;HL_transcript_10916;HL_transcript_71868;HL_transcript_28249;HL_transcript_39178;HL_transcript_64194;HL_transcript_72291;HL_transcript_24767;HL_transcript_52464;HL_transcript_39285;HL_transcript_60180;HL_transcript_2844;HL_transcript_70801;HL_transcript_31710;HL_transcript_31649;HL_transcript_59619;HL_transcript_10749;…
biological process	cell killing	3	1	HL_transcript_20351
biological process	immune system process	151	25	HL_transcript_35220;HL_transcript_60462;HL_transcript_75227;HL_transcript_8526;HL_transcript_48986;HL_transcript_74102;HL_transcript_31710;HL_transcript_58908;HL_transcript_6185;HL_transcript_35772;HL_transcript_16517;HL_transcript_6130;HL_transcript_10730;HL_transcript_41818;HL_transcript_57623;HL_transcript_40091;HL_transcript_5706;HL_transcript_18838;HL_transcript_71616;HL_transcript_454;HL_tr…
biological process	metabolic process	17093	3438	HL_transcript_43604;HL_transcript_45821;HL_transcript_65663;HL_transcript_15346;HL_transcript_26132;HL_transcript_1730;HL_transcript_72243;HL_transcript_5804;HL_transcript_9154;HL_transcript_67874;HL_transcript_69139;HL_transcript_43948;HL_transcript_48532;HL_transcript_13346;HL_transcript_23894;HL_transcript_8703;HL_transcript_35691;HL_transcript_16539;HL_transcript_51209;HL_transcript_16150;HL_…
_7506;HL_transcript_14311;HL_transcript_18470;HL_transcript_56909;HL_transcript_70133;HL_transcript_18936;HL_transcript_42648;HL_transcript_23211;HL_transcript_71172;HL_transcript_32141;HL_transcript_75851;HL_transcript_10425;HL_transcript_73145;HL_transcript_40058;HL_transcript_39530;HL_transcript_19175;HL_transcript_15521;HL_transcript_2098;HL_transcript_62571;HL_transcript_50934;HL_transcript_…
cript_55188;HL_transcript_48292;HL_transcript_11708;HL_transcript_71723;HL_transcript_40341;HL_transcript_21274;HL_transcript_26887;HL_transcript_34228;HL_transcript_27436;HL_transcript_21552;HL_transcript_25424;HL_transcript_7094;HL_transcript_939;HL_transcript_7844;HL_transcript_5031;HL_transcript_48312;HL_transcript_10845;HL_transcript_3923;HL_transcript_53254;HL_transcript_4733;HL_transcript_…
biological process	cellular process	17603	3389	HL_transcript_44725;HL_transcript_41154;HL_transcript_64469;HL_transcript_51157;HL_transcript_74973;HL_transcript_26933;HL_transcript_52042;HL_transcript_24393;HL_transcript_62671;HL_transcript_36223;HL_transcript_29124;HL_transcript_16186;HL_transcript_71263;HL_transcript_72643;HL_transcript_13858;HL_transcript_45481;HL_transcript_46314;HL_transcript_65533;HL_transcript_24937;HL_transcript_41180…
ript_33203;HL_transcript_30151;HL_transcript_72261;HL_transcript_24024;HL_transcript_63889;HL_transcript_57719;HL_transcript_71479;HL_transcript_66528;HL_transcript_44949;HL_transcript_12495;HL_transcript_36388;HL_transcript_6598;HL_transcript_59016;HL_transcript_74071;HL_transcript_11361;HL_transcript_44410;HL_transcript_13692;HL_transcript_2438;HL_transcript_65069;HL_transcript_13419;HL_transcr…
transcript_41415;HL_transcript_20142;HL_transcript_11119;HL_transcript_18240;HL_transcript_21761;HL_transcript_44826;HL_transcript_75761;HL_transcript_37804;HL_transcript_741;HL_transcript_64278;HL_transcript_1159;HL_transcript_59568;HL_transcript_64636;HL_transcript_68769;HL_transcript_57185;HL_transcript_15495;HL_transcript_40611;HL_transcript_47902;HL_transcript_5072;HL_transcript_65065;HL_tra…
biological process	reproductive process	555	102	HL_transcript_74102;HL_transcript_4476;HL_transcript_9352;HL_transcript_25513;HL_transcript_41235;HL_transcript_40067;HL_transcript_36726;HL_transcript_18917;HL_transcript_48986;HL_transcript_6598;HL_transcript_6804;HL_transcript_54639;HL_transcript_21388;HL_transcript_56934;HL_transcript_39373;HL_transcript_73989;HL_transcript_69283;HL_transcript_44410;HL_transcript_2727;HL_transcript_33878;HL_t…
biological process	biological adhesion	5	0
biological process	signaling	2939	564	HL_transcript_34843;HL_transcript_28221;HL_transcript_28060;HL_transcript_33283;HL_transcript_56393;HL_transcript_62471;HL_transcript_70339;HL_transcript_40963;HL_transcript_23571;HL_transcript_35671;HL_transcript_6591;HL_transcript_27587;HL_transcript_70122;HL_transcript_22882;HL_transcript_46057;HL_transcript_51739;HL_transcript_54509;HL_transcript_61069;HL_transcript_54040;HL_transcript_34708;…
biological process	multicellular organismal process	920	187	HL_transcript_46787;HL_transcript_63273;HL_transcript_51051;HL_transcript_43596;HL_transcript_51223;HL_transcript_7373;HL_transcript_11256;HL_transcript_21853;HL_transcript_5646;HL_transcript_4734;HL_transcript_14125;HL_transcript_37548;HL_transcript_39847;HL_transcript_3846;HL_transcript_59547;HL_transcript_4442;HL_transcript_2949;HL_transcript_51480;HL_transcript_15142;HL_transcript_43466;HL_tr…
biological process	developmental process	934	179	HL_transcript_64404;HL_transcript_15004;HL_transcript_25340;HL_transcript_6349;HL_transcript_24335;HL_transcript_454;HL_transcript_30235;HL_transcript_30317;HL_transcript_28188;HL_transcript_16517;HL_transcript_64479;HL_transcript_50279;HL_transcript_51255;HL_transcript_28152;HL_transcript_33878;HL_transcript_17031;HL_transcript_41154;HL_transcript_36185;HL_transcript_45832;HL_transcript_68049;HL…
biological process	growth	133	22	HL_transcript_38018;HL_transcript_4734;HL_transcript_64751;HL_transcript_31710;HL_transcript_8588;HL_transcript_9352;HL_transcript_12371;HL_transcript_30508;HL_transcript_41492;HL_transcript_74715;HL_transcript_42296;HL_transcript_71258;HL_transcript_40592;HL_transcript_25340;HL_transcript_72291;HL_transcript_34676;HL_transcript_24762;HL_transcript_2949;HL_transcript_28775;HL_transcript_50279;HL_…
biological process	locomotion	5	1	HL_transcript_63273
biological process	single-organism process	11917	2575	HL_transcript_51745;HL_transcript_32862;HL_transcript_16203;HL_transcript_10431;HL_transcript_60867;HL_transcript_26902;HL_transcript_28451;HL_transcript_34583;HL_transcript_3637;HL_transcript_25820;HL_transcript_45417;HL_transcript_51860;HL_transcript_26687;HL_transcript_25502;HL_transcript_7395;HL_transcript_22031;HL_transcript_15080;HL_transcript_50279;HL_transcript_26773;HL_transcript_60930;H…
31;HL_transcript_41162;HL_transcript_12470;HL_transcript_49449;HL_transcript_29115;HL_transcript_69165;HL_transcript_14450;HL_transcript_64194;HL_transcript_21093;HL_transcript_13906;HL_transcript_42692;HL_transcript_70235;HL_transcript_23052;HL_transcript_47154;HL_transcript_26595;HL_transcript_10970;HL_transcript_20270;HL_transcript_55067;HL_transcript_25253;HL_transcript_59358;HL_transcript_33…
biological process	rhythmic process	14	0
biological process	response to stimulus	5679	1141	HL_transcript_34203;HL_transcript_25312;HL_transcript_50565;HL_transcript_19319;HL_transcript_68286;HL_transcript_21207;HL_transcript_3587;HL_transcript_10916;HL_transcript_4781;HL_transcript_3727;HL_transcript_66365;HL_transcript_55423;HL_transcript_68699;HL_transcript_49373;HL_transcript_71725;HL_transcript_72850;HL_transcript_14213;HL_transcript_2949;HL_transcript_1284;HL_transcript_46146;HL_t…
biological process	localization	3856	784	HL_transcript_8084;HL_transcript_9496;HL_transcript_25900;HL_transcript_6521;HL_transcript_62244;HL_transcript_54680;HL_transcript_57685;HL_transcript_3858;HL_transcript_3663;HL_transcript_53824;HL_transcript_12802;HL_transcript_4951;HL_transcript_28981;HL_transcript_28251;HL_transcript_74925;HL_transcript_43948;HL_transcript_54963;HL_transcript_10127;HL_transcript_71519;HL_transcript_330;HL_tran…
biological process	multi-organism process	467	87	HL_transcript_25513;HL_transcript_48986;HL_transcript_36726;HL_transcript_35220;HL_transcript_75227;HL_transcript_2430;HL_transcript_74102;HL_transcript_44634;HL_transcript_65234;HL_transcript_28943;HL_transcript_10730;HL_transcript_39373;HL_transcript_18838;HL_transcript_5706;HL_transcript_69283;HL_transcript_73989;HL_transcript_67687;HL_transcript_44410;HL_transcript_6598;HL_transcript_7415;HL_…
biological process	biological regulation	7321	1527	HL_transcript_19151;HL_transcript_15090;HL_transcript_22325;HL_transcript_57208;HL_transcript_12259;HL_transcript_19976;HL_transcript_28126;HL_transcript_34471;HL_transcript_34803;HL_transcript_454;HL_transcript_6472;HL_transcript_4540;HL_transcript_59267;HL_transcript_56975;HL_transcript_3779;HL_transcript_56851;HL_transcript_37856;HL_transcript_987;HL_transcript_23043;HL_transcript_59656;HL_tra…
biological process	cellular component organization or biogenesis	3278	564	HL_transcript_36564;HL_transcript_955;HL_transcript_71862;HL_transcript_20644;HL_transcript_64765;HL_transcript_36317;HL_transcript_43916;HL_transcript_6158;HL_transcript_55564;HL_transcript_74599;HL_transcript_49206;HL_transcript_42603;HL_transcript_13381;HL_transcript_21225;HL_transcript_39552;HL_transcript_70801;HL_transcript_13733;HL_transcript_32577;HL_transcript_27331;HL_transcript_42775;HL…
biological process	detoxification	189	56	HL_transcript_17492;HL_transcript_18847;HL_transcript_41953;HL_transcript_45359;HL_transcript_19460;HL_transcript_29715;HL_transcript_39540;HL_transcript_58649;HL_transcript_59470;HL_transcript_32770;HL_transcript_28699;HL_transcript_18861;HL_transcript_28580;HL_transcript_48532;HL_transcript_36017;HL_transcript_59895;HL_transcript_12209;HL_transcript_16747;HL_transcript_28093;HL_transcript_74069…

## Sheet: P1 vs. P5
#GO_classify1	GO_classify2	All gene	DE gene	Genes
#Total_gene		33348	3261
cellular component	extracellular region	346	74	HL_transcript_63400;HL_transcript_38155;HL_transcript_36307;HL_transcript_58420;HL_transcript_58649;HL_transcript_41709;HL_transcript_67788;HL_transcript_38173;HL_transcript_66614;HL_transcript_31999;HL_transcript_16084;HL_transcript_10794;HL_transcript_16832;HL_transcript_11804;HL_transcript_59665;HL_transcript_25052;HL_transcript_18143;HL_transcript_11863;HL_transcript_33300;HL_transcript_48510…
cellular component	cell	15784	1396	HL_transcript_11418;HL_transcript_59143;HL_transcript_61586;HL_transcript_10785;HL_transcript_10293;HL_transcript_48334;HL_transcript_42094;HL_transcript_60398;HL_transcript_53214;HL_transcript_16673;HL_transcript_13774;HL_transcript_47491;HL_transcript_43259;HL_transcript_58994;HL_transcript_4855;HL_transcript_59247;HL_transcript_47694;HL_transcript_9757;HL_transcript_55564;HL_transcript_35259;H…
cellular component	nucleoid	27	0
cellular component	membrane	12226	1343	HL_transcript_67868;HL_transcript_25490;HL_transcript_9926;HL_transcript_25365;HL_transcript_70459;HL_transcript_47158;HL_transcript_24470;HL_transcript_68238;HL_transcript_53190;HL_transcript_15074;HL_transcript_29954;HL_transcript_28128;HL_transcript_62200;HL_transcript_62987;HL_transcript_24518;HL_transcript_17891;HL_transcript_53090;HL_transcript_18547;HL_transcript_17357;HL_transcript_48570;…
cellular component	virion	138	6	HL_transcript_66608;HL_transcript_61875;HL_transcript_24496;HL_transcript_11434;HL_transcript_39456;HL_transcript_51649
cellular component	cell junction	506	71	HL_transcript_64740;HL_transcript_51051;HL_transcript_41317;HL_transcript_22043;HL_transcript_49884;HL_transcript_5218;HL_transcript_70155;HL_transcript_63089;HL_transcript_36388;HL_transcript_8349;HL_transcript_5977;HL_transcript_68104;HL_transcript_74703;HL_transcript_18171;HL_transcript_35750;HL_transcript_26018;HL_transcript_55861;HL_transcript_72291;HL_transcript_31646;HL_transcript_26908;HL…
cellular component	membrane-enclosed lumen	1220	61	HL_transcript_987;HL_transcript_17021;HL_transcript_44881;HL_transcript_36752;HL_transcript_12070;HL_transcript_30225;HL_transcript_30294;HL_transcript_44456;HL_transcript_7248;HL_transcript_53080;HL_transcript_24825;HL_transcript_71472;HL_transcript_25648;HL_transcript_72459;HL_transcript_1921;HL_transcript_26584;HL_transcript_11273;HL_transcript_75901;HL_transcript_26811;HL_transcript_72634;HL_…
cellular component	macromolecular complex	4101	219	HL_transcript_41030;HL_transcript_37579;HL_transcript_20189;HL_transcript_37994;HL_transcript_24496;HL_transcript_47491;HL_transcript_39065;HL_transcript_70067;HL_transcript_19831;HL_transcript_31021;HL_transcript_26251;HL_transcript_19367;HL_transcript_35065;HL_transcript_23945;HL_transcript_31178;HL_transcript_67318;HL_transcript_16920;HL_transcript_51649;HL_transcript_26811;HL_transcript_37893…
cellular component	organelle	10597	902	HL_transcript_48964;HL_transcript_41111;HL_transcript_28177;HL_transcript_28437;HL_transcript_17988;HL_transcript_60649;HL_transcript_36033;HL_transcript_34720;HL_transcript_23576;HL_transcript_60878;HL_transcript_18719;HL_transcript_43844;HL_transcript_46887;HL_transcript_45214;HL_transcript_71550;HL_transcript_66604;HL_transcript_69318;HL_transcript_35980;HL_transcript_60631;HL_transcript_6283;…
cellular component	extracellular region part	62	8	HL_transcript_38173;HL_transcript_51202;HL_transcript_46839;HL_transcript_11437;HL_transcript_16736;HL_transcript_67508;HL_transcript_11043;HL_transcript_40606
cellular component	organelle part	4895	341	HL_transcript_12510;HL_transcript_1018;HL_transcript_41911;HL_transcript_11604;HL_transcript_17198;HL_transcript_5775;HL_transcript_46990;HL_transcript_75474;HL_transcript_12370;HL_transcript_10619;HL_transcript_3500;HL_transcript_75170;HL_transcript_2847;HL_transcript_70841;HL_transcript_24956;HL_transcript_34613;HL_transcript_31336;HL_transcript_64251;HL_transcript_6916;HL_transcript_39085;HL_t…
cellular component	virion part	138	6	HL_transcript_66608;HL_transcript_61875;HL_transcript_11434;HL_transcript_24496;HL_transcript_39456;HL_transcript_51649
cellular component	membrane part	10513	1175	HL_transcript_53090;HL_transcript_17891;HL_transcript_24518;HL_transcript_28128;HL_transcript_62200;HL_transcript_62987;HL_transcript_29954;HL_transcript_25719;HL_transcript_48570;HL_transcript_17357;HL_transcript_18547;HL_transcript_25365;HL_transcript_9926;HL_transcript_25490;HL_transcript_67868;HL_transcript_15074;HL_transcript_53190;HL_transcript_24470;HL_transcript_47158;HL_transcript_70459;…
cellular component	cell part	15715	1389	HL_transcript_70072;HL_transcript_70165;HL_transcript_16832;HL_transcript_45441;HL_transcript_34599;HL_transcript_33931;HL_transcript_10633;HL_transcript_74818;HL_transcript_73015;HL_transcript_2457;HL_transcript_45357;HL_transcript_5375;HL_transcript_34755;HL_transcript_38155;HL_transcript_48422;HL_transcript_33603;HL_transcript_63438;HL_transcript_51504;HL_transcript_7709;HL_transcript_70334;HL…
cellular component	symplast	506	71	HL_transcript_6919;HL_transcript_68066;HL_transcript_18397;HL_transcript_26908;HL_transcript_31646;HL_transcript_48986;HL_transcript_72291;HL_transcript_74703;HL_transcript_68104;HL_transcript_18171;HL_transcript_55861;HL_transcript_35750;HL_transcript_26018;HL_transcript_5977;HL_transcript_63089;HL_transcript_8349;HL_transcript_36388;HL_transcript_70155;HL_transcript_5218;HL_transcript_49884;HL_…
cellular component	supramolecular complex	160	16	HL_transcript_7783;HL_transcript_72175;HL_transcript_37829;HL_transcript_52012;HL_transcript_70471;HL_transcript_14207;HL_transcript_39400;HL_transcript_41280;HL_transcript_65996;HL_transcript_35128;HL_transcript_6878;HL_transcript_61359;HL_transcript_14223;HL_transcript_22458;HL_transcript_66002;HL_transcript_72969
molecular function	transcription factor activity, protein binding	252	23	HL_transcript_65770;HL_transcript_32463;HL_transcript_31856;HL_transcript_73375;HL_transcript_9752;HL_transcript_4097;HL_transcript_14131;HL_transcript_24414;HL_transcript_58388;HL_transcript_63680;HL_transcript_32141;HL_transcript_5971;HL_transcript_62621;HL_transcript_25648;HL_transcript_24527;HL_transcript_16408;HL_transcript_53080;HL_transcript_31021;HL_transcript_17745;HL_transcript_18603;HL…
molecular function	nucleic acid binding transcription factor activity	951	147	HL_transcript_46227;HL_transcript_34618;HL_transcript_41731;HL_transcript_17074;HL_transcript_59600;HL_transcript_15854;HL_transcript_44861;HL_transcript_630;HL_transcript_59101;HL_transcript_19890;HL_transcript_40270;HL_transcript_70297;HL_transcript_1273;HL_transcript_14611;HL_transcript_60603;HL_transcript_53323;HL_transcript_14151;HL_transcript_45518;HL_transcript_38508;HL_transcript_75017;HL…
molecular function	catalytic activity	17805	1800	HL_transcript_18745;HL_transcript_7708;HL_transcript_32953;HL_transcript_19344;HL_transcript_62875;HL_transcript_75510;HL_transcript_56312;HL_transcript_6213;HL_transcript_37899;HL_transcript_35480;HL_transcript_58112;HL_transcript_32078;HL_transcript_67687;HL_transcript_48866;HL_transcript_29407;HL_transcript_62428;HL_transcript_14223;HL_transcript_958;HL_transcript_11084;HL_transcript_47125;HL_…
ript_55836;HL_transcript_53012;HL_transcript_75368;HL_transcript_37897;HL_transcript_65996;HL_transcript_8984;HL_transcript_45476;HL_transcript_61088;HL_transcript_17358;HL_transcript_12087;HL_transcript_1361;HL_transcript_40606;HL_transcript_31282;HL_transcript_60029;HL_transcript_66820;HL_transcript_38295;HL_transcript_22271;HL_transcript_7920;HL_transcript_56878;HL_transcript_60958;HL_transcri…
molecular function	signal transducer activity	679	69	HL_transcript_59990;HL_transcript_54230;HL_transcript_2001;HL_transcript_61883;HL_transcript_48082;HL_transcript_5220;HL_transcript_38274;HL_transcript_29737;HL_transcript_44089;HL_transcript_23146;HL_transcript_64189;HL_transcript_59677;HL_transcript_48312;HL_transcript_70194;HL_transcript_62947;HL_transcript_4109;HL_transcript_2838;HL_transcript_4609;HL_transcript_60466;HL_transcript_22125;HL_t…
molecular function	structural molecule activity	922	63	HL_transcript_73072;HL_transcript_52;HL_transcript_40081;HL_transcript_14223;HL_transcript_38700;HL_transcript_72899;HL_transcript_41030;HL_transcript_55900;HL_transcript_22429;HL_transcript_48911;HL_transcript_978;HL_transcript_62306;HL_transcript_30495;HL_transcript_42822;HL_transcript_34373;HL_transcript_71390;HL_transcript_44949;HL_transcript_41462;HL_transcript_2714;HL_transcript_60536;HL_tr…
molecular function	transporter activity	1999	202	HL_transcript_22302;HL_transcript_14339;HL_transcript_75441;HL_transcript_8481;HL_transcript_12091;HL_transcript_39502;HL_transcript_61434;HL_transcript_8095;HL_transcript_74372;HL_transcript_38052;HL_transcript_27626;HL_transcript_57924;HL_transcript_21465;HL_transcript_38714;HL_transcript_741;HL_transcript_4997;HL_transcript_24470;HL_transcript_41216;HL_transcript_38076;HL_transcript_57380;HL_t…
molecular function	binding	18402	1754	HL_transcript_22149;HL_transcript_48539;HL_transcript_53718;HL_transcript_46907;HL_transcript_48644;HL_transcript_33230;HL_transcript_72384;HL_transcript_16212;HL_transcript_74550;HL_transcript_67630;HL_transcript_16215;HL_transcript_19598;HL_transcript_59570;HL_transcript_26334;HL_transcript_43245;HL_transcript_30672;HL_transcript_39456;HL_transcript_58148;HL_transcript_11588;HL_transcript_16496…
cript_22125;HL_transcript_36033;HL_transcript_55683;HL_transcript_33566;HL_transcript_11378;HL_transcript_50620;HL_transcript_41096;HL_transcript_37536;HL_transcript_62947;HL_transcript_27823;HL_transcript_9842;HL_transcript_7874;HL_transcript_73525;HL_transcript_48312;HL_transcript_59633;HL_transcript_32141;HL_transcript_52495;HL_transcript_16973;HL_transcript_32712;HL_transcript_72182;HL_transc…
molecular function	electron carrier activity	185	21	HL_transcript_44456;HL_transcript_33190;HL_transcript_57924;HL_transcript_58680;HL_transcript_58370;HL_transcript_63372;HL_transcript_17021;HL_transcript_47544;HL_transcript_948;HL_transcript_35458;HL_transcript_36752;HL_transcript_17198;HL_transcript_71829;HL_transcript_8910;HL_transcript_20160;HL_transcript_42359;HL_transcript_27678;HL_transcript_7094;HL_transcript_72459;HL_transcript_52023;HL_…
molecular function	antioxidant activity	164	21	HL_transcript_29715;HL_transcript_16747;HL_transcript_16698;HL_transcript_58649;HL_transcript_24966;HL_transcript_25052;HL_transcript_48532;HL_transcript_46314;HL_transcript_28093;HL_transcript_35312;HL_transcript_72366;HL_transcript_42603;HL_transcript_42142;HL_transcript_17826;HL_transcript_16832;HL_transcript_61088;HL_transcript_63291;HL_transcript_16084;HL_transcript_46369;HL_transcript_12209…
molecular function	metallochaperone activity	3	0
molecular function	protein tag	6	0
molecular function	nutrient reservoir activity	13	1	HL_transcript_31999
molecular function	molecular transducer activity	414	44	HL_transcript_3246;HL_transcript_7920;HL_transcript_7585;HL_transcript_59990;HL_transcript_49548;HL_transcript_43577;HL_transcript_2001;HL_transcript_59671;HL_transcript_31772;HL_transcript_36372;HL_transcript_74661;HL_transcript_59961;HL_transcript_5220;HL_transcript_72762;HL_transcript_70467;HL_transcript_38274;HL_transcript_51713;HL_transcript_36710;HL_transcript_29737;HL_transcript_6185;HL_tr…
molecular function	molecular function regulator	483	38	HL_transcript_23586;HL_transcript_19344;HL_transcript_11230;HL_transcript_53235;HL_transcript_55836;HL_transcript_48458;HL_transcript_20508;HL_transcript_35574;HL_transcript_11804;HL_transcript_35278;HL_transcript_23592;HL_transcript_31021;HL_transcript_35289;HL_transcript_33668;HL_transcript_71550;HL_transcript_59671;HL_transcript_34471;HL_transcript_52881;HL_transcript_19387;HL_transcript_63087…
biological process	reproduction	559	43	HL_transcript_43259;HL_transcript_58071;HL_transcript_52495;HL_transcript_5956;HL_transcript_56934;HL_transcript_38508;HL_transcript_69845;HL_transcript_33308;HL_transcript_37785;HL_transcript_31022;HL_transcript_29407;HL_transcript_10785;HL_transcript_48637;HL_transcript_36307;HL_transcript_74102;HL_transcript_24767;HL_transcript_30317;HL_transcript_60180;HL_transcript_46178;HL_transcript_60649;…
biological process	cell killing	3	1	HL_transcript_20351
biological process	immune system process	151	12	HL_transcript_18838;HL_transcript_14725;HL_transcript_2838;HL_transcript_48986;HL_transcript_8526;HL_transcript_52495;HL_transcript_74102;HL_transcript_72048;HL_transcript_36715;HL_transcript_40606;HL_transcript_39329;HL_transcript_6185
biological process	metabolic process	17093	1682	HL_transcript_43445;HL_transcript_59811;HL_transcript_62947;HL_transcript_41090;HL_transcript_72578;HL_transcript_9842;HL_transcript_7874;HL_transcript_73525;HL_transcript_48312;HL_transcript_59633;HL_transcript_32141;HL_transcript_52495;HL_transcript_55758;HL_transcript_72182;HL_transcript_32712;HL_transcript_55980;HL_transcript_54481;HL_transcript_20160;HL_transcript_16741;HL_transcript_59210;H…
2703;HL_transcript_29452;HL_transcript_7498;HL_transcript_36396;HL_transcript_53394;HL_transcript_49370;HL_transcript_48436;HL_transcript_54585;HL_transcript_41415;HL_transcript_59898;HL_transcript_60147;HL_transcript_36372;HL_transcript_27275;HL_transcript_60569;HL_transcript_68128;HL_transcript_28480;HL_transcript_9749;HL_transcript_13772;HL_transcript_1965;HL_transcript_19491;HL_transcript_128…
biological process	cellular process	17603	1596	HL_transcript_8315;HL_transcript_60615;HL_transcript_16698;HL_transcript_13432;HL_transcript_53969;HL_transcript_51550;HL_transcript_69703;HL_transcript_59733;HL_transcript_12644;HL_transcript_43281;HL_transcript_21476;HL_transcript_40495;HL_transcript_74152;HL_transcript_66841;HL_transcript_22908;HL_transcript_12188;HL_transcript_57334;HL_transcript_38734;HL_transcript_72500;HL_transcript_4917;H…
biological process	reproductive process	555	43	HL_transcript_43976;HL_transcript_30235;HL_transcript_51051;HL_transcript_67849;HL_transcript_61883;HL_transcript_1921;HL_transcript_44663;HL_transcript_71868;HL_transcript_18917;HL_transcript_21388;HL_transcript_31422;HL_transcript_52464;HL_transcript_48986;HL_transcript_71472;HL_transcript_72291;HL_transcript_72048;HL_transcript_15004;HL_transcript_29737;HL_transcript_21670;HL_transcript_18397;…
biological process	biological adhesion	5	0
biological process	signaling	2939	309	HL_transcript_53718;HL_transcript_25277;HL_transcript_6089;HL_transcript_45755;HL_transcript_22991;HL_transcript_6134;HL_transcript_44779;HL_transcript_19223;HL_transcript_10968;HL_transcript_16215;HL_transcript_49469;HL_transcript_36051;HL_transcript_4609;HL_transcript_55941;HL_transcript_4109;HL_transcript_74825;HL_transcript_45459;HL_transcript_70194;HL_transcript_34573;HL_transcript_50822;HL_…
biological process	multicellular organismal process	920	78	HL_transcript_51051;HL_transcript_13040;HL_transcript_43976;HL_transcript_71868;HL_transcript_18917;HL_transcript_21388;HL_transcript_30528;HL_transcript_31422;HL_transcript_59101;HL_transcript_61883;HL_transcript_2430;HL_transcript_72291;HL_transcript_68049;HL_transcript_71472;HL_transcript_13784;HL_transcript_37667;HL_transcript_9496;HL_transcript_68209;HL_transcript_48986;HL_transcript_21670;H…
biological process	developmental process	934	71	HL_transcript_30317;HL_transcript_33467;HL_transcript_24767;HL_transcript_25413;HL_transcript_58341;HL_transcript_47721;HL_transcript_59373;HL_transcript_9926;HL_transcript_35545;HL_transcript_58071;HL_transcript_69845;HL_transcript_56934;HL_transcript_58067;HL_transcript_31022;HL_transcript_69940;HL_transcript_4997;HL_transcript_48637;HL_transcript_4442;HL_transcript_72048;HL_transcript_47169;HL…
biological process	growth	133	13	HL_transcript_13331;HL_transcript_30508;HL_transcript_8588;HL_transcript_4997;HL_transcript_24762;HL_transcript_12188;HL_transcript_28775;HL_transcript_56991;HL_transcript_26649;HL_transcript_23246;HL_transcript_72291;HL_transcript_56868;HL_transcript_60794
biological process	locomotion	5	0
biological process	single-organism process	11917	1272	HL_transcript_70067;HL_transcript_37971;HL_transcript_54590;HL_transcript_56303;HL_transcript_1284;HL_transcript_63856;HL_transcript_64050;HL_transcript_66760;HL_transcript_2625;HL_transcript_69697;HL_transcript_59490;HL_transcript_56025;HL_transcript_40042;HL_transcript_13268;HL_transcript_31064;HL_transcript_50266;HL_transcript_64693;HL_transcript_1336;HL_transcript_35318;HL_transcript_74083;HL…
biological process	rhythmic process	14	0
biological process	response to stimulus	5679	565	HL_transcript_65041;HL_transcript_22854;HL_transcript_3310;HL_transcript_18543;HL_transcript_42941;HL_transcript_63796;HL_transcript_62042;HL_transcript_52839;HL_transcript_57285;HL_transcript_74721;HL_transcript_27859;HL_transcript_49548;HL_transcript_28775;HL_transcript_53986;HL_transcript_7837;HL_transcript_38226;HL_transcript_72887;HL_transcript_28658;HL_transcript_19460;HL_transcript_26234;H…
biological process	localization	3856	293	HL_transcript_31598;HL_transcript_35037;HL_transcript_41624;HL_transcript_1361;HL_transcript_3252;HL_transcript_5463;HL_transcript_67318;HL_transcript_62729;HL_transcript_33835;HL_transcript_6606;HL_transcript_11832;HL_transcript_71418;HL_transcript_4892;HL_transcript_74083;HL_transcript_8393;HL_transcript_54971;HL_transcript_22094;HL_transcript_34130;HL_transcript_21781;HL_transcript_21188;HL_tr…
biological process	multi-organism process	467	50	HL_transcript_3646;HL_transcript_30743;HL_transcript_74102;HL_transcript_7415;HL_transcript_10325;HL_transcript_2485;HL_transcript_2838;HL_transcript_11604;HL_transcript_60420;HL_transcript_44960;HL_transcript_52495;HL_transcript_43259;HL_transcript_9552;HL_transcript_36476;HL_transcript_33308;HL_transcript_37785;HL_transcript_34741;HL_transcript_5956;HL_transcript_65725;HL_transcript_67687;HL_tr…
biological process	biological regulation	7321	770	HL_transcript_48168;HL_transcript_53080;HL_transcript_14611;HL_transcript_60603;HL_transcript_52012;HL_transcript_24825;HL_transcript_47527;HL_transcript_23794;HL_transcript_40270;HL_transcript_24740;HL_transcript_54230;HL_transcript_45552;HL_transcript_42602;HL_transcript_25343;HL_transcript_44178;HL_transcript_35630;HL_transcript_34183;HL_transcript_8833;HL_transcript_41576;HL_transcript_3004;H…
biological process	cellular component organization or biogenesis	3278	259	HL_transcript_43452;HL_transcript_32890;HL_transcript_51898;HL_transcript_34904;HL_transcript_9382;HL_transcript_20239;HL_transcript_10901;HL_transcript_64782;HL_transcript_19548;HL_transcript_72459;HL_transcript_2926;HL_transcript_24941;HL_transcript_29653;HL_transcript_70533;HL_transcript_68128;HL_transcript_23354;HL_transcript_2250;HL_transcript_15252;HL_transcript_30508;HL_transcript_18547;HL…
biological process	detoxification	189	23	HL_transcript_16698;HL_transcript_29715;HL_transcript_16747;HL_transcript_58649;HL_transcript_24966;HL_transcript_25052;HL_transcript_46314;HL_transcript_48532;HL_transcript_35312;HL_transcript_72366;HL_transcript_42603;HL_transcript_28093;HL_transcript_19460;HL_transcript_17826;HL_transcript_31818;HL_transcript_42142;HL_transcript_12209;HL_transcript_4102;HL_transcript_16832;HL_transcript_63291;…

## Sheet: P1 vs. P6
#GO_classify1	GO_classify2	All gene	DE gene	Genes
#Total_gene		33348	8876
cellular component	extracellular region	346	154	HL_transcript_25052;HL_transcript_30528;HL_transcript_50835;HL_transcript_68069;HL_transcript_26852;HL_transcript_65353;HL_transcript_26408;HL_transcript_63291;HL_transcript_16736;HL_transcript_17579;HL_transcript_24904;HL_transcript_56600;HL_transcript_12899;HL_transcript_15699;HL_transcript_24872;HL_transcript_20129;HL_transcript_16084;HL_transcript_65113;HL_transcript_59388;HL_transcript_46839…
cellular component	cell	15784	3883	HL_transcript_38734;HL_transcript_21391;HL_transcript_64751;HL_transcript_52118;HL_transcript_38250;HL_transcript_47185;HL_transcript_60151;HL_transcript_39983;HL_transcript_32732;HL_transcript_24557;HL_transcript_63379;HL_transcript_43725;HL_transcript_70841;HL_transcript_19024;HL_transcript_9029;HL_transcript_42647;HL_transcript_53112;HL_transcript_30510;HL_transcript_44270;HL_transcript_31372;…
HL_transcript_40240;HL_transcript_19111;HL_transcript_19460;HL_transcript_69830;HL_transcript_41317;HL_transcript_26135;HL_transcript_51184;HL_transcript_58757;HL_transcript_18036;HL_transcript_72223;HL_transcript_42986;HL_transcript_26031;HL_transcript_20096;HL_transcript_3492;HL_transcript_14223;HL_transcript_43133;HL_transcript_35289;HL_transcript_20301;HL_transcript_32945;HL_transcript_71805;…
ranscript_67146;HL_transcript_39953;HL_transcript_50650;HL_transcript_61238;HL_transcript_75431;HL_transcript_21681;HL_transcript_67787;HL_transcript_36717;HL_transcript_23451;HL_transcript_39242;HL_transcript_3665;HL_transcript_16149;HL_transcript_18710;HL_transcript_38740;HL_transcript_54276;HL_transcript_19204;HL_transcript_12126;HL_transcript_64188;HL_transcript_68374;HL_transcript_36428;HL_t…
cellular component	nucleoid	27	2	HL_transcript_43062;HL_transcript_27305
cellular component	membrane	12226	3422	HL_transcript_59223;HL_transcript_10029;HL_transcript_26551;HL_transcript_17668;HL_transcript_23365;HL_transcript_31268;HL_transcript_19006;HL_transcript_32339;HL_transcript_63273;HL_transcript_38094;HL_transcript_43896;HL_transcript_59320;HL_transcript_66833;HL_transcript_14508;HL_transcript_64092;HL_transcript_40317;HL_transcript_21846;HL_transcript_40027;HL_transcript_51956;HL_transcript_58264…
528;HL_transcript_59963;HL_transcript_23632;HL_transcript_55802;HL_transcript_13140;HL_transcript_70643;HL_transcript_7370;HL_transcript_8875;HL_transcript_28006;HL_transcript_11447;HL_transcript_74314;HL_transcript_12892;HL_transcript_50119;HL_transcript_30528;HL_transcript_71237;HL_transcript_55021;HL_transcript_48043;HL_transcript_2673;HL_transcript_73181;HL_transcript_33081;HL_transcript_5657…
L_transcript_13419;HL_transcript_27233;HL_transcript_20008;HL_transcript_18304;HL_transcript_58756;HL_transcript_20693;HL_transcript_38595;HL_transcript_60146;HL_transcript_10766;HL_transcript_68212;HL_transcript_8700;HL_transcript_33358;HL_transcript_18145;HL_transcript_48334;HL_transcript_20284;HL_transcript_26413;HL_transcript_67558;HL_transcript_62022;HL_transcript_46073;HL_transcript_24519;H…
cellular component	virion	138	29	HL_transcript_38813;HL_transcript_61875;HL_transcript_7632;HL_transcript_49971;HL_transcript_66608;HL_transcript_56650;HL_transcript_21035;HL_transcript_34468;HL_transcript_42371;HL_transcript_39456;HL_transcript_18323;HL_transcript_62936;HL_transcript_935;HL_transcript_19682;HL_transcript_21364;HL_transcript_29676;HL_transcript_63982;HL_transcript_33089;HL_transcript_40369;HL_transcript_43695;HL…
cellular component	cell junction	506	171	HL_transcript_5967;HL_transcript_68104;HL_transcript_40754;HL_transcript_75455;HL_transcript_70155;HL_transcript_40978;HL_transcript_45817;HL_transcript_8451;HL_transcript_70156;HL_transcript_56431;HL_transcript_36388;HL_transcript_19985;HL_transcript_12337;HL_transcript_59898;HL_transcript_55070;HL_transcript_55336;HL_transcript_70165;HL_transcript_35379;HL_transcript_52896;HL_transcript_54824;H…
cellular component	membrane-enclosed lumen	1220	224	HL_transcript_2841;HL_transcript_39855;HL_transcript_45763;HL_transcript_25503;HL_transcript_34457;HL_transcript_5818;HL_transcript_46839;HL_transcript_22342;HL_transcript_31583;HL_transcript_54862;HL_transcript_16629;HL_transcript_12236;HL_transcript_15191;HL_transcript_52001;HL_transcript_245;HL_transcript_6952;HL_transcript_59846;HL_transcript_22500;HL_transcript_75170;HL_transcript_67302;HL_t…
cellular component	macromolecular complex	4101	707	HL_transcript_61051;HL_transcript_63835;HL_transcript_43689;HL_transcript_935;HL_transcript_26244;HL_transcript_70067;HL_transcript_13111;HL_transcript_70315;HL_transcript_47450;HL_transcript_23354;HL_transcript_23711;HL_transcript_66348;HL_transcript_55506;HL_transcript_64727;HL_transcript_34613;HL_transcript_50370;HL_transcript_8084;HL_transcript_20042;HL_transcript_27053;HL_transcript_47043;HL…
cellular component	organelle	10597	2515	HL_transcript_1078;HL_transcript_34017;HL_transcript_53806;HL_transcript_7652;HL_transcript_50156;HL_transcript_73726;HL_transcript_14430;HL_transcript_62347;HL_transcript_52260;HL_transcript_15775;HL_transcript_4791;HL_transcript_35657;HL_transcript_28502;HL_transcript_47323;HL_transcript_10711;HL_transcript_15207;HL_transcript_55347;HL_transcript_30230;HL_transcript_51958;HL_transcript_40039;HL…
;HL_transcript_32137;HL_transcript_10126;HL_transcript_16608;HL_transcript_61078;HL_transcript_32959;HL_transcript_17535;HL_transcript_59619;HL_transcript_40705;HL_transcript_44660;HL_transcript_44485;HL_transcript_16645;HL_transcript_46847;HL_transcript_67439;HL_transcript_18409;HL_transcript_29045;HL_transcript_12755;HL_transcript_18740;HL_transcript_27776;HL_transcript_22133;HL_transcript_8108…
cellular component	extracellular region part	62	19	HL_transcript_46839;HL_transcript_16760;HL_transcript_38689;HL_transcript_44363;HL_transcript_31203;HL_transcript_38173;HL_transcript_16736;HL_transcript_67508;HL_transcript_15788;HL_transcript_11043;HL_transcript_11437;HL_transcript_56600;HL_transcript_33222;HL_transcript_16360;HL_transcript_6963;HL_transcript_51202;HL_transcript_40606;HL_transcript_65299;HL_transcript_16554
cellular component	organelle part	4895	1020	HL_transcript_29045;HL_transcript_12755;HL_transcript_3020;HL_transcript_15389;HL_transcript_18740;HL_transcript_5706;HL_transcript_25303;HL_transcript_54621;HL_transcript_67439;HL_transcript_74518;HL_transcript_16645;HL_transcript_32313;HL_transcript_44660;HL_transcript_16608;HL_transcript_32959;HL_transcript_61078;HL_transcript_51827;HL_transcript_10126;HL_transcript_50516;HL_transcript_70651;H…
cellular component	virion part	138	29	HL_transcript_39456;HL_transcript_29676;HL_transcript_21364;HL_transcript_19682;HL_transcript_18323;HL_transcript_935;HL_transcript_62936;HL_transcript_7632;HL_transcript_61875;HL_transcript_49971;HL_transcript_66608;HL_transcript_38813;HL_transcript_42371;HL_transcript_21035;HL_transcript_56650;HL_transcript_34468;HL_transcript_45223;HL_transcript_11434;HL_transcript_51649;HL_transcript_63704;HL…
cellular component	membrane part	10513	2990	HL_transcript_39245;HL_transcript_73351;HL_transcript_56816;HL_transcript_2311;HL_transcript_42367;HL_transcript_71446;HL_transcript_56928;HL_transcript_6185;HL_transcript_60365;HL_transcript_67243;HL_transcript_10882;HL_transcript_25526;HL_transcript_52444;HL_transcript_48731;HL_transcript_29169;HL_transcript_10551;HL_transcript_40683;HL_transcript_13040;HL_transcript_23320;HL_transcript_39045;H…
336;HL_transcript_71867;HL_transcript_53579;HL_transcript_24519;HL_transcript_59785;HL_transcript_57624;HL_transcript_71755;HL_transcript_54208;HL_transcript_26413;HL_transcript_67558;HL_transcript_62022;HL_transcript_8700;HL_transcript_33358;HL_transcript_18145;HL_transcript_48334;HL_transcript_20284;HL_transcript_30331;HL_transcript_12685;HL_transcript_55468;HL_transcript_11943;HL_transcript_65…
cellular component	cell part	15715	3867	HL_transcript_11304;HL_transcript_23246;HL_transcript_9820;HL_transcript_29653;HL_transcript_27729;HL_transcript_27713;HL_transcript_24292;HL_transcript_8164;HL_transcript_45337;HL_transcript_2375;HL_transcript_33655;HL_transcript_15093;HL_transcript_1430;HL_transcript_11357;HL_transcript_12890;HL_transcript_65203;HL_transcript_19874;HL_transcript_19596;HL_transcript_37140;HL_transcript_16673;HL_…
018;HL_transcript_63985;HL_transcript_40606;HL_transcript_4311;HL_transcript_19063;HL_transcript_28660;HL_transcript_11117;HL_transcript_11073;HL_transcript_8072;HL_transcript_71945;HL_transcript_36404;HL_transcript_10792;HL_transcript_10649;HL_transcript_64936;HL_transcript_19030;HL_transcript_65993;HL_transcript_43801;HL_transcript_74082;HL_transcript_69762;HL_transcript_3873;HL_transcript_6169…
ranscript_63781;HL_transcript_38407;HL_transcript_60438;HL_transcript_27714;HL_transcript_52636;HL_transcript_4935;HL_transcript_4734;HL_transcript_57298;HL_transcript_49171;HL_transcript_62176;HL_transcript_17143;HL_transcript_11824;HL_transcript_3797;HL_transcript_18153;HL_transcript_30304;HL_transcript_75784;HL_transcript_31815;HL_transcript_16450;HL_transcript_13515;HL_transcript_45339;HL_tra…
cellular component	symplast	506	171	HL_transcript_33022;HL_transcript_5620;HL_transcript_26854;HL_transcript_10995;HL_transcript_74278;HL_transcript_28007;HL_transcript_21478;HL_transcript_28660;HL_transcript_67495;HL_transcript_13526;HL_transcript_43599;HL_transcript_49884;HL_transcript_49475;HL_transcript_73989;HL_transcript_44725;HL_transcript_18355;HL_transcript_43259;HL_transcript_11418;HL_transcript_33931;HL_transcript_65909;…
cellular component	supramolecular complex	160	31	HL_transcript_5276;HL_transcript_52012;HL_transcript_23229;HL_transcript_14207;HL_transcript_22166;HL_transcript_8877;HL_transcript_21658;HL_transcript_35128;HL_transcript_32668;HL_transcript_60803;HL_transcript_66848;HL_transcript_24531;HL_transcript_72175;HL_transcript_67668;HL_transcript_7783;HL_transcript_72969;HL_transcript_71481;HL_transcript_59375;HL_transcript_32313;HL_transcript_14223;HL…
molecular function	transcription factor activity, protein binding	252	62	HL_transcript_36059;HL_transcript_18146;HL_transcript_18435;HL_transcript_14131;HL_transcript_28187;HL_transcript_24527;HL_transcript_5971;HL_transcript_39767;HL_transcript_71697;HL_transcript_17745;HL_transcript_17459;HL_transcript_51480;HL_transcript_30484;HL_transcript_677;HL_transcript_14592;HL_transcript_16946;HL_transcript_66076;HL_transcript_14662;HL_transcript_68849;HL_transcript_33248;HL…
molecular function	nucleic acid binding transcription factor activity	951	337	HL_transcript_38133;HL_transcript_3232;HL_transcript_14435;HL_transcript_12325;HL_transcript_29635;HL_transcript_31473;HL_transcript_43596;HL_transcript_16862;HL_transcript_65243;HL_transcript_62347;HL_transcript_23715;HL_transcript_27605;HL_transcript_68188;HL_transcript_2056;HL_transcript_58388;HL_transcript_30617;HL_transcript_57963;HL_transcript_30317;HL_transcript_47643;HL_transcript_59101;H…
molecular function	catalytic activity	17805	4912	HL_transcript_64044;HL_transcript_35624;HL_transcript_65626;HL_transcript_60465;HL_transcript_52925;HL_transcript_20052;HL_transcript_60093;HL_transcript_17534;HL_transcript_15986;HL_transcript_44816;HL_transcript_60385;HL_transcript_41956;HL_transcript_14637;HL_transcript_65589;HL_transcript_72384;HL_transcript_2564;HL_transcript_63318;HL_transcript_67583;HL_transcript_11156;HL_transcript_30303;…
ranscript_32311;HL_transcript_9227;HL_transcript_13218;HL_transcript_28713;HL_transcript_43934;HL_transcript_69494;HL_transcript_47377;HL_transcript_66496;HL_transcript_39478;HL_transcript_5967;HL_transcript_69168;HL_transcript_56678;HL_transcript_41125;HL_transcript_60061;HL_transcript_44880;HL_transcript_3793;HL_transcript_14530;HL_transcript_12278;HL_transcript_25828;HL_transcript_33818;HL_tra…
pt_41294;HL_transcript_75890;HL_transcript_35275;HL_transcript_14379;HL_transcript_25141;HL_transcript_1798;HL_transcript_51936;HL_transcript_61842;HL_transcript_17604;HL_transcript_57612;HL_transcript_47625;HL_transcript_73946;HL_transcript_7556;HL_transcript_58694;HL_transcript_67889;HL_transcript_33853;HL_transcript_26907;HL_transcript_29638;HL_transcript_54505;HL_transcript_52589;HL_transcrip…
molecular function	signal transducer activity	679	195	HL_transcript_22863;HL_transcript_21159;HL_transcript_7477;HL_transcript_47456;HL_transcript_74661;HL_transcript_75061;HL_transcript_43817;HL_transcript_23022;HL_transcript_17061;HL_transcript_12495;HL_transcript_4548;HL_transcript_73172;HL_transcript_2772;HL_transcript_47911;HL_transcript_47617;HL_transcript_18761;HL_transcript_48452;HL_transcript_54230;HL_transcript_64858;HL_transcript_34423;HL…
molecular function	structural molecule activity	922	231	HL_transcript_75108;HL_transcript_70315;HL_transcript_3260;HL_transcript_59693;HL_transcript_74469;HL_transcript_18566;HL_transcript_39996;HL_transcript_44304;HL_transcript_29847;HL_transcript_24100;HL_transcript_66085;HL_transcript_19962;HL_transcript_43778;HL_transcript_41910;HL_transcript_31980;HL_transcript_14223;HL_transcript_1118;HL_transcript_72394;HL_transcript_66734;HL_transcript_24701;H…
molecular function	transporter activity	1999	527	HL_transcript_48686;HL_transcript_1361;HL_transcript_5224;HL_transcript_68901;HL_transcript_11192;HL_transcript_51040;HL_transcript_66156;HL_transcript_47607;HL_transcript_9133;HL_transcript_11828;HL_transcript_59657;HL_transcript_15521;HL_transcript_20502;HL_transcript_670;HL_transcript_24862;HL_transcript_40692;HL_transcript_27652;HL_transcript_30008;HL_transcript_4554;HL_transcript_11088;HL_tr…
molecular function	binding	18402	4808	HL_transcript_69054;HL_transcript_43433;HL_transcript_12899;HL_transcript_60878;HL_transcript_74528;HL_transcript_22417;HL_transcript_9502;HL_transcript_39271;HL_transcript_10947;HL_transcript_71237;HL_transcript_7828;HL_transcript_36372;HL_transcript_43582;HL_transcript_56579;HL_transcript_38178;HL_transcript_8105;HL_transcript_7022;HL_transcript_12892;HL_transcript_50119;HL_transcript_28006;HL_…
transcript_11656;HL_transcript_22399;HL_transcript_7675;HL_transcript_44302;HL_transcript_51157;HL_transcript_52001;HL_transcript_20003;HL_transcript_65208;HL_transcript_53899;HL_transcript_40186;HL_transcript_14276;HL_transcript_72323;HL_transcript_42043;HL_transcript_57013;HL_transcript_2533;HL_transcript_69991;HL_transcript_17046;HL_transcript_29715;HL_transcript_36033;HL_transcript_33021;HL_t…
ranscript_5374;HL_transcript_4996;HL_transcript_65510;HL_transcript_71824;HL_transcript_60481;HL_transcript_15559;HL_transcript_49343;HL_transcript_58150;HL_transcript_45716;HL_transcript_32643;HL_transcript_74327;HL_transcript_21620;HL_transcript_54586;HL_transcript_13357;HL_transcript_10728;HL_transcript_16981;HL_transcript_75925;HL_transcript_61511;HL_transcript_62884;HL_transcript_69866;HL_tr…
molecular function	electron carrier activity	185	55	HL_transcript_71829;HL_transcript_21286;HL_transcript_68094;HL_transcript_948;HL_transcript_41314;HL_transcript_46987;HL_transcript_63372;HL_transcript_20664;HL_transcript_34151;HL_transcript_52175;HL_transcript_47544;HL_transcript_16354;HL_transcript_75571;HL_transcript_56244;HL_transcript_64567;HL_transcript_52023;HL_transcript_44456;HL_transcript_42359;HL_transcript_22692;HL_transcript_67184;H…
molecular function	antioxidant activity	164	64	HL_transcript_15044;HL_transcript_12209;HL_transcript_19695;HL_transcript_59789;HL_transcript_29685;HL_transcript_16797;HL_transcript_16698;HL_transcript_29715;HL_transcript_55860;HL_transcript_3727;HL_transcript_3109;HL_transcript_62499;HL_transcript_48313;HL_transcript_44238;HL_transcript_39508;HL_transcript_34428;HL_transcript_56453;HL_transcript_56425;HL_transcript_42603;HL_transcript_49373;H…
molecular function	metallochaperone activity	3	0
molecular function	protein tag	6	0
molecular function	nutrient reservoir activity	13	6	HL_transcript_23662;HL_transcript_27383;HL_transcript_31999;HL_transcript_24298;HL_transcript_19183;HL_transcript_16837
molecular function	molecular transducer activity	414	131	HL_transcript_8133;HL_transcript_5618;HL_transcript_72762;HL_transcript_33713;HL_transcript_61842;HL_transcript_25154;HL_transcript_27908;HL_transcript_72670;HL_transcript_19319;HL_transcript_63768;HL_transcript_31310;HL_transcript_75295;HL_transcript_68196;HL_transcript_36372;HL_transcript_36710;HL_transcript_37874;HL_transcript_43382;HL_transcript_28060;HL_transcript_41783;HL_transcript_21595;H…
molecular function	molecular function regulator	483	120	HL_transcript_68463;HL_transcript_35289;HL_transcript_70924;HL_transcript_31021;HL_transcript_23439;HL_transcript_32232;HL_transcript_48382;HL_transcript_58925;HL_transcript_35278;HL_transcript_39044;HL_transcript_34227;HL_transcript_4133;HL_transcript_19742;HL_transcript_68286;HL_transcript_5740;HL_transcript_19373;HL_transcript_22799;HL_transcript_11322;HL_transcript_25302;HL_transcript_57543;H…
biological process	reproduction	559	122	HL_transcript_21670;HL_transcript_3125;HL_transcript_65518;HL_transcript_23884;HL_transcript_45259;HL_transcript_31022;HL_transcript_73847;HL_transcript_3416;HL_transcript_29308;HL_transcript_43259;HL_transcript_64118;HL_transcript_27889;HL_transcript_20250;HL_transcript_47421;HL_transcript_57034;HL_transcript_51184;HL_transcript_15004;HL_transcript_23841;HL_transcript_73989;HL_transcript_48986;H…
biological process	cell killing	3	1	HL_transcript_20351
biological process	immune system process	151	40	HL_transcript_18838;HL_transcript_48986;HL_transcript_2838;HL_transcript_57623;HL_transcript_41818;HL_transcript_40606;HL_transcript_5967;HL_transcript_62604;HL_transcript_51677;HL_transcript_6130;HL_transcript_14500;HL_transcript_10043;HL_transcript_23884;HL_transcript_52635;HL_transcript_54536;HL_transcript_59348;HL_transcript_60170;HL_transcript_26169;HL_transcript_58653;HL_transcript_17382;HL…
biological process	metabolic process	17093	4583	HL_transcript_16523;HL_transcript_72603;HL_transcript_49675;HL_transcript_4308;HL_transcript_21159;HL_transcript_27810;HL_transcript_74661;HL_transcript_44687;HL_transcript_8817;HL_transcript_13939;HL_transcript_31434;HL_transcript_4133;HL_transcript_16802;HL_transcript_22377;HL_transcript_6433;HL_transcript_8041;HL_transcript_58498;HL_transcript_12495;HL_transcript_15044;HL_transcript_42325;HL_t…
ript_25118;HL_transcript_66181;HL_transcript_10538;HL_transcript_35259;HL_transcript_35856;HL_transcript_19161;HL_transcript_50424;HL_transcript_36896;HL_transcript_39078;HL_transcript_17707;HL_transcript_55389;HL_transcript_58295;HL_transcript_18651;HL_transcript_40995;HL_transcript_67039;HL_transcript_34577;HL_transcript_39388;HL_transcript_72097;HL_transcript_56790;HL_transcript_68407;HL_trans…
ript_16872;HL_transcript_15337;HL_transcript_12441;HL_transcript_29787;HL_transcript_17320;HL_transcript_68698;HL_transcript_64489;HL_transcript_38881;HL_transcript_17987;HL_transcript_50913;HL_transcript_73199;HL_transcript_47403;HL_transcript_37508;HL_transcript_15294;HL_transcript_8915;HL_transcript_27370;HL_transcript_21736;HL_transcript_39301;HL_transcript_52416;HL_transcript_35552;HL_transc…
biological process	cellular process	17603	4482	HL_transcript_55011;HL_transcript_8910;HL_transcript_5332;HL_transcript_53607;HL_transcript_42603;HL_transcript_51269;HL_transcript_68240;HL_transcript_23115;HL_transcript_66187;HL_transcript_50394;HL_transcript_11657;HL_transcript_1513;HL_transcript_11179;HL_transcript_24311;HL_transcript_73581;HL_transcript_70428;HL_transcript_53803;HL_transcript_5218;HL_transcript_72991;HL_transcript_58265;HL_…
script_12540;HL_transcript_49669;HL_transcript_44528;HL_transcript_49695;HL_transcript_12683;HL_transcript_12875;HL_transcript_7331;HL_transcript_30068;HL_transcript_60081;HL_transcript_45401;HL_transcript_39398;HL_transcript_12755;HL_transcript_42487;HL_transcript_63754;HL_transcript_68286;HL_transcript_11201;HL_transcript_47617;HL_transcript_47911;HL_transcript_59619;HL_transcript_1373;HL_trans…
t_55833;HL_transcript_60658;HL_transcript_64692;HL_transcript_72548;HL_transcript_30528;HL_transcript_28567;HL_transcript_55021;HL_transcript_1224;HL_transcript_63743;HL_transcript_30795;HL_transcript_13526;HL_transcript_18838;HL_transcript_21761;HL_transcript_958;HL_transcript_55716;HL_transcript_8623;HL_transcript_10290;HL_transcript_56936;HL_transcript_3511;HL_transcript_67557;HL_transcript_39…
biological process	reproductive process	555	122	HL_transcript_44417;HL_transcript_29693;HL_transcript_30171;HL_transcript_17382;HL_transcript_67849;HL_transcript_27303;HL_transcript_38769;HL_transcript_55336;HL_transcript_24335;HL_transcript_67702;HL_transcript_12126;HL_transcript_21388;HL_transcript_3346;HL_transcript_581;HL_transcript_44270;HL_transcript_23882;HL_transcript_12147;HL_transcript_15621;HL_transcript_36307;HL_transcript_4288;HL_…
biological process	biological adhesion	5	0
biological process	signaling	2939	769	HL_transcript_71878;HL_transcript_10713;HL_transcript_41415;HL_transcript_39044;HL_transcript_58857;HL_transcript_18455;HL_transcript_72316;HL_transcript_38564;HL_transcript_45161;HL_transcript_29189;HL_transcript_47186;HL_transcript_66286;HL_transcript_66629;HL_transcript_9451;HL_transcript_27757;HL_transcript_45184;HL_transcript_47137;HL_transcript_68170;HL_transcript_4060;HL_transcript_55149;H…
biological process	multicellular organismal process	920	221	HL_transcript_3416;HL_transcript_43259;HL_transcript_20250;HL_transcript_57034;HL_transcript_37899;HL_transcript_21670;HL_transcript_60350;HL_transcript_15142;HL_transcript_11846;HL_transcript_23884;HL_transcript_3125;HL_transcript_56375;HL_transcript_73847;HL_transcript_57367;HL_transcript_31022;HL_transcript_21478;HL_transcript_68537;HL_transcript_63273;HL_transcript_14439;HL_transcript_17031;H…
biological process	developmental process	934	219	HL_transcript_6996;HL_transcript_44660;HL_transcript_54353;HL_transcript_43086;HL_transcript_71481;HL_transcript_67995;HL_transcript_62766;HL_transcript_54621;HL_transcript_54222;HL_transcript_9926;HL_transcript_73315;HL_transcript_24985;HL_transcript_43183;HL_transcript_64404;HL_transcript_22133;HL_transcript_72131;HL_transcript_15188;HL_transcript_15867;HL_transcript_50953;HL_transcript_70893;H…
biological process	growth	133	22	HL_transcript_13331;HL_transcript_9393;HL_transcript_3058;HL_transcript_30508;HL_transcript_44660;HL_transcript_12188;HL_transcript_60794;HL_transcript_28775;HL_transcript_50279;HL_transcript_51979;HL_transcript_64751;HL_transcript_57303;HL_transcript_26649;HL_transcript_4997;HL_transcript_23246;HL_transcript_31876;HL_transcript_56868;HL_transcript_3332;HL_transcript_8588;HL_transcript_23882;HL_t…
biological process	locomotion	5	1	HL_transcript_63273
biological process	single-organism process	11917	3335	HL_transcript_23052;HL_transcript_62183;HL_transcript_43916;HL_transcript_43396;HL_transcript_8871;HL_transcript_8735;HL_transcript_57065;HL_transcript_3252;HL_transcript_63291;HL_transcript_24439;HL_transcript_63245;HL_transcript_45165;HL_transcript_45833;HL_transcript_72623;HL_transcript_58762;HL_transcript_7027;HL_transcript_40611;HL_transcript_24466;HL_transcript_64189;HL_transcript_53835;HL_…
;HL_transcript_9613;HL_transcript_3017;HL_transcript_72366;HL_transcript_51148;HL_transcript_70735;HL_transcript_59375;HL_transcript_17941;HL_transcript_29497;HL_transcript_58080;HL_transcript_34325;HL_transcript_44320;HL_transcript_23586;HL_transcript_68504;HL_transcript_70067;HL_transcript_26244;HL_transcript_67444;HL_transcript_48573;HL_transcript_40653;HL_transcript_43697;HL_transcript_69698;…
pt_39329;HL_transcript_42425;HL_transcript_29475;HL_transcript_39051;HL_transcript_45706;HL_transcript_61618;HL_transcript_46258;HL_transcript_59832;HL_transcript_59267;HL_transcript_22863;HL_transcript_3240;HL_transcript_75163;HL_transcript_54353;HL_transcript_32710;HL_transcript_16282;HL_transcript_33203;HL_transcript_51586;HL_transcript_48730;HL_transcript_31896;HL_transcript_39903;HL_transcri…
biological process	rhythmic process	14	2	HL_transcript_49692;HL_transcript_15682
biological process	response to stimulus	5679	1506	HL_transcript_27856;HL_transcript_58181;HL_transcript_72367;HL_transcript_54499;HL_transcript_4711;HL_transcript_23707;HL_transcript_39502;HL_transcript_57701;HL_transcript_31597;HL_transcript_66743;HL_transcript_56761;HL_transcript_24839;HL_transcript_42907;HL_transcript_29163;HL_transcript_69668;HL_transcript_51458;HL_transcript_50041;HL_transcript_52386;HL_transcript_70370;HL_transcript_21595;…
biological process	localization	3856	899	HL_transcript_20096;HL_transcript_56268;HL_transcript_61313;HL_transcript_41557;HL_transcript_12853;HL_transcript_60812;HL_transcript_1366;HL_transcript_67583;HL_transcript_10563;HL_transcript_19183;HL_transcript_35059;HL_transcript_1387;HL_transcript_3878;HL_transcript_30443;HL_transcript_15104;HL_transcript_30262;HL_transcript_43219;HL_transcript_24701;HL_transcript_72384;HL_transcript_60751;HL…
biological process	multi-organism process	467	131	HL_transcript_48986;HL_transcript_2838;HL_transcript_23841;HL_transcript_43148;HL_transcript_59438;HL_transcript_43976;HL_transcript_46932;HL_transcript_6130;HL_transcript_10043;HL_transcript_41905;HL_transcript_52635;HL_transcript_53803;HL_transcript_63235;HL_transcript_45259;HL_transcript_47421;HL_transcript_1366;HL_transcript_61748;HL_transcript_55893;HL_transcript_46382;HL_transcript_58194;HL…
biological process	biological regulation	7321	1929	HL_transcript_1161;HL_transcript_47544;HL_transcript_40577;HL_transcript_66133;HL_transcript_10633;HL_transcript_19906;HL_transcript_56284;HL_transcript_26333;HL_transcript_75901;HL_transcript_66245;HL_transcript_8565;HL_transcript_23517;HL_transcript_2316;HL_transcript_5023;HL_transcript_70361;HL_transcript_64665;HL_transcript_36291;HL_transcript_21363;HL_transcript_55632;HL_transcript_2430;HL_t…
ipt_29488;HL_transcript_45741;HL_transcript_37613;HL_transcript_54778;HL_transcript_2691;HL_transcript_42249;HL_transcript_71693;HL_transcript_1506;HL_transcript_15097;HL_transcript_56861;HL_transcript_35059;HL_transcript_1387;HL_transcript_19183;HL_transcript_17106;HL_transcript_65071;HL_transcript_7451;HL_transcript_1366;HL_transcript_42230;HL_transcript_61313;HL_transcript_64251;HL_transcript_…
biological process	cellular component organization or biogenesis	3278	763	HL_transcript_32128;HL_transcript_30747;HL_transcript_55666;HL_transcript_36157;HL_transcript_74592;HL_transcript_13591;HL_transcript_2979;HL_transcript_21514;HL_transcript_37676;HL_transcript_41149;HL_transcript_22200;HL_transcript_39504;HL_transcript_30996;HL_transcript_62266;HL_transcript_37652;HL_transcript_57434;HL_transcript_44800;HL_transcript_44452;HL_transcript_68069;HL_transcript_65571;…
biological process	detoxification	189	76	HL_transcript_24966;HL_transcript_36859;HL_transcript_15699;HL_transcript_21055;HL_transcript_16832;HL_transcript_16084;HL_transcript_4102;HL_transcript_65113;HL_transcript_11917;HL_transcript_16712;HL_transcript_52410;HL_transcript_65988;HL_transcript_36017;HL_transcript_59470;HL_transcript_74383;HL_transcript_46369;HL_transcript_60550;HL_transcript_63291;HL_transcript_24904;HL_transcript_61088;…
