# Supplementary material for: Transcriptome profiling reveals the genes involved in tuberous root expansion in Pueraria (Pueraria montana var. thomsonii)
Source: BMC Plant Biol. 2023 Jun 26;23:338. doi: 10.1186/s12870-023-04303-x (PMC10291767; doi:10.1186/s12870-023-04303-x)
Supplement: Supplementary file 5 — Supplementary Material 5 [file 12870_2023_4303_MOESM5_ESM.xlsx]

## Sheet: Sheet1
P1 vs. P2
LOB domain-containing protein (LBD)
HL_transcript_17610	1132	1619	1467	584	737	1144	66.35	91.85	89.36	32.62	34.8	54.15	0.000274874	-1.1902	down	--	--	--	--	--	--	--	Lateral organ boundaries (LOB) domain	LOB domain-containing protein 38 GN=F3A4.20 OS=Arabidopsis thaliana (Mouse-ear cress) PE=2 SV=1	S	Function unknown	PREDICTED: LOB domain-containing protein 38-like [Glycine max]
HL_transcript_18421	2586	6753	4485	1106	2033	374	184.24	464.33	332.07	74.99	116.68	21.6	0.000127366	-2.17774	down	--	--	--	--	--	--	--	Lateral organ boundaries (LOB) domain	LOB domain-containing protein 41 GN=F16B3.18 OS=Arabidopsis thaliana (Mouse-ear cress) PE=2 SV=1	--	--	LBD domain-containing transcription factor [Glycine max]
HL_transcript_18074	1430	3588	2339	686	1510	315	91.52	221.86	155.46	41.79	77.74	16.33	0.0013339	-1.81452	down	--	--	--	--	--	--	--	Lateral organ boundaries (LOB) domain	LOB domain-containing protein 41 GN=F16B3.18 OS=Arabidopsis thaliana (Mouse-ear cress) PE=2 SV=1	--	--	LBD domain-containing transcription factor [Glycine max]
HL_transcript_52885	23	28	16	87	130	98	2.37	2.77	1.72	8.55	10.82	8.25	0.000387395	1.65211	up	--	--	--	K13945|1.19021e-137|pvu:PHAVU_008G192500g|K13945 LOB domain-containing protein 29 | (RefSeq) hypothetical protein	--	--	--	Lateral organ boundaries (LOB) domain	LOB domain-containing protein 33 GN=K16F4.4 OS=Arabidopsis thaliana (Mouse-ear cress) PE=2 SV=1	S	Function unknown	LOB domain-containing protein 33 [Glycine soja]
WUSCHEL-related homeobox 4 (WOX4)
HL_transcript_35093	2380	675	1082	383	265	404	212.08	57.86	100.29	32.51	19.05	29.29	8.78876e-06	-2.25126	down	--	--	Molecular Function: DNA binding (GO:0003677);; Cellular Component: nucleus (GO:0005634);;	--	--	--	--	Homeobox domain	WUSCHEL-related homeobox 4 GN=WOX4 OS=Arabidopsis thaliana (Mouse-ear cress) PE=2 SV=1	K	Transcription	uncharacterized protein LOC100781015 [Glycine max]
xyloglucan endotransglucosylase/hydrolase (XTH)
HL_transcript_36286	238	166	173	130	76	82	15.67	10.57	11.85	8.15	4.04	4.38	0.00141891	-1.37589	down	--	--	Molecular Function: hydrolase activity, hydrolyzing O-glycosyl compounds (GO:0004553);; Cellular Component: cell wall (GO:0005618);; Biological Process: xyloglucan metabolic process (GO:0010411);; Molecular Function: xyloglucan:xyloglucosyl transferase activity (GO:0016762);; Biological Process: cell wall biogenesis (GO:0042546);; Cellular Component: apoplast (GO:0048046);; Biological Process: ce…	K08235|4.08021e-132|rcu:8267447|K08235 xyloglucan:xyloglucosyl transferase [EC:2.4.1.207] | (RefSeq) probable xyloglucan endotransglucosylase/hydrolase protein 8	--	--	--	Glycosyl hydrolases family 16;; Xyloglucan endo-transglycosylase (XET) C-terminus;; Glycosyl hydrolases family 16	Probable xyloglucan endotransglucosylase/hydrolase protein 8 (Precursor) GN=XTH8 OS=Arabidopsis thaliana (Mouse-ear cress) PE=2 SV=2	G	Carbohydrate transport and metabolism	probable xyloglucan endotransglucosylase/hydrolase protein 8 [Hevea brasiliensis]
HL_transcript_51985	820	468	246	50	21	152	47.54	26.26	14.82	2.76	0.98	7.11	4.89e-05	-2.74616	down	[G]	Carbohydrate transport and metabolism	Molecular Function: hydrolase activity, hydrolyzing O-glycosyl compounds (GO:0004553);; Cellular Component: cell wall (GO:0005618);; Biological Process: xyloglucan metabolic process (GO:0010411);; Molecular Function: xyloglucan:xyloglucosyl transferase activity (GO:0016762);; Biological Process: cell wall biogenesis (GO:0042546);; Cellular Component: apoplast (GO:0048046);; Biological Process: ce…	K08235|0|gmx:100793686|K08235 xyloglucan:xyloglucosyl transferase [EC:2.4.1.207] | (RefSeq) xyloglucan endotransglucosylase/hydrolase protein A-like	--	--	--	Glycosyl hydrolases family 16;; Xyloglucan endo-transglycosylase (XET) C-terminus	Xyloglucan endotransglucosylase/hydrolase protein A (Precursor) GN=XTHA OS=Phaseolus angularis (Azuki bean) PE=1 SV=1	G	Carbohydrate transport and metabolism	hypothetical protein GLYMA_02G068900 [Glycine max]
HL_transcript_40835	7806	4296	3618	694	535	611	483.77	257.49	232.99	40.93	26.68	30.59	2.82e-20	-3.39596	down	[G]	Carbohydrate transport and metabolism	Molecular Function: hydrolase activity, hydrolyzing O-glycosyl compounds (GO:0004553);; Cellular Component: cell wall (GO:0005618);; Biological Process: xyloglucan metabolic process (GO:0010411);; Molecular Function: xyloglucan:xyloglucosyl transferase activity (GO:0016762);; Biological Process: cell wall biogenesis (GO:0042546);; Cellular Component: apoplast (GO:0048046);; Biological Process: ce…	K08235|0|gmx:547479|K08235 xyloglucan:xyloglucosyl transferase [EC:2.4.1.207] | (RefSeq) 19-1-5; syringolide-induced protein 19-1-5	--	--	--	Glycosyl hydrolases family 16;; Xyloglucan endo-transglycosylase (XET) C-terminus	Probable xyloglucan endotransglucosylase/hydrolase protein 23 (Precursor) GN=F14M19.90 OS=Arabidopsis thaliana (Mouse-ear cress) PE=2 SV=1	G	Carbohydrate transport and metabolism	syringolide-induced protein 19-1-5 precursor [Glycine max]
HL_transcript_18087	6268	1920	2181	1483	1353	1469	402.33	119.15	145.52	90.61	69.9	76.23	0.00180032	-1.61827	down	[G]	Carbohydrate transport and metabolism	Molecular Function: hydrolase activity, hydrolyzing O-glycosyl compounds (GO:0004553);; Cellular Component: cell wall (GO:0005618);; Biological Process: xyloglucan metabolic process (GO:0010411);; Molecular Function: xyloglucan:xyloglucosyl transferase activity (GO:0016762);; Biological Process: cell wall biogenesis (GO:0042546);; Cellular Component: apoplast (GO:0048046);; Biological Process: ce…	K08235|2.27623e-177|gmx:100801634|K08235 xyloglucan:xyloglucosyl transferase [EC:2.4.1.207] | (RefSeq) probable xyloglucan endotransglucosylase/hydrolase protein 23	--	--	--	Glycosyl hydrolases family 16;; Xyloglucan endo-transglycosylase (XET) C-terminus	Probable xyloglucan endotransglucosylase/hydrolase protein 23 (Precursor) GN=F14M19.90 OS=Arabidopsis thaliana (Mouse-ear cress) PE=2 SV=1	G	Carbohydrate transport and metabolism	PREDICTED: probable xyloglucan endotransglucosylase/hydrolase protein 23 [Glycine max]
HL_transcript_21234	554	1415	338	104	44	69	33.75	83.39	21.4	6.03	2.16	3.39	5.85e-10	-3.42262	down	[G]	Carbohydrate transport and metabolism	Molecular Function: hydrolase activity, hydrolyzing O-glycosyl compounds (GO:0004553);; Cellular Component: cell wall (GO:0005618);; Biological Process: xyloglucan metabolic process (GO:0010411);; Cellular Component: integral component of membrane (GO:0016021);; Molecular Function: xyloglucan:xyloglucosyl transferase activity (GO:0016762);; Biological Process: cell wall modification (GO:0042545);…	--	--	--	--	Glycosyl hydrolases family 16;; Xyloglucan endo-transglycosylase (XET) C-terminus	Probable xyloglucan endotransglucosylase/hydrolase protein 23 (Precursor) GN=F14M19.90 OS=Arabidopsis thaliana (Mouse-ear cress) PE=2 SV=1	G	Carbohydrate transport and metabolism	PREDICTED: probable xyloglucan endotransglucosylase/hydrolase protein 23 [Glycine max]
HL_transcript_17652	5508	2786	3087	1163	749	1200	324.59	158.91	189.02	65.24	35.55	57.08	1.39e-08	-2.22006	down	[G]	Carbohydrate transport and metabolism	Molecular Function: hydrolase activity, hydrolyzing O-glycosyl compounds (GO:0004553);; Cellular Component: cell wall (GO:0005618);; Biological Process: xyloglucan metabolic process (GO:0010411);; Molecular Function: xyloglucan:xyloglucosyl transferase activity (GO:0016762);; Biological Process: cell wall biogenesis (GO:0042546);; Cellular Component: apoplast (GO:0048046);; Biological Process: ce…	--	--	--	--	Glycosyl hydrolases family 16;; Xyloglucan endo-transglycosylase (XET) C-terminus	Probable xyloglucan endotransglucosylase/hydrolase protein 23 (Precursor) GN=F14M19.90 OS=Arabidopsis thaliana (Mouse-ear cress) PE=2 SV=1	G	Carbohydrate transport and metabolism	uncharacterized protein LOC100785313 precursor [Glycine max]
HL_transcript_65016	1277	825	922	168	82	257	74.87	46.84	56.16	9.39	3.87	12.19	3.05e-10	-2.82651	down	[G]	Carbohydrate transport and metabolism	Molecular Function: hydrolase activity, hydrolyzing O-glycosyl compounds (GO:0004553);; Cellular Component: cell wall (GO:0005618);; Biological Process: xyloglucan metabolic process (GO:0010411);; Molecular Function: xyloglucan:xyloglucosyl transferase activity (GO:0016762);; Biological Process: cell wall biogenesis (GO:0042546);; Cellular Component: apoplast (GO:0048046);; Biological Process: ce…	--	--	--	--	Xyloglucan endo-transglycosylase (XET) C-terminus;; Glycosyl hydrolases family 16;; Glycosyl hydrolases family 16	Probable xyloglucan endotransglucosylase/hydrolase protein 23 (Precursor) GN=F14M19.90 OS=Arabidopsis thaliana (Mouse-ear cress) PE=2 SV=1	G	Carbohydrate transport and metabolism	PREDICTED: xyloglucan endotransglucosylase/hydrolase protein 22-like [Vigna angularis]
HL_transcript_63400	1481	902	990	360	491	317	67.18	39.71	46.66	15.53	17.93	11.58	5.05e-09	-1.9343	down	[G]	Carbohydrate transport and metabolism	Molecular Function: hydrolase activity, hydrolyzing O-glycosyl compounds (GO:0004553);; Cellular Component: cell wall (GO:0005618);; Biological Process: xyloglucan metabolic process (GO:0010411);; Molecular Function: xyloglucan:xyloglucosyl transferase activity (GO:0016762);; Biological Process: cell wall biogenesis (GO:0042546);; Cellular Component: apoplast (GO:0048046);; Biological Process: ce…	K08235|2.62539e-93|tcc:TCM_001861|K08235 xyloglucan:xyloglucosyl transferase [EC:2.4.1.207] | (RefSeq) Xyloglucan endo-transglycosylase, putative	--	--	--	Glycosyl hydrolases family 16;; Xyloglucan endo-transglycosylase (XET) C-terminus	Probable xyloglucan endotransglucosylase/hydrolase protein 23 (Precursor) GN=F14M19.90 OS=Arabidopsis thaliana (Mouse-ear cress) PE=2 SV=1	G	Carbohydrate transport and metabolism	Xyloglucan endo-transglycosylase, putative [Theobroma cacao]
HL_transcript_30156	2583	1896	1727	509	308	710	108.48	77.34	75.31	20.34	10.39	23.99	8.62e-10	-2.36093	down	[G]	Carbohydrate transport and metabolism	Molecular Function: hydrolase activity, hydrolyzing O-glycosyl compounds (GO:0004553);; Cellular Component: cell wall (GO:0005618);; Biological Process: xyloglucan metabolic process (GO:0010411);; Molecular Function: xyloglucan:xyloglucosyl transferase activity (GO:0016762);; Biological Process: cell wall biogenesis (GO:0042546);; Cellular Component: apoplast (GO:0048046);; Biological Process: ce…	--	--	--	--	Glycosyl hydrolases family 16;; Xyloglucan endo-transglycosylase (XET) C-terminus	Probable xyloglucan endotransglucosylase/hydrolase protein 23 (Precursor) GN=F14M19.90 OS=Arabidopsis thaliana (Mouse-ear cress) PE=2 SV=1	G	Carbohydrate transport and metabolism	Putative xyloglucan endotransglucosylase/hydrolase protein 23 [Glycine soja]
HL_transcript_45471	144	109	105	61	35	79	15.28	11.12	11.62	6.22	3.05	6.88	0.00476029	-1.38685	down	[G]	Carbohydrate transport and metabolism	Molecular Function: hydrolase activity, hydrolyzing O-glycosyl compounds (GO:0004553);; Cellular Component: cell wall (GO:0005618);; Biological Process: xyloglucan metabolic process (GO:0010411);; Molecular Function: xyloglucan:xyloglucosyl transferase activity (GO:0016762);; Biological Process: cell wall biogenesis (GO:0042546);; Cellular Component: apoplast (GO:0048046);; Biological Process: ce…	K08235|5.4717e-109|vra:106754374|K08235 xyloglucan:xyloglucosyl transferase [EC:2.4.1.207] | (RefSeq) probable xyloglucan endotransglucosylase/hydrolase protein 8	--	--	--	Glycosyl hydrolases family 16	Probable xyloglucan endotransglucosylase/hydrolase protein 8 (Precursor) GN=XTH8 OS=Arabidopsis thaliana (Mouse-ear cress) PE=2 SV=2	G	Carbohydrate transport and metabolism	PREDICTED: probable xyloglucan endotransglucosylase/hydrolase protein 8 [Vigna angularis]
HL_transcript_17999	14207	10036	9559	3216	1812	3365	892.8	609.84	624.23	192.36	91.67	170.9	2.08e-11	-2.36351	down	[G]	Carbohydrate transport and metabolism	Molecular Function: hydrolase activity, hydrolyzing O-glycosyl compounds (GO:0004553);; Cellular Component: cell wall (GO:0005618);; Biological Process: xyloglucan metabolic process (GO:0010411);; Molecular Function: xyloglucan:xyloglucosyl transferase activity (GO:0016762);; Biological Process: cell wall biogenesis (GO:0042546);; Cellular Component: apoplast (GO:0048046);; Biological Process: ce…	--	--	--	--	Glycosyl hydrolases family 16;; Xyloglucan endo-transglycosylase (XET) C-terminus	Probable xyloglucan endotransglucosylase/hydrolase protein 23 (Precursor) GN=F14M19.90 OS=Arabidopsis thaliana (Mouse-ear cress) PE=2 SV=1	G	Carbohydrate transport and metabolism	Putative xyloglucan endotransglucosylase/hydrolase protein 23 [Glycine soja]
HL_transcript_18370	311	265	242	19	29	27	21.18	17.46	17.14	1.26	1.61	1.5	1.05e-29	-5.75934	down	[G]	Carbohydrate transport and metabolism	Molecular Function: hydrolase activity, hydrolyzing O-glycosyl compounds (GO:0004553);; Cellular Component: cell wall (GO:0005618);; Biological Process: xyloglucan metabolic process (GO:0010411);; Cellular Component: integral component of membrane (GO:0016021);; Molecular Function: xyloglucan:xyloglucosyl transferase activity (GO:0016762);; Biological Process: cell wall biogenesis (GO:0042546);; …	K08235|0|gmx:100499905|K08235 xyloglucan:xyloglucosyl transferase [EC:2.4.1.207] | (RefSeq) xyloglucan endotransglucosylase/hydrolase 2	--	--	--	Glycosyl hydrolases family 16;; Xyloglucan endo-transglycosylase (XET) C-terminus	Xyloglucan endotransglucosylase/hydrolase 2 {ECO:0000250|UniProtKB:Q38857} (Precursor) OS=Glycine max (Soybean) PE=2 SV=1	G	Carbohydrate transport and metabolism	PREDICTED: xyloglucan endotransglucosylase/hydrolase 2 [Glycine max]
HL_transcript_56790	897	656	865	399	298	358	40.28	28.6	40.35	17.08	10.76	12.95	1.22e-08	-1.60651	down	[G]	Carbohydrate transport and metabolism	Molecular Function: hydrolase activity, hydrolyzing O-glycosyl compounds (GO:0004553);; Cellular Component: cell wall (GO:0005618);; Biological Process: xyloglucan metabolic process (GO:0010411);; Molecular Function: xyloglucan:xyloglucosyl transferase activity (GO:0016762);; Biological Process: cell wall biogenesis (GO:0042546);; Cellular Component: apoplast (GO:0048046);; Biological Process: ce…	--	--	--	--	Glycosyl hydrolases family 16;; Xyloglucan endo-transglycosylase (XET) C-terminus	Probable xyloglucan endotransglucosylase/hydrolase protein 23 (Precursor) GN=F14M19.90 OS=Arabidopsis thaliana (Mouse-ear cress) PE=2 SV=1	G	Carbohydrate transport and metabolism	Putative xyloglucan endotransglucosylase/hydrolase protein 23 [Glycine soja]
HL_transcript_57719	2321	1292	2383	791	1281	1010	147.08	79.17	156.96	47.7	65.35	51.74	6.62e-05	-1.3795	down	[G]	Carbohydrate transport and metabolism	Molecular Function: hydrolase activity, hydrolyzing O-glycosyl compounds (GO:0004553);; Cellular Component: cell wall (GO:0005618);; Biological Process: xyloglucan metabolic process (GO:0010411);; Cellular Component: integral component of membrane (GO:0016021);; Molecular Function: xyloglucan:xyloglucosyl transferase activity (GO:0016762);; Biological Process: cell wall biogenesis (GO:0042546);; …	K08235|0|gmx:100811671|K08235 xyloglucan:xyloglucosyl transferase [EC:2.4.1.207] | (RefSeq) xyloglucan endotransglucosylase/hydrolase 2	--	--	--	Glycosyl hydrolases family 16;; Xyloglucan endo-transglycosylase (XET) C-terminus	Xyloglucan endotransglucosylase/hydrolase 2 {ECO:0000250|UniProtKB:Q38857} (Precursor) OS=Glycine max (Soybean) PE=2 SV=1	G	Carbohydrate transport and metabolism	PREDICTED: xyloglucan endotransglucosylase/hydrolase 2 isoform X1 [Glycine max]
HL_transcript_58420	2704	1615	1717	280	189	448	165.15	95.4	108.98	16.31	9.33	22.1	8.49e-14	-3.00656	down	[G]	Carbohydrate transport and metabolism	Molecular Function: hydrolase activity, hydrolyzing O-glycosyl compounds (GO:0004553);; Cellular Component: cell wall (GO:0005618);; Biological Process: xyloglucan metabolic process (GO:0010411);; Molecular Function: xyloglucan:xyloglucosyl transferase activity (GO:0016762);; Biological Process: cell wall biogenesis (GO:0042546);; Cellular Component: apoplast (GO:0048046);; Biological Process: ce…	--	--	--	--	Glycosyl hydrolases family 16;; Xyloglucan endo-transglycosylase (XET) C-terminus	Probable xyloglucan endotransglucosylase/hydrolase protein 23 (Precursor) GN=F14M19.90 OS=Arabidopsis thaliana (Mouse-ear cress) PE=2 SV=1	G	Carbohydrate transport and metabolism	PREDICTED: xyloglucan endotransglucosylase/hydrolase protein 22 [Glycine max]
HL_transcript_30528	588	288	346	171	273	76	30.67	14.56	18.75	8.5	11.44	3.23	0.00493565	-1.56291	down	[G]	Carbohydrate transport and metabolism	Molecular Function: hydrolase activity, hydrolyzing O-glycosyl compounds (GO:0004553);; Cellular Component: cell wall (GO:0005618);; Biological Process: xyloglucan metabolic process (GO:0010411);; Cellular Component: integral component of membrane (GO:0016021);; Molecular Function: xyloglucan:xyloglucosyl transferase activity (GO:0016762);; Biological Process: cell wall modification (GO:0042545);…	K08235|5.11616e-104|vvi:100251376|K08235 xyloglucan:xyloglucosyl transferase [EC:2.4.1.207] | (RefSeq) probable xyloglucan endotransglucosylase/hydrolase protein 23	--	--	--	Xyloglucan endo-transglycosylase (XET) C-terminus;; Glycosyl hydrolases family 16	Probable xyloglucan endotransglucosylase/hydrolase 1 (Precursor) GN=XTH1 OS=Solanum lycopersicum (Tomato) PE=2 SV=1	G	Carbohydrate transport and metabolism	hypothetical protein B456_004G030700 [Gossypium raimondii]
HL_transcript_18547	3270	4075	2482	204	155	417	236.07	283.91	186.28	14.06	9.05	24.42	4.93e-22	-3.88032	down	[G]	Carbohydrate transport and metabolism	Molecular Function: hydrolase activity, hydrolyzing O-glycosyl compounds (GO:0004553);; Cellular Component: cell wall (GO:0005618);; Biological Process: xyloglucan metabolic process (GO:0010411);; Cellular Component: integral component of membrane (GO:0016021);; Molecular Function: xyloglucan:xyloglucosyl transferase activity (GO:0016762);; Biological Process: cell wall biogenesis (GO:0042546);; …	K08235|0|gmx:100499905|K08235 xyloglucan:xyloglucosyl transferase [EC:2.4.1.207] | (RefSeq) xyloglucan endotransglucosylase/hydrolase 2	--	--	--	Glycosyl hydrolases family 16;; Xyloglucan endo-transglycosylase (XET) C-terminus	Xyloglucan endotransglucosylase/hydrolase 2 {ECO:0000250|UniProtKB:Q38857} (Precursor) OS=Glycine max (Soybean) PE=2 SV=1	G	Carbohydrate transport and metabolism	PREDICTED: xyloglucan endotransglucosylase/hydrolase 2 [Glycine max]
HL_transcript_55857	269	150	151	86	80	128	6.66	3.63	3.88	2.04	1.6	2.54	0.00372509	-1.34194	down	--	--	Molecular Function: hydrolase activity, hydrolyzing O-glycosyl compounds (GO:0004553);; Cellular Component: cell wall (GO:0005618);; Biological Process: xyloglucan metabolic process (GO:0010411);; Cellular Component: integral component of membrane (GO:0016021);; Molecular Function: xyloglucan:xyloglucosyl transferase activity (GO:0016762);; Biological Process: cell wall biogenesis (GO:0042546);; …	K08235|8.57771e-74|gmx:100811671|K08235 xyloglucan:xyloglucosyl transferase [EC:2.4.1.207] | (RefSeq) xyloglucan endotransglucosylase/hydrolase 2	--	--	--	Glycosyl hydrolases family 16;; Xyloglucan endo-transglycosylase (XET) C-terminus;; Glycosyl hydrolases family 16	Xyloglucan endotransglucosylase/hydrolase 2 {ECO:0000250|UniProtKB:Q38857} (Precursor) OS=Glycine max (Soybean) PE=2 SV=1	G	Carbohydrate transport and metabolism	PREDICTED: xyloglucan endotransglucosylase/hydrolase 2 isoform X2 [Glycine max]
cell division protease (FtsH)
HL_transcript_35318	80	44	166	777	782	928	2.09	1.12	4.5	19.28	16.38	19.39	8.81e-08	2.47121	up	[O]	Posttranslational modification, protein turnover, chaperones	Molecular Function: ATP-dependent peptidase activity (GO:0004176);; Molecular Function: metalloendopeptidase activity (GO:0004222);; Molecular Function: ATP binding (GO:0005524);; Cellular Component: mitochondrion (GO:0005739);; Biological Process: proteolysis (GO:0006508);; Molecular Function: zinc ion binding (GO:0008270);; Cellular Component: chloroplast thylakoid membrane (GO:0009535);; Cellu…	K03798|0|gmx:100798355|K03798 cell division protease FtsH [EC:3.4.24.-] | (RefSeq) ATP-dependent zinc metalloprotease FTSH 2, chloroplastic	--	[O]	Posttranslational modification, protein turnover, chaperones	Peptidase family M41;; ATPase family associated with various cellular activities (AAA);; FtsH Extracellular;; TIP49 C-terminus;; AAA domain (dynein-related subfamily);; Holliday junction DNA helicase ruvB N-terminus	ATP-dependent zinc metalloprotease FTSH 2, chloroplastic (Precursor) OS=Oryza sativa subsp. japonica (Rice) PE=3 SV=1	O	Posttranslational modification, protein turnover, chaperones	PREDICTED: ATP-dependent zinc metalloprotease FTSH 2, chloroplastic isoform X1 [Glycine max]
HL_transcript_52593	2501	2270	3620	7543	7362	10084	58.51	51.76	87.87	167.73	138.16	188.69	7.85e-05	1.10062	up	[O]	Posttranslational modification, protein turnover, chaperones	Molecular Function: ATP-dependent peptidase activity (GO:0004176);; Molecular Function: metalloendopeptidase activity (GO:0004222);; Molecular Function: ATP binding (GO:0005524);; Cellular Component: mitochondrion (GO:0005739);; Biological Process: proteolysis (GO:0006508);; Cellular Component: chloroplast thylakoid membrane (GO:0009535);; Cellular Component: chloroplast envelope (GO:0009941);; B…	K03798|0|vra:106760748|K03798 cell division protease FtsH [EC:3.4.24.-] | (RefSeq) ATP-dependent zinc metalloprotease FTSH, chloroplastic	--	[O]	Posttranslational modification, protein turnover, chaperones	Peptidase family M41;; ATPase family associated with various cellular activities (AAA);; AAA domain (dynein-related subfamily)	ATP-dependent zinc metalloprotease FTSH, chloroplastic (Precursor) GN=FTSH OS=Medicago sativa (Alfalfa) PE=2 SV=1	O	Posttranslational modification, protein turnover, chaperones	ATP-dependent zinc metalloprotease FTSH, chloroplastic [Vigna radiata var. radiata]
HL_transcript_61108	81	55	67	279	295	361	1.64	1.09	1.4	5.32	4.75	5.8	2.12e-07	1.683	up	[O]	Posttranslational modification, protein turnover, chaperones	Molecular Function: ATP-dependent peptidase activity (GO:0004176);; Molecular Function: metalloendopeptidase activity (GO:0004222);; Molecular Function: ATP binding (GO:0005524);; Cellular Component: mitochondrion (GO:0005739);; Biological Process: proteolysis (GO:0006508);; Molecular Function: zinc ion binding (GO:0008270);; Cellular Component: chloroplast envelope (GO:0009941);; Cellular Compon…	K03798|0|gmx:100784181|K03798 cell division protease FtsH [EC:3.4.24.-] | (RefSeq) ATP-dependent zinc metalloprotease FTSH 9, chloroplastic-like	--	[O]	Posttranslational modification, protein turnover, chaperones	ATPase family associated with various cellular activities (AAA);; Peptidase family M41;; AAA domain (Cdc48 subfamily);; Peptidase family M41	ATP-dependent zinc metalloprotease FTSH 9, chloroplastic (Precursor) GN=FTSH9 OS=Arabidopsis thaliana (Mouse-ear cress) PE=2 SV=1	O	Posttranslational modification, protein turnover, chaperones	PREDICTED: ATP-dependent zinc metalloprotease FTSH 9, chloroplastic-like [Glycine max]
cell division cycle 2-like protein (CDC2)
HL_transcript_37977	57	49	97	163	258	209	1.08	0.91	1.92	2.95	3.95	3.18	0.00841193	1.12054	up	[T]	Signal transduction mechanisms	Molecular Function: cyclin-dependent protein serine/threonine kinase activity (GO:0004693);; Molecular Function: ATP binding (GO:0005524);; Biological Process: protein phosphorylation (GO:0006468);; Molecular Function: RNA polymerase II carboxy-terminal domain kinase activity (GO:0008353);; Biological Process: regulation of cell cycle (GO:0051726);;	K08818|0|gmx:100793729|K08818 cell division cycle 2-like [EC:2.7.11.22] | (RefSeq) cyclin-dependent kinase G-2-like	--	[R]	General function prediction only	Protein kinase domain;; Protein tyrosine kinase;; Kinase-like	Cyclin-dependent kinase G-2 GN=OJ991113_30.14 OS=Oryza sativa subsp. japonica (Rice) PE=2 SV=2	T	Signal transduction mechanisms	Cyclin-dependent kinase G-2 [Glycine soja]
HL_transcript_30321	175	95	116	21	50	76	3.09	1.64	2.14	0.36	0.71	1.07	0.00357945	-1.69156	down	[M]	Cell wall/membrane/envelope biogenesis	Molecular Function: cyclin-dependent protein serine/threonine kinase activity (GO:0004693);; Molecular Function: ATP binding (GO:0005524);; Biological Process: protein phosphorylation (GO:0006468);; Biological Process: regulation of cell cycle (GO:0051726);;	K08818|0|gmx:100788840|K08818 cell division cycle 2-like [EC:2.7.11.22] | (RefSeq) cyclin-dependent kinase G-2	--	[R]	General function prediction only	Protein kinase domain;; Protein tyrosine kinase;; RIO1 family;; Kinase-like	Cyclin-dependent kinase G-2 GN=OJ991113_30.14 OS=Oryza sativa subsp. japonica (Rice) PE=2 SV=2	T	Signal transduction mechanisms	PREDICTED: cyclin-dependent kinase G-2 [Glycine max]
HL_transcript_23708	29	41	30	100	145	119	0.59	0.81	0.63	1.89	2.33	1.9	0.000967012	1.33824	up	[T]	Signal transduction mechanisms	Molecular Function: cyclin-dependent protein serine/threonine kinase activity (GO:0004693);; Molecular Function: ATP binding (GO:0005524);; Biological Process: protein phosphorylation (GO:0006468);; Molecular Function: RNA polymerase II carboxy-terminal domain kinase activity (GO:0008353);; Biological Process: regulation of cell cycle (GO:0051726);;	K08818|0|gmx:100793729|K08818 cell division cycle 2-like [EC:2.7.11.22] | (RefSeq) cyclin-dependent kinase G-2-like	--	[R]	General function prediction only	Protein kinase domain;; Protein tyrosine kinase;; Kinase-like	Cyclin-dependent kinase G-2 GN=OJ991113_30.14 OS=Oryza sativa subsp. japonica (Rice) PE=2 SV=2	T	Signal transduction mechanisms	PREDICTED: cyclin-dependent kinase G-2-like [Glycine max]
HL_transcript_58575	292	442	335	135	293	233	7.79	11.47	9.27	3.44	6.27	4.99	0.0034575	-1.11219	down	[M]	Cell wall/membrane/envelope biogenesis	Molecular Function: cyclin-dependent protein serine/threonine kinase activity (GO:0004693);; Molecular Function: ATP binding (GO:0005524);; Biological Process: protein phosphorylation (GO:0006468);; Biological Process: regulation of cell cycle (GO:0051726);;	K08818|0|gmx:100788840|K08818 cell division cycle 2-like [EC:2.7.11.22] | (RefSeq) cyclin-dependent kinase G-2	--	[R]	General function prediction only	Protein kinase domain;; Protein tyrosine kinase;; Kinase-like;; RIO1 family	Cyclin-dependent kinase G-1 OS=Oryza sativa subsp. japonica (Rice) PE=2 SV=1	T	Signal transduction mechanisms	PREDICTED: cyclin-dependent kinase G-2 [Glycine max]
cell division cycle 20-like protein (CDC20)
HL_transcript_35496	125	65	149	22	54	22	4.36	2.21	5.4	0.73	1.51	0.62	0.000316893	-2.03759	down	[R]	General function prediction only	Molecular Function: anaphase-promoting complex binding (GO:0010997);; Biological Process: regulation of catalytic activity (GO:0050790);; Molecular Function: ubiquitin-protein transferase activator activity (GO:0097027);;	K03364|0|gmx:100808928|K03364 cell division cycle 20-like protein 1, cofactor of APC complex | (RefSeq) protein FIZZY-RELATED 3-like	Ubiquitin mediated proteolysis (ko04120)	[DO]	--	WD domain, G-beta repeat;; Anaphase-promoting complex subunit 4 WD40 domain;; Eukaryotic translation initiation factor eIF2A	Protein FIZZY-RELATED 3 GN=MAC12.21 OS=Arabidopsis thaliana (Mouse-ear cress) PE=1 SV=1	S	Function unknown	WD-repeat cell cycle regulatory protein [Glycine max]
cell division cycle protein 48 homolog (CDC48)
HL_transcript_10995	1240	1124	1354	3880	3623	5213	26.34	23.28	29.84	78.29	61.7	88.48	5.18e-08	1.29696	up	[O]	Posttranslational modification, protein turnover, chaperones	Molecular Function: ATP binding (GO:0005524);; Molecular Function: hydrolase activity (GO:0016787);; Biological Process: cell division (GO:0051301);;	K13525|0|gmx:100798680|K13525 transitional endoplasmic reticulum ATPase | (RefSeq) cell division cycle protein 48 homolog	Protein processing in endoplasmic reticulum (ko04141)	[O]	Posttranslational modification, protein turnover, chaperones	ATPase family associated with various cellular activities (AAA);; Cell division protein 48 (CDC48), N-terminal domain;; Holliday junction DNA helicase ruvB N-terminus;; AAA ATPase domain;; Cell division protein 48 (CDC48), domain 2;; AAA domain (Cdc48 subfamily);; AAA domain (dynein-related subfamily);; AAA domain;; AAA domain;; TIP49 C-terminus;; AAA domain;; AAA domain;; RNA helicase;; Magnesiu…	Cell division cycle protein 48 homolog GN=CDC48 OS=Glycine max (Soybean) PE=1 SV=1	O	Posttranslational modification, protein turnover, chaperones	PREDICTED: cell division cycle protein 48 homolog [Glycine max]
cyclin-dependent kinase (CDK)
HL_transcript_57501	111	95	109	59	69	70	6.16	5.11	6.31	3.17	3.1	3.15	0.00149937	-1.09172	down	--	--	--	K08829|1.37411e-37|gmx:100810150|K08829 male germ cell-associated kinase [EC:2.7.11.22] | (RefSeq) cyclin-dependent kinase F-4	--	--	--	--	--	T	Signal transduction mechanisms	Cyclin-dependent kinase F-4 [Glycine soja]
HL_transcript_37977	57	49	97	163	258	209	1.08	0.91	1.92	2.95	3.95	3.18	0.00841193	1.12054	up	[T]	Signal transduction mechanisms	Molecular Function: cyclin-dependent protein serine/threonine kinase activity (GO:0004693);; Molecular Function: ATP binding (GO:0005524);; Biological Process: protein phosphorylation (GO:0006468);; Molecular Function: RNA polymerase II carboxy-terminal domain kinase activity (GO:0008353);; Biological Process: regulation of cell cycle (GO:0051726);;	K08818|0|gmx:100793729|K08818 cell division cycle 2-like [EC:2.7.11.22] | (RefSeq) cyclin-dependent kinase G-2-like	--	[R]	General function prediction only	Protein kinase domain;; Protein tyrosine kinase;; Kinase-like	Cyclin-dependent kinase G-2 GN=OJ991113_30.14 OS=Oryza sativa subsp. japonica (Rice) PE=2 SV=2	T	Signal transduction mechanisms	Cyclin-dependent kinase G-2 [Glycine soja]
HL_transcript_30321	175	95	116	21	50	76	3.09	1.64	2.14	0.36	0.71	1.07	0.00357945	-1.69156	down	[M]	Cell wall/membrane/envelope biogenesis	Molecular Function: cyclin-dependent protein serine/threonine kinase activity (GO:0004693);; Molecular Function: ATP binding (GO:0005524);; Biological Process: protein phosphorylation (GO:0006468);; Biological Process: regulation of cell cycle (GO:0051726);;	K08818|0|gmx:100788840|K08818 cell division cycle 2-like [EC:2.7.11.22] | (RefSeq) cyclin-dependent kinase G-2	--	[R]	General function prediction only	Protein kinase domain;; Protein tyrosine kinase;; RIO1 family;; Kinase-like	Cyclin-dependent kinase G-2 GN=OJ991113_30.14 OS=Oryza sativa subsp. japonica (Rice) PE=2 SV=2	T	Signal transduction mechanisms	PREDICTED: cyclin-dependent kinase G-2 [Glycine max]
HL_transcript_23708	29	41	30	100	145	119	0.59	0.81	0.63	1.89	2.33	1.9	0.000967012	1.33824	up	[T]	Signal transduction mechanisms	Molecular Function: cyclin-dependent protein serine/threonine kinase activity (GO:0004693);; Molecular Function: ATP binding (GO:0005524);; Biological Process: protein phosphorylation (GO:0006468);; Molecular Function: RNA polymerase II carboxy-terminal domain kinase activity (GO:0008353);; Biological Process: regulation of cell cycle (GO:0051726);;	K08818|0|gmx:100793729|K08818 cell division cycle 2-like [EC:2.7.11.22] | (RefSeq) cyclin-dependent kinase G-2-like	--	[R]	General function prediction only	Protein kinase domain;; Protein tyrosine kinase;; Kinase-like	Cyclin-dependent kinase G-2 GN=OJ991113_30.14 OS=Oryza sativa subsp. japonica (Rice) PE=2 SV=2	T	Signal transduction mechanisms	PREDICTED: cyclin-dependent kinase G-2-like [Glycine max]
HL_transcript_6074	99	120	107	299	504	789	2.23	2.64	2.51	6.38	9.08	14.16	2.66e-05	1.72874	up	[T]	Signal transduction mechanisms	Molecular Function: cyclin-dependent protein serine/threonine kinase activity (GO:0004693);; Molecular Function: ATP binding (GO:0005524);; Biological Process: protein phosphorylation (GO:0006468);; Biological Process: regulation of cell cycle (GO:0051726);;	K08829|0|gmx:100784474|K08829 male germ cell-associated kinase [EC:2.7.11.22] | (RefSeq) cyclin-dependent kinase F-4	--	[T]	Signal transduction mechanisms	Protein kinase domain;; Protein tyrosine kinase	Cyclin-dependent kinase F-4 OS=Oryza sativa subsp. japonica (Rice) PE=2 SV=1	T	Signal transduction mechanisms	PREDICTED: cyclin-dependent kinase F-4 isoform X2 [Glycine max]
HL_transcript_58575	292	442	335	135	293	233	7.79	11.47	9.27	3.44	6.27	4.99	0.0034575	-1.11219	down	[M]	Cell wall/membrane/envelope biogenesis	Molecular Function: cyclin-dependent protein serine/threonine kinase activity (GO:0004693);; Molecular Function: ATP binding (GO:0005524);; Biological Process: protein phosphorylation (GO:0006468);; Biological Process: regulation of cell cycle (GO:0051726);;	K08818|0|gmx:100788840|K08818 cell division cycle 2-like [EC:2.7.11.22] | (RefSeq) cyclin-dependent kinase G-2	--	[R]	General function prediction only	Protein kinase domain;; Protein tyrosine kinase;; Kinase-like;; RIO1 family	Cyclin-dependent kinase G-1 OS=Oryza sativa subsp. japonica (Rice) PE=2 SV=1	T	Signal transduction mechanisms	PREDICTED: cyclin-dependent kinase G-2 [Glycine max]
HL_transcript_40856	84	88	71	30	56	42	1.87	1.92	1.66	0.64	1.01	0.76	0.00270946	-1.3175	down	[T]	Signal transduction mechanisms	Molecular Function: protein serine/threonine kinase activity (GO:0004674);; Molecular Function: ATP binding (GO:0005524);; Biological Process: protein phosphorylation (GO:0006468);;	K08819|0|gmx:100793033|K08819 cyclin-dependent kinase 12/13 [EC:2.7.11.22 2.7.11.23] | (RefSeq) probable serine/threonine-protein kinase At1g54610	--	[D]	Cell cycle control, cell division, chromosome partitioning	Protein kinase domain;; Protein tyrosine kinase	Probable serine/threonine-protein kinase At1g54610 GN=At1g54610 OS=Arabidopsis thaliana (Mouse-ear cress) PE=1 SV=1	T	Signal transduction mechanisms	PREDICTED: probable serine/threonine-protein kinase At1g54610 [Glycine max]
cyclin-dependent kinase inhibitor (CDKI)
HL_transcript_49692	16	15	30	83	106	171	0.21	0.18	0.39	0.97	1.04	1.67	0.000295224	1.9251	up	--	--	Biological Process: starch metabolic process (GO:0005982);; Biological Process: protein dephosphorylation (GO:0006470);; Biological Process: circadian rhythm (GO:0007623);; Molecular Function: protein tyrosine/serine/threonine phosphatase activity (GO:0008138);; Molecular Function: carbohydrate phosphatase activity (GO:0019203);;	--	--	[V]	Defense mechanisms	Dual specificity phosphatase, catalytic domain;; Cyclin-dependent kinase inhibitor 3 (CDKN3);; Glycogen recognition site of AMP-activated protein kinase	Phosphoglucan phosphatase DSP4, amyloplastic {ECO:0000250|UniProtKB:Q9FEB5} (Precursor) OS=Castanea sativa (Sweet chestnut) PE=1 SV=1	T	Signal transduction mechanisms	hypothetical protein GLYMA_20G190400 [Glycine max]
expansion (EXP)
HL_transcript_72441	73	3109	387	17	24	17	3.76	155.03	20.68	0.83	0.99	0.7	0.00010542	-3.52168	down	--	--	Cellular Component: extracellular region (GO:0005576);; Cellular Component: cell wall (GO:0005618);; Biological Process: plant-type cell wall organization (GO:0009664);; Cellular Component: membrane (GO:0016020);;	K20628|1.55888e-135|gmx:100799075|K20628 expansin | (RefSeq) expansin-A15-like	--	--	--	Pollen allergen;; Lytic transglycolase	Expansin-A15 (Precursor) GN=T17M13.26 OS=Arabidopsis thaliana (Mouse-ear cress) PE=2 SV=2	--	--	PREDICTED: expansin-A15-like [Glycine max]
HL_transcript_18277	2844	3208	1353	699	353	490	193.38	210.71	95.65	45.27	19.36	27	4.78377e-09	-2.54224	down	--	--	Cellular Component: extracellular region (GO:0005576);; Biological Process: sexual reproduction (GO:0019953);;	--	--	--	--	Pollen allergen;; Lytic transglycolase	Expansin-like B1 (Precursor) GN=dl4545c OS=Arabidopsis thaliana (Mouse-ear cress) PE=2 SV=2	G	Carbohydrate transport and metabolism	PREDICTED: expansin-like B1 [Glycine max]
HL_transcript_75142	109	82	105	26	28	5	2.76	2.03	2.76	0.62	0.58	0.1	9.70932e-05	-2.42509	down	--	--	Cellular Component: extracellular region (GO:0005576);; Cellular Component: cell wall (GO:0005618);; Biological Process: plant-type cell wall organization (GO:0009664);; Cellular Component: integral component of membrane (GO:0016021);;	--	--	--	--	Lytic transglycolase;; Pollen allergen	Expansin-A1 (Precursor) GN=F10D13_18 OS=Arabidopsis thaliana (Mouse-ear cress) PE=2 SV=1	G	Carbohydrate transport and metabolism	PREDICTED: expansin-A10-like [Glycine max]
HL_transcript_14933	187	417	109	28	12	32	7.94	17.14	4.8	1.14	0.42	1.09	2.2961e-08	-3.28452	down	--	--	Cellular Component: extracellular region (GO:0005576);; Biological Process: sexual reproduction (GO:0019953);;	--	--	--	--	Pollen allergen;; Lytic transglycolase	Expansin-like B1 (Precursor) GN=dl4545c OS=Arabidopsis thaliana (Mouse-ear cress) PE=2 SV=2	G	Carbohydrate transport and metabolism	PREDICTED: expansin-like B1 [Glycine max]
HL_transcript_58326	730	580	553	245	375	416	40.37	31.06	31.77	12.89	16.68	18.55	4.34374e-05	-1.28079	down	--	--	Cellular Component: extracellular region (GO:0005576);; Cellular Component: cell wall (GO:0005618);; Biological Process: plant-type cell wall organization (GO:0009664);; Cellular Component: membrane (GO:0016020);;	--	--	--	--	Pollen allergen;; Lytic transglycolase	Expansin-A4 (Precursor) GN=F17A14.7 OS=Arabidopsis thaliana (Mouse-ear cress) PE=1 SV=1	G	Carbohydrate transport and metabolism	PREDICTED: expansin-A4-like isoform X1 [Glycine max]
HL_transcript_65402	3	27	5	108	164	959	0.14	1.19	0.23	4.58	5.87	34.21	1.44524e-05	3.45934	up	--	--	Cellular Component: extracellular region (GO:0005576);; Biological Process: sexual reproduction (GO:0019953);;	--	--	--	--	Pollen allergen	Expansin-like B1 (Precursor) GN=dl4545c OS=Arabidopsis thaliana (Mouse-ear cress) PE=2 SV=2	G	Carbohydrate transport and metabolism	PREDICTED: expansin-like B1 [Glycine max]
HL_transcript_34943	401	435	537	647	1447	984	9.56	10.11	13.28	14.2	30.75	24.05	0.00597188	1.09802	up	--	--	Cellular Component: extracellular region (GO:0005576);; Cellular Component: cell wall (GO:0005618);; Biological Process: plant-type cell wall organization (GO:0009664);; Cellular Component: membrane (GO:0016020);;	--	--	--	--	Lytic transglycolase;; Pollen allergen	Expansin-A6 (Precursor) GN=T9I4.3 OS=Arabidopsis thaliana (Mouse-ear cress) PE=2 SV=2	G	Carbohydrate transport and metabolism	PREDICTED: expansin-A4-like [Glycine max]
HL_transcript_18397	8836	7053	5167	1990	1667	2817	606.92	467.94	368.89	130.13	92.2	156.57	7.15245e-10	-2.08663	down	--	--	Cellular Component: extracellular region (GO:0005576);; Cellular Component: plant-type cell wall (GO:0009505);; Cellular Component: plasmodesma (GO:0009506);; Cellular Component: membrane (GO:0016020);; Biological Process: sexual reproduction (GO:0019953);;	--	--	--	--	Pollen allergen;; Lytic transglycolase	Expansin-like A2 (Precursor) GN=F22I13.170 OS=Arabidopsis thaliana (Mouse-ear cress) PE=2 SV=1	G	Carbohydrate transport and metabolism	putative expansin-like A2 precursor [Glycine max]
extension (EXT)
HL_transcript_16215	901	662	955	289	370	240	13.62	9.77	14.98	4.16	4.49	2.9	2.18e-11	-1.89564	down	--	--	Molecular Function: structural constituent of cell wall (GO:0005199);; Biological Process: plant-type cell wall organization (GO:0009664);;	--	--	--	--	Pollen proteins Ole e I like;; Extensin-like region	--	S	Function unknown	hypothetical protein glysoja_032905 [Glycine soja]
HL_transcript_75848	5585	4468	5240	2141	2340	1967	71.63	55.98	69.7	26.1	24.06	20.13	3.36e-17	-1.68288	down	--	--	Molecular Function: structural constituent of cell wall (GO:0005199);; Biological Process: plant-type cell wall organization (GO:0009664);;	--	--	--	--	Pollen proteins Ole e I like;; Extensin-like region	--	S	Function unknown	hypothetical protein glysoja_032905 [Glycine soja]
HL_transcript_63598	415	340	520	110	97	173	6.71	5.37	8.72	1.69	1.26	2.24	1.05e-09	-2.11176	down	--	--	Molecular Function: structural constituent of cell wall (GO:0005199);; Biological Process: plant-type cell wall organization (GO:0009664);;	--	--	--	--	Extensin-like region	--	S	Function unknown	hypothetical protein glysoja_032905 [Glycine soja]
HL_transcript_55900	0	5	0	1681	3538	4362	0	0.12	0	35.62	63.25	77.73	1.29e-12	5.78524	up	--	--	Molecular Function: structural constituent of cell wall (GO:0005199);; Biological Process: plant-type cell wall organization (GO:0009664);;	--	--	--	--	Pollen proteins Ole e I like;; Extensin-like region	--	S	Function unknown	hypothetical protein glysoja_032905 [Glycine soja]
HL_transcript_51898	302	214	287	77	65	87	6.01	4.15	5.92	1.47	1.05	1.38	8.33e-12	-2.18935	down	--	--	Molecular Function: structural constituent of cell wall (GO:0005199);; Biological Process: plant-type cell wall organization (GO:0009664);;	--	--	--	--	Pollen proteins Ole e I like;; Extensin-like region	--	S	Function unknown	hypothetical protein glysoja_032905 [Glycine soja]
HL_transcript_33637	284	222	534	115	156	194	4.02	3.06	7.81	1.55	1.77	2.18	0.000467071	-1.52089	down	--	--	Molecular Function: structural constituent of cell wall (GO:0005199);; Biological Process: plant-type cell wall organization (GO:0009664);;	--	--	--	--	Pollen proteins Ole e I like;; Extensin-like region	--	S	Function unknown	hypothetical protein glysoja_032905 [Glycine soja]
HL_transcript_1450	2365	1197	2456	875	725	583	33.26	16.44	35.82	11.7	8.18	6.54	1.01e-06	-1.83126	down	--	--	Molecular Function: structural constituent of cell wall (GO:0005199);; Biological Process: plant-type cell wall organization (GO:0009664);;	--	--	--	--	Pollen proteins Ole e I like;; Extensin-like region	--	S	Function unknown	hypothetical protein glysoja_032905 [Glycine soja]
HL_transcript_54537	822	572	837	125	174	208	13.68	9.29	14.45	1.98	2.33	2.77	3.72e-17	-2.52346	down	--	--	Molecular Function: structural constituent of cell wall (GO:0005199);; Biological Process: plant-type cell wall organization (GO:0009664);;	--	--	--	--	Pollen proteins Ole e I like;; Extensin-like region;; Extensin-like region	--	S	Function unknown	hypothetical protein glysoja_032905 [Glycine soja]
HL_transcript_26238	458	226	284	68	162	198	6.48	3.12	4.17	0.92	1.84	2.23	0.00300881	-1.53813	down	--	--	Molecular Function: structural constituent of cell wall (GO:0005199);; Biological Process: plant-type cell wall organization (GO:0009664);;	--	--	--	--	Pollen proteins Ole e I like;; Extensin-like region	--	S	Function unknown	hypothetical protein glysoja_032905 [Glycine soja]
HL_transcript_28362	414	227	333	137	136	151	8.28	4.44	6.91	2.61	2.19	2.42	6.26e-06	-1.60065	down	--	--	Molecular Function: structural constituent of cell wall (GO:0005199);; Biological Process: plant-type cell wall organization (GO:0009664);;	--	--	--	--	Extensin-like region	--	--	--	hypothetical protein GLYMA_10G297000 [Glycine max]
HL_transcript_30495	544	343	424	180	164	75	6.03	3.72	4.87	1.9	1.46	0.67	6.24e-06	-1.97709	down	--	--	Molecular Function: structural constituent of cell wall (GO:0005199);; Biological Process: plant-type cell wall organization (GO:0009664);;	--	--	--	--	Pollen proteins Ole e I like;; Extensin-like region	--	S	Function unknown	hypothetical protein glysoja_032905 [Glycine soja]
HL_transcript_1226	1177	812	1526	252	326	322	16.17	10.9	21.74	3.3	3.59	3.54	1.85e-15	-2.35173	down	--	--	Molecular Function: structural constituent of cell wall (GO:0005199);; Biological Process: plant-type cell wall organization (GO:0009664);;	--	--	--	--	Pollen proteins Ole e I like;; Extensin-like region	--	S	Function unknown	extensin-2 [Arachis duranensis]
HL_transcript_45936	163	233	204	81	122	82	2.39	3.32	3.09	1.13	1.44	0.96	3.86e-06	-1.48125	down	--	--	Molecular Function: structural constituent of cell wall (GO:0005199);; Biological Process: plant-type cell wall organization (GO:0009664);;	--	--	--	--	Pollen proteins Ole e I like;; Extensin-like region	--	S	Function unknown	hypothetical protein glysoja_032905 [Glycine soja]
HL_transcript_54784	2975	2370	2280	1629	1187	1587	75.41	58.53	59.95	39.24	24.14	32.19	1.94e-05	-1.21751	down	[K]	Transcription	--	--	--	--	--	Leucine rich repeat;; Leucine Rich repeats (2 copies);; Leucine Rich Repeat	Leucine-rich repeat extensin-like protein 4 (Precursor) GN=LRX4 OS=Arabidopsis thaliana (Mouse-ear cress) PE=2 SV=1	S	Function unknown	PREDICTED: leucine-rich repeat extensin-like protein 3, partial [Glycine max]
HL_transcript_72394	166	145	165	77	116	107	2.37	2.02	2.43	1.04	1.32	1.22	0.000627151	-1.09706	down	--	--	Molecular Function: structural constituent of cell wall (GO:0005199);; Biological Process: plant-type cell wall organization (GO:0009664);;	--	--	--	--	Extensin-like region	--	S	Function unknown	hypothetical protein glysoja_032905 [Glycine soja]
HL_transcript_35804	120	75	152	49	51	75	2.44	1.5	3.2	0.95	0.84	1.23	0.00384275	-1.35336	down	--	--	Molecular Function: structural constituent of cell wall (GO:0005199);; Biological Process: plant-type cell wall organization (GO:0009664);;	--	--	--	--	Extensin-like region	--	--	--	hypothetical protein GLYMA_10G297000 [Glycine max]
HL_transcript_31980	1650	1615	2121	840	1267	753	52.78	50.26	70.43	25.55	32.54	19.32	8.94e-07	-1.34036	down	--	--	Molecular Function: structural constituent of cell wall (GO:0005199);; Biological Process: plant-type cell wall organization (GO:0009664);;	--	--	--	--	Extensin-like region	--	--	--	hypothetical protein GLYMA_10G297000 [Glycine max]
HL_transcript_28235	802	679	587	385	456	257	32.76	26.94	24.89	14.95	14.97	8.45	6.64e-05	-1.33251	down	--	--	Cellular Component: integral component of membrane (GO:0016021);;	--	--	--	--	Pollen proteins Ole e I like	Protein DOWNSTREAM OF FLC (Precursor) GN=DFC OS=Arabidopsis thaliana (Mouse-ear cress) PE=2 SV=1	S	Function unknown	putative pollen Ole e 1 allergen and extensin family protein precursor [Glycine max]
HL_transcript_44304	261	137	290	45	166	89	5.69	2.92	6.56	0.95	2.9	1.56	0.00699376	-1.52757	down	--	--	Molecular Function: structural constituent of cell wall (GO:0005199);; Biological Process: plant-type cell wall organization (GO:0009664);;	--	--	--	--	Pollen proteins Ole e I like;; Extensin-like region	--	S	Function unknown	hypothetical protein glysoja_032905 [Glycine soja]
HL_transcript_18682	737	382	261	4975	5361	2640	53.76	26.92	19.8	345.11	314.68	155.82	6.34e-08	2.54813	up	--	--	--	--	--	--	--	Extensin-like region	--	--	--	hypothetical protein KK1_003131 [Cajanus cajan]
HL_transcript_35147	251	130	212	46	75	108	4.09	2.08	3.58	0.72	0.98	1.41	0.000296602	-1.72179	down	--	--	Molecular Function: structural constituent of cell wall (GO:0005199);; Biological Process: plant-type cell wall organization (GO:0009664);;	--	--	--	--	Pollen proteins Ole e I like;; Extensin-like region	--	S	Function unknown	hypothetical protein glysoja_032905 [Glycine soja]
HL_transcript_2714	197	81	167	58	34	33	3.36	1.36	2.96	0.96	0.47	0.45	7.73e-05	-2.08333	down	--	--	Molecular Function: structural constituent of cell wall (GO:0005199);; Biological Process: plant-type cell wall organization (GO:0009664);;	--	--	--	--	Pollen proteins Ole e I like;; Extensin-like region	--	S	Function unknown	hypothetical protein glysoja_032905 [Glycine soja]
HL_transcript_34636	455	219	336	230	166	149	5.91	2.78	4.53	2.84	1.74	1.54	0.00390627	-1.27494	down	--	--	Molecular Function: structural constituent of cell wall (GO:0005199);; Biological Process: plant-type cell wall organization (GO:0009664);;	--	--	--	--	Pollen proteins Ole e I like;; Extensin-like region	--	S	Function unknown	hypothetical protein glysoja_032905 [Glycine soja]
HL_transcript_54455	58	65	70	33	26	7	1	1.09	1.27	0.55	0.37	0.11	0.00794929	-1.73371	down	--	--	Molecular Function: structural constituent of cell wall (GO:0005199);; Biological Process: plant-type cell wall organization (GO:0009664);;	--	--	--	--	Extensin-like region;; Pollen proteins Ole e I like	--	S	Function unknown	hypothetical protein glysoja_032905 [Glycine soja]
HL_transcript_44949	558	345	423	214	130	54	15.35	9.25	12.08	5.6	2.87	1.2	0.000229784	-1.98522	down	--	--	Molecular Function: structural constituent of cell wall (GO:0005199);; Biological Process: plant-type cell wall organization (GO:0009664);;	--	--	--	--	Extensin-like region	--	--	--	hypothetical protein GLYMA_10G297000 [Glycine max]
HL_transcript_32890	1663	1169	1246	81	166	495	36.23	24.84	28.17	1.68	2.91	8.62	4.8e-06	-2.61636	down	--	--	Molecular Function: structural constituent of cell wall (GO:0005199);; Biological Process: plant-type cell wall organization (GO:0009664);;	--	--	--	--	Extensin-like region	--	--	--	hypothetical protein GLYMA_10G297000 [Glycine max]
HL_transcript_15573	1975	1604	1104	7636	7637	3946	88.6	69.84	51.43	325.84	275.31	142.38	0.000180508	1.49684	up	--	--	--	--	--	--	--	Extensin-like region	--	S	Function unknown	hypothetical protein KK1_003131 [Cajanus cajan]
HL_transcript_51640	140	108	206	50	87	89	1.83	1.38	2.79	0.63	0.92	0.93	0.00154746	-1.38559	down	--	--	Molecular Function: structural constituent of cell wall (GO:0005199);; Biological Process: plant-type cell wall organization (GO:0009664);;	--	--	--	--	Pollen proteins Ole e I like;; Extensin-like region	--	S	Function unknown	hypothetical protein glysoja_032905 [Glycine soja]
HL_transcript_56123	6061	4154	5521	1636	4403	3676	149.26	99.69	141.08	38.31	86.98	72.43	0.00698692	-1.12245	down	--	--	--	--	--	--	--	Extensin-like region	--	--	--	--
HL_transcript_23789	562	433	711	339	361	383	8.67	6.53	11.38	4.97	4.47	4.73	0.000115966	-1.08324	down	--	--	Molecular Function: structural constituent of cell wall (GO:0005199);; Biological Process: plant-type cell wall organization (GO:0009664);;	--	--	--	--	Pollen proteins Ole e I like;; Extensin-like region	--	S	Function unknown	hypothetical protein glysoja_032905 [Glycine soja]
HL_transcript_44800	1243	555	1380	394	497	292	19.48	8.5	22.43	5.87	6.25	3.65	2.65e-05	-1.78331	down	--	--	Molecular Function: structural constituent of cell wall (GO:0005199);; Biological Process: plant-type cell wall organization (GO:0009664);;	--	--	--	--	Pollen proteins Ole e I like;; Extensin-like region	--	S	Function unknown	hypothetical protein glysoja_032905 [Glycine soja]
HL_transcript_1118	348	244	334	135	108	136	4.64	3.18	4.62	1.72	1.16	1.45	7.92e-08	-1.68867	down	--	--	Molecular Function: structural constituent of cell wall (GO:0005199);; Biological Process: plant-type cell wall organization (GO:0009664);;	--	--	--	--	Pollen proteins Ole e I like;; Extensin-like region	--	S	Function unknown	hypothetical protein glysoja_032905 [Glycine soja]
HL_transcript_19680	6200	5497	5931	2812	3706	1857	669.85	569.09	667.06	289.55	323.52	164.02	9.81e-07	-1.49156	down	--	--	Cellular Component: integral component of membrane (GO:0016021);;	--	--	--	--	Pollen proteins Ole e I like	Protein DOWNSTREAM OF FLC (Precursor) GN=DFC OS=Arabidopsis thaliana (Mouse-ear cress) PE=2 SV=1	S	Function unknown	putative pollen Ole e 1 allergen and extensin family protein precursor [Glycine max]
HL_transcript_29307	394	146	306	71	74	68	6.58	2.38	5.32	1.13	1	0.92	3.92e-07	-2.29576	down	--	--	Molecular Function: structural constituent of cell wall (GO:0005199);; Biological Process: plant-type cell wall organization (GO:0009664);;	--	--	--	--	Extensin-like region	--	--	--	hypothetical protein GLYMA_10G297000 [Glycine max]
HL_transcript_51311	408	244	412	212	206	168	5.92	3.46	6.22	2.94	2.4	1.96	0.000329497	-1.26958	down	--	--	Molecular Function: structural constituent of cell wall (GO:0005199);; Biological Process: plant-type cell wall organization (GO:0009664);;	--	--	--	--	Pollen proteins Ole e I like;; Extensin-like region	--	S	Function unknown	hypothetical protein glysoja_032905 [Glycine soja]
HL_transcript_18400	6290	9417	4580	2651	4309	5176	432.05	624.7	326.98	173.35	238.32	287.73	0.00332171	-1.15625	down	--	--	Cellular Component: cell part (GO:0044464);;	--	--	--	--	Extensin-like protein repeat	--	S	Function unknown	hypothetical protein KK1_048371 [Cajanus cajan]
HL_transcript_40131	483	382	437	246	289	254	10.58	8.15	9.93	5.13	5.08	4.46	1.8e-06	-1.16329	down	--	--	Molecular Function: structural constituent of cell wall (GO:0005199);; Biological Process: plant-type cell wall organization (GO:0009664);;	--	--	--	--	Extensin-like region	--	--	--	hypothetical protein GLYMA_10G297000 [Glycine max]
HL_transcript_39504	4253	1670	2623	222	261	161	77.23	29.6	49.42	3.83	3.8	2.34	1.67e-23	-3.96881	down	--	--	Molecular Function: structural constituent of cell wall (GO:0005199);; Biological Process: plant-type cell wall organization (GO:0009664);;	--	--	--	--	Pollen proteins Ole e I like;; Extensin-like region	--	S	Function unknown	hypothetical protein glysoja_032905 [Glycine soja]
HL_transcript_58821	1002	1087	679	294	157	62	104.98	109.14	74.07	29.39	13.36	5.32	1.49e-06	-2.59177	down	--	--	Cellular Component: integral component of membrane (GO:0016021);;	--	--	--	--	Pollen proteins Ole e I like	Protein DOWNSTREAM OF FLC (Precursor) GN=DFC OS=Arabidopsis thaliana (Mouse-ear cress) PE=2 SV=1	S	Function unknown	putative pollen Ole e 1 allergen and extensin family protein precursor [Glycine max]
HL_transcript_39784	515	186	715	114	109	98	7.61	2.69	10.95	1.6	1.29	1.16	1.39e-06	-2.38526	down	--	--	Molecular Function: structural constituent of cell wall (GO:0005199);; Biological Process: plant-type cell wall organization (GO:0009664);;	--	--	--	--	Pollen proteins Ole e I like;; Extensin-like region	--	S	Function unknown	hypothetical protein glysoja_032905 [Glycine soja]
HL_transcript_54304	1	12	8	798	410	655	0.17	1.96	1.44	131.58	57.51	94.04	2.45e-25	5.39739	up	--	--	--	--	--	--	--	Extensin-like region	--	--	--	hypothetical protein KK1_003131 [Cajanus cajan]
HL_transcript_28779	1355	1238	691	470	382	278	43.03	38.26	22.78	14.19	9.74	7.08	1.27e-06	-1.90219	down	[K]	Transcription	--	--	--	--	--	Leucine rich repeat;; Leucine Rich repeats (2 copies);; Leucine rich repeat N-terminal domain	Leucine-rich repeat extensin-like protein 4 (Precursor) GN=LRX4 OS=Arabidopsis thaliana (Mouse-ear cress) PE=2 SV=1	S	Function unknown	PREDICTED: leucine-rich repeat extensin-like protein 6 [Glycine max]
HL_transcript_73072	355	74	257	5	87	37	5.82	1.18	4.38	0.08	1.15	0.48	0.00417517	-2.28982	down	--	--	Molecular Function: structural constituent of cell wall (GO:0005199);; Biological Process: plant-type cell wall organization (GO:0009664);;	--	--	--	--	Pollen proteins Ole e I like;; Extensin-like region	--	S	Function unknown	hypothetical protein glysoja_032905 [Glycine soja]
HL_transcript_55315	72	103	108	38	34	63	1.34	1.86	2.07	0.67	0.51	0.93	0.00186693	-1.42171	down	--	--	Molecular Function: structural constituent of cell wall (GO:0005199);; Biological Process: plant-type cell wall organization (GO:0009664);;	--	--	--	--	Pollen proteins Ole e I like;; Extensin-like region	--	S	Function unknown	hypothetical protein glysoja_032905 [Glycine soja]
HL_transcript_71618	1099	251	1332	59	155	39	42.43	9.42	53.35	2.17	4.82	1.21	7.69e-08	-3.34568	down	--	--	Molecular Function: structural constituent of cell wall (GO:0005199);; Biological Process: plant-type cell wall organization (GO:0009664);;	--	--	--	--	Extensin-like region	--	--	--	hypothetical protein GLYMA_10G297000 [Glycine max]
HL_transcript_1338	2089	848	1996	730	769	536	28.72	11.39	28.48	9.54	8.48	5.89	8.47e-05	-1.64765	down	--	--	Molecular Function: structural constituent of cell wall (GO:0005199);; Biological Process: plant-type cell wall organization (GO:0009664);;	--	--	--	--	Pollen proteins Ole e I like;; Extensin-like region	--	S	Function unknown	hypothetical protein glysoja_032905 [Glycine soja]
HL_transcript_23725	187	98	74	674	984	349	9.75	4.96	4.04	33.32	41.11	14.65	0.000687892	1.82079	up	--	--	--	--	--	--	--	Extensin-like region	--	--	--	hypothetical protein KK1_003131 [Cajanus cajan]
HL_transcript_22163	5308	4181	3717	2847	2069	2465	98.45	75.66	71.52	50.18	30.78	36.53	1.91e-05	-1.26205	down	[K]	Transcription	--	--	--	--	--	Leucine rich repeat;; Leucine Rich repeats (2 copies);; Leucine Rich Repeat	Leucine-rich repeat extensin-like protein 4 (Precursor) GN=LRX4 OS=Arabidopsis thaliana (Mouse-ear cress) PE=2 SV=1	S	Function unknown	PREDICTED: leucine-rich repeat extensin-like protein 3, partial [Glycine max]
HL_transcript_16503	5871	3733	2734	17808	21323	9202	298.11	183.76	144.2	860.15	870.44	376.35	0.00223951	1.40227	up	--	--	--	--	--	--	--	Extensin-like region	--	--	--	--
HL_transcript_23257	567	392	639	368	364	327	8.36	5.65	9.78	5.17	4.3	3.85	0.000758031	-1.02047	down	--	--	Molecular Function: structural constituent of cell wall (GO:0005199);; Biological Process: plant-type cell wall organization (GO:0009664);;	--	--	--	--	Extensin-like region	--	--	--	hypothetical protein GLYMA_10G297000 [Glycine max]
HL_transcript_3260	275	236	688	99	71	116	4.83	4.05	12.53	1.65	1.01	1.63	1.81e-06	-2.30716	down	--	--	Molecular Function: structural constituent of cell wall (GO:0005199);; Biological Process: plant-type cell wall organization (GO:0009664);;	--	--	--	--	Extensin-like region	--	--	--	hypothetical protein GLYMA_10G297000 [Glycine max]
HL_transcript_1341	135	90	142	19	48	82	1.86	1.21	2.03	0.26	0.54	0.91	0.0078204	-1.5907	down	--	--	Molecular Function: structural constituent of cell wall (GO:0005199);; Biological Process: plant-type cell wall organization (GO:0009664);;	--	--	--	--	Extensin-like region;; Pollen proteins Ole e I like;; Extensin-like region	--	S	Function unknown	hypothetical protein glysoja_032905 [Glycine soja]
HL_transcript_54008	230	135	194	78	76	87	3.32	1.91	2.91	1.07	0.88	1.01	1.52e-05	-1.60595	down	--	--	Molecular Function: structural constituent of cell wall (GO:0005199);; Biological Process: plant-type cell wall organization (GO:0009664);;	--	--	--	--	Pollen proteins Ole e I like;; Extensin-like region	--	S	Function unknown	hypothetical protein glysoja_032905 [Glycine soja]
HL_transcript_22429	1736	1006	1491	299	410	414	28.49	16.11	25.37	4.66	5.39	5.43	1.93e-14	-2.31209	down	--	--	Molecular Function: structural constituent of cell wall (GO:0005199);; Biological Process: plant-type cell wall organization (GO:0009664);;	--	--	--	--	Pollen proteins Ole e I like;; Extensin-like region	--	S	Function unknown	hypothetical protein glysoja_032905 [Glycine soja]
HL_transcript_42975	693	654	824	364	422	428	13.45	12.37	16.57	6.71	6.57	6.63	6.98e-11	-1.27768	down	--	--	Molecular Function: structural constituent of cell wall (GO:0005199);; Biological Process: plant-type cell wall organization (GO:0009664);;	--	--	--	--	Pollen proteins Ole e I like;; Extensin-like region	--	S	Function unknown	hypothetical protein glysoja_032905 [Glycine soja]
HL_transcript_72899	7659	5260	5789	1990	2068	1477	94.33	63.29	73.95	23.29	20.42	14.51	5.8e-15	-2.16386	down	--	--	Molecular Function: structural constituent of cell wall (GO:0005199);; Biological Process: plant-type cell wall organization (GO:0009664);;	--	--	--	--	Pollen proteins Ole e I like;; Extensin-like region	--	S	Function unknown	hypothetical protein glysoja_032905 [Glycine soja]
HL_transcript_8223	623	409	354	279	163	215	16.24	10.37	9.58	6.92	3.42	4.49	0.000462791	-1.45694	down	[K]	Transcription	--	--	--	--	--	Leucine rich repeat;; Leucine Rich repeats (2 copies);; Leucine Rich Repeat	Leucine-rich repeat extensin-like protein 4 (Precursor) GN=LRX4 OS=Arabidopsis thaliana (Mouse-ear cress) PE=2 SV=1	S	Function unknown	PREDICTED: leucine-rich repeat extensin-like protein 3, partial [Glycine max]
HL_transcript_38700	1480	635	906	636	492	553	27.36	11.45	17.37	11.18	7.3	8.16	0.00335465	-1.24702	down	--	--	Molecular Function: structural constituent of cell wall (GO:0005199);; Biological Process: plant-type cell wall organization (GO:0009664);;	--	--	--	--	Extensin-like region	--	--	--	hypothetical protein GLYMA_10G297000 [Glycine max]
HL_transcript_1552	804	331	789	387	400	358	11.44	4.61	11.65	5.24	4.56	4.07	0.00835293	-1.14858	down	--	--	Molecular Function: structural constituent of cell wall (GO:0005199);; Biological Process: plant-type cell wall organization (GO:0009664);;	--	--	--	--	Pollen proteins Ole e I like;; Extensin-like region	--	S	Function unknown	hypothetical protein glysoja_032905 [Glycine soja]
P1 vs. P3
LOB domain-containing protein (LBD)
HL_transcript_18442	20	12	36	226	546	273	1.38	0.8	2.58	14.36	33.38	19.18	1.96875e-11	3.48894	up	--	--	--	--	--	--	--	Lateral organ boundaries (LOB) domain	LOB domain-containing protein 25 GN=MGF10.6 OS=Arabidopsis thaliana (Mouse-ear cress) PE=2 SV=3	S	Function unknown	PREDICTED: LOB domain-containing protein 25-like isoform X1 [Vigna angularis]
WUSCHEL-related homeobox (WOX)
HL_transcript_36056	53	94	76	155	256	137	3.62	6.21	5.4	9.73	15.44	9.49	0.00254975	1.21793	up	--	--	Molecular Function: DNA binding (GO:0003677);; Cellular Component: nucleus (GO:0005634);; Cellular Component: integral component of membrane (GO:0016021);;	--	--	--	--	Homeobox domain	WUSCHEL-related homeobox 13 GN=WOX13 OS=Arabidopsis thaliana (Mouse-ear cress) PE=2 SV=1	K	Transcription	PREDICTED: WUSCHEL-related homeobox 8 [Glycine max]
xyloglucan endotransglucosylase/hydrolase (XTH)
HL_transcript_36286	238	166	173	356	713	665	15.67	10.57	11.85	21.55	41.53	44.51	0.000902403	1.47817	up	--	--	Molecular Function: hydrolase activity, hydrolyzing O-glycosyl compounds (GO:0004553);; Cellular Component: cell wall (GO:0005618);; Biological Process: xyloglucan metabolic process (GO:0010411);; Molecular Function: xyloglucan:xyloglucosyl transferase activity (GO:0016762);; Biological Process: cell wall biogenesis (GO:0042546);; Cellular Component: apoplast (GO:0048046);; Biological Process: ce…	K08235|4.08021e-132|rcu:8267447|K08235 xyloglucan:xyloglucosyl transferase [EC:2.4.1.207] | (RefSeq) probable xyloglucan endotransglucosylase/hydrolase protein 8	--	--	--	Glycosyl hydrolases family 16;; Xyloglucan endo-transglycosylase (XET) C-terminus;; Glycosyl hydrolases family 16	Probable xyloglucan endotransglucosylase/hydrolase protein 8 (Precursor) GN=XTH8 OS=Arabidopsis thaliana (Mouse-ear cress) PE=2 SV=2	G	Carbohydrate transport and metabolism	probable xyloglucan endotransglucosylase/hydrolase protein 8 [Hevea brasiliensis]
HL_transcript_17521	671	7146	1827	255	438	171	38.67	398.49	109.39	13.55	22.43	10.09	0.000175354	-2.75451	down	[G]	Carbohydrate transport and metabolism	Molecular Function: hydrolase activity, hydrolyzing O-glycosyl compounds (GO:0004553);; Cellular Component: cell wall (GO:0005618);; Biological Process: xyloglucan metabolic process (GO:0010411);; Cellular Component: integral component of membrane (GO:0016021);; Molecular Function: xyloglucan:xyloglucosyl transferase activity (GO:0016762);; Biological Process: cell wall biogenesis (GO:0042546);; …	K08235|1.5451e-167|gmx:732603|K08235 xyloglucan:xyloglucosyl transferase [EC:2.4.1.207] | (RefSeq) XET1; xyloglucan endotransglucosylase/hydrolase 2	--	--	--	Glycosyl hydrolases family 16;; Xyloglucan endo-transglycosylase (XET) C-terminus	Xyloglucan endotransglucosylase/hydrolase 2 {ECO:0000250|UniProtKB:Q38857} (Precursor) OS=Glycine max (Soybean) PE=2 SV=1	G	Carbohydrate transport and metabolism	Brassinosteroid-regulated protein BRU1 [Glycine soja]
HL_transcript_56740	1961	2274	1492	522	469	832	84.88	95.56	67.08	20.82	18.07	36.83	0.000489701	-1.52304	down	[G]	Carbohydrate transport and metabolism	Molecular Function: hydrolase activity, hydrolyzing O-glycosyl compounds (GO:0004553);; Cellular Component: cell wall (GO:0005618);; Biological Process: xyloglucan metabolic process (GO:0010411);; Molecular Function: xyloglucan:xyloglucosyl transferase activity (GO:0016762);; Biological Process: cell wall biogenesis (GO:0042546);; Cellular Component: apoplast (GO:0048046);; Biological Process: ce…	--	--	--	--	Glycosyl hydrolases family 16;; Xyloglucan endo-transglycosylase (XET) C-terminus	Xyloglucan endotransglucosylase/hydrolase 2 {ECO:0000250|UniProtKB:Q38857} (Precursor) OS=Glycine max (Soybean) PE=2 SV=1	G	Carbohydrate transport and metabolism	unknown, partial [Glycine max]
HL_transcript_18370	311	265	242	72	19	53	21.18	17.46	17.14	4.52	1.19	3.7	0.000136635	-4.19778	down	[G]	Carbohydrate transport and metabolism	Molecular Function: hydrolase activity, hydrolyzing O-glycosyl compounds (GO:0004553);; Cellular Component: cell wall (GO:0005618);; Biological Process: xyloglucan metabolic process (GO:0010411);; Cellular Component: integral component of membrane (GO:0016021);; Molecular Function: xyloglucan:xyloglucosyl transferase activity (GO:0016762);; Biological Process: cell wall biogenesis (GO:0042546);; …	K08235|0|gmx:100499905|K08235 xyloglucan:xyloglucosyl transferase [EC:2.4.1.207] | (RefSeq) xyloglucan endotransglucosylase/hydrolase 2	--	--	--	Glycosyl hydrolases family 16;; Xyloglucan endo-transglycosylase (XET) C-terminus	Xyloglucan endotransglucosylase/hydrolase 2 {ECO:0000250|UniProtKB:Q38857} (Precursor) OS=Glycine max (Soybean) PE=2 SV=1	G	Carbohydrate transport and metabolism	PREDICTED: xyloglucan endotransglucosylase/hydrolase 2 [Glycine max]
HL_transcript_65353	31	264	74	19	26	6	13.64	102.43	33.18	7.6	9.36	2.6	0.00850871	-2.16092	down	--	--	Molecular Function: hydrolase activity, hydrolyzing O-glycosyl compounds (GO:0004553);; Cellular Component: cell wall (GO:0005618);; Biological Process: xyloglucan metabolic process (GO:0010411);; Cellular Component: integral component of membrane (GO:0016021);; Molecular Function: xyloglucan:xyloglucosyl transferase activity (GO:0016762);; Biological Process: cell wall biogenesis (GO:0042546);; …	K08235|2.94488e-19|gmx:100778237|K08235 xyloglucan:xyloglucosyl transferase [EC:2.4.1.207] | (RefSeq) xyloglucan endotransglucosylase/hydrolase 2	--	--	--	--	Probable xyloglucan endotransglucosylase/hydrolase protein 23 (Precursor) GN=F14M19.90 OS=Arabidopsis thaliana (Mouse-ear cress) PE=2 SV=1	G	Carbohydrate transport and metabolism	xyloglucan endotransglycosylase precursor, partial [Glycine max]
HL_transcript_17192	4574	4138	3016	1590	1101	2006	268.67	235.24	184.08	85.99	57.37	120.13	0.00748511	-1.21972	down	[G]	Carbohydrate transport and metabolism	Molecular Function: hydrolase activity, hydrolyzing O-glycosyl compounds (GO:0004553);; Cellular Component: cell wall (GO:0005618);; Biological Process: xyloglucan metabolic process (GO:0010411);; Molecular Function: xyloglucan:xyloglucosyl transferase activity (GO:0016762);; Biological Process: cell wall biogenesis (GO:0042546);; Cellular Component: apoplast (GO:0048046);; Biological Process: ce…	--	--	--	--	Glycosyl hydrolases family 16;; Xyloglucan endo-transglycosylase (XET) C-terminus	Probable xyloglucan endotransglucosylase/hydrolase protein 23 (Precursor) GN=F14M19.90 OS=Arabidopsis thaliana (Mouse-ear cress) PE=2 SV=1	G	Carbohydrate transport and metabolism	Putative xyloglucan endotransglucosylase/hydrolase protein 23 [Glycine soja]
HL_transcript_43014	2006	2312	2364	4365	5529	4610	89.4	100	109.44	179.13	219.02	209.94	2.84e-12	1.10503	up	[G]	Carbohydrate transport and metabolism	Molecular Function: hydrolase activity, hydrolyzing O-glycosyl compounds (GO:0004553);; Cellular Component: cell wall (GO:0005618);; Biological Process: xyloglucan metabolic process (GO:0010411);; Molecular Function: xyloglucan:xyloglucosyl transferase activity (GO:0016762);; Biological Process: cell wall biogenesis (GO:0042546);; Cellular Component: apoplast (GO:0048046);; Biological Process: ce…	K08235|0|gmx:100819680|K08235 xyloglucan:xyloglucosyl transferase [EC:2.4.1.207] | (RefSeq) probable xyloglucan endotransglucosylase/hydrolase protein 28	--	--	--	Glycosyl hydrolases family 16;; Xyloglucan endo-transglycosylase (XET) C-terminus	Probable xyloglucan endotransglucosylase/hydrolase protein 28 (Precursor) OS=Arabidopsis thaliana (Mouse-ear cress) PE=2 SV=1	G	Carbohydrate transport and metabolism	PREDICTED: probable xyloglucan endotransglucosylase/hydrolase protein 28 [Glycine max]
HL_transcript_30528	588	288	346	46	6	47	30.67	14.56	18.75	2.21	0.29	2.53	6.69e-05	-2.86405	down	[G]	Carbohydrate transport and metabolism	Molecular Function: hydrolase activity, hydrolyzing O-glycosyl compounds (GO:0004553);; Cellular Component: cell wall (GO:0005618);; Biological Process: xyloglucan metabolic process (GO:0010411);; Cellular Component: integral component of membrane (GO:0016021);; Molecular Function: xyloglucan:xyloglucosyl transferase activity (GO:0016762);; Biological Process: cell wall modification (GO:0042545);…	K08235|5.11616e-104|vvi:100251376|K08235 xyloglucan:xyloglucosyl transferase [EC:2.4.1.207] | (RefSeq) probable xyloglucan endotransglucosylase/hydrolase protein 23	--	--	--	Xyloglucan endo-transglycosylase (XET) C-terminus;; Glycosyl hydrolases family 16	Probable xyloglucan endotransglucosylase/hydrolase 1 (Precursor) GN=XTH1 OS=Solanum lycopersicum (Tomato) PE=2 SV=1	G	Carbohydrate transport and metabolism	hypothetical protein B456_004G030700 [Gossypium raimondii]
HL_transcript_18547	3270	4075	2482	900	384	1026	236.07	283.91	186.28	59.84	24.56	75.39	0.000435003	-1.85923	down	[G]	Carbohydrate transport and metabolism	Molecular Function: hydrolase activity, hydrolyzing O-glycosyl compounds (GO:0004553);; Cellular Component: cell wall (GO:0005618);; Biological Process: xyloglucan metabolic process (GO:0010411);; Cellular Component: integral component of membrane (GO:0016021);; Molecular Function: xyloglucan:xyloglucosyl transferase activity (GO:0016762);; Biological Process: cell wall biogenesis (GO:0042546);; …	K08235|0|gmx:100499905|K08235 xyloglucan:xyloglucosyl transferase [EC:2.4.1.207] | (RefSeq) xyloglucan endotransglucosylase/hydrolase 2	--	--	--	Glycosyl hydrolases family 16;; Xyloglucan endo-transglycosylase (XET) C-terminus	Xyloglucan endotransglucosylase/hydrolase 2 {ECO:0000250|UniProtKB:Q38857} (Precursor) OS=Glycine max (Soybean) PE=2 SV=1	G	Carbohydrate transport and metabolism	PREDICTED: xyloglucan endotransglucosylase/hydrolase 2 [Glycine max]
HL_transcript_51985	269	150	151	16	17	4	6.66	3.63	3.88	0.38	0.38	0.12	3.84e-10	-3.50241	down	--	--	Molecular Function: hydrolase activity, hydrolyzing O-glycosyl compounds (GO:0004553);; Cellular Component: cell wall (GO:0005618);; Biological Process: xyloglucan metabolic process (GO:0010411);; Cellular Component: integral component of membrane (GO:0016021);; Molecular Function: xyloglucan:xyloglucosyl transferase activity (GO:0016762);; Biological Process: cell wall biogenesis (GO:0042546);; …	K08235|8.57771e-74|gmx:100811671|K08235 xyloglucan:xyloglucosyl transferase [EC:2.4.1.207] | (RefSeq) xyloglucan endotransglucosylase/hydrolase 2	--	--	--	Glycosyl hydrolases family 16;; Xyloglucan endo-transglycosylase (XET) C-terminus;; Glycosyl hydrolases family 16	Xyloglucan endotransglucosylase/hydrolase 2 {ECO:0000250|UniProtKB:Q38857} (Precursor) OS=Glycine max (Soybean) PE=2 SV=1	G	Carbohydrate transport and metabolism	PREDICTED: xyloglucan endotransglucosylase/hydrolase 2 isoform X2 [Glycine max]
cell division protease (FtsH)
HL_transcript_35318	80	44	166	0	0	7	2.09	1.12	4.5	0	0	0.19	0.00125342	-2.92051	down	[O]	Posttranslational modification, protein turnover, chaperones	Molecular Function: ATP-dependent peptidase activity (GO:0004176);; Molecular Function: metalloendopeptidase activity (GO:0004222);; Molecular Function: ATP binding (GO:0005524);; Cellular Component: mitochondrion (GO:0005739);; Biological Process: proteolysis (GO:0006508);; Molecular Function: zinc ion binding (GO:0008270);; Cellular Component: chloroplast thylakoid membrane (GO:0009535);; Cellu…	K03798|0|gmx:100798355|K03798 cell division protease FtsH [EC:3.4.24.-] | (RefSeq) ATP-dependent zinc metalloprotease FTSH 2, chloroplastic	--	[O]	Posttranslational modification, protein turnover, chaperones	Peptidase family M41;; ATPase family associated with various cellular activities (AAA);; FtsH Extracellular;; TIP49 C-terminus;; AAA domain (dynein-related subfamily);; Holliday junction DNA helicase ruvB N-terminus	ATP-dependent zinc metalloprotease FTSH 2, chloroplastic (Precursor) OS=Oryza sativa subsp. japonica (Rice) PE=3 SV=1	O	Posttranslational modification, protein turnover, chaperones	PREDICTED: ATP-dependent zinc metalloprotease FTSH 2, chloroplastic isoform X1 [Glycine max]
HL_transcript_52593	2501	2270	3620	837	1179	931	58.51	51.76	87.87	18.03	24.59	22.33	6.08e-07	-1.47157	down	[O]	Posttranslational modification, protein turnover, chaperones	Molecular Function: ATP-dependent peptidase activity (GO:0004176);; Molecular Function: metalloendopeptidase activity (GO:0004222);; Molecular Function: ATP binding (GO:0005524);; Cellular Component: mitochondrion (GO:0005739);; Biological Process: proteolysis (GO:0006508);; Cellular Component: chloroplast thylakoid membrane (GO:0009535);; Cellular Component: chloroplast envelope (GO:0009941);; B…	K03798|0|vra:106760748|K03798 cell division protease FtsH [EC:3.4.24.-] | (RefSeq) ATP-dependent zinc metalloprotease FTSH, chloroplastic	--	[O]	Posttranslational modification, protein turnover, chaperones	Peptidase family M41;; ATPase family associated with various cellular activities (AAA);; AAA domain (dynein-related subfamily)	ATP-dependent zinc metalloprotease FTSH, chloroplastic (Precursor) GN=FTSH OS=Medicago sativa (Alfalfa) PE=2 SV=1	O	Posttranslational modification, protein turnover, chaperones	ATP-dependent zinc metalloprotease FTSH, chloroplastic [Vigna radiata var. radiata]
cell division cycle protein 48 homolog (CDC48)
HL_transcript_10995	1240	1124	1354	3243	3737	3852	26.34	23.28	29.84	83.86	80.75	92.12	1.91e-05	3.65384	up	[O]	Posttranslational modification, protein turnover, chaperones	Molecular Function: ATP binding (GO:0005524);; Molecular Function: hydrolase activity (GO:0016787);; Biological Process: cell division (GO:0051301);;	K13525|0|gmx:100798680|K13525 transitional endoplasmic reticulum ATPase | (RefSeq) cell division cycle protein 48 homolog	Protein processing in endoplasmic reticulum (ko04141)	[O]	Posttranslational modification, protein turnover, chaperones	ATPase family associated with various cellular activities (AAA);; Cell division protein 48 (CDC48), N-terminal domain;; Holliday junction DNA helicase ruvB N-terminus;; AAA ATPase domain;; Cell division protein 48 (CDC48), domain 2;; AAA domain (Cdc48 subfamily);; AAA domain (dynein-related subfamily);; AAA domain;; AAA domain;; TIP49 C-terminus;; AAA domain;; AAA domain;; RNA helicase;; Magnesiu…	Cell division cycle protein 48 homolog GN=CDC48 OS=Glycine max (Soybean) PE=1 SV=1	O	Posttranslational modification, protein turnover, chaperones	PREDICTED: cell division cycle protein 48 homolog [Glycine max]
cyclin-dependent kinase (CDK)
HL_transcript_57501	111	95	109	51	34	26	6.16	5.11	6.31	2.65	1.68	1.52	0.000692408	-1.43383	down	--	--	--	K08829|1.37411e-37|gmx:100810150|K08829 male germ cell-associated kinase [EC:2.7.11.22] | (RefSeq) cyclin-dependent kinase F-4	--	--	--	--	--	T	Signal transduction mechanisms	Cyclin-dependent kinase F-4 [Glycine soja]
HL_transcript_30068	91	44	93	22	27	16	6.57	3.1	7.03	1.47	1.77	1.23	0.00236328	-1.66659	down	--	--	Molecular Function: cyclin-dependent protein serine/threonine kinase activity (GO:0004693);; Molecular Function: ATP binding (GO:0005524);; Biological Process: protein phosphorylation (GO:0006468);; Biological Process: regulation of cell cycle (GO:0051726);;	K02202|2.7832e-110|vra:106774441|K02202 cyclin-dependent kinase 7 [EC:2.7.11.22 2.7.11.23] | (RefSeq) cyclin-dependent kinase D-3	Basal transcription factors (ko03022);Nucleotide excision repair (ko03420)	[DKL]	--	Protein kinase domain	Cyclin-dependent kinase D-1 GN=OJ1764_D01.12 OS=Oryza sativa subsp. japonica (Rice) PE=1 SV=1	T	Signal transduction mechanisms	cyclin-dependent kinase D-1-like isoform X2 [Cajanus cajan]
HL_transcript_59054	166	183	166	60	97	42	7.46	8	7.78	2.51	3.87	1.94	0.000394708	-1.3421	down	[T]	Signal transduction mechanisms	Molecular Function: cyclin-dependent protein serine/threonine kinase activity (GO:0004693);; Molecular Function: ATP binding (GO:0005524);; Biological Process: protein phosphorylation (GO:0006468);; Biological Process: regulation of cell cycle (GO:0051726);;	K02202|0|vra:106774441|K02202 cyclin-dependent kinase 7 [EC:2.7.11.22 2.7.11.23] | (RefSeq) cyclin-dependent kinase D-3	Basal transcription factors (ko03022);Nucleotide excision repair (ko03420)	[DKL]	--	Protein kinase domain;; Protein tyrosine kinase	Cyclin-dependent kinase D-1 GN=CDKD-1 OS=Oryza sativa subsp. indica (Rice) PE=2 SV=1	T	Signal transduction mechanisms	cyclin-dependent kinase D-3-like isoform X1 [Cajanus cajan]
HL_transcript_59606	428	325	270	130	162	95	7.61	5.63	4.98	2.14	2.57	1.74	0.000209622	-1.37547	down	[T]	Signal transduction mechanisms	Molecular Function: protein serine/threonine kinase activity (GO:0004674);; Molecular Function: ATP binding (GO:0005524);; Biological Process: protein phosphorylation (GO:0006468);;	K08829|0|gmx:100810150|K08829 male germ cell-associated kinase [EC:2.7.11.22] | (RefSeq) cyclin-dependent kinase F-4	--	[T]	Signal transduction mechanisms	Protein kinase domain;; Protein tyrosine kinase	Cyclin-dependent kinase F-4 OS=Oryza sativa subsp. japonica (Rice) PE=2 SV=1	T	Signal transduction mechanisms	PREDICTED: cyclin-dependent kinase F-4 [Glycine max]
expansion (EXP)
HL_transcript_72441	554	459	823	62	90	57	27.49	22.08	42.41	2.97	3.6	2.31	3.08335e-26	-3.75418	down	--	--	Cellular Component: extracellular region (GO:0005576);; Cellular Component: cell wall (GO:0005618);; Biological Process: plant-type cell wall organization (GO:0009664);; Cellular Component: membrane (GO:0016020);;	--	--	--	--	Pollen allergen;; Lytic transglycolase	Expansin-A1 (Precursor) GN=F10D13_18 OS=Arabidopsis thaliana (Mouse-ear cress) PE=2 SV=1	G	Carbohydrate transport and metabolism	expansin 4 precursor [Glycine max]
extension (EXT)
HL_transcript_31803	12346	4648	9597	3498	3561	2807	375.93	137.75	303.28	98.09	96.57	87.56	0.00530516	-1.35823	down	--	--	--	--	--	--	--	--	--	--	--	extensin-3-like [Cajanus cajan]
HL_transcript_44345	830	494	844	326	418	303	31.62	18.3	33.39	11.43	14.18	11.82	0.00612465	-1.02957	down	--	--	--	--	--	--	--	--	--	--	--	extensin-3-like [Cajanus cajan]
HL_transcript_16215	415	340	520	164	113	135	6.71	5.37	8.72	2.45	1.64	2.25	1.07e-05	-2.55619	down	--	--	Molecular Function: structural constituent of cell wall (GO:0005199);; Biological Process: plant-type cell wall organization (GO:0009664);;	--	--	--	--	Extensin-like region	--	S	Function unknown	hypothetical protein glysoja_032905 [Glycine soja]
HL_transcript_55900	0	5	0	7231	3110	1680	0	0.12	0	148.41	61.8	38.41	3.25e-31	7.81358	up	--	--	Molecular Function: structural constituent of cell wall (GO:0005199);; Biological Process: plant-type cell wall organization (GO:0009664);;	--	--	--	--	Pollen proteins Ole e I like;; Extensin-like region	--	S	Function unknown	hypothetical protein glysoja_032905 [Glycine soja]
HL_transcript_51898	302	214	287	124	82	105	6.01	4.15	5.92	2.27	1.46	2.14	0.000918401	-1.30135	down	--	--	Molecular Function: structural constituent of cell wall (GO:0005199);; Biological Process: plant-type cell wall organization (GO:0009664);;	--	--	--	--	Pollen proteins Ole e I like;; Extensin-like region	--	S	Function unknown	hypothetical protein glysoja_032905 [Glycine soja]
HL_transcript_54537	822	572	837	241	242	252	13.68	9.29	14.45	3.69	3.59	4.32	4.23e-07	-1.55386	down	--	--	Molecular Function: structural constituent of cell wall (GO:0005199);; Biological Process: plant-type cell wall organization (GO:0009664);;	--	--	--	--	Pollen proteins Ole e I like;; Extensin-like region;; Extensin-like region	--	S	Function unknown	hypothetical protein glysoja_032905 [Glycine soja]
HL_transcript_1226	1177	812	1526	526	244	392	16.17	10.9	21.74	6.66	2.99	5.53	0.00302097	-1.46334	down	--	--	Molecular Function: structural constituent of cell wall (GO:0005199);; Biological Process: plant-type cell wall organization (GO:0009664);;	--	--	--	--	Pollen proteins Ole e I like;; Extensin-like region	--	S	Function unknown	extensin-2 [Arachis duranensis]
HL_transcript_14760	6174	4618	5682	2670	1776	949	259.08	188.2	247.58	103.19	66.28	40.75	0.000722144	-1.53596	down	--	--	--	--	--	--	--	Extensin-like region	--	--	--	hypothetical protein KK1_003131 [Cajanus cajan]
HL_transcript_28235	802	679	587	134	101	113	32.76	26.94	24.89	5.06	3.67	4.73	4.53e-16	-2.48491	down	--	--	Cellular Component: integral component of membrane (GO:0016021);;	--	--	--	--	Pollen proteins Ole e I like	Protein DOWNSTREAM OF FLC (Precursor) GN=DFC OS=Arabidopsis thaliana (Mouse-ear cress) PE=2 SV=1	S	Function unknown	putative pollen Ole e 1 allergen and extensin family protein precursor [Glycine max]
HL_transcript_44304	261	137	290	78	52	85	5.69	2.92	6.56	1.58	1.02	1.91	0.00347604	-1.52533	down	--	--	Molecular Function: structural constituent of cell wall (GO:0005199);; Biological Process: plant-type cell wall organization (GO:0009664);;	--	--	--	--	Pollen proteins Ole e I like;; Extensin-like region	--	S	Function unknown	hypothetical protein glysoja_032905 [Glycine soja]
HL_transcript_18682	737	382	261	54	38	26	53.76	26.92	19.8	3.68	2.47	1.99	2.19e-09	-3.19609	down	--	--	--	--	--	--	--	Extensin-like region	--	--	--	hypothetical protein KK1_003131 [Cajanus cajan]
HL_transcript_19638	1513	2130	987	306	124	150	155.14	209.49	105.33	28.95	11.24	15.65	4.86e-08	-2.71745	down	--	--	--	--	--	--	--	Extensin-like protein repeat	--	S	Function unknown	hypothetical protein KK1_048371 [Cajanus cajan]
HL_transcript_54455	58	65	70	29	32	24	1	1.09	1.27	0.47	0.5	0.44	0.00287241	-1.13907	down	--	--	Molecular Function: structural constituent of cell wall (GO:0005199);; Biological Process: plant-type cell wall organization (GO:0009664);;	--	--	--	--	Extensin-like region;; Pollen proteins Ole e I like	--	S	Function unknown	hypothetical protein glysoja_032905 [Glycine soja]
HL_transcript_32890	1663	1169	1246	440	386	549	36.23	24.84	28.17	8.83	7.5	12.28	7.55e-05	-1.48972	down	--	--	Molecular Function: structural constituent of cell wall (GO:0005199);; Biological Process: plant-type cell wall organization (GO:0009664);;	--	--	--	--	Extensin-like region	--	--	--	hypothetical protein GLYMA_10G297000 [Glycine max]
HL_transcript_15573	1975	1604	1104	123	37	46	88.6	69.84	51.43	5.11	1.5	2.11	4.31e-14	-3.99994	down	--	--	--	--	--	--	--	Extensin-like region	--	S	Function unknown	hypothetical protein KK1_003131 [Cajanus cajan]
HL_transcript_7541	716	289	572	162	159	79	17.87	7.04	14.81	3.72	3.54	2.03	0.000312849	-1.85156	down	--	--	--	--	--	--	--	--	--	--	--	extensin-3-like [Cajanus cajan]
HL_transcript_19006	4640	8068	3486	917	230	499	372.82	624.67	291.34	67.83	16.34	40.75	1.24e-06	-2.84757	down	--	--	Cellular Component: membrane (GO:0016020);;	--	--	--	--	Extensin-like protein repeat	--	S	Function unknown	hypothetical protein KK1_048371 [Cajanus cajan]
HL_transcript_29307	394	146	306	62	63	106	6.58	2.38	5.32	0.96	0.94	1.83	0.00503251	-1.66053	down	--	--	Molecular Function: structural constituent of cell wall (GO:0005199);; Biological Process: plant-type cell wall organization (GO:0009664);;	--	--	--	--	Extensin-like region	--	--	--	hypothetical protein GLYMA_10G297000 [Glycine max]
HL_transcript_18400	6290	9417	4580	2827	474	925	432.05	624.7	326.98	178.73	28.86	64.72	0.00761823	-1.88167	down	--	--	Cellular Component: cell part (GO:0044464);;	--	--	--	--	Extensin-like protein repeat	--	S	Function unknown	hypothetical protein KK1_048371 [Cajanus cajan]
HL_transcript_39504	4253	1670	2623	355	202	845	77.23	29.6	49.42	5.95	3.29	15.75	0.00173471	-2.14735	down	--	--	Molecular Function: structural constituent of cell wall (GO:0005199);; Biological Process: plant-type cell wall organization (GO:0009664);;	--	--	--	--	Pollen proteins Ole e I like;; Extensin-like region	--	S	Function unknown	hypothetical protein glysoja_032905 [Glycine soja]
HL_transcript_34912	170	94	113	43	37	45	2.6	1.41	1.8	0.61	0.52	0.72	0.00184409	-1.48845	down	--	--	Molecular Function: structural constituent of cell wall (GO:0005199);; Biological Process: plant-type cell wall organization (GO:0009664);;	--	--	--	--	Pollen proteins Ole e I like;; Extensin-like region	--	S	Function unknown	hypothetical protein glysoja_032905 [Glycine soja]
HL_transcript_39685	2162	1184	2021	850	876	705	68.33	36.41	66.29	24.74	24.67	22.83	0.00332021	-1.11423	down	--	--	--	--	--	--	--	--	--	--	--	extensin-3-like [Cajanus cajan]
HL_transcript_18921	1437	2941	1314	461	172	251	112.31	221.57	106.75	33.19	11.96	20	7.54e-06	-2.39392	down	--	--	--	--	--	--	--	Extensin-like protein repeat	--	S	Function unknown	hypothetical protein KK1_048371 [Cajanus cajan]
HL_transcript_55315	72	103	108	43	34	39	1.34	1.86	2.07	0.73	0.57	0.75	0.00202691	-1.21467	down	--	--	Molecular Function: structural constituent of cell wall (GO:0005199);; Biological Process: plant-type cell wall organization (GO:0009664);;	--	--	--	--	Pollen proteins Ole e I like;; Extensin-like region	--	S	Function unknown	hypothetical protein glysoja_032905 [Glycine soja]
HL_transcript_23725	187	98	74	24	11	9	9.75	4.96	4.04	1.16	0.54	0.49	3.1e-05	-2.61659	down	--	--	--	--	--	--	--	Extensin-like region	--	--	--	hypothetical protein KK1_003131 [Cajanus cajan]
HL_transcript_16503	5871	3733	2734	624	127	145	298.11	183.76	144.2	29.17	5.77	7.56	1.89e-06	-3.15077	down	--	--	--	--	--	--	--	Extensin-like region	--	--	--	--
HL_transcript_18657	4002	8004	2844	827	213	403	291.25	562.04	215.13	55.4	13.72	29.84	2.44e-06	-2.87055	down	--	--	--	--	--	--	--	Extensin-like protein repeat	--	S	Function unknown	hypothetical protein KK1_048371 [Cajanus cajan]
HL_transcript_55411	599	598	329	51	58	9	209.07	190.91	119.96	16.29	17.19	3.07	1.19e-07	-3.21698	down	--	--	--	--	--	--	--	Extensin-like protein repeat	--	--	--	--
HL_transcript_41549	96	428	345	15	5	4	20.76	86.8	77.92	2.98	0.94	0.86	2.04e-10	-4.16584	down	--	--	--	--	--	--	--	Extensin-like protein repeat	--	--	--	--
HL_transcript_30469	588	780	821	394	358	265	15.94	20.59	23.09	9.86	8.67	7.38	1.4e-05	-1.08794	down	--	--	Molecular Function: structural constituent of cell wall (GO:0005199);; Biological Process: plant-type cell wall organization (GO:0009664);;	--	--	--	--	Extensin-like region	--	--	--	hypothetical protein glysoja_013479, partial [Glycine soja]
HL_transcript_13313	235	128	212	74	91	58	8.56	4.53	8.01	2.47	2.96	2.18	0.00224826	-1.31881	down	--	--	--	--	--	--	--	--	--	--	--	extensin-3-like [Cajanus cajan]
HL_transcript_42975	693	654	824	387	333	260	13.45	12.37	16.57	6.92	5.77	5.18	9.33e-06	-1.13272	down	--	--	Molecular Function: structural constituent of cell wall (GO:0005199);; Biological Process: plant-type cell wall organization (GO:0009664);;	--	--	--	--	Pollen proteins Ole e I like;; Extensin-like region	--	S	Function unknown	hypothetical protein glysoja_032905 [Glycine soja]
HL_transcript_62117	182	270	245	107	112	60	3.81	5.49	5.29	2.06	2.09	1.3	0.0002004	-1.28582	down	--	--	--	--	--	--	--	Extensin-like region	--	--	--	hypothetical protein glysoja_032904, partial [Glycine soja]
HL_transcript_72380	180	198	165	64	79	23	7.44	7.95	7.07	2.44	2.89	0.99	0.00115248	-1.6185	down	--	--	--	--	--	--	--	Extensin-like region	--	--	--	hypothetical protein GLYMA_02G083700 [Glycine max]
P1 vs. P4
LOB domain-containing protein (LBD)
HL_transcript_18421	2586	6753	4485	23	25	93	184.24	464.33	332.07	1.38	1.86	5.92	2.81514e-24	-6.10376	down	--	--	--	--	--	--	--	Lateral organ boundaries (LOB) domain	LOB domain-containing protein 41 GN=F16B3.18 OS=Arabidopsis thaliana (Mouse-ear cress) PE=2 SV=1	--	--	LBD domain-containing transcription factor [Glycine max]
HL_transcript_18074	1430	3588	2339	0	0	17	91.52	221.86	155.46	0	0	0.99	0.00201086	-4.12319	down	--	--	--	--	--	--	--	Lateral organ boundaries (LOB) domain	LOB domain-containing protein 41 GN=F16B3.18 OS=Arabidopsis thaliana (Mouse-ear cress) PE=2 SV=1	--	--	LBD domain-containing transcription factor [Glycine max]
HL_transcript_38294	201	677	467	0	5	18	9.87	32.17	23.77	0	0.29	0.79	4.85543e-08	-4.91334	down	--	--	--	--	--	--	--	Lateral organ boundaries (LOB) domain	LOB domain-containing protein 41 GN=F16B3.18 OS=Arabidopsis thaliana (Mouse-ear cress) PE=2 SV=1	--	--	LBD domain-containing transcription factor [Glycine max]
HL_transcript_17649	654	1318	803	164	214	313	38.54	75.16	49.16	8.15	12.98	16.33	1.93548e-05	-1.81191	down	--	--	--	--	--	--	--	Lateral organ boundaries (LOB) domain	LOB domain-containing protein 38 GN=F3A4.20 OS=Arabidopsis thaliana (Mouse-ear cress) PE=2 SV=1	S	Function unknown	PREDICTED: LOB domain-containing protein 37 [Vigna angularis]
HL_transcript_54351	303	686	515	5	0	3	19.78	43.19	34.87	0.27	0	0.21	1.18338e-27	-6.88765	down	--	--	--	--	--	--	--	--	LOB domain-containing protein 42 GN=T26J14.8 OS=Arabidopsis thaliana (Mouse-ear cress) PE=2 SV=1	--	--	LBD domain-containing transcription factor [Glycine max]
WUSCHEL-related homeobox (WOX)
HL_transcript_36056	53	94	76	333	145	325	3.62	6.21	5.4	18.98	10.17	19.59	9.75571e-06	1.90506	up	--	--	Molecular Function: DNA binding (GO:0003677);; Cellular Component: nucleus (GO:0005634);; Cellular Component: integral component of membrane (GO:0016021);;	--	--	--	--	Homeobox domain	WUSCHEL-related homeobox 13 GN=WOX13 OS=Arabidopsis thaliana (Mouse-ear cress) PE=2 SV=1	K	Transcription	PREDICTED: WUSCHEL-related homeobox 8 [Glycine max]
HL_transcript_35093	2380	675	1082	331	96	343	212.08	57.86	100.29	24.61	8.81	27.26	0.000988338	-2.22623	down	--	--	Molecular Function: DNA binding (GO:0003677);; Cellular Component: nucleus (GO:0005634);;	--	--	--	--	Homeobox domain	WUSCHEL-related homeobox 4 GN=WOX4 OS=Arabidopsis thaliana (Mouse-ear cress) PE=2 SV=1	K	Transcription	uncharacterized protein LOC100781015 [Glycine max]
xyloglucan endotransglucosylase/hydrolase (XTH)
HL_transcript_40835	7806	4296	3618	66	223	902	483.77	257.49	232.99	3.44	14.23	49.53	8.65288e-05	-3.25769	down	[G]	Carbohydrate transport and metabolism	Molecular Function: hydrolase activity, hydrolyzing O-glycosyl compounds (GO:0004553);; Cellular Component: cell wall (GO:0005618);; Biological Process: xyloglucan metabolic process (GO:0010411);; Molecular Function: xyloglucan:xyloglucosyl transferase activity (GO:0016762);; Biological Process: cell wall biogenesis (GO:0042546);; Cellular Component: apoplast (GO:0048046);; Biological Process: ce…	K08235|0|gmx:547479|K08235 xyloglucan:xyloglucosyl transferase [EC:2.4.1.207] | (RefSeq) 19-1-5; syringolide-induced protein 19-1-5	--	--	--	Glycosyl hydrolases family 16;; Xyloglucan endo-transglycosylase (XET) C-terminus	Probable xyloglucan endotransglucosylase/hydrolase protein 23 (Precursor) GN=F14M19.90 OS=Arabidopsis thaliana (Mouse-ear cress) PE=2 SV=1	G	Carbohydrate transport and metabolism	syringolide-induced protein 19-1-5 precursor [Glycine max]
HL_transcript_18087	6268	1920	2181	3	69	210	402.33	119.15	145.52	0.17	4.56	12	2.0391e-05	-4.24329	down	[G]	Carbohydrate transport and metabolism	Molecular Function: hydrolase activity, hydrolyzing O-glycosyl compounds (GO:0004553);; Cellular Component: cell wall (GO:0005618);; Biological Process: xyloglucan metabolic process (GO:0010411);; Molecular Function: xyloglucan:xyloglucosyl transferase activity (GO:0016762);; Biological Process: cell wall biogenesis (GO:0042546);; Cellular Component: apoplast (GO:0048046);; Biological Process: ce…	K08235|2.27623e-177|gmx:100801634|K08235 xyloglucan:xyloglucosyl transferase [EC:2.4.1.207] | (RefSeq) probable xyloglucan endotransglucosylase/hydrolase protein 23	--	--	--	Glycosyl hydrolases family 16;; Xyloglucan endo-transglycosylase (XET) C-terminus	Probable xyloglucan endotransglucosylase/hydrolase protein 23 (Precursor) GN=F14M19.90 OS=Arabidopsis thaliana (Mouse-ear cress) PE=2 SV=1	G	Carbohydrate transport and metabolism	PREDICTED: probable xyloglucan endotransglucosylase/hydrolase protein 23 [Glycine max]
HL_transcript_65016	1277	825	922	5	36	123	74.87	46.84	56.16	0.26	2.18	6.4	2.77365e-05	-3.61784	down	[G]	Carbohydrate transport and metabolism	Molecular Function: hydrolase activity, hydrolyzing O-glycosyl compounds (GO:0004553);; Cellular Component: cell wall (GO:0005618);; Biological Process: xyloglucan metabolic process (GO:0010411);; Molecular Function: xyloglucan:xyloglucosyl transferase activity (GO:0016762);; Biological Process: cell wall biogenesis (GO:0042546);; Cellular Component: apoplast (GO:0048046);; Biological Process: ce…	--	--	--	--	Xyloglucan endo-transglycosylase (XET) C-terminus;; Glycosyl hydrolases family 16;; Glycosyl hydrolases family 16	Probable xyloglucan endotransglucosylase/hydrolase protein 23 (Precursor) GN=F14M19.90 OS=Arabidopsis thaliana (Mouse-ear cress) PE=2 SV=1	G	Carbohydrate transport and metabolism	PREDICTED: xyloglucan endotransglucosylase/hydrolase protein 22-like [Vigna angularis]
HL_transcript_30156	2583	1896	1727	766	631	892	108.48	77.34	75.31	27.3	27.29	33.06	2.3351e-05	-1.31223	down	[G]	Carbohydrate transport and metabolism	Molecular Function: hydrolase activity, hydrolyzing O-glycosyl compounds (GO:0004553);; Cellular Component: cell wall (GO:0005618);; Biological Process: xyloglucan metabolic process (GO:0010411);; Molecular Function: xyloglucan:xyloglucosyl transferase activity (GO:0016762);; Biological Process: cell wall biogenesis (GO:0042546);; Cellular Component: apoplast (GO:0048046);; Biological Process: ce…	--	--	--	--	Glycosyl hydrolases family 16;; Xyloglucan endo-transglycosylase (XET) C-terminus	Probable xyloglucan endotransglucosylase/hydrolase protein 23 (Precursor) GN=F14M19.90 OS=Arabidopsis thaliana (Mouse-ear cress) PE=2 SV=1	G	Carbohydrate transport and metabolism	Putative xyloglucan endotransglucosylase/hydrolase protein 23 [Glycine soja]
HL_transcript_17987	1320	123	1344	34	11	110	82.56	7.44	87.36	1.79	0.71	6.1	0.000156713	-3.53434	down	[G]	Carbohydrate transport and metabolism	Molecular Function: hydrolase activity, hydrolyzing O-glycosyl compounds (GO:0004553);; Cellular Component: cell wall (GO:0005618);; Biological Process: xyloglucan metabolic process (GO:0010411);; Molecular Function: xyloglucan:xyloglucosyl transferase activity (GO:0016762);; Biological Process: cell wall biogenesis (GO:0042546);; Cellular Component: apoplast (GO:0048046);; Biological Process: ce…	K08235|0|gmx:100785982|K08235 xyloglucan:xyloglucosyl transferase [EC:2.4.1.207] | (RefSeq) xyloglucan endotransglucosylase/hydrolase protein 9	--	--	--	Glycosyl hydrolases family 16;; Xyloglucan endo-transglycosylase (XET) C-terminus	Xyloglucan endotransglucosylase/hydrolase protein 9 (Precursor) GN=F4C21.14 OS=Arabidopsis thaliana (Mouse-ear cress) PE=2 SV=2	G	Carbohydrate transport and metabolism	PREDICTED: xyloglucan endotransglucosylase/hydrolase protein 9 [Glycine max]
HL_transcript_18143	6896	1982	2169	8	83	287	451.26	125.34	147.51	0.48	5.62	16.66	2.33761e-05	-4.05787	down	[G]	Carbohydrate transport and metabolism	Molecular Function: hydrolase activity, hydrolyzing O-glycosyl compounds (GO:0004553);; Cellular Component: cell wall (GO:0005618);; Biological Process: xyloglucan metabolic process (GO:0010411);; Molecular Function: xyloglucan:xyloglucosyl transferase activity (GO:0016762);; Biological Process: cell wall biogenesis (GO:0042546);; Cellular Component: apoplast (GO:0048046);; Biological Process: ce…	K08235|0|gmx:100801634|K08235 xyloglucan:xyloglucosyl transferase [EC:2.4.1.207] | (RefSeq) probable xyloglucan endotransglucosylase/hydrolase protein 23	--	--	--	Glycosyl hydrolases family 16;; Xyloglucan endo-transglycosylase (XET) C-terminus	Probable xyloglucan endotransglucosylase/hydrolase protein 23 (Precursor) GN=F14M19.90 OS=Arabidopsis thaliana (Mouse-ear cress) PE=2 SV=1	G	Carbohydrate transport and metabolism	PREDICTED: probable xyloglucan endotransglucosylase/hydrolase protein 23 [Glycine max]
HL_transcript_18370	311	265	242	46	8	106	21.18	17.46	17.14	2.68	0.6	6.45	0.00892731	-4.0914	down	[G]	Carbohydrate transport and metabolism	Molecular Function: hydrolase activity, hydrolyzing O-glycosyl compounds (GO:0004553);; Cellular Component: cell wall (GO:0005618);; Biological Process: xyloglucan metabolic process (GO:0010411);; Cellular Component: integral component of membrane (GO:0016021);; Molecular Function: xyloglucan:xyloglucosyl transferase activity (GO:0016762);; Biological Process: cell wall biogenesis (GO:0042546);; …	K08235|0|gmx:100499905|K08235 xyloglucan:xyloglucosyl transferase [EC:2.4.1.207] | (RefSeq) xyloglucan endotransglucosylase/hydrolase 2	--	--	--	Glycosyl hydrolases family 16;; Xyloglucan endo-transglycosylase (XET) C-terminus	Xyloglucan endotransglucosylase/hydrolase 2 {ECO:0000250|UniProtKB:Q38857} (Precursor) OS=Glycine max (Soybean) PE=2 SV=1	G	Carbohydrate transport and metabolism	PREDICTED: xyloglucan endotransglucosylase/hydrolase 2 [Glycine max]
HL_transcript_57719	2321	1292	2383	586	334	976	147.08	79.17	156.96	31.29	21.8	54.82	0.00229588	-1.52053	down	[G]	Carbohydrate transport and metabolism	Molecular Function: hydrolase activity, hydrolyzing O-glycosyl compounds (GO:0004553);; Cellular Component: cell wall (GO:0005618);; Biological Process: xyloglucan metabolic process (GO:0010411);; Cellular Component: integral component of membrane (GO:0016021);; Molecular Function: xyloglucan:xyloglucosyl transferase activity (GO:0016762);; Biological Process: cell wall biogenesis (GO:0042546);; …	K08235|0|gmx:100811671|K08235 xyloglucan:xyloglucosyl transferase [EC:2.4.1.207] | (RefSeq) xyloglucan endotransglucosylase/hydrolase 2	--	--	--	Glycosyl hydrolases family 16;; Xyloglucan endo-transglycosylase (XET) C-terminus	Xyloglucan endotransglucosylase/hydrolase 2 {ECO:0000250|UniProtKB:Q38857} (Precursor) OS=Glycine max (Soybean) PE=2 SV=1	G	Carbohydrate transport and metabolism	PREDICTED: xyloglucan endotransglucosylase/hydrolase 2 isoform X1 [Glycine max]
HL_transcript_58420	2704	1615	1717	17	42	210	165.15	95.4	108.98	0.92	2.7	11.39	7.14419e-07	-3.9603	down	[G]	Carbohydrate transport and metabolism	Molecular Function: hydrolase activity, hydrolyzing O-glycosyl compounds (GO:0004553);; Cellular Component: cell wall (GO:0005618);; Biological Process: xyloglucan metabolic process (GO:0010411);; Molecular Function: xyloglucan:xyloglucosyl transferase activity (GO:0016762);; Biological Process: cell wall biogenesis (GO:0042546);; Cellular Component: apoplast (GO:0048046);; Biological Process: ce…	--	--	--	--	Glycosyl hydrolases family 16;; Xyloglucan endo-transglycosylase (XET) C-terminus	Probable xyloglucan endotransglucosylase/hydrolase protein 23 (Precursor) GN=F14M19.90 OS=Arabidopsis thaliana (Mouse-ear cress) PE=2 SV=1	G	Carbohydrate transport and metabolism	PREDICTED: xyloglucan endotransglucosylase/hydrolase protein 22 [Glycine max]
HL_transcript_17537	455	270	509	101	62	121	26.27	15.09	30.53	4.92	3.68	6.18	2.50135e-06	-1.96415	down	[G]	Carbohydrate transport and metabolism	Molecular Function: hydrolase activity, hydrolyzing O-glycosyl compounds (GO:0004553);; Cellular Component: cell wall (GO:0005618);; Biological Process: xyloglucan metabolic process (GO:0010411);; Molecular Function: xyloglucan:xyloglucosyl transferase activity (GO:0016762);; Biological Process: cell wall biogenesis (GO:0042546);; Cellular Component: apoplast (GO:0048046);; Biological Process: ce…	K08235|0|gmx:100778185|K08235 xyloglucan:xyloglucosyl transferase [EC:2.4.1.207] | (RefSeq) probable xyloglucan endotransglucosylase/hydrolase protein 28	--	--	--	Glycosyl hydrolases family 16;; Xyloglucan endo-transglycosylase (XET) C-terminus	Probable xyloglucan endotransglucosylase/hydrolase protein 28 (Precursor) OS=Arabidopsis thaliana (Mouse-ear cress) PE=2 SV=1	G	Carbohydrate transport and metabolism	PREDICTED: probable xyloglucan endotransglucosylase/hydrolase protein 28 [Glycine max]
HL_transcript_41144	261	77	153	9	13	35	6.14	1.78	3.75	0.18	0.33	0.74	0.000197733	-2.77175	down	[G]	Carbohydrate transport and metabolism	Biological Process: carbohydrate metabolic process (GO:0005975);; Molecular Function: transferase activity (GO:0016740);; Molecular Function: hydrolase activity (GO:0016787);; Biological Process: cell wall organization or biogenesis (GO:0071554);;	K08235|2.60582e-109|gmx:100801634|K08235 xyloglucan:xyloglucosyl transferase [EC:2.4.1.207] | (RefSeq) probable xyloglucan endotransglucosylase/hydrolase protein 23	--	--	--	--	Probable xyloglucan endotransglucosylase/hydrolase protein 23 (Precursor) GN=F14M19.90 OS=Arabidopsis thaliana (Mouse-ear cress) PE=2 SV=1	G	Carbohydrate transport and metabolism	PREDICTED: probable xyloglucan endotransglucosylase/hydrolase protein 23 [Glycine max]
HL_transcript_62994	273	198	190	40	44	86	11.16	7.89	8.09	1.4	1.89	3.12	0.000141199	-1.79443	down	--	--	Molecular Function: hydrolase activity, hydrolyzing O-glycosyl compounds (GO:0004553);; Cellular Component: cell wall (GO:0005618);; Biological Process: xyloglucan metabolic process (GO:0010411);; Molecular Function: xyloglucan:xyloglucosyl transferase activity (GO:0016762);; Biological Process: cell wall biogenesis (GO:0042546);; Cellular Component: apoplast (GO:0048046);; Biological Process: ce…	--	--	--	--	Glycosyl hydrolases family 16;; Xyloglucan endo-transglycosylase (XET) C-terminus	Probable xyloglucan endotransglucosylase/hydrolase protein 23 (Precursor) GN=F14M19.90 OS=Arabidopsis thaliana (Mouse-ear cress) PE=2 SV=1	G	Carbohydrate transport and metabolism	Putative xyloglucan endotransglucosylase/hydrolase protein 23 [Glycine soja]
HL_transcript_60709	2099	616	824	1	28	103	106.99	30.46	43.63	0.05	1.52	4.64	0.000180919	-3.83625	down	[G]	Carbohydrate transport and metabolism	Molecular Function: hydrolase activity, hydrolyzing O-glycosyl compounds (GO:0004553);; Cellular Component: cell wall (GO:0005618);; Biological Process: xyloglucan metabolic process (GO:0010411);; Molecular Function: xyloglucan:xyloglucosyl transferase activity (GO:0016762);; Biological Process: cell wall biogenesis (GO:0042546);; Cellular Component: apoplast (GO:0048046);; Biological Process: ce…	K08235|6.70956e-131|gmx:100801634|K08235 xyloglucan:xyloglucosyl transferase [EC:2.4.1.207] | (RefSeq) probable xyloglucan endotransglucosylase/hydrolase protein 23	--	--	--	Xyloglucan endo-transglycosylase (XET) C-terminus;; Glycosyl hydrolases family 16;; Glycosyl hydrolases family 16	Probable xyloglucan endotransglucosylase/hydrolase protein 23 (Precursor) GN=F14M19.90 OS=Arabidopsis thaliana (Mouse-ear cress) PE=2 SV=1	G	Carbohydrate transport and metabolism	PREDICTED: probable xyloglucan endotransglucosylase/hydrolase protein 23 [Glycine max]
HL_transcript_30528	588	288	346	15	119	58	30.67	14.56	18.75	0.7	6.43	2.71	0.00533328	-2.24696	down	[G]	Carbohydrate transport and metabolism	Molecular Function: hydrolase activity, hydrolyzing O-glycosyl compounds (GO:0004553);; Cellular Component: cell wall (GO:0005618);; Biological Process: xyloglucan metabolic process (GO:0010411);; Cellular Component: integral component of membrane (GO:0016021);; Molecular Function: xyloglucan:xyloglucosyl transferase activity (GO:0016762);; Biological Process: cell wall modification (GO:0042545);…	K08235|5.11616e-104|vvi:100251376|K08235 xyloglucan:xyloglucosyl transferase [EC:2.4.1.207] | (RefSeq) probable xyloglucan endotransglucosylase/hydrolase protein 23	--	--	--	Xyloglucan endo-transglycosylase (XET) C-terminus;; Glycosyl hydrolases family 16	Probable xyloglucan endotransglucosylase/hydrolase 1 (Precursor) GN=XTH1 OS=Solanum lycopersicum (Tomato) PE=2 SV=1	G	Carbohydrate transport and metabolism	hypothetical protein B456_004G030700 [Gossypium raimondii]
HL_transcript_51985	269	150	151	1	5	13	6.66	3.63	3.88	0.03	0.15	0.3	4.71635e-09	-4.36351	down	--	--	Molecular Function: hydrolase activity, hydrolyzing O-glycosyl compounds (GO:0004553);; Cellular Component: cell wall (GO:0005618);; Biological Process: xyloglucan metabolic process (GO:0010411);; Cellular Component: integral component of membrane (GO:0016021);; Molecular Function: xyloglucan:xyloglucosyl transferase activity (GO:0016762);; Biological Process: cell wall biogenesis (GO:0042546);; …	K08235|8.57771e-74|gmx:100811671|K08235 xyloglucan:xyloglucosyl transferase [EC:2.4.1.207] | (RefSeq) xyloglucan endotransglucosylase/hydrolase 2	--	--	--	Glycosyl hydrolases family 16;; Xyloglucan endo-transglycosylase (XET) C-terminus;; Glycosyl hydrolases family 16	Xyloglucan endotransglucosylase/hydrolase 2 {ECO:0000250|UniProtKB:Q38857} (Precursor) OS=Glycine max (Soybean) PE=2 SV=1	G	Carbohydrate transport and metabolism	PREDICTED: xyloglucan endotransglucosylase/hydrolase 2 isoform X2 [Glycine max]
cell division protease (FtsH)
HL_transcript_35318	80	44	166	0	4	0	2.09	1.12	4.5	0	0.11	0	2.28503e-06	-4.75898	down	[O]	Posttranslational modification, protein turnover, chaperones	Molecular Function: ATP-dependent peptidase activity (GO:0004176);; Molecular Function: metalloendopeptidase activity (GO:0004222);; Molecular Function: ATP binding (GO:0005524);; Cellular Component: mitochondrion (GO:0005739);; Biological Process: proteolysis (GO:0006508);; Molecular Function: zinc ion binding (GO:0008270);; Cellular Component: chloroplast thylakoid membrane (GO:0009535);; Cellu…	K03798|0|gmx:100798355|K03798 cell division protease FtsH [EC:3.4.24.-] | (RefSeq) ATP-dependent zinc metalloprotease FTSH 2, chloroplastic	--	[O]	Posttranslational modification, protein turnover, chaperones	Peptidase family M41;; ATPase family associated with various cellular activities (AAA);; FtsH Extracellular;; TIP49 C-terminus;; AAA domain (dynein-related subfamily);; Holliday junction DNA helicase ruvB N-terminus	ATP-dependent zinc metalloprotease FTSH 2, chloroplastic (Precursor) OS=Oryza sativa subsp. japonica (Rice) PE=3 SV=1	O	Posttranslational modification, protein turnover, chaperones	PREDICTED: ATP-dependent zinc metalloprotease FTSH 2, chloroplastic isoform X1 [Glycine max]
HL_transcript_52593	2501	2270	3620	896	890	634	58.51	51.76	87.87	17.89	21.43	13.02	2.31133e-06	-1.61188	down	[O]	Posttranslational modification, protein turnover, chaperones	Molecular Function: ATP-dependent peptidase activity (GO:0004176);; Molecular Function: metalloendopeptidase activity (GO:0004222);; Molecular Function: ATP binding (GO:0005524);; Cellular Component: mitochondrion (GO:0005739);; Biological Process: proteolysis (GO:0006508);; Cellular Component: chloroplast thylakoid membrane (GO:0009535);; Cellular Component: chloroplast envelope (GO:0009941);; B…	K03798|0|vra:106760748|K03798 cell division protease FtsH [EC:3.4.24.-] | (RefSeq) ATP-dependent zinc metalloprotease FTSH, chloroplastic	--	[O]	Posttranslational modification, protein turnover, chaperones	Peptidase family M41;; ATPase family associated with various cellular activities (AAA);; AAA domain (dynein-related subfamily)	ATP-dependent zinc metalloprotease FTSH, chloroplastic (Precursor) GN=FTSH OS=Medicago sativa (Alfalfa) PE=2 SV=1	O	Posttranslational modification, protein turnover, chaperones	ATP-dependent zinc metalloprotease FTSH, chloroplastic [Vigna radiata var. radiata]
HL_transcript_61108	81	55	67	168	171	141	1.64	1.09	1.4	2.88	3.55	2.49	0.000471804	1.34798	up	[O]	Posttranslational modification, protein turnover, chaperones	Molecular Function: ATP-dependent peptidase activity (GO:0004176);; Molecular Function: metalloendopeptidase activity (GO:0004222);; Molecular Function: ATP binding (GO:0005524);; Cellular Component: mitochondrion (GO:0005739);; Biological Process: proteolysis (GO:0006508);; Molecular Function: zinc ion binding (GO:0008270);; Cellular Component: chloroplast envelope (GO:0009941);; Cellular Compon…	K03798|0|gmx:100784181|K03798 cell division protease FtsH [EC:3.4.24.-] | (RefSeq) ATP-dependent zinc metalloprotease FTSH 9, chloroplastic-like	--	[O]	Posttranslational modification, protein turnover, chaperones	ATPase family associated with various cellular activities (AAA);; Peptidase family M41;; AAA domain (Cdc48 subfamily);; Peptidase family M41	ATP-dependent zinc metalloprotease FTSH 9, chloroplastic (Precursor) GN=FTSH9 OS=Arabidopsis thaliana (Mouse-ear cress) PE=2 SV=1	O	Posttranslational modification, protein turnover, chaperones	PREDICTED: ATP-dependent zinc metalloprotease FTSH 9, chloroplastic-like [Glycine max]
cell division cycle 2-like protein (CDC2)
HL_transcript_61884	215	352	823	2421	1127	1381	4	6.38	15.87	38.44	21.54	22.49	0.00118379	1.87374	up	[M]	Cell wall/membrane/envelope biogenesis	Molecular Function: cyclin-dependent protein serine/threonine kinase activity (GO:0004693);; Molecular Function: ATP binding (GO:0005524);; Biological Process: protein phosphorylation (GO:0006468);; Biological Process: regulation of cell cycle (GO:0051726);;	K08818|0|gmx:100788840|K08818 cell division cycle 2-like [EC:2.7.11.22] | (RefSeq) cyclin-dependent kinase G-2	--	[R]	General function prediction only	Protein kinase domain;; Protein tyrosine kinase;; Kinase-like;; RIO1 family	Cyclin-dependent kinase G-2 GN=OJ991113_30.14 OS=Oryza sativa subsp. japonica (Rice) PE=2 SV=2	T	Signal transduction mechanisms	PREDICTED: cyclin-dependent kinase G-2 [Glycine max]
HL_transcript_37977	57	49	97	206	152	153	1.08	0.91	1.92	3.36	2.99	2.56	0.000593013	1.43352	up	[T]	Signal transduction mechanisms	Molecular Function: cyclin-dependent protein serine/threonine kinase activity (GO:0004693);; Molecular Function: ATP binding (GO:0005524);; Biological Process: protein phosphorylation (GO:0006468);; Molecular Function: RNA polymerase II carboxy-terminal domain kinase activity (GO:0008353);; Biological Process: regulation of cell cycle (GO:0051726);;	K08818|0|gmx:100793729|K08818 cell division cycle 2-like [EC:2.7.11.22] | (RefSeq) cyclin-dependent kinase G-2-like	--	[R]	General function prediction only	Protein kinase domain;; Protein tyrosine kinase;; Kinase-like	Cyclin-dependent kinase G-2 GN=OJ991113_30.14 OS=Oryza sativa subsp. japonica (Rice) PE=2 SV=2	T	Signal transduction mechanisms	Cyclin-dependent kinase G-2 [Glycine soja]
HL_transcript_50994	112	165	130	310	243	509	2.09	3.01	2.53	4.96	4.68	8.34	9.54518e-05	1.47078	up	[M]	Cell wall/membrane/envelope biogenesis	Molecular Function: cyclin-dependent protein serine/threonine kinase activity (GO:0004693);; Molecular Function: ATP binding (GO:0005524);; Biological Process: protein phosphorylation (GO:0006468);; Biological Process: regulation of cell cycle (GO:0051726);;	K08818|0|gmx:100814438|K08818 cell division cycle 2-like [EC:2.7.11.22] | (RefSeq) cyclin-dependent kinase G-2-like	--	[R]	General function prediction only	Protein kinase domain;; Protein tyrosine kinase;; RIO1 family	Cyclin-dependent kinase G-2 GN=OJ991113_30.14 OS=Oryza sativa subsp. japonica (Rice) PE=2 SV=2	T	Signal transduction mechanisms	Cyclin-dependent kinase G-2 [Glycine soja]
HL_transcript_5450	0	0	0	1929	1030	2101	0	0	0	35.27	22.69	39.47	4.62156e-38	10.753	up	[M]	Cell wall/membrane/envelope biogenesis	Molecular Function: cyclin-dependent protein serine/threonine kinase activity (GO:0004693);; Molecular Function: ATP binding (GO:0005524);; Biological Process: protein phosphorylation (GO:0006468);; Biological Process: regulation of cell cycle (GO:0051726);;	K08818|0|gmx:100788840|K08818 cell division cycle 2-like [EC:2.7.11.22] | (RefSeq) cyclin-dependent kinase G-2	--	[R]	General function prediction only	Protein kinase domain;; Protein tyrosine kinase;; Kinase-like;; RIO1 family	Cyclin-dependent kinase G-2 GN=OJ991113_30.14 OS=Oryza sativa subsp. japonica (Rice) PE=2 SV=2	T	Signal transduction mechanisms	PREDICTED: cyclin-dependent kinase G-2 [Glycine max]
HL_transcript_23708	29	41	30	222	143	87	0.59	0.81	0.63	3.78	2.93	1.52	1.67952e-05	2.2241	up	[T]	Signal transduction mechanisms	Molecular Function: cyclin-dependent protein serine/threonine kinase activity (GO:0004693);; Molecular Function: ATP binding (GO:0005524);; Biological Process: protein phosphorylation (GO:0006468);; Molecular Function: RNA polymerase II carboxy-terminal domain kinase activity (GO:0008353);; Biological Process: regulation of cell cycle (GO:0051726);;	K08818|0|gmx:100793729|K08818 cell division cycle 2-like [EC:2.7.11.22] | (RefSeq) cyclin-dependent kinase G-2-like	--	[R]	General function prediction only	Protein kinase domain;; Protein tyrosine kinase;; Kinase-like	Cyclin-dependent kinase G-2 GN=OJ991113_30.14 OS=Oryza sativa subsp. japonica (Rice) PE=2 SV=2	T	Signal transduction mechanisms	PREDICTED: cyclin-dependent kinase G-2-like [Glycine max]
HL_transcript_59656	77	90	81	252	160	145	1.94	2.19	2.11	5.37	4.11	3.18	0.0005312	1.27194	up	[T]	Signal transduction mechanisms	Molecular Function: cyclin-dependent protein serine/threonine kinase activity (GO:0004693);; Molecular Function: ATP binding (GO:0005524);; Biological Process: protein phosphorylation (GO:0006468);; Molecular Function: RNA polymerase II carboxy-terminal domain kinase activity (GO:0008353);; Biological Process: regulation of cell cycle (GO:0051726);;	K08818|0|gmx:100792524|K08818 cell division cycle 2-like [EC:2.7.11.22] | (RefSeq) cyclin-dependent kinase G-2-like	--	[R]	General function prediction only	Protein kinase domain;; Protein tyrosine kinase;; Kinase-like	Cyclin-dependent kinase G-2 GN=OJ991113_30.14 OS=Oryza sativa subsp. japonica (Rice) PE=2 SV=2	T	Signal transduction mechanisms	PREDICTED: cyclin-dependent kinase G-2-like isoform X2 [Glycine max]
HL_transcript_53974	21	0	0	218	139	127	0.59	0	0	5.17	3.99	3.1	0.00913445	3.2331	up	[M]	Cell wall/membrane/envelope biogenesis	Molecular Function: cyclin-dependent protein serine/threonine kinase activity (GO:0004693);; Molecular Function: ATP binding (GO:0005524);; Biological Process: protein phosphorylation (GO:0006468);; Biological Process: regulation of cell cycle (GO:0051726);;	K08818|0|gmx:100788840|K08818 cell division cycle 2-like [EC:2.7.11.22] | (RefSeq) cyclin-dependent kinase G-2	--	[R]	General function prediction only	Protein kinase domain;; Protein tyrosine kinase;; Kinase-like;; RIO1 family	Cyclin-dependent kinase G-2 GN=OJ991113_30.14 OS=Oryza sativa subsp. japonica (Rice) PE=2 SV=2	T	Signal transduction mechanisms	PREDICTED: cyclin-dependent kinase G-2 [Glycine max]
HL_transcript_59917	61	101	121	248	188	163	0.8	1.29	1.63	2.76	2.52	1.85	0.00296164	1.20458	up	[T]	Signal transduction mechanisms	Molecular Function: cyclin-dependent protein serine/threonine kinase activity (GO:0004693);; Molecular Function: ATP binding (GO:0005524);; Biological Process: protein phosphorylation (GO:0006468);; Molecular Function: RNA polymerase II carboxy-terminal domain kinase activity (GO:0008353);; Biological Process: regulation of cell cycle (GO:0051726);;	K08818|2.20677e-163|gmx:100792524|K08818 cell division cycle 2-like [EC:2.7.11.22] | (RefSeq) cyclin-dependent kinase G-2-like	--	[R]	General function prediction only	Protein kinase domain;; Protein tyrosine kinase	Cyclin-dependent kinase G-2 GN=OJ991113_30.14 OS=Oryza sativa subsp. japonica (Rice) PE=2 SV=2	T	Signal transduction mechanisms	PREDICTED: cyclin-dependent kinase G-2-like [Glycine max]
HL_transcript_35496	125	65	149	16	22	20	4.36	2.21	5.4	0.47	0.79	0.61	3.10871e-05	-2.29751	down	[R]	General function prediction only	Molecular Function: anaphase-promoting complex binding (GO:0010997);; Biological Process: regulation of catalytic activity (GO:0050790);; Molecular Function: ubiquitin-protein transferase activator activity (GO:0097027);;	K03364|0|gmx:100808928|K03364 cell division cycle 20-like protein 1, cofactor of APC complex | (RefSeq) protein FIZZY-RELATED 3-like	Ubiquitin mediated proteolysis (ko04120)	[DO]	--	WD domain, G-beta repeat;; Anaphase-promoting complex subunit 4 WD40 domain;; Eukaryotic translation initiation factor eIF2A	Protein FIZZY-RELATED 3 GN=MAC12.21 OS=Arabidopsis thaliana (Mouse-ear cress) PE=1 SV=1	S	Function unknown	WD-repeat cell cycle regulatory protein [Glycine max]
HL_transcript_29602	47	30	5	214	284	394	1.08	0.68	0.13	4.16	6.65	7.85	1.8377e-05	3.22612	up	[R]	General function prediction only	Molecular Function: cyclin-dependent protein serine/threonine kinase activity (GO:0004693);; Molecular Function: ATP binding (GO:0005524);; Biological Process: protein phosphorylation (GO:0006468);; Biological Process: regulation of cell cycle (GO:0051726);;	K08818|0|gmx:100788840|K08818 cell division cycle 2-like [EC:2.7.11.22] | (RefSeq) cyclin-dependent kinase G-2	--	[R]	General function prediction only	Protein kinase domain;; Protein tyrosine kinase;; Protein kinase domain;; Protein tyrosine kinase;; RIO1 family	Cyclin-dependent kinase G-2 GN=OJ991113_30.14 OS=Oryza sativa subsp. japonica (Rice) PE=2 SV=2	T	Signal transduction mechanisms	PREDICTED: cyclin-dependent kinase G-2 [Glycine max]
HL_transcript_6213	137	129	262	1994	1368	2833	3.13	2.86	6.21	38.74	32.06	56.61	3.51002e-19	3.5791	up	[M]	Cell wall/membrane/envelope biogenesis	Molecular Function: cyclin-dependent protein serine/threonine kinase activity (GO:0004693);; Molecular Function: ATP binding (GO:0005524);; Biological Process: protein phosphorylation (GO:0006468);; Biological Process: regulation of cell cycle (GO:0051726);;	K08818|0|gmx:100788840|K08818 cell division cycle 2-like [EC:2.7.11.22] | (RefSeq) cyclin-dependent kinase G-2	--	[R]	General function prediction only	Protein kinase domain;; Protein tyrosine kinase;; Kinase-like;; RIO1 family	Cyclin-dependent kinase G-2 GN=OJ991113_30.14 OS=Oryza sativa subsp. japonica (Rice) PE=2 SV=2	T	Signal transduction mechanisms	PREDICTED: cyclin-dependent kinase G-2 [Glycine max]
HL_transcript_34141	0	0	22	107	344	285	0	0	0.51	2.01	7.82	5.53	0.00177564	3.77916	up	[M]	Cell wall/membrane/envelope biogenesis	Molecular Function: cyclin-dependent protein serine/threonine kinase activity (GO:0004693);; Molecular Function: ATP binding (GO:0005524);; Biological Process: protein phosphorylation (GO:0006468);; Biological Process: regulation of cell cycle (GO:0051726);;	K08818|0|gmx:100788840|K08818 cell division cycle 2-like [EC:2.7.11.22] | (RefSeq) cyclin-dependent kinase G-2	--	[R]	General function prediction only	Protein kinase domain;; Protein tyrosine kinase;; Kinase-like;; RIO1 family	Cyclin-dependent kinase G-2 GN=OJ991113_30.14 OS=Oryza sativa subsp. japonica (Rice) PE=2 SV=2	T	Signal transduction mechanisms	PREDICTED: cyclin-dependent kinase G-2 [Glycine max]
HL_transcript_3314	753	825	684	1588	1070	1642	13.28	14.19	12.51	23.94	19.41	25.37	5.85843e-06	1.03328	up	[M]	Cell wall/membrane/envelope biogenesis	Molecular Function: cyclin-dependent protein serine/threonine kinase activity (GO:0004693);; Molecular Function: ATP binding (GO:0005524);; Biological Process: protein phosphorylation (GO:0006468);; Biological Process: regulation of cell cycle (GO:0051726);;	K08818|0|gmx:100788840|K08818 cell division cycle 2-like [EC:2.7.11.22] | (RefSeq) cyclin-dependent kinase G-2	--	[R]	General function prediction only	Protein kinase domain;; Protein tyrosine kinase;; Kinase-like;; RIO1 family	Cyclin-dependent kinase G-2 GN=OJ991113_30.14 OS=Oryza sativa subsp. japonica (Rice) PE=2 SV=2	T	Signal transduction mechanisms	PREDICTED: cyclin-dependent kinase G-2 [Glycine max]
HL_transcript_25020	14	20	29	98	59	59	0.26	0.36	0.54	1.5	1.09	0.93	0.000355533	1.84185	up	[M]	Cell wall/membrane/envelope biogenesis	Molecular Function: cyclin-dependent protein serine/threonine kinase activity (GO:0004693);; Molecular Function: ATP binding (GO:0005524);; Biological Process: protein phosphorylation (GO:0006468);; Biological Process: regulation of cell cycle (GO:0051726);;	K08818|0|gmx:100788840|K08818 cell division cycle 2-like [EC:2.7.11.22] | (RefSeq) cyclin-dependent kinase G-2	--	[R]	General function prediction only	Protein kinase domain;; Protein tyrosine kinase;; Kinase-like;; RIO1 family	Cyclin-dependent kinase G-2 GN=OJ991113_30.14 OS=Oryza sativa subsp. japonica (Rice) PE=2 SV=2	T	Signal transduction mechanisms	PREDICTED: cyclin-dependent kinase G-2 [Glycine max]
HL_transcript_58575	292	442	335	79	60	144	7.79	11.47	9.27	1.81	1.66	3.38	2.47622e-05	-1.75732	down	[M]	Cell wall/membrane/envelope biogenesis	Molecular Function: cyclin-dependent protein serine/threonine kinase activity (GO:0004693);; Molecular Function: ATP binding (GO:0005524);; Biological Process: protein phosphorylation (GO:0006468);; Biological Process: regulation of cell cycle (GO:0051726);;	K08818|0|gmx:100788840|K08818 cell division cycle 2-like [EC:2.7.11.22] | (RefSeq) cyclin-dependent kinase G-2	--	[R]	General function prediction only	Protein kinase domain;; Protein tyrosine kinase;; Kinase-like;; RIO1 family	Cyclin-dependent kinase G-1 OS=Oryza sativa subsp. japonica (Rice) PE=2 SV=1	T	Signal transduction mechanisms	PREDICTED: cyclin-dependent kinase G-2 [Glycine max]
HL_transcript_5835	159	119	140	686	508	458	3.5	2.57	3.2	12.88	11.52	8.85	4.72494e-11	2.07549	up	[M]	Cell wall/membrane/envelope biogenesis	Molecular Function: cyclin-dependent protein serine/threonine kinase activity (GO:0004693);; Molecular Function: ATP binding (GO:0005524);; Biological Process: protein phosphorylation (GO:0006468);; Biological Process: regulation of cell cycle (GO:0051726);;	K08818|0|gmx:100788840|K08818 cell division cycle 2-like [EC:2.7.11.22] | (RefSeq) cyclin-dependent kinase G-2	--	[R]	General function prediction only	Protein kinase domain;; Protein tyrosine kinase;; Kinase-like;; RIO1 family	Cyclin-dependent kinase G-2 GN=OJ991113_30.14 OS=Oryza sativa subsp. japonica (Rice) PE=2 SV=2	T	Signal transduction mechanisms	PREDICTED: cyclin-dependent kinase G-2 [Glycine max]
HL_transcript_54428	403	479	474	186	161	113	7.44	8.62	9.06	2.94	3.07	1.83	1.82308e-05	-1.39144	down	[M]	Cell wall/membrane/envelope biogenesis	Molecular Function: cyclin-dependent protein serine/threonine kinase activity (GO:0004693);; Molecular Function: ATP binding (GO:0005524);; Biological Process: protein phosphorylation (GO:0006468);; Biological Process: regulation of cell cycle (GO:0051726);;	K08818|0|gmx:100788840|K08818 cell division cycle 2-like [EC:2.7.11.22] | (RefSeq) cyclin-dependent kinase G-2	--	[R]	General function prediction only	Protein kinase domain;; Protein tyrosine kinase;; Kinase-like;; RIO1 family	Cyclin-dependent kinase G-2 GN=OJ991113_30.14 OS=Oryza sativa subsp. japonica (Rice) PE=2 SV=2	T	Signal transduction mechanisms	PREDICTED: cyclin-dependent kinase G-2 [Glycine max]
cell division cycle 20-like protein (CDC20)
HL_transcript_35496	125	65	149	16	22	20	4.36	2.21	5.4	0.47	0.79	0.61	3.10871e-05	-2.29751	down	[R]	General function prediction only	Molecular Function: anaphase-promoting complex binding (GO:0010997);; Biological Process: regulation of catalytic activity (GO:0050790);; Molecular Function: ubiquitin-protein transferase activator activity (GO:0097027);;	K03364|0|gmx:100808928|K03364 cell division cycle 20-like protein 1, cofactor of APC complex | (RefSeq) protein FIZZY-RELATED 3-like	Ubiquitin mediated proteolysis (ko04120)	[DO]	--	WD domain, G-beta repeat;; Anaphase-promoting complex subunit 4 WD40 domain;; Eukaryotic translation initiation factor eIF2A	Protein FIZZY-RELATED 3 GN=MAC12.21 OS=Arabidopsis thaliana (Mouse-ear cress) PE=1 SV=1	S	Function unknown	WD-repeat cell cycle regulatory protein [Glycine max]
cell division cycle protein 48 homolog (CDC48)
HL_transcript_6095	342	388	336	43	44	23	7.69	8.5	7.84	0.83	1.02	0.45	7.27785e-15	-3.05029	down	[O]	Posttranslational modification, protein turnover, chaperones	Molecular Function: ATP binding (GO:0005524);; Cellular Component: plasma membrane (GO:0005886);; Biological Process: cell cycle (GO:0007049);; Molecular Function: hydrolase activity (GO:0016787);;	K13525|0|gmx:100805946|K13525 transitional endoplasmic reticulum ATPase | (RefSeq) cell division cycle protein 48 homolog	Protein processing in endoplasmic reticulum (ko04141)	[O]	Posttranslational modification, protein turnover, chaperones	ATPase family associated with various cellular activities (AAA);; Cell division protein 48 (CDC48), N-terminal domain;; Holliday junction DNA helicase ruvB N-terminus;; AAA ATPase domain;; AAA domain (Cdc48 subfamily);; Cell division protein 48 (CDC48), domain 2;; AAA domain;; AAA domain (dynein-related subfamily);; AAA domain;; AAA domain;; TIP49 C-terminus;; AAA domain;; RNA helicase;; Magnesiu…	Cell division cycle protein 48 homolog GN=CDC48 OS=Glycine max (Soybean) PE=1 SV=1	O	Posttranslational modification, protein turnover, chaperones	PREDICTED: cell division cycle protein 48 homolog [Glycine max]
HL_transcript_10995	1240	1124	1354	3462	3922	3389	26.34	23.28	29.84	62.78	85.72	63.15	1.80155e-11	3.6659	up	[O]	Posttranslational modification, protein turnover, chaperones	Molecular Function: ATP binding (GO:0005524);; Molecular Function: hydrolase activity (GO:0016787);; Biological Process: cell division (GO:0051301);;	K13525|0|gmx:100798680|K13525 transitional endoplasmic reticulum ATPase | (RefSeq) cell division cycle protein 48 homolog	Protein processing in endoplasmic reticulum (ko04141)	[O]	Posttranslational modification, protein turnover, chaperones	ATPase family associated with various cellular activities (AAA);; Cell division protein 48 (CDC48), N-terminal domain;; Holliday junction DNA helicase ruvB N-terminus;; AAA ATPase domain;; Cell division protein 48 (CDC48), domain 2;; AAA domain (Cdc48 subfamily);; AAA domain (dynein-related subfamily);; AAA domain;; AAA domain;; TIP49 C-terminus;; AAA domain;; AAA domain;; RNA helicase;; Magnesiu…	Cell division cycle protein 48 homolog GN=CDC48 OS=Glycine max (Soybean) PE=1 SV=1	O	Posttranslational modification, protein turnover, chaperones	PREDICTED: cell division cycle protein 48 homolog [Glycine max]
cell division control (CDC)
HL_transcript_6009	365	296	445	775	643	865	8.16	6.47	10.32	14.79	14.79	16.97	1.00124e-05	1.15925	up	[O]	Posttranslational modification, protein turnover, chaperones	Molecular Function: ATP binding (GO:0005524);; Biological Process: cell division (GO:0051301);;	K14571|0|gmx:100809594|K14571 ribosome biogenesis ATPase | (RefSeq) cell division control protein 48 homolog C	Ribosome biogenesis in eukaryotes (ko03008)	[O]	Posttranslational modification, protein turnover, chaperones	ATPase family associated with various cellular activities (AAA);; Holliday junction DNA helicase ruvB N-terminus;; AAA domain (Cdc48 subfamily);; AAA ATPase domain;; AAA domain (dynein-related subfamily);; RNA helicase;; AAA domain;; TIP49 C-terminus;; AAA domain;; AAA domain;; AAA domain;; IstB-like ATP binding protein;; AAA domain;; Threonylcarbamoyl adenosine biosynthesis protein TsaE;; Magnes…	Cell division control protein 48 homolog C GN=F4P13.15 OS=Arabidopsis thaliana (Mouse-ear cress) PE=2 SV=2	O	Posttranslational modification, protein turnover, chaperones	PREDICTED: cell division control protein 48 homolog C [Glycine max]
cyclin-dependent kinase (CDK)
HL_transcript_57501	111	95	109	44	35	48	6.16	5.11	6.31	2.1	2.04	2.37	0.000848987	-1.16886	down	--	--	--	K08829|1.37411e-37|gmx:100810150|K08829 male germ cell-associated kinase [EC:2.7.11.22] | (RefSeq) cyclin-dependent kinase F-4	--	--	--	--	--	T	Signal transduction mechanisms	Cyclin-dependent kinase F-4 [Glycine soja]
HL_transcript_6201	279	385	326	687	725	675	6.33	8.53	7.68	13.31	16.92	13.45	8.12988e-07	1.21385	up	[T]	Signal transduction mechanisms	Molecular Function: cyclin-dependent protein serine/threonine kinase activity (GO:0004693);; Molecular Function: ATP binding (GO:0005524);; Biological Process: protein phosphorylation (GO:0006468);; Biological Process: regulation of cell cycle (GO:0051726);;	K08829|0|gmx:100810150|K08829 male germ cell-associated kinase [EC:2.7.11.22] | (RefSeq) cyclin-dependent kinase F-4	--	[T]	Signal transduction mechanisms	Protein kinase domain;; Protein tyrosine kinase	Cyclin-dependent kinase F-4 OS=Oryza sativa subsp. japonica (Rice) PE=2 SV=1	T	Signal transduction mechanisms	PREDICTED: cyclin-dependent kinase F-4 [Glycine max]
HL_transcript_29010	305	348	263	112	102	140	8.92	9.91	7.99	2.8	3.07	3.6	1.40166e-05	-1.23209	down	[T]	Signal transduction mechanisms	Molecular Function: cyclin-dependent protein serine/threonine kinase activity (GO:0004693);; Molecular Function: ATP binding (GO:0005524);; Biological Process: protein phosphorylation (GO:0006468);; Biological Process: regulation of cell cycle (GO:0051726);;	K02202|0|gmx:100814263|K02202 cyclin-dependent kinase 7 [EC:2.7.11.22 2.7.11.23] | (RefSeq) cyclin-dependent kinase D-3-like	Basal transcription factors (ko03022);Nucleotide excision repair (ko03420)	[DKL]	--	Protein kinase domain;; Protein tyrosine kinase	Cyclin-dependent kinase D-1 GN=CDKD-1 OS=Arabidopsis thaliana (Mouse-ear cress) PE=1 SV=1	T	Signal transduction mechanisms	PREDICTED: cyclin-dependent kinase D-3-like [Glycine max]
HL_transcript_61884	215	352	823	2421	1127	1381	4	6.38	15.87	38.44	21.54	22.49	0.00118379	1.87374	up	[M]	Cell wall/membrane/envelope biogenesis	Molecular Function: cyclin-dependent protein serine/threonine kinase activity (GO:0004693);; Molecular Function: ATP binding (GO:0005524);; Biological Process: protein phosphorylation (GO:0006468);; Biological Process: regulation of cell cycle (GO:0051726);;	K08818|0|gmx:100788840|K08818 cell division cycle 2-like [EC:2.7.11.22] | (RefSeq) cyclin-dependent kinase G-2	--	[R]	General function prediction only	Protein kinase domain;; Protein tyrosine kinase;; Kinase-like;; RIO1 family	Cyclin-dependent kinase G-2 GN=OJ991113_30.14 OS=Oryza sativa subsp. japonica (Rice) PE=2 SV=2	T	Signal transduction mechanisms	PREDICTED: cyclin-dependent kinase G-2 [Glycine max]
HL_transcript_37977	57	49	97	206	152	153	1.08	0.91	1.92	3.36	2.99	2.56	0.000593013	1.43352	up	[T]	Signal transduction mechanisms	Molecular Function: cyclin-dependent protein serine/threonine kinase activity (GO:0004693);; Molecular Function: ATP binding (GO:0005524);; Biological Process: protein phosphorylation (GO:0006468);; Molecular Function: RNA polymerase II carboxy-terminal domain kinase activity (GO:0008353);; Biological Process: regulation of cell cycle (GO:0051726);;	K08818|0|gmx:100793729|K08818 cell division cycle 2-like [EC:2.7.11.22] | (RefSeq) cyclin-dependent kinase G-2-like	--	[R]	General function prediction only	Protein kinase domain;; Protein tyrosine kinase;; Kinase-like	Cyclin-dependent kinase G-2 GN=OJ991113_30.14 OS=Oryza sativa subsp. japonica (Rice) PE=2 SV=2	T	Signal transduction mechanisms	Cyclin-dependent kinase G-2 [Glycine soja]
HL_transcript_59633	49	58	89	5	10	19	0.97	1.12	1.81	0.09	0.21	0.33	0.000882644	-2.23018	down	[T]	Signal transduction mechanisms	Molecular Function: cyclin-dependent protein serine/threonine kinase activity (GO:0004693);; Molecular Function: ATP binding (GO:0005524);; Biological Process: protein phosphorylation (GO:0006468);; Biological Process: regulation of cell cycle (GO:0051726);;	K02202|6.30743e-110|vra:106774441|K02202 cyclin-dependent kinase 7 [EC:2.7.11.22 2.7.11.23] | (RefSeq) cyclin-dependent kinase D-3	Basal transcription factors (ko03022);Nucleotide excision repair (ko03420)	[DKL]	--	Protein kinase domain;; Protein tyrosine kinase	Cyclin-dependent kinase D-1 GN=CDKD-1 OS=Arabidopsis thaliana (Mouse-ear cress) PE=1 SV=1	T	Signal transduction mechanisms	PREDICTED: cyclin-dependent kinase D-2-like isoform X1 [Glycine max]
HL_transcript_50994	112	165	130	310	243	509	2.09	3.01	2.53	4.96	4.68	8.34	9.54518e-05	1.47078	up	[M]	Cell wall/membrane/envelope biogenesis	Molecular Function: cyclin-dependent protein serine/threonine kinase activity (GO:0004693);; Molecular Function: ATP binding (GO:0005524);; Biological Process: protein phosphorylation (GO:0006468);; Biological Process: regulation of cell cycle (GO:0051726);;	K08818|0|gmx:100814438|K08818 cell division cycle 2-like [EC:2.7.11.22] | (RefSeq) cyclin-dependent kinase G-2-like	--	[R]	General function prediction only	Protein kinase domain;; Protein tyrosine kinase;; RIO1 family	Cyclin-dependent kinase G-2 GN=OJ991113_30.14 OS=Oryza sativa subsp. japonica (Rice) PE=2 SV=2	T	Signal transduction mechanisms	Cyclin-dependent kinase G-2 [Glycine soja]
HL_transcript_30068	91	44	93	4	9	11	6.57	3.1	7.03	0.25	0.69	0.71	1.67595e-05	-2.89734	down	--	--	Molecular Function: cyclin-dependent protein serine/threonine kinase activity (GO:0004693);; Molecular Function: ATP binding (GO:0005524);; Biological Process: protein phosphorylation (GO:0006468);; Biological Process: regulation of cell cycle (GO:0051726);;	K02202|2.7832e-110|vra:106774441|K02202 cyclin-dependent kinase 7 [EC:2.7.11.22 2.7.11.23] | (RefSeq) cyclin-dependent kinase D-3	Basal transcription factors (ko03022);Nucleotide excision repair (ko03420)	[DKL]	--	Protein kinase domain	Cyclin-dependent kinase D-1 GN=OJ1764_D01.12 OS=Oryza sativa subsp. japonica (Rice) PE=1 SV=1	T	Signal transduction mechanisms	cyclin-dependent kinase D-1-like isoform X2 [Cajanus cajan]
HL_transcript_13375	170	252	199	584	273	707	6.27	9.02	7.61	18.25	10.34	22.93	0.000686675	1.40112	up	[T]	Signal transduction mechanisms	Molecular Function: protein serine/threonine kinase activity (GO:0004674);; Molecular Function: ATP binding (GO:0005524);; Cellular Component: cytoplasm (GO:0005737);; Biological Process: protein phosphorylation (GO:0006468);;	--	--	[R]	General function prediction only	Protein kinase domain;; Protein tyrosine kinase	Cyclin-dependent kinase F-1 GN=F19B15.10 OS=Arabidopsis thaliana (Mouse-ear cress) PE=1 SV=1	T	Signal transduction mechanisms	CDK-activating kinase [Glycine max]
HL_transcript_65026	267	275	287	84	85	73	7.54	7.56	8.41	2.02	2.47	1.81	1.93304e-09	-1.61771	down	[O]	Posttranslational modification, protein turnover, chaperones	Molecular Function: protein serine/threonine kinase activity (GO:0004674);; Molecular Function: ATP binding (GO:0005524);; Biological Process: protein phosphorylation (GO:0006468);;	K08819|0|gmx:100786837|K08819 cyclin-dependent kinase 12/13 [EC:2.7.11.22 2.7.11.23] | (RefSeq) probable serine/threonine-protein kinase At1g54610	--	[D]	Cell cycle control, cell division, chromosome partitioning	Protein kinase domain;; Protein tyrosine kinase	Probable serine/threonine-protein kinase At1g54610 GN=At1g54610 OS=Arabidopsis thaliana (Mouse-ear cress) PE=1 SV=1	T	Signal transduction mechanisms	hypothetical protein GLYMA_03G243500 [Glycine max]
HL_transcript_5450	0	0	0	1929	1030	2101	0	0	0	35.27	22.69	39.47	4.62156e-38	10.753	up	[M]	Cell wall/membrane/envelope biogenesis	Molecular Function: cyclin-dependent protein serine/threonine kinase activity (GO:0004693);; Molecular Function: ATP binding (GO:0005524);; Biological Process: protein phosphorylation (GO:0006468);; Biological Process: regulation of cell cycle (GO:0051726);;	K08818|0|gmx:100788840|K08818 cell division cycle 2-like [EC:2.7.11.22] | (RefSeq) cyclin-dependent kinase G-2	--	[R]	General function prediction only	Protein kinase domain;; Protein tyrosine kinase;; Kinase-like;; RIO1 family	Cyclin-dependent kinase G-2 GN=OJ991113_30.14 OS=Oryza sativa subsp. japonica (Rice) PE=2 SV=2	T	Signal transduction mechanisms	PREDICTED: cyclin-dependent kinase G-2 [Glycine max]
HL_transcript_72196	93	89	63	25	29	20	1.99	1.86	1.4	0.46	0.64	0.39	0.00200935	-1.53303	down	[T]	Signal transduction mechanisms	Molecular Function: protein serine/threonine kinase activity (GO:0004674);; Molecular Function: ATP binding (GO:0005524);; Biological Process: protein phosphorylation (GO:0006468);;	K08829|0|gmx:100810150|K08829 male germ cell-associated kinase [EC:2.7.11.22] | (RefSeq) cyclin-dependent kinase F-4	--	[T]	Signal transduction mechanisms	Protein kinase domain;; Protein tyrosine kinase	Cyclin-dependent kinase F-4 OS=Oryza sativa subsp. japonica (Rice) PE=2 SV=1	T	Signal transduction mechanisms	PREDICTED: cyclin-dependent kinase F-4 [Glycine max]
HL_transcript_23708	29	41	30	222	143	87	0.59	0.81	0.63	3.78	2.93	1.52	1.67952e-05	2.2241	up	[T]	Signal transduction mechanisms	Molecular Function: cyclin-dependent protein serine/threonine kinase activity (GO:0004693);; Molecular Function: ATP binding (GO:0005524);; Biological Process: protein phosphorylation (GO:0006468);; Molecular Function: RNA polymerase II carboxy-terminal domain kinase activity (GO:0008353);; Biological Process: regulation of cell cycle (GO:0051726);;	K08818|0|gmx:100793729|K08818 cell division cycle 2-like [EC:2.7.11.22] | (RefSeq) cyclin-dependent kinase G-2-like	--	[R]	General function prediction only	Protein kinase domain;; Protein tyrosine kinase;; Kinase-like	Cyclin-dependent kinase G-2 GN=OJ991113_30.14 OS=Oryza sativa subsp. japonica (Rice) PE=2 SV=2	T	Signal transduction mechanisms	PREDICTED: cyclin-dependent kinase G-2-like [Glycine max]
HL_transcript_59054	166	183	166	14	9	23	7.46	8	7.78	0.55	0.44	0.94	4.29064e-15	-3.27865	down	[T]	Signal transduction mechanisms	Molecular Function: cyclin-dependent protein serine/threonine kinase activity (GO:0004693);; Molecular Function: ATP binding (GO:0005524);; Biological Process: protein phosphorylation (GO:0006468);; Biological Process: regulation of cell cycle (GO:0051726);;	K02202|0|vra:106774441|K02202 cyclin-dependent kinase 7 [EC:2.7.11.22 2.7.11.23] | (RefSeq) cyclin-dependent kinase D-3	Basal transcription factors (ko03022);Nucleotide excision repair (ko03420)	[DKL]	--	Protein kinase domain;; Protein tyrosine kinase	Cyclin-dependent kinase D-1 GN=CDKD-1 OS=Oryza sativa subsp. indica (Rice) PE=2 SV=1	T	Signal transduction mechanisms	cyclin-dependent kinase D-3-like isoform X1 [Cajanus cajan]
HL_transcript_59656	77	90	81	252	160	145	1.94	2.19	2.11	5.37	4.11	3.18	0.0005312	1.27194	up	[T]	Signal transduction mechanisms	Molecular Function: cyclin-dependent protein serine/threonine kinase activity (GO:0004693);; Molecular Function: ATP binding (GO:0005524);; Biological Process: protein phosphorylation (GO:0006468);; Molecular Function: RNA polymerase II carboxy-terminal domain kinase activity (GO:0008353);; Biological Process: regulation of cell cycle (GO:0051726);;	K08818|0|gmx:100792524|K08818 cell division cycle 2-like [EC:2.7.11.22] | (RefSeq) cyclin-dependent kinase G-2-like	--	[R]	General function prediction only	Protein kinase domain;; Protein tyrosine kinase;; Kinase-like	Cyclin-dependent kinase G-2 GN=OJ991113_30.14 OS=Oryza sativa subsp. japonica (Rice) PE=2 SV=2	T	Signal transduction mechanisms	PREDICTED: cyclin-dependent kinase G-2-like isoform X2 [Glycine max]
HL_transcript_6074	99	120	107	268	207	443	2.23	2.64	2.51	5.13	4.79	8.73	2.02666e-05	1.57472	up	[T]	Signal transduction mechanisms	Molecular Function: cyclin-dependent protein serine/threonine kinase activity (GO:0004693);; Molecular Function: ATP binding (GO:0005524);; Biological Process: protein phosphorylation (GO:0006468);; Biological Process: regulation of cell cycle (GO:0051726);;	K08829|0|gmx:100784474|K08829 male germ cell-associated kinase [EC:2.7.11.22] | (RefSeq) cyclin-dependent kinase F-4	--	[T]	Signal transduction mechanisms	Protein kinase domain;; Protein tyrosine kinase	Cyclin-dependent kinase F-4 OS=Oryza sativa subsp. japonica (Rice) PE=2 SV=1	T	Signal transduction mechanisms	PREDICTED: cyclin-dependent kinase F-4 isoform X2 [Glycine max]
HL_transcript_53974	21	0	0	218	139	127	0.59	0	0	5.17	3.99	3.1	0.00913445	3.2331	up	[M]	Cell wall/membrane/envelope biogenesis	Molecular Function: cyclin-dependent protein serine/threonine kinase activity (GO:0004693);; Molecular Function: ATP binding (GO:0005524);; Biological Process: protein phosphorylation (GO:0006468);; Biological Process: regulation of cell cycle (GO:0051726);;	K08818|0|gmx:100788840|K08818 cell division cycle 2-like [EC:2.7.11.22] | (RefSeq) cyclin-dependent kinase G-2	--	[R]	General function prediction only	Protein kinase domain;; Protein tyrosine kinase;; Kinase-like;; RIO1 family	Cyclin-dependent kinase G-2 GN=OJ991113_30.14 OS=Oryza sativa subsp. japonica (Rice) PE=2 SV=2	T	Signal transduction mechanisms	PREDICTED: cyclin-dependent kinase G-2 [Glycine max]
HL_transcript_59917	61	101	121	248	188	163	0.8	1.29	1.63	2.76	2.52	1.85	0.00296164	1.20458	up	[T]	Signal transduction mechanisms	Molecular Function: cyclin-dependent protein serine/threonine kinase activity (GO:0004693);; Molecular Function: ATP binding (GO:0005524);; Biological Process: protein phosphorylation (GO:0006468);; Molecular Function: RNA polymerase II carboxy-terminal domain kinase activity (GO:0008353);; Biological Process: regulation of cell cycle (GO:0051726);;	K08818|2.20677e-163|gmx:100792524|K08818 cell division cycle 2-like [EC:2.7.11.22] | (RefSeq) cyclin-dependent kinase G-2-like	--	[R]	General function prediction only	Protein kinase domain;; Protein tyrosine kinase	Cyclin-dependent kinase G-2 GN=OJ991113_30.14 OS=Oryza sativa subsp. japonica (Rice) PE=2 SV=2	T	Signal transduction mechanisms	PREDICTED: cyclin-dependent kinase G-2-like [Glycine max]
HL_transcript_6213	137	129	262	1994	1368	2833	3.13	2.86	6.21	38.74	32.06	56.61	3.51002e-19	3.5791	up	[M]	Cell wall/membrane/envelope biogenesis	Molecular Function: cyclin-dependent protein serine/threonine kinase activity (GO:0004693);; Molecular Function: ATP binding (GO:0005524);; Biological Process: protein phosphorylation (GO:0006468);; Biological Process: regulation of cell cycle (GO:0051726);;	K08818|0|gmx:100788840|K08818 cell division cycle 2-like [EC:2.7.11.22] | (RefSeq) cyclin-dependent kinase G-2	--	[R]	General function prediction only	Protein kinase domain;; Protein tyrosine kinase;; Kinase-like;; RIO1 family	Cyclin-dependent kinase G-2 GN=OJ991113_30.14 OS=Oryza sativa subsp. japonica (Rice) PE=2 SV=2	T	Signal transduction mechanisms	PREDICTED: cyclin-dependent kinase G-2 [Glycine max]
HL_transcript_17701	122	247	217	648	373	456	7.27	14.25	13.43	32.48	22.87	24.05	0.000141307	1.43882	up	--	--	Molecular Function: cyclin-dependent protein serine/threonine kinase inhibitor activity (GO:0004861);; Cellular Component: nucleus (GO:0005634);; Cellular Component: cytoplasm (GO:0005737);; Biological Process: cell cycle arrest (GO:0007050);; Cellular Component: integral component of membrane (GO:0016021);; Molecular Function: kinase activity (GO:0016301);; Biological Process: negative regulatio…	--	--	--	--	Cyclin-dependent kinase inhibitor	Cyclin-dependent kinase inhibitor 3 GN=K24G6.15 OS=Arabidopsis thaliana (Mouse-ear cress) PE=1 SV=1	T	Signal transduction mechanisms	hypothetical protein PHAVU_007G133100g [Phaseolus vulgaris]
HL_transcript_34141	0	0	22	107	344	285	0	0	0.51	2.01	7.82	5.53	0.00177564	3.77916	up	[M]	Cell wall/membrane/envelope biogenesis	Molecular Function: cyclin-dependent protein serine/threonine kinase activity (GO:0004693);; Molecular Function: ATP binding (GO:0005524);; Biological Process: protein phosphorylation (GO:0006468);; Biological Process: regulation of cell cycle (GO:0051726);;	K08818|0|gmx:100788840|K08818 cell division cycle 2-like [EC:2.7.11.22] | (RefSeq) cyclin-dependent kinase G-2	--	[R]	General function prediction only	Protein kinase domain;; Protein tyrosine kinase;; Kinase-like;; RIO1 family	Cyclin-dependent kinase G-2 GN=OJ991113_30.14 OS=Oryza sativa subsp. japonica (Rice) PE=2 SV=2	T	Signal transduction mechanisms	PREDICTED: cyclin-dependent kinase G-2 [Glycine max]
HL_transcript_3314	753	825	684	1588	1070	1642	13.28	14.19	12.51	23.94	19.41	25.37	5.85843e-06	1.03328	up	[M]	Cell wall/membrane/envelope biogenesis	Molecular Function: cyclin-dependent protein serine/threonine kinase activity (GO:0004693);; Molecular Function: ATP binding (GO:0005524);; Biological Process: protein phosphorylation (GO:0006468);; Biological Process: regulation of cell cycle (GO:0051726);;	K08818|0|gmx:100788840|K08818 cell division cycle 2-like [EC:2.7.11.22] | (RefSeq) cyclin-dependent kinase G-2	--	[R]	General function prediction only	Protein kinase domain;; Protein tyrosine kinase;; Kinase-like;; RIO1 family	Cyclin-dependent kinase G-2 GN=OJ991113_30.14 OS=Oryza sativa subsp. japonica (Rice) PE=2 SV=2	T	Signal transduction mechanisms	PREDICTED: cyclin-dependent kinase G-2 [Glycine max]
HL_transcript_25020	14	20	29	98	59	59	0.26	0.36	0.54	1.5	1.09	0.93	0.000355533	1.84185	up	[M]	Cell wall/membrane/envelope biogenesis	Molecular Function: cyclin-dependent protein serine/threonine kinase activity (GO:0004693);; Molecular Function: ATP binding (GO:0005524);; Biological Process: protein phosphorylation (GO:0006468);; Biological Process: regulation of cell cycle (GO:0051726);;	K08818|0|gmx:100788840|K08818 cell division cycle 2-like [EC:2.7.11.22] | (RefSeq) cyclin-dependent kinase G-2	--	[R]	General function prediction only	Protein kinase domain;; Protein tyrosine kinase;; Kinase-like;; RIO1 family	Cyclin-dependent kinase G-2 GN=OJ991113_30.14 OS=Oryza sativa subsp. japonica (Rice) PE=2 SV=2	T	Signal transduction mechanisms	PREDICTED: cyclin-dependent kinase G-2 [Glycine max]
HL_transcript_58575	292	442	335	79	60	144	7.79	11.47	9.27	1.81	1.66	3.38	2.47622e-05	-1.75732	down	[M]	Cell wall/membrane/envelope biogenesis	Molecular Function: cyclin-dependent protein serine/threonine kinase activity (GO:0004693);; Molecular Function: ATP binding (GO:0005524);; Biological Process: protein phosphorylation (GO:0006468);; Biological Process: regulation of cell cycle (GO:0051726);;	K08818|0|gmx:100788840|K08818 cell division cycle 2-like [EC:2.7.11.22] | (RefSeq) cyclin-dependent kinase G-2	--	[R]	General function prediction only	Protein kinase domain;; Protein tyrosine kinase;; Kinase-like;; RIO1 family	Cyclin-dependent kinase G-1 OS=Oryza sativa subsp. japonica (Rice) PE=2 SV=1	T	Signal transduction mechanisms	PREDICTED: cyclin-dependent kinase G-2 [Glycine max]
HL_transcript_5835	159	119	140	686	508	458	3.5	2.57	3.2	12.88	11.52	8.85	4.72494e-11	2.07549	up	[M]	Cell wall/membrane/envelope biogenesis	Molecular Function: cyclin-dependent protein serine/threonine kinase activity (GO:0004693);; Molecular Function: ATP binding (GO:0005524);; Biological Process: protein phosphorylation (GO:0006468);; Biological Process: regulation of cell cycle (GO:0051726);;	K08818|0|gmx:100788840|K08818 cell division cycle 2-like [EC:2.7.11.22] | (RefSeq) cyclin-dependent kinase G-2	--	[R]	General function prediction only	Protein kinase domain;; Protein tyrosine kinase;; Kinase-like;; RIO1 family	Cyclin-dependent kinase G-2 GN=OJ991113_30.14 OS=Oryza sativa subsp. japonica (Rice) PE=2 SV=2	T	Signal transduction mechanisms	PREDICTED: cyclin-dependent kinase G-2 [Glycine max]
HL_transcript_75946	63	154	124	41	5	16	1.69	4.03	3.46	0.94	0.14	0.38	0.00626158	-2.15187	down	[T]	Signal transduction mechanisms	Molecular Function: cyclin-dependent protein serine/threonine kinase activity (GO:0004693);; Molecular Function: ATP binding (GO:0005524);; Biological Process: protein phosphorylation (GO:0006468);; Biological Process: regulation of cell cycle (GO:0051726);;	K08819|0|gmx:100776854|K08819 cyclin-dependent kinase 12/13 [EC:2.7.11.22 2.7.11.23] | (RefSeq) probable serine/threonine-protein kinase At1g54610	--	[D]	Cell cycle control, cell division, chromosome partitioning	Protein kinase domain;; Protein tyrosine kinase;; Protein kinase domain;; Protein tyrosine kinase	Probable serine/threonine-protein kinase At1g54610 GN=At1g54610 OS=Arabidopsis thaliana (Mouse-ear cress) PE=1 SV=1	T	Signal transduction mechanisms	PREDICTED: probable serine/threonine-protein kinase At1g54610 [Glycine max]
HL_transcript_54428	403	479	474	186	161	113	7.44	8.62	9.06	2.94	3.07	1.83	1.82308e-05	-1.39144	down	[M]	Cell wall/membrane/envelope biogenesis	Molecular Function: cyclin-dependent protein serine/threonine kinase activity (GO:0004693);; Molecular Function: ATP binding (GO:0005524);; Biological Process: protein phosphorylation (GO:0006468);; Biological Process: regulation of cell cycle (GO:0051726);;	K08818|0|gmx:100788840|K08818 cell division cycle 2-like [EC:2.7.11.22] | (RefSeq) cyclin-dependent kinase G-2	--	[R]	General function prediction only	Protein kinase domain;; Protein tyrosine kinase;; Kinase-like;; RIO1 family	Cyclin-dependent kinase G-2 GN=OJ991113_30.14 OS=Oryza sativa subsp. japonica (Rice) PE=2 SV=2	T	Signal transduction mechanisms	PREDICTED: cyclin-dependent kinase G-2 [Glycine max]
cyclin-dependent kinase inhibitor (CDKI)
HL_transcript_17701	122	247	217	648	373	456	7.27	14.25	13.43	32.48	22.87	24.05	0.000141307	1.43882	up	--	--	Molecular Function: cyclin-dependent protein serine/threonine kinase inhibitor activity (GO:0004861);; Cellular Component: nucleus (GO:0005634);; Cellular Component: cytoplasm (GO:0005737);; Biological Process: cell cycle arrest (GO:0007050);; Cellular Component: integral component of membrane (GO:0016021);; Molecular Function: kinase activity (GO:0016301);; Biological Process: negative regulatio…	--	--	--	--	Cyclin-dependent kinase inhibitor	Cyclin-dependent kinase inhibitor 3 GN=K24G6.15 OS=Arabidopsis thaliana (Mouse-ear cress) PE=1 SV=1	T	Signal transduction mechanisms	hypothetical protein PHAVU_007G133100g [Phaseolus vulgaris]
expansion (EXP)
HL_transcript_72441	109	82	105	1	3	7	2.76	2.03	2.76	0.03	0.08	0.16	7.24424e-11	-4.29402	down	--	--	Cellular Component: extracellular region (GO:0005576);; Cellular Component: cell wall (GO:0005618);; Biological Process: plant-type cell wall organization (GO:0009664);; Cellular Component: integral component of membrane (GO:0016021);;	--	--	--	--	Lytic transglycolase;; Pollen allergen	Expansin-A1 (Precursor) GN=F10D13_18 OS=Arabidopsis thaliana (Mouse-ear cress) PE=2 SV=1	G	Carbohydrate transport and metabolism	PREDICTED: expansin-A10-like [Glycine max]
HL_transcript_58326	730	580	553	235	75	187	40.37	31.06	31.77	10.97	4.27	9.15	0.000144531	-1.77049	down	--	--	Cellular Component: extracellular region (GO:0005576);; Cellular Component: cell wall (GO:0005618);; Biological Process: plant-type cell wall organization (GO:0009664);; Cellular Component: membrane (GO:0016020);;	--	--	--	--	Pollen allergen;; Lytic transglycolase	Expansin-A4 (Precursor) GN=F17A14.7 OS=Arabidopsis thaliana (Mouse-ear cress) PE=1 SV=1	G	Carbohydrate transport and metabolism	PREDICTED: expansin-A4-like isoform X1 [Glycine max]
HL_transcript_34943	47	30	5	214	284	394	1.08	0.68	0.13	4.16	6.65	7.85	1.8377e-05	3.22612	up	[R]	--	Cellular Component: extracellular region (GO:0005576);; Cellular Component: cell wall (GO:0005618);; Biological Process: plant-type cell wall organization (GO:0009664);; Cellular Component: membrane (GO:0016020);;	--	--	--	--	Pollen allergen;; Lytic transglycolase	Expansin-A1 (Precursor) GN=F10D13_18 OS=Arabidopsis thaliana (Mouse-ear cress) PE=2 SV=1	G	Carbohydrate transport and metabolism	expansin 4 precursor [Glycine max]
HL_transcript_16498	554	459	823	42	36	59	27.49	22.08	42.41	1.78	1.88	2.62	2.52047e-22	-3.54115	down	--	--	Cellular Component: extracellular region (GO:0005576);; Cellular Component: cell wall (GO:0005618);; Biological Process: plant-type cell wall organization (GO:0009664);; Cellular Component: membrane (GO:0016020);;	--	--	--	--	Pollen allergen;; Lytic transglycolase	Expansin-A1 (Precursor) GN=F10D13_18 OS=Arabidopsis thaliana (Mouse-ear cress) PE=2 SV=1	G	Carbohydrate transport and metabolism	expansin 4 precursor [Glycine max]
HL_transcript_36307	855	579	517	26	43	165	30.48	20.06	19.15	0.8	1.6	5.18	0.000107165	-2.75324	down	--	--	Cellular Component: extracellular region (GO:0005576);; Cellular Component: plant-type cell wall (GO:0009505);; Cellular Component: plasmodesma (GO:0009506);; Cellular Component: membrane (GO:0016020);; Biological Process: sexual reproduction (GO:0019953);;	--	--	--	--	Pollen allergen	Expansin-like A2 (Precursor) GN=F22I13.170 OS=Arabidopsis thaliana (Mouse-ear cress) PE=2 SV=1	G	Carbohydrate transport and metabolism	expansin-like A2 [Cajanus cajan]
HL_transcript_18397	8836	7053	5167	427	316	1926	606.92	467.94	368.89	24.67	22.37	117.45	0.00010891	-2.70392	down	--	--	Cellular Component: extracellular region (GO:0005576);; Cellular Component: plant-type cell wall (GO:0009505);; Cellular Component: plasmodesma (GO:0009506);; Cellular Component: membrane (GO:0016020);; Biological Process: sexual reproduction (GO:0019953);;	--	--	--	--	Pollen allergen;; Lytic transglycolase	Expansin-like A2 (Precursor) GN=F22I13.170 OS=Arabidopsis thaliana (Mouse-ear cress) PE=2 SV=1	G	Carbohydrate transport and metabolism	putative expansin-like A2 precursor [Glycine max]
extension (EXT)
HL_transcript_31803	12346	4648	9597	1560	986	1264	375.93	137.75	303.28	40.45	30.93	33.87	8.11659e-09	-2.62054	down	--	--	--	--	--	--	--	--	--	--	--	extensin-3-like [Cajanus cajan]
HL_transcript_16215	901	662	955	385	84	287	13.62	9.77	14.98	4.98	1.31	3.81	0.0054591	-2.98807	down	--	--	Molecular Function: structural constituent of cell wall (GO:0005199);; Biological Process: plant-type cell wall organization (GO:0009664);;	--	--	--	--	Pollen proteins Ole e I like;; Extensin-like region	--	S	Function unknown	hypothetical protein glysoja_032905 [Glycine soja]
HL_transcript_44345	830	494	844	136	170	136	31.62	18.3	33.39	4.42	6.69	4.59	6.63897e-08	-2.10191	down	--	--	--	--	--	--	--	--	--	--	--	extensin-3-like [Cajanus cajan]
HL_transcript_10611	283	145	342	82	40	48	8.7	4.36	10.92	2.17	1.28	1.3	0.000114855	-1.99054	down	--	--	--	--	--	--	--	--	--	--	--	extensin-3-like [Cajanus cajan]
HL_transcript_33164	22	30	40	10	4	3	1.38	1.82	2.64	0.55	0.27	0.18	0.00657437	-2.10484	down	--	--	--	--	--	--	--	--	--	--	--	extensin-3-like [Cajanus cajan]
HL_transcript_63598	415	340	520	173	50	115	6.71	5.37	8.72	2.4	0.85	1.63	0.000385254	-1.76093	down	--	--	Molecular Function: structural constituent of cell wall (GO:0005199);; Biological Process: plant-type cell wall organization (GO:0009664);;	--	--	--	--	Extensin-like region	--	S	Function unknown	hypothetical protein glysoja_032905 [Glycine soja]
HL_transcript_47409	34	24	61	11	5	10	2.69	1.88	5.01	0.77	0.41	0.72	0.00712482	-1.92698	down	--	--	Molecular Function: DNA-directed 5'-3' RNA polymerase activity (GO:0003899);; Molecular Function: structural constituent of cell wall (GO:0005199);; Biological Process: RNA biosynthetic process (GO:0032774);;	--	--	--	--	Pollen proteins Ole e I like	Pistil-specific extensin-like protein (Precursor) OS=Nicotiana tabacum (Common tobacco) PE=2 SV=1	--	--	Pistil-specific extensin-like protein [Glycine soja]
HL_transcript_1450	2365	1197	2456	960	206	629	33.26	16.44	35.82	11.56	2.99	7.75	0.00998359	-1.58971	down	--	--	Molecular Function: structural constituent of cell wall (GO:0005199);; Biological Process: plant-type cell wall organization (GO:0009664);;	--	--	--	--	Pollen proteins Ole e I like;; Extensin-like region	--	S	Function unknown	hypothetical protein glysoja_032905 [Glycine soja]
HL_transcript_54537	822	572	837	226	39	181	13.68	9.29	14.45	3.23	0.68	2.65	0.000610234	-2.13141	down	--	--	Molecular Function: structural constituent of cell wall (GO:0005199);; Biological Process: plant-type cell wall organization (GO:0009664);;	--	--	--	--	Pollen proteins Ole e I like;; Extensin-like region;; Extensin-like region	--	S	Function unknown	hypothetical protein glysoja_032905 [Glycine soja]
HL_transcript_26238	458	226	284	107	36	142	6.48	3.12	4.17	1.3	0.52	1.76	0.00852977	-1.6162	down	--	--	Molecular Function: structural constituent of cell wall (GO:0005199);; Biological Process: plant-type cell wall organization (GO:0009664);;	--	--	--	--	Pollen proteins Ole e I like;; Extensin-like region	--	S	Function unknown	hypothetical protein glysoja_032905 [Glycine soja]
HL_transcript_35943	76	32	61	4	0	13	1.15	0.48	0.95	0.06	0	0.18	0.00764165	-2.72923	down	--	--	Molecular Function: structural constituent of cell wall (GO:0005199);; Biological Process: plant-type cell wall organization (GO:0009664);;	--	--	--	--	Extensin-like region	--	S	Function unknown	hypothetical protein glysoja_032905 [Glycine soja]
HL_transcript_53547	61	92	59	18	19	27	1.63	2.4	1.64	0.43	0.55	0.64	0.00150631	-1.5423	down	--	--	Molecular Function: structural constituent of cell wall (GO:0005199);; Biological Process: plant-type cell wall organization (GO:0009664);;	--	--	--	--	Extensin-like region	--	--	--	hypothetical protein GLYMA_10G297000 [Glycine max]
HL_transcript_30495	544	343	424	179	67	127	6.03	3.72	4.87	1.7	0.77	1.23	0.000241409	-1.67759	down	--	--	Molecular Function: structural constituent of cell wall (GO:0005199);; Biological Process: plant-type cell wall organization (GO:0009664);;	--	--	--	--	Pollen proteins Ole e I like;; Extensin-like region	--	S	Function unknown	hypothetical protein glysoja_032905 [Glycine soja]
HL_transcript_45936	163	233	204	81	61	99	2.39	3.32	3.09	1.02	0.92	1.28	0.000145075	-1.17307	down	--	--	Molecular Function: structural constituent of cell wall (GO:0005199);; Biological Process: plant-type cell wall organization (GO:0009664);;	--	--	--	--	Pollen proteins Ole e I like;; Extensin-like region	--	S	Function unknown	hypothetical protein glysoja_032905 [Glycine soja]
HL_transcript_54784	2975	2370	2280	806	402	1019	75.41	58.53	59.95	17.43	10.51	22.7	2.55291e-05	-1.65211	down	[K]	Transcription	--	--	--	--	--	Leucine rich repeat;; Leucine Rich repeats (2 copies);; Leucine Rich Repeat	Leucine-rich repeat extensin-like protein 4 (Precursor) GN=LRX4 OS=Arabidopsis thaliana (Mouse-ear cress) PE=2 SV=1	S	Function unknown	PREDICTED: leucine-rich repeat extensin-like protein 3, partial [Glycine max]
HL_transcript_72394	166	145	165	69	65	80	2.37	2.02	2.43	0.84	0.96	1	0.000762796	-1.01312	down	--	--	Molecular Function: structural constituent of cell wall (GO:0005199);; Biological Process: plant-type cell wall organization (GO:0009664);;	--	--	--	--	Extensin-like region	--	S	Function unknown	hypothetical protein glysoja_032905 [Glycine soja]
HL_transcript_31980	1650	1615	2121	460	240	255	52.78	50.26	70.43	12.53	7.91	7.19	1.91007e-12	-2.33475	down	--	--	Molecular Function: structural constituent of cell wall (GO:0005199);; Biological Process: plant-type cell wall organization (GO:0009664);;	--	--	--	--	Extensin-like region	--	--	--	hypothetical protein GLYMA_10G297000 [Glycine max]
HL_transcript_28235	802	679	587	77	44	86	32.76	26.94	24.89	2.7	1.88	3.11	5.99909e-21	-3.16342	down	--	--	Cellular Component: integral component of membrane (GO:0016021);;	--	--	--	--	Pollen proteins Ole e I like	Protein DOWNSTREAM OF FLC (Precursor) GN=DFC OS=Arabidopsis thaliana (Mouse-ear cress) PE=2 SV=1	S	Function unknown	putative pollen Ole e 1 allergen and extensin family protein precursor [Glycine max]
HL_transcript_6180	484	114	202	10	5	13	10.91	2.51	4.74	0.19	0.12	0.26	6.57651e-10	-4.3799	down	[K]	Transcription	Cellular Component: integral component of membrane (GO:0016021);;	--	--	--	--	Leucine rich repeat;; Leucine Rich repeats (2 copies)	Leucine-rich repeat extensin-like protein 4 (Precursor) GN=LRX4 OS=Arabidopsis thaliana (Mouse-ear cress) PE=2 SV=1	S	Function unknown	PREDICTED: leucine-rich repeat extensin-like protein 4 [Glycine max]
HL_transcript_71247	212	76	117	37	5	13	12.45	4.34	7.16	1.83	0.33	0.71	0.00153133	-2.55709	down	--	--	--	--	--	--	--	--	--	--	--	extensin-3-like [Cajanus cajan]
HL_transcript_39395	88	43	43	4	0	9	3.9	1.86	2.02	0.16	0	0.36	0.000746774	-3.17183	down	--	--	--	--	--	--	--	Extensin-like region	--	--	--	hypothetical protein KK1_003131 [Cajanus cajan]
HL_transcript_18682	737	382	261	53	24	13	53.76	26.92	19.8	3.28	1.82	0.84	8.20263e-08	-3.57963	down	--	--	--	--	--	--	--	Extensin-like region	--	--	--	hypothetical protein KK1_003131 [Cajanus cajan]
HL_transcript_2714	197	81	167	26	15	52	3.36	1.36	2.96	0.38	0.26	0.79	0.00157393	-2.04934	down	--	--	Molecular Function: structural constituent of cell wall (GO:0005199);; Biological Process: plant-type cell wall organization (GO:0009664);;	--	--	--	--	Pollen proteins Ole e I like;; Extensin-like region	--	S	Function unknown	hypothetical protein glysoja_032905 [Glycine soja]
HL_transcript_34636	455	219	336	137	32	96	5.91	2.78	4.53	1.53	0.44	1.09	0.00431005	-1.76786	down	--	--	Molecular Function: structural constituent of cell wall (GO:0005199);; Biological Process: plant-type cell wall organization (GO:0009664);;	--	--	--	--	Pollen proteins Ole e I like;; Extensin-like region	--	S	Function unknown	hypothetical protein glysoja_032905 [Glycine soja]
HL_transcript_44949	558	345	423	63	30	93	15.35	9.25	12.08	1.48	0.87	2.25	3.07665e-08	-2.65736	down	--	--	Molecular Function: structural constituent of cell wall (GO:0005199);; Biological Process: plant-type cell wall organization (GO:0009664);;	--	--	--	--	Extensin-like region	--	--	--	hypothetical protein GLYMA_10G297000 [Glycine max]
HL_transcript_56316	3143	2244	2962	714	316	474	102.05	70.89	99.81	19.74	10.59	13.56	1.12109e-10	-2.32788	down	--	--	--	--	--	--	--	--	--	--	--	extensin-3-like [Cajanus cajan]
HL_transcript_15573	1975	1604	1104	77	30	19	88.6	69.84	51.43	2.95	1.42	0.78	4.91488e-18	-4.85462	down	--	--	--	--	--	--	--	Extensin-like region	--	S	Function unknown	hypothetical protein KK1_003131 [Cajanus cajan]
HL_transcript_56123	6061	4154	5521	2940	1281	2723	149.26	99.69	141.08	61.76	32.49	58.89	0.00751201	-1.06855	down	--	--	--	--	--	--	--	Extensin-like region	--	--	--	--
HL_transcript_7541	716	289	572	34	40	66	17.87	7.04	14.81	0.73	1.05	1.45	2.21896e-10	-3.24863	down	--	--	--	--	--	--	--	--	--	--	--	extensin-3-like [Cajanus cajan]
HL_transcript_11149	525	269	608	100	75	88	16.77	8.37	20.17	2.73	2.47	2.49	1.90072e-07	-2.23128	down	--	--	--	--	--	--	--	--	--	--	--	extensin-3-like [Cajanus cajan]
HL_transcript_1118	348	244	334	14	11	96	4.64	3.18	4.62	0.16	0.15	1.12	0.00177846	-2.57816	down	--	--	Molecular Function: structural constituent of cell wall (GO:0005199);; Biological Process: plant-type cell wall organization (GO:0009664);;	--	--	--	--	Pollen proteins Ole e I like;; Extensin-like region	--	S	Function unknown	hypothetical protein glysoja_032905 [Glycine soja]
HL_transcript_8898	325	159	295	67	40	55	8.66	4.13	8.15	1.53	1.12	1.3	4.1264e-06	-2.09561	down	--	--	--	--	--	--	--	--	--	--	--	extensin-3-like [Cajanus cajan]
HL_transcript_27116	12148	6161	10639	2671	1241	1108	497.39	245.01	452.3	92.79	52.35	40.03	1.54592e-06	-2.34033	down	--	--	--	--	--	--	--	--	--	--	--	extensin-3-like [Cajanus cajan]
HL_transcript_57796	6581	4054	7261	2510	1268	1701	152.19	91.39	174.23	49.55	30.19	34.55	5.24751e-05	-1.56775	down	--	--	--	--	--	--	--	Extensin-like region	--	--	--	extensin-3-like [Cajanus cajan]
HL_transcript_31537	805	838	1200	320	106	164	27.45	27.77	42.46	9.29	3.72	4.94	3.86567e-06	-2.0974	down	--	--	--	--	--	--	--	--	--	--	--	extensin-3-like [Cajanus cajan]
HL_transcript_26808	328	155	245	52	15	22	10.13	4.66	7.87	1.37	0.49	0.62	3.19595e-06	-2.79166	down	--	--	--	--	--	--	--	--	--	--	--	extensin-3-like [Cajanus cajan]
HL_transcript_9067	58	20	67	7	6	4	1.72	0.59	2.05	0.2	0.19	0.12	0.000602943	-2.6854	down	--	--	--	--	--	--	--	--	--	--	--	extensin-3-like [Cajanus cajan]
HL_transcript_29307	394	146	306	33	1	55	6.58	2.38	5.32	0.48	0.03	0.82	0.00444904	-2.75158	down	--	--	Molecular Function: structural constituent of cell wall (GO:0005199);; Biological Process: plant-type cell wall organization (GO:0009664);;	--	--	--	--	Extensin-like region	--	--	--	hypothetical protein GLYMA_10G297000 [Glycine max]
HL_transcript_39504	4253	1670	2623	227	20	62	77.23	29.6	49.42	3.53	0.38	1	3.07668e-08	-4.28528	down	--	--	Molecular Function: structural constituent of cell wall (GO:0005199);; Biological Process: plant-type cell wall organization (GO:0009664);;	--	--	--	--	Pollen proteins Ole e I like;; Extensin-like region	--	S	Function unknown	hypothetical protein glysoja_032905 [Glycine soja]
HL_transcript_58821	1002	1087	679	265	72	240	104.98	109.14	74.07	23.05	7.8	22.51	6.22786e-05	-2.09976	down	--	--	Cellular Component: integral component of membrane (GO:0016021);;	--	--	--	--	Pollen proteins Ole e I like	Protein DOWNSTREAM OF FLC (Precursor) GN=DFC OS=Arabidopsis thaliana (Mouse-ear cress) PE=2 SV=1	S	Function unknown	putative pollen Ole e 1 allergen and extensin family protein precursor [Glycine max]
HL_transcript_39784	515	186	715	189	70	137	7.61	2.69	10.95	2.4	1.07	1.78	0.0098592	-1.64779	down	--	--	Molecular Function: structural constituent of cell wall (GO:0005199);; Biological Process: plant-type cell wall organization (GO:0009664);;	--	--	--	--	Pollen proteins Ole e I like;; Extensin-like region	--	S	Function unknown	hypothetical protein glysoja_032905 [Glycine soja]
HL_transcript_10962	467	201	488	39	60	94	14.85	6.22	16.13	1.08	1.98	2.64	2.81717e-05	-2.34659	down	--	--	--	--	--	--	--	--	--	--	--	extensin-3-like [Cajanus cajan]
HL_transcript_66038	1062	537	1110	214	111	133	33.69	16.59	36.55	5.8	3.64	3.72	8.47881e-08	-2.38535	down	--	--	--	--	--	--	--	Extensin-like region	--	--	--	hypothetical protein KK1_003131 [Cajanus cajan]
HL_transcript_56932	66	248	79	1666	2186	1067	2.92	10.66	3.63	62.54	99.71	41.71	3.808e-09	3.61059	up	[K]	Transcription	Cellular Component: integral component of membrane (GO:0016021);;	--	--	--	--	Leucine rich repeat;; Leucine Rich repeats (2 copies)	Leucine-rich repeat extensin-like protein 6 (Precursor) GN=LRX6 OS=Arabidopsis thaliana (Mouse-ear cress) PE=2 SV=1	S	Function unknown	PREDICTED: leucine-rich repeat extensin-like protein 6 [Glycine max]
HL_transcript_28779	1355	1238	691	10	0	20	43.03	38.26	22.78	0.27	0	0.56	2.97558e-14	-5.99473	down	[K]	Transcription	--	--	--	--	--	Leucine rich repeat;; Leucine Rich repeats (2 copies);; Leucine rich repeat N-terminal domain	Leucine-rich repeat extensin-like protein 4 (Precursor) GN=LRX4 OS=Arabidopsis thaliana (Mouse-ear cress) PE=2 SV=1	S	Function unknown	PREDICTED: leucine-rich repeat extensin-like protein 6 [Glycine max]
HL_transcript_39685	2162	1184	2021	337	216	323	68.33	36.41	66.29	9.06	7.06	8.98	8.53371e-12	-2.46089	down	--	--	--	--	--	--	--	--	--	--	--	extensin-3-like [Cajanus cajan]
HL_transcript_42719	2516	886	1964	443	495	700	89.27	30.56	72.35	13.38	18.11	21.87	0.00288266	-1.54387	down	--	--	--	--	--	--	--	--	--	--	--	extensin-3-like [Cajanus cajan]
HL_transcript_68702	73	30	34	12	2	3	2.19	0.88	1.06	0.31	0.06	0.09	0.00385559	-2.58884	down	--	--	--	--	--	--	--	--	--	--	--	extensin-3-like [Cajanus cajan]
HL_transcript_23725	187	98	74	6	2	7	9.75	4.96	4.04	0.3	0.15	0.34	2.92589e-09	-4.14611	down	--	--	--	--	--	--	--	Extensin-like region	--	--	--	hypothetical protein KK1_003131 [Cajanus cajan]
HL_transcript_22163	5308	4181	3717	1064	558	1460	98.45	75.66	71.52	16.87	10.66	23.75	1.19062e-06	-1.9666	down	[K]	Transcription	--	--	--	--	--	Leucine rich repeat;; Leucine Rich repeats (2 copies);; Leucine Rich Repeat	Leucine-rich repeat extensin-like protein 4 (Precursor) GN=LRX4 OS=Arabidopsis thaliana (Mouse-ear cress) PE=2 SV=1	S	Function unknown	PREDICTED: leucine-rich repeat extensin-like protein 3, partial [Glycine max]
HL_transcript_16503	5871	3733	2734	175	89	72	298.11	183.76	144.2	7.54	4.66	3.24	1.53351e-23	-4.9027	down	--	--	--	--	--	--	--	Extensin-like region	--	--	--	--
HL_transcript_10282	740	359	757	114	54	132	21.87	10.34	23.21	2.87	1.67	3.45	4.70018e-07	-2.45079	down	--	--	--	--	--	--	--	--	--	--	--	extensin-3-like [Cajanus cajan]
HL_transcript_50673	5794	3631	6246	109	968	1187	134.68	82.28	150.65	2.18	23.18	24.22	0.00280508	-2.38631	down	--	--	--	--	--	--	--	Extensin-like region	--	--	--	extensin-3-like [Cajanus cajan]
HL_transcript_8718	29678	14437	25022	5239	2297	3282	834.87	395.46	730.45	125.58	66.54	81.15	1.37412e-08	-2.50954	down	--	--	--	--	--	--	--	--	--	--	--	extensin-3-like [Cajanus cajan]
HL_transcript_41549	96	428	345	0	12	3	20.76	86.8	77.92	0	2.67	0.6	1.03912e-06	-4.66697	down	--	--	--	--	--	--	--	Extensin-like protein repeat	--	--	--	--
HL_transcript_67189	544	403	705	88	82	52	17.75	12.81	23.9	2.45	2.76	1.5	4.14566e-11	-2.67843	down	--	--	--	--	--	--	--	--	--	--	--	extensin-3-like [Cajanus cajan]
HL_transcript_13313	235	128	212	56	14	15	8.56	4.53	8.01	1.74	0.52	0.48	0.000214412	-2.49346	down	--	--	--	--	--	--	--	--	--	--	--	extensin-3-like [Cajanus cajan]
HL_transcript_22429	1736	1006	1491	502	126	397	28.49	16.11	25.37	7.06	2.14	5.71	0.000569744	-1.89319	down	--	--	Molecular Function: structural constituent of cell wall (GO:0005199);; Biological Process: plant-type cell wall organization (GO:0009664);;	--	--	--	--	Pollen proteins Ole e I like;; Extensin-like region	--	S	Function unknown	hypothetical protein glysoja_032905 [Glycine soja]
HL_transcript_42975	693	654	824	292	202	324	13.45	12.37	16.57	4.84	4.04	5.51	1.33199e-07	-1.27908	down	--	--	Molecular Function: structural constituent of cell wall (GO:0005199);; Biological Process: plant-type cell wall organization (GO:0009664);;	--	--	--	--	Pollen proteins Ole e I like;; Extensin-like region	--	S	Function unknown	hypothetical protein glysoja_032905 [Glycine soja]
HL_transcript_8223	623	409	354	138	102	152	16.24	10.37	9.58	3.08	2.74	3.48	1.73479e-05	-1.68401	down	[K]	Transcription	--	--	--	--	--	Leucine rich repeat;; Leucine Rich repeats (2 copies);; Leucine Rich Repeat	Leucine-rich repeat extensin-like protein 4 (Precursor) GN=LRX4 OS=Arabidopsis thaliana (Mouse-ear cress) PE=2 SV=1	S	Function unknown	PREDICTED: leucine-rich repeat extensin-like protein 3, partial [Glycine max]
HL_transcript_33747	4225	2067	3477	714	420	432	112.03	53.4	95.68	16.15	11.47	10.07	3.5594e-09	-2.46862	down	--	--	--	--	--	--	--	--	--	--	--	extensin-3-like [Cajanus cajan]
HL_transcript_62117	182	270	245	64	82	123	3.81	5.49	5.29	1.14	1.77	2.25	0.00242993	-1.20657	down	--	--	--	--	--	--	--	Extensin-like region	--	--	--	hypothetical protein glysoja_032904, partial [Glycine soja]
HL_transcript_59251	1342	1460	2008	528	64	240	45.43	48.09	70.59	15.21	2.25	7.16	0.000745603	-2.29045	down	--	--	--	--	--	--	--	--	--	--	--	extensin-3-like [Cajanus cajan]
P1 vs. P5
LOB domain-containing protein (LBD)
HL_transcript_17610	1132	1619	1467	295	535	219	66.35	91.85	89.36	20.25	26.99	13.74	2.96804e-07	-1.86498	down	--	--	--	--	--	--	--	Lateral organ boundaries (LOB) domain	LOB domain-containing protein 38 GN=F3A4.20 OS=Arabidopsis thaliana (Mouse-ear cress) PE=2 SV=1	S	Function unknown	PREDICTED: LOB domain-containing protein 38-like [Glycine max]
HL_transcript_18421	2586	6753	4485	1725	1523	1274	184.24	464.33	332.07	143.61	93.19	97.12	0.00744307	-1.35525	down	--	--	--	--	--	--	--	Lateral organ boundaries (LOB) domain	LOB domain-containing protein 41 GN=F16B3.18 OS=Arabidopsis thaliana (Mouse-ear cress) PE=2 SV=1	--	--	LBD domain-containing transcription factor [Glycine max]
HL_transcript_18074	1430	3588	2339	888	842	551	91.52	221.86	155.46	66.36	46.3	37.68	0.0052543	-1.43197	down	--	--	--	--	--	--	--	Lateral organ boundaries (LOB) domain	LOB domain-containing protein 41 GN=F16B3.18 OS=Arabidopsis thaliana (Mouse-ear cress) PE=2 SV=1	--	--	LBD domain-containing transcription factor [Glycine max]
HL_transcript_16940	130	247	137	25	70	21	6.88	12.62	7.51	1.54	3.21	1.2	0.000628304	-1.95224	down	--	--	--	--	--	--	--	Lateral organ boundaries (LOB) domain	LOB domain-containing protein 38 GN=F3A4.20 OS=Arabidopsis thaliana (Mouse-ear cress) PE=2 SV=1	S	Function unknown	PREDICTED: LOB domain-containing protein 38-like [Glycine max]
HL_transcript_17649	654	1318	803	90	133	142	38.54	75.16	49.16	6.2	6.74	8.93	7.47317e-14	-2.71488	down	--	--	--	--	--	--	--	Lateral organ boundaries (LOB) domain	LOB domain-containing protein 38 GN=F3A4.20 OS=Arabidopsis thaliana (Mouse-ear cress) PE=2 SV=1	S	Function unknown	PREDICTED: LOB domain-containing protein 37 [Vigna angularis]
HL_transcript_54351	303	686	515	187	148	164	19.78	43.19	34.87	14.23	8.31	11.48	0.00698044	-1.33613	down	--	--	--	--	--	--	--	--	LOB domain-containing protein 42 GN=T26J14.8 OS=Arabidopsis thaliana (Mouse-ear cress) PE=2 SV=1	--	--	LBD domain-containing transcription factor [Glycine max]
WUSCHEL-related homeobox (WOX)
HL_transcript_36056	53	94	76	169	201	340	3.62	6.21	5.4	13.42	11.76	24.66	0.000271677	1.7102	up	--	--	Molecular Function: DNA binding (GO:0003677);; Cellular Component: nucleus (GO:0005634);; Cellular Component: integral component of membrane (GO:0016021);;	--	--	--	--	Homeobox domain	WUSCHEL-related homeobox 13 GN=WOX13 OS=Arabidopsis thaliana (Mouse-ear cress) PE=2 SV=1	K	Transcription	PREDICTED: WUSCHEL-related homeobox 8 [Glycine max]
HL_transcript_35093	2380	675	1082	20	142	153	212.08	57.86	100.29	2.08	10.83	14.62	1.29194e-05	-3.20282	down	--	--	Molecular Function: DNA binding (GO:0003677);; Cellular Component: nucleus (GO:0005634);;	--	--	--	--	Homeobox domain	WUSCHEL-related homeobox 4 GN=WOX4 OS=Arabidopsis thaliana (Mouse-ear cress) PE=2 SV=1	K	Transcription	uncharacterized protein LOC100781015 [Glycine max]
xyloglucan endotransglucosylase/hydrolase (XTH)
HL_transcript_40835	7806	4296	3618	175	394	69	483.77	257.49	232.99	12.67	21	4.57	1.10943e-11	-4.1285	down	[G]	Carbohydrate transport and metabolism	Molecular Function: hydrolase activity, hydrolyzing O-glycosyl compounds (GO:0004553);; Cellular Component: cell wall (GO:0005618);; Biological Process: xyloglucan metabolic process (GO:0010411);; Molecular Function: xyloglucan:xyloglucosyl transferase activity (GO:0016762);; Biological Process: cell wall biogenesis (GO:0042546);; Cellular Component: apoplast (GO:0048046);; Biological Process: ce…	K08235|0|gmx:547479|K08235 xyloglucan:xyloglucosyl transferase [EC:2.4.1.207] | (RefSeq) 19-1-5; syringolide-induced protein 19-1-5	--	--	--	Glycosyl hydrolases family 16;; Xyloglucan endo-transglycosylase (XET) C-terminus	Probable xyloglucan endotransglucosylase/hydrolase protein 23 (Precursor) GN=F14M19.90 OS=Arabidopsis thaliana (Mouse-ear cress) PE=2 SV=1	G	Carbohydrate transport and metabolism	syringolide-induced protein 19-1-5 precursor [Glycine max]
HL_transcript_60794	399	69	121	1	19	16	22.81	3.82	7.19	0.07	0.93	0.98	0.000324522	-3.18176	down	[G]	Carbohydrate transport and metabolism	Molecular Function: hydrolase activity, hydrolyzing O-glycosyl compounds (GO:0004553);; Cellular Component: cell wall (GO:0005618);; Cellular Component: integral component of plasma membrane (GO:0005887);; Biological Process: plant-type cell wall modification involved in multidimensional cell growth (GO:0009831);; Biological Process: xyloglucan metabolic process (GO:0010411);; Molecular Function:…	K08235|0|gmx:100778993|K08235 xyloglucan:xyloglucosyl transferase [EC:2.4.1.207] | (RefSeq) probable xyloglucan endotransglucosylase/hydrolase protein 33	--	--	--	Glycosyl hydrolases family 16;; Xyloglucan endo-transglycosylase (XET) C-terminus	Probable xyloglucan endotransglucosylase/hydrolase protein 33 (Precursor) GN=XTH33 OS=Arabidopsis thaliana (Mouse-ear cress) PE=2 SV=2	G	Carbohydrate transport and metabolism	Putative xyloglucan endotransglucosylase/hydrolase protein 33 [Glycine soja]
HL_transcript_18087	6268	1920	2181	56	229	66	402.33	119.15	145.52	4.25	12.68	4.53	1.11538e-11	-4.35659	down	[G]	Carbohydrate transport and metabolism	Molecular Function: hydrolase activity, hydrolyzing O-glycosyl compounds (GO:0004553);; Cellular Component: cell wall (GO:0005618);; Biological Process: xyloglucan metabolic process (GO:0010411);; Molecular Function: xyloglucan:xyloglucosyl transferase activity (GO:0016762);; Biological Process: cell wall biogenesis (GO:0042546);; Cellular Component: apoplast (GO:0048046);; Biological Process: ce…	K08235|2.27623e-177|gmx:100801634|K08235 xyloglucan:xyloglucosyl transferase [EC:2.4.1.207] | (RefSeq) probable xyloglucan endotransglucosylase/hydrolase protein 23	--	--	--	Glycosyl hydrolases family 16;; Xyloglucan endo-transglycosylase (XET) C-terminus	Probable xyloglucan endotransglucosylase/hydrolase protein 23 (Precursor) GN=F14M19.90 OS=Arabidopsis thaliana (Mouse-ear cress) PE=2 SV=1	G	Carbohydrate transport and metabolism	PREDICTED: probable xyloglucan endotransglucosylase/hydrolase protein 23 [Glycine max]
HL_transcript_17652	5508	2786	3087	23	307	51	324.59	158.91	189.02	1.58	15.58	3.22	1.13501e-08	-4.21855	down	[G]	Carbohydrate transport and metabolism	Molecular Function: hydrolase activity, hydrolyzing O-glycosyl compounds (GO:0004553);; Cellular Component: cell wall (GO:0005618);; Biological Process: xyloglucan metabolic process (GO:0010411);; Molecular Function: xyloglucan:xyloglucosyl transferase activity (GO:0016762);; Biological Process: cell wall biogenesis (GO:0042546);; Cellular Component: apoplast (GO:0048046);; Biological Process: ce…	--	--	--	--	Glycosyl hydrolases family 16;; Xyloglucan endo-transglycosylase (XET) C-terminus	Probable xyloglucan endotransglucosylase/hydrolase protein 23 (Precursor) GN=F14M19.90 OS=Arabidopsis thaliana (Mouse-ear cress) PE=2 SV=1	G	Carbohydrate transport and metabolism	uncharacterized protein LOC100785313 precursor [Glycine max]
HL_transcript_65016	1277	825	922	2	33	14	74.87	46.84	56.16	0.14	1.68	0.92	4.26344e-18	-5.31607	down	[G]	Carbohydrate transport and metabolism	Molecular Function: hydrolase activity, hydrolyzing O-glycosyl compounds (GO:0004553);; Cellular Component: cell wall (GO:0005618);; Biological Process: xyloglucan metabolic process (GO:0010411);; Molecular Function: xyloglucan:xyloglucosyl transferase activity (GO:0016762);; Biological Process: cell wall biogenesis (GO:0042546);; Cellular Component: apoplast (GO:0048046);; Biological Process: ce…	--	--	--	--	Xyloglucan endo-transglycosylase (XET) C-terminus;; Glycosyl hydrolases family 16;; Glycosyl hydrolases family 16	Probable xyloglucan endotransglucosylase/hydrolase protein 23 (Precursor) GN=F14M19.90 OS=Arabidopsis thaliana (Mouse-ear cress) PE=2 SV=1	G	Carbohydrate transport and metabolism	PREDICTED: xyloglucan endotransglucosylase/hydrolase protein 22-like [Vigna angularis]
HL_transcript_63400	1481	902	990	44	343	22	67.18	39.71	46.66	2.38	13.42	1.08	0.00194745	-2.59618	down	[G]	Carbohydrate transport and metabolism	Molecular Function: hydrolase activity, hydrolyzing O-glycosyl compounds (GO:0004553);; Cellular Component: cell wall (GO:0005618);; Biological Process: xyloglucan metabolic process (GO:0010411);; Molecular Function: xyloglucan:xyloglucosyl transferase activity (GO:0016762);; Biological Process: cell wall biogenesis (GO:0042546);; Cellular Component: apoplast (GO:0048046);; Biological Process: ce…	K08235|2.62539e-93|tcc:TCM_001861|K08235 xyloglucan:xyloglucosyl transferase [EC:2.4.1.207] | (RefSeq) Xyloglucan endo-transglycosylase, putative	--	--	--	Glycosyl hydrolases family 16;; Xyloglucan endo-transglycosylase (XET) C-terminus	Probable xyloglucan endotransglucosylase/hydrolase protein 23 (Precursor) GN=F14M19.90 OS=Arabidopsis thaliana (Mouse-ear cress) PE=2 SV=1	G	Carbohydrate transport and metabolism	Xyloglucan endo-transglycosylase, putative [Theobroma cacao]
HL_transcript_30156	2583	1896	1727	54	267	47	108.48	77.34	75.31	2.66	9.68	2.11	9.36854e-10	-3.71385	down	[G]	Carbohydrate transport and metabolism	Molecular Function: hydrolase activity, hydrolyzing O-glycosyl compounds (GO:0004553);; Cellular Component: cell wall (GO:0005618);; Biological Process: xyloglucan metabolic process (GO:0010411);; Molecular Function: xyloglucan:xyloglucosyl transferase activity (GO:0016762);; Biological Process: cell wall biogenesis (GO:0042546);; Cellular Component: apoplast (GO:0048046);; Biological Process: ce…	--	--	--	--	Glycosyl hydrolases family 16;; Xyloglucan endo-transglycosylase (XET) C-terminus	Probable xyloglucan endotransglucosylase/hydrolase protein 23 (Precursor) GN=F14M19.90 OS=Arabidopsis thaliana (Mouse-ear cress) PE=2 SV=1	G	Carbohydrate transport and metabolism	Putative xyloglucan endotransglucosylase/hydrolase protein 23 [Glycine soja]
HL_transcript_45471	144	109	105	7	42	31	15.28	11.12	11.62	0.87	3.83	3.6	0.00155648	-1.97437	down	[G]	Carbohydrate transport and metabolism	Molecular Function: hydrolase activity, hydrolyzing O-glycosyl compounds (GO:0004553);; Cellular Component: cell wall (GO:0005618);; Biological Process: xyloglucan metabolic process (GO:0010411);; Molecular Function: xyloglucan:xyloglucosyl transferase activity (GO:0016762);; Biological Process: cell wall biogenesis (GO:0042546);; Cellular Component: apoplast (GO:0048046);; Biological Process: ce…	K08235|5.4717e-109|vra:106754374|K08235 xyloglucan:xyloglucosyl transferase [EC:2.4.1.207] | (RefSeq) probable xyloglucan endotransglucosylase/hydrolase protein 8	--	--	--	Glycosyl hydrolases family 16	Probable xyloglucan endotransglucosylase/hydrolase protein 8 (Precursor) GN=XTH8 OS=Arabidopsis thaliana (Mouse-ear cress) PE=2 SV=2	G	Carbohydrate transport and metabolism	PREDICTED: probable xyloglucan endotransglucosylase/hydrolase protein 8 [Vigna angularis]
HL_transcript_18143	6896	1982	2169	98	228	55	451.26	125.34	147.51	7.54	12.85	3.85	8.95501e-11	-4.26004	down	[G]	Carbohydrate transport and metabolism	Molecular Function: hydrolase activity, hydrolyzing O-glycosyl compounds (GO:0004553);; Cellular Component: cell wall (GO:0005618);; Biological Process: xyloglucan metabolic process (GO:0010411);; Molecular Function: xyloglucan:xyloglucosyl transferase activity (GO:0016762);; Biological Process: cell wall biogenesis (GO:0042546);; Cellular Component: apoplast (GO:0048046);; Biological Process: ce…	K08235|0|gmx:100801634|K08235 xyloglucan:xyloglucosyl transferase [EC:2.4.1.207] | (RefSeq) probable xyloglucan endotransglucosylase/hydrolase protein 23	--	--	--	Glycosyl hydrolases family 16;; Xyloglucan endo-transglycosylase (XET) C-terminus	Probable xyloglucan endotransglucosylase/hydrolase protein 23 (Precursor) GN=F14M19.90 OS=Arabidopsis thaliana (Mouse-ear cress) PE=2 SV=1	G	Carbohydrate transport and metabolism	PREDICTED: probable xyloglucan endotransglucosylase/hydrolase protein 23 [Glycine max]
HL_transcript_17999	14207	10036	9559	550	2041	224	892.8	609.84	624.23	40.41	110.3	15.08	2.58396e-06	-3.18468	down	[G]	Carbohydrate transport and metabolism	Molecular Function: hydrolase activity, hydrolyzing O-glycosyl compounds (GO:0004553);; Cellular Component: cell wall (GO:0005618);; Biological Process: xyloglucan metabolic process (GO:0010411);; Molecular Function: xyloglucan:xyloglucosyl transferase activity (GO:0016762);; Biological Process: cell wall biogenesis (GO:0042546);; Cellular Component: apoplast (GO:0048046);; Biological Process: ce…	--	--	--	--	Glycosyl hydrolases family 16;; Xyloglucan endo-transglycosylase (XET) C-terminus	Probable xyloglucan endotransglucosylase/hydrolase protein 23 (Precursor) GN=F14M19.90 OS=Arabidopsis thaliana (Mouse-ear cress) PE=2 SV=1	G	Carbohydrate transport and metabolism	Putative xyloglucan endotransglucosylase/hydrolase protein 23 [Glycine soja]
HL_transcript_18370	311	265	242	9	35	45	21.18	17.46	17.14	0.79	2.05	3.29	5.04782e-08	-5.1244	down	[G]	Carbohydrate transport and metabolism	Molecular Function: hydrolase activity, hydrolyzing O-glycosyl compounds (GO:0004553);; Cellular Component: cell wall (GO:0005618);; Biological Process: xyloglucan metabolic process (GO:0010411);; Cellular Component: integral component of membrane (GO:0016021);; Molecular Function: xyloglucan:xyloglucosyl transferase activity (GO:0016762);; Biological Process: cell wall biogenesis (GO:0042546);; …	K08235|0|gmx:100499905|K08235 xyloglucan:xyloglucosyl transferase [EC:2.4.1.207] | (RefSeq) xyloglucan endotransglucosylase/hydrolase 2	--	--	--	Glycosyl hydrolases family 16;; Xyloglucan endo-transglycosylase (XET) C-terminus	Xyloglucan endotransglucosylase/hydrolase 2 {ECO:0000250|UniProtKB:Q38857} (Precursor) OS=Glycine max (Soybean) PE=2 SV=1	G	Carbohydrate transport and metabolism	PREDICTED: xyloglucan endotransglucosylase/hydrolase 2 [Glycine max]
HL_transcript_56790	897	656	865	45	164	31	40.28	28.6	40.35	2.36	6.35	1.52	9.26576e-08	-3.06213	down	[G]	Carbohydrate transport and metabolism	Molecular Function: hydrolase activity, hydrolyzing O-glycosyl compounds (GO:0004553);; Cellular Component: cell wall (GO:0005618);; Biological Process: xyloglucan metabolic process (GO:0010411);; Molecular Function: xyloglucan:xyloglucosyl transferase activity (GO:0016762);; Biological Process: cell wall biogenesis (GO:0042546);; Cellular Component: apoplast (GO:0048046);; Biological Process: ce…	--	--	--	--	Glycosyl hydrolases family 16;; Xyloglucan endo-transglycosylase (XET) C-terminus	Probable xyloglucan endotransglucosylase/hydrolase protein 23 (Precursor) GN=F14M19.90 OS=Arabidopsis thaliana (Mouse-ear cress) PE=2 SV=1	G	Carbohydrate transport and metabolism	Putative xyloglucan endotransglucosylase/hydrolase protein 23 [Glycine soja]
HL_transcript_58420	2704	1615	1717	13	32	31	165.15	95.4	108.98	1	1.72	2.04	2.9821e-47	-5.94589	down	[G]	Carbohydrate transport and metabolism	Molecular Function: hydrolase activity, hydrolyzing O-glycosyl compounds (GO:0004553);; Cellular Component: cell wall (GO:0005618);; Biological Process: xyloglucan metabolic process (GO:0010411);; Molecular Function: xyloglucan:xyloglucosyl transferase activity (GO:0016762);; Biological Process: cell wall biogenesis (GO:0042546);; Cellular Component: apoplast (GO:0048046);; Biological Process: ce…	--	--	--	--	Glycosyl hydrolases family 16;; Xyloglucan endo-transglycosylase (XET) C-terminus	Probable xyloglucan endotransglucosylase/hydrolase protein 23 (Precursor) GN=F14M19.90 OS=Arabidopsis thaliana (Mouse-ear cress) PE=2 SV=1	G	Carbohydrate transport and metabolism	PREDICTED: xyloglucan endotransglucosylase/hydrolase protein 22 [Glycine max]
HL_transcript_60709	2099	616	824	39	147	11	106.99	30.46	43.63	2.33	6.47	0.6	1.42476e-05	-3.46952	down	[G]	Carbohydrate transport and metabolism	Molecular Function: hydrolase activity, hydrolyzing O-glycosyl compounds (GO:0004553);; Cellular Component: cell wall (GO:0005618);; Biological Process: xyloglucan metabolic process (GO:0010411);; Molecular Function: xyloglucan:xyloglucosyl transferase activity (GO:0016762);; Biological Process: cell wall biogenesis (GO:0042546);; Cellular Component: apoplast (GO:0048046);; Biological Process: ce…	K08235|6.70956e-131|gmx:100801634|K08235 xyloglucan:xyloglucosyl transferase [EC:2.4.1.207] | (RefSeq) probable xyloglucan endotransglucosylase/hydrolase protein 23	--	--	--	Xyloglucan endo-transglycosylase (XET) C-terminus;; Glycosyl hydrolases family 16;; Glycosyl hydrolases family 16	Probable xyloglucan endotransglucosylase/hydrolase protein 23 (Precursor) GN=F14M19.90 OS=Arabidopsis thaliana (Mouse-ear cress) PE=2 SV=1	G	Carbohydrate transport and metabolism	PREDICTED: probable xyloglucan endotransglucosylase/hydrolase protein 23 [Glycine max]
HL_transcript_30528	588	288	346	0	58	2	30.67	14.56	18.75	0	2.64	0.16	0.00517655	-2.93208	down	[G]	Carbohydrate transport and metabolism	Molecular Function: hydrolase activity, hydrolyzing O-glycosyl compounds (GO:0004553);; Cellular Component: cell wall (GO:0005618);; Biological Process: xyloglucan metabolic process (GO:0010411);; Cellular Component: integral component of membrane (GO:0016021);; Molecular Function: xyloglucan:xyloglucosyl transferase activity (GO:0016762);; Biological Process: cell wall modification (GO:0042545);…	K08235|5.11616e-104|vvi:100251376|K08235 xyloglucan:xyloglucosyl transferase [EC:2.4.1.207] | (RefSeq) probable xyloglucan endotransglucosylase/hydrolase protein 23	--	--	--	Xyloglucan endo-transglycosylase (XET) C-terminus;; Glycosyl hydrolases family 16	Probable xyloglucan endotransglucosylase/hydrolase 1 (Precursor) GN=XTH1 OS=Solanum lycopersicum (Tomato) PE=2 SV=1	G	Carbohydrate transport and metabolism	hypothetical protein B456_004G030700 [Gossypium raimondii]
HL_transcript_18547	3270	4075	2482	99	347	366	236.07	283.91	186.28	8.36	21.56	28.32	1.20044e-12	-3.35034	down	[G]	Carbohydrate transport and metabolism	Molecular Function: hydrolase activity, hydrolyzing O-glycosyl compounds (GO:0004553);; Cellular Component: cell wall (GO:0005618);; Biological Process: xyloglucan metabolic process (GO:0010411);; Cellular Component: integral component of membrane (GO:0016021);; Molecular Function: xyloglucan:xyloglucosyl transferase activity (GO:0016762);; Biological Process: cell wall biogenesis (GO:0042546);; …	K08235|0|gmx:100499905|K08235 xyloglucan:xyloglucosyl transferase [EC:2.4.1.207] | (RefSeq) xyloglucan endotransglucosylase/hydrolase 2	--	--	--	Glycosyl hydrolases family 16;; Xyloglucan endo-transglycosylase (XET) C-terminus	Xyloglucan endotransglucosylase/hydrolase 2 {ECO:0000250|UniProtKB:Q38857} (Precursor) OS=Glycine max (Soybean) PE=2 SV=1	G	Carbohydrate transport and metabolism	PREDICTED: xyloglucan endotransglucosylase/hydrolase 2 [Glycine max]
HL_transcript_51985	269	150	151	9	24	9	6.66	3.63	3.88	0.27	0.52	0.24	2.17862e-10	-3.4397	down	--	--	Molecular Function: hydrolase activity, hydrolyzing O-glycosyl compounds (GO:0004553);; Cellular Component: cell wall (GO:0005618);; Biological Process: xyloglucan metabolic process (GO:0010411);; Cellular Component: integral component of membrane (GO:0016021);; Molecular Function: xyloglucan:xyloglucosyl transferase activity (GO:0016762);; Biological Process: cell wall biogenesis (GO:0042546);; …	K08235|8.57771e-74|gmx:100811671|K08235 xyloglucan:xyloglucosyl transferase [EC:2.4.1.207] | (RefSeq) xyloglucan endotransglucosylase/hydrolase 2	--	--	--	Glycosyl hydrolases family 16;; Xyloglucan endo-transglycosylase (XET) C-terminus;; Glycosyl hydrolases family 16	Xyloglucan endotransglucosylase/hydrolase 2 {ECO:0000250|UniProtKB:Q38857} (Precursor) OS=Glycine max (Soybean) PE=2 SV=1	G	Carbohydrate transport and metabolism	PREDICTED: xyloglucan endotransglucosylase/hydrolase 2 isoform X2 [Glycine max]
HL_transcript_33300	853	158	413	10	154	20	54.49	9.76	27.42	0.75	8.46	1.37	0.00908235	-2.42597	down	[G]	Carbohydrate transport and metabolism	Molecular Function: hydrolase activity, hydrolyzing O-glycosyl compounds (GO:0004553);; Cellular Component: cell wall (GO:0005618);; Biological Process: xyloglucan metabolic process (GO:0010411);; Molecular Function: xyloglucan:xyloglucosyl transferase activity (GO:0016762);; Biological Process: cell wall biogenesis (GO:0042546);; Cellular Component: apoplast (GO:0048046);; Biological Process: ce…	K08235|0|gmx:100527891|K08235 xyloglucan:xyloglucosyl transferase [EC:2.4.1.207] | (RefSeq) xyloglucan endotransglucosylase/hydrolase protein 9	--	--	--	Glycosyl hydrolases family 16;; Xyloglucan endo-transglycosylase (XET) C-terminus	Xyloglucan endotransglucosylase/hydrolase protein 9 (Precursor) GN=F4C21.14 OS=Arabidopsis thaliana (Mouse-ear cress) PE=2 SV=2	G	Carbohydrate transport and metabolism	PREDICTED: xyloglucan endotransglucosylase/hydrolase protein 9 [Glycine max]
cell division protease (FtsH)
HL_transcript_35318	80	44	166	1	2	0	2.09	1.12	4.5	0.03	0.05	0	8.27173e-10	-4.92525	down	[O]	Posttranslational modification, protein turnover, chaperones	Molecular Function: ATP-dependent peptidase activity (GO:0004176);; Molecular Function: metalloendopeptidase activity (GO:0004222);; Molecular Function: ATP binding (GO:0005524);; Cellular Component: mitochondrion (GO:0005739);; Biological Process: proteolysis (GO:0006508);; Molecular Function: zinc ion binding (GO:0008270);; Cellular Component: chloroplast thylakoid membrane (GO:0009535);; Cellu…	K03798|0|gmx:100798355|K03798 cell division protease FtsH [EC:3.4.24.-] | (RefSeq) ATP-dependent zinc metalloprotease FTSH 2, chloroplastic	--	[O]	Posttranslational modification, protein turnover, chaperones	Peptidase family M41;; ATPase family associated with various cellular activities (AAA);; FtsH Extracellular;; TIP49 C-terminus;; AAA domain (dynein-related subfamily);; Holliday junction DNA helicase ruvB N-terminus	ATP-dependent zinc metalloprotease FTSH 2, chloroplastic (Precursor) OS=Oryza sativa subsp. japonica (Rice) PE=3 SV=1	O	Posttranslational modification, protein turnover, chaperones	PREDICTED: ATP-dependent zinc metalloprotease FTSH 2, chloroplastic isoform X1 [Glycine max]
HL_transcript_52593	2501	2270	3620	970	1787	1022	58.51	51.76	87.87	26.47	36.19	25.39	0.00161129	-1.04891	down	[O]	Posttranslational modification, protein turnover, chaperones	Molecular Function: ATP-dependent peptidase activity (GO:0004176);; Molecular Function: metalloendopeptidase activity (GO:0004222);; Molecular Function: ATP binding (GO:0005524);; Cellular Component: mitochondrion (GO:0005739);; Biological Process: proteolysis (GO:0006508);; Cellular Component: chloroplast thylakoid membrane (GO:0009535);; Cellular Component: chloroplast envelope (GO:0009941);; B…	K03798|0|vra:106760748|K03798 cell division protease FtsH [EC:3.4.24.-] | (RefSeq) ATP-dependent zinc metalloprotease FTSH, chloroplastic	--	[O]	Posttranslational modification, protein turnover, chaperones	Peptidase family M41;; ATPase family associated with various cellular activities (AAA);; AAA domain (dynein-related subfamily)	ATP-dependent zinc metalloprotease FTSH, chloroplastic (Precursor) GN=FTSH OS=Medicago sativa (Alfalfa) PE=2 SV=1	O	Posttranslational modification, protein turnover, chaperones	ATP-dependent zinc metalloprotease FTSH, chloroplastic [Vigna radiata var. radiata]
cell division cycle 2-like protein (CDC2)
HL_transcript_61884	215	352	823	797	1860	1709	4	6.38	15.87	17.26	29.92	33.68	0.00743769	1.60209	up	[M]	Cell wall/membrane/envelope biogenesis	Molecular Function: cyclin-dependent protein serine/threonine kinase activity (GO:0004693);; Molecular Function: ATP binding (GO:0005524);; Biological Process: protein phosphorylation (GO:0006468);; Biological Process: regulation of cell cycle (GO:0051726);;	K08818|0|gmx:100788840|K08818 cell division cycle 2-like [EC:2.7.11.22] | (RefSeq) cyclin-dependent kinase G-2	--	[R]	General function prediction only	Protein kinase domain;; Protein tyrosine kinase;; Kinase-like;; RIO1 family	Cyclin-dependent kinase G-2 GN=OJ991113_30.14 OS=Oryza sativa subsp. japonica (Rice) PE=2 SV=2	T	Signal transduction mechanisms	PREDICTED: cyclin-dependent kinase G-2 [Glycine max]
HL_transcript_50994	112	165	130	199	304	273	2.09	3.01	2.53	4.33	4.92	5.42	0.000314872	1.01425	up	[M]	Cell wall/membrane/envelope biogenesis	Molecular Function: cyclin-dependent protein serine/threonine kinase activity (GO:0004693);; Molecular Function: ATP binding (GO:0005524);; Biological Process: protein phosphorylation (GO:0006468);; Biological Process: regulation of cell cycle (GO:0051726);;	K08818|0|gmx:100814438|K08818 cell division cycle 2-like [EC:2.7.11.22] | (RefSeq) cyclin-dependent kinase G-2-like	--	[R]	General function prediction only	Protein kinase domain;; Protein tyrosine kinase;; RIO1 family	Cyclin-dependent kinase G-2 GN=OJ991113_30.14 OS=Oryza sativa subsp. japonica (Rice) PE=2 SV=2	T	Signal transduction mechanisms	Cyclin-dependent kinase G-2 [Glycine soja]
HL_transcript_5450	0	0	0	1194	1356	1602	0	0	0	29.81	25.13	36.41	6.05513e-50	9.73974	up	[M]	Cell wall/membrane/envelope biogenesis	Molecular Function: cyclin-dependent protein serine/threonine kinase activity (GO:0004693);; Molecular Function: ATP binding (GO:0005524);; Biological Process: protein phosphorylation (GO:0006468);; Biological Process: regulation of cell cycle (GO:0051726);;	K08818|0|gmx:100788840|K08818 cell division cycle 2-like [EC:2.7.11.22] | (RefSeq) cyclin-dependent kinase G-2	--	[R]	General function prediction only	Protein kinase domain;; Protein tyrosine kinase;; Kinase-like;; RIO1 family	Cyclin-dependent kinase G-2 GN=OJ991113_30.14 OS=Oryza sativa subsp. japonica (Rice) PE=2 SV=2	T	Signal transduction mechanisms	PREDICTED: cyclin-dependent kinase G-2 [Glycine max]
HL_transcript_23708	29	41	30	79	129	70	0.59	0.81	0.63	1.85	2.23	1.5	0.000475935	1.49917	up	[T]	Signal transduction mechanisms	Molecular Function: cyclin-dependent protein serine/threonine kinase activity (GO:0004693);; Molecular Function: ATP binding (GO:0005524);; Biological Process: protein phosphorylation (GO:0006468);; Molecular Function: RNA polymerase II carboxy-terminal domain kinase activity (GO:0008353);; Biological Process: regulation of cell cycle (GO:0051726);;	K08818|0|gmx:100793729|K08818 cell division cycle 2-like [EC:2.7.11.22] | (RefSeq) cyclin-dependent kinase G-2-like	--	[R]	General function prediction only	Protein kinase domain;; Protein tyrosine kinase;; Kinase-like	Cyclin-dependent kinase G-2 GN=OJ991113_30.14 OS=Oryza sativa subsp. japonica (Rice) PE=2 SV=2	T	Signal transduction mechanisms	PREDICTED: cyclin-dependent kinase G-2-like [Glycine max]
HL_transcript_29602	47	30	5	177	180	166	1.08	0.68	0.13	4.7	3.55	4.02	0.00235371	2.36354	up	[R]	General function prediction only	Molecular Function: cyclin-dependent protein serine/threonine kinase activity (GO:0004693);; Molecular Function: ATP binding (GO:0005524);; Biological Process: protein phosphorylation (GO:0006468);; Biological Process: regulation of cell cycle (GO:0051726);;	K08818|0|gmx:100788840|K08818 cell division cycle 2-like [EC:2.7.11.22] | (RefSeq) cyclin-dependent kinase G-2	--	[R]	General function prediction only	Protein kinase domain;; Protein tyrosine kinase;; Protein kinase domain;; Protein tyrosine kinase;; RIO1 family	Cyclin-dependent kinase G-2 GN=OJ991113_30.14 OS=Oryza sativa subsp. japonica (Rice) PE=2 SV=2	T	Signal transduction mechanisms	PREDICTED: cyclin-dependent kinase G-2 [Glycine max]
HL_transcript_6213	137	129	262	1111	1303	1478	3.13	2.86	6.21	29.51	25.69	35.74	3.27685e-14	2.8967	up	[M]	Cell wall/membrane/envelope biogenesis	Molecular Function: cyclin-dependent protein serine/threonine kinase activity (GO:0004693);; Molecular Function: ATP binding (GO:0005524);; Biological Process: protein phosphorylation (GO:0006468);; Biological Process: regulation of cell cycle (GO:0051726);;	K08818|0|gmx:100788840|K08818 cell division cycle 2-like [EC:2.7.11.22] | (RefSeq) cyclin-dependent kinase G-2	--	[R]	General function prediction only	Protein kinase domain;; Protein tyrosine kinase;; Kinase-like;; RIO1 family	Cyclin-dependent kinase G-2 GN=OJ991113_30.14 OS=Oryza sativa subsp. japonica (Rice) PE=2 SV=2	T	Signal transduction mechanisms	PREDICTED: cyclin-dependent kinase G-2 [Glycine max]
HL_transcript_58575	292	442	335	97	145	89	7.79	11.47	9.27	3.02	3.36	2.55	8.43419e-07	-1.55114	down	[M]	Cell wall/membrane/envelope biogenesis	Molecular Function: cyclin-dependent protein serine/threonine kinase activity (GO:0004693);; Molecular Function: ATP binding (GO:0005524);; Biological Process: protein phosphorylation (GO:0006468);; Biological Process: regulation of cell cycle (GO:0051726);;	K08818|0|gmx:100788840|K08818 cell division cycle 2-like [EC:2.7.11.22] | (RefSeq) cyclin-dependent kinase G-2	--	[R]	General function prediction only	Protein kinase domain;; Protein tyrosine kinase;; Kinase-like;; RIO1 family	Cyclin-dependent kinase G-1 OS=Oryza sativa subsp. japonica (Rice) PE=2 SV=1	T	Signal transduction mechanisms	PREDICTED: cyclin-dependent kinase G-2 [Glycine max]
cell division cycle protein 48 homolog (CDC48)
HL_transcript_53929	78	75	96	106	316	222	2.82	2.62	3.6	4.47	9.8	8.5	0.00126532	1.35162	up	[MDT]	Cell wall/membrane/envelope biogenesis;; Cell cycle control, cell division, chromosome partitioning;; Signal transduction mechanisms	Molecular Function: ATP binding (GO:0005524);;	K08900|0|pvu:PHAVU_005G042400g|K08900 mitochondrial chaperone BCS1 | (RefSeq) hypothetical protein	--	[O]	Posttranslational modification, protein turnover, chaperones	--	Cell division cycle protein 48 homolog GN=CDC48 OS=Glycine max (Soybean) PE=1 SV=1	O	Posttranslational modification, protein turnover, chaperones	hypothetical protein PHAVU_005G042400g [Phaseolus vulgaris]
HL_transcript_10995	1240	1124	1354	4061	3914	4538	26.34	23.28	29.84	81.05	91.96	89.77	5.3837e-09	3.90725	up	[O]	Posttranslational modification, protein turnover, chaperones	Molecular Function: ATP binding (GO:0005524);; Molecular Function: hydrolase activity (GO:0016787);; Biological Process: cell division (GO:0051301);;	K13525|0|gmx:100798680|K13525 transitional endoplasmic reticulum ATPase | (RefSeq) cell division cycle protein 48 homolog	Protein processing in endoplasmic reticulum (ko04141)	[O]	Posttranslational modification, protein turnover, chaperones	ATPase family associated with various cellular activities (AAA);; Cell division protein 48 (CDC48), N-terminal domain;; Holliday junction DNA helicase ruvB N-terminus;; AAA ATPase domain;; Cell division protein 48 (CDC48), domain 2;; AAA domain (Cdc48 subfamily);; AAA domain (dynein-related subfamily);; AAA domain;; AAA domain;; TIP49 C-terminus;; AAA domain;; AAA domain;; RNA helicase;; Magnesiu…	Cell division cycle protein 48 homolog GN=CDC48 OS=Glycine max (Soybean) PE=1 SV=1	O	Posttranslational modification, protein turnover, chaperones	PREDICTED: cell division cycle protein 48 homolog [Glycine max]
cell division control (CDC)
HL_transcript_38970	226	270	307	488	559	466	8.07	9.39	11.41	20.33	17.24	17.7	0.000326608	1.02664	up	[MDT]	Cell wall/membrane/envelope biogenesis;; Cell cycle control, cell division, chromosome partitioning;; Signal transduction mechanisms	Molecular Function: ATP binding (GO:0005524);;	K08900|0|gmx:100789716|K08900 mitochondrial chaperone BCS1 | (RefSeq) probable mitochondrial chaperone BCS1-B	--	[O]	Posttranslational modification, protein turnover, chaperones	ATPase family associated with various cellular activities (AAA);; Holliday junction DNA helicase ruvB N-terminus;; Domain associated at C-terminal with AAA	Cell division control protein 48 homolog B GN=CDC48B OS=Arabidopsis thaliana (Mouse-ear cress) PE=2 SV=1	O	Posttranslational modification, protein turnover, chaperones	PREDICTED: probable mitochondrial chaperone BCS1-B [Glycine max]
HL_transcript_70494	245	187	193	518	480	386	9.27	6.85	7.55	22.82	15.63	15.51	0.00307283	1.23919	up	[MDT]	Cell wall/membrane/envelope biogenesis;; Cell cycle control, cell division, chromosome partitioning;; Signal transduction mechanisms	Molecular Function: ATP binding (GO:0005524);;	K08900|0|gmx:100789716|K08900 mitochondrial chaperone BCS1 | (RefSeq) probable mitochondrial chaperone BCS1-B	--	[O]	Posttranslational modification, protein turnover, chaperones	ATPase family associated with various cellular activities (AAA);; Holliday junction DNA helicase ruvB N-terminus	Cell division control protein 48 homolog B GN=CDC48B OS=Arabidopsis thaliana (Mouse-ear cress) PE=2 SV=1	O	Posttranslational modification, protein turnover, chaperones	PREDICTED: probable mitochondrial chaperone BCS1-B [Glycine max]
cyclin-dependent kinase (CDK)
HL_transcript_6201	279	385	326	458	783	672	6.33	8.53	7.68	12.12	15.39	16.2	6.36468e-06	1.02763	up	[T]	Signal transduction mechanisms	Molecular Function: cyclin-dependent protein serine/threonine kinase activity (GO:0004693);; Molecular Function: ATP binding (GO:0005524);; Biological Process: protein phosphorylation (GO:0006468);; Biological Process: regulation of cell cycle (GO:0051726);;	K08829|0|gmx:100810150|K08829 male germ cell-associated kinase [EC:2.7.11.22] | (RefSeq) cyclin-dependent kinase F-4	--	[T]	Signal transduction mechanisms	Protein kinase domain;; Protein tyrosine kinase	Cyclin-dependent kinase F-4 OS=Oryza sativa subsp. japonica (Rice) PE=2 SV=1	T	Signal transduction mechanisms	PREDICTED: cyclin-dependent kinase F-4 [Glycine max]
HL_transcript_61884	215	352	823	797	1860	1709	4	6.38	15.87	17.26	29.92	33.68	0.00743769	1.60209	up	[M]	Cell wall/membrane/envelope biogenesis	Molecular Function: cyclin-dependent protein serine/threonine kinase activity (GO:0004693);; Molecular Function: ATP binding (GO:0005524);; Biological Process: protein phosphorylation (GO:0006468);; Biological Process: regulation of cell cycle (GO:0051726);;	K08818|0|gmx:100788840|K08818 cell division cycle 2-like [EC:2.7.11.22] | (RefSeq) cyclin-dependent kinase G-2	--	[R]	General function prediction only	Protein kinase domain;; Protein tyrosine kinase;; Kinase-like;; RIO1 family	Cyclin-dependent kinase G-2 GN=OJ991113_30.14 OS=Oryza sativa subsp. japonica (Rice) PE=2 SV=2	T	Signal transduction mechanisms	PREDICTED: cyclin-dependent kinase G-2 [Glycine max]
HL_transcript_59633	49	58	89	12	33	20	0.97	1.12	1.81	0.28	0.56	0.42	0.00889726	-1.43491	down	[T]	Signal transduction mechanisms	Molecular Function: cyclin-dependent protein serine/threonine kinase activity (GO:0004693);; Molecular Function: ATP binding (GO:0005524);; Biological Process: protein phosphorylation (GO:0006468);; Biological Process: regulation of cell cycle (GO:0051726);;	K02202|6.30743e-110|vra:106774441|K02202 cyclin-dependent kinase 7 [EC:2.7.11.22 2.7.11.23] | (RefSeq) cyclin-dependent kinase D-3	Basal transcription factors (ko03022);Nucleotide excision repair (ko03420)	[DKL]	--	Protein kinase domain;; Protein tyrosine kinase	Cyclin-dependent kinase D-1 GN=CDKD-1 OS=Arabidopsis thaliana (Mouse-ear cress) PE=1 SV=1	T	Signal transduction mechanisms	PREDICTED: cyclin-dependent kinase D-2-like isoform X1 [Glycine max]
HL_transcript_50994	112	165	130	199	304	273	2.09	3.01	2.53	4.33	4.92	5.42	0.000314872	1.01425	up	[M]	Cell wall/membrane/envelope biogenesis	Molecular Function: cyclin-dependent protein serine/threonine kinase activity (GO:0004693);; Molecular Function: ATP binding (GO:0005524);; Biological Process: protein phosphorylation (GO:0006468);; Biological Process: regulation of cell cycle (GO:0051726);;	K08818|0|gmx:100814438|K08818 cell division cycle 2-like [EC:2.7.11.22] | (RefSeq) cyclin-dependent kinase G-2-like	--	[R]	General function prediction only	Protein kinase domain;; Protein tyrosine kinase;; RIO1 family	Cyclin-dependent kinase G-2 GN=OJ991113_30.14 OS=Oryza sativa subsp. japonica (Rice) PE=2 SV=2	T	Signal transduction mechanisms	Cyclin-dependent kinase G-2 [Glycine soja]
HL_transcript_5450	0	0	0	1194	1356	1602	0	0	0	29.81	25.13	36.41	6.05513e-50	9.73974	up	[M]	Cell wall/membrane/envelope biogenesis	Molecular Function: cyclin-dependent protein serine/threonine kinase activity (GO:0004693);; Molecular Function: ATP binding (GO:0005524);; Biological Process: protein phosphorylation (GO:0006468);; Biological Process: regulation of cell cycle (GO:0051726);;	K08818|0|gmx:100788840|K08818 cell division cycle 2-like [EC:2.7.11.22] | (RefSeq) cyclin-dependent kinase G-2	--	[R]	General function prediction only	Protein kinase domain;; Protein tyrosine kinase;; Kinase-like;; RIO1 family	Cyclin-dependent kinase G-2 GN=OJ991113_30.14 OS=Oryza sativa subsp. japonica (Rice) PE=2 SV=2	T	Signal transduction mechanisms	PREDICTED: cyclin-dependent kinase G-2 [Glycine max]
HL_transcript_23708	29	41	30	79	129	70	0.59	0.81	0.63	1.85	2.23	1.5	0.000475935	1.49917	up	[T]	Signal transduction mechanisms	Molecular Function: cyclin-dependent protein serine/threonine kinase activity (GO:0004693);; Molecular Function: ATP binding (GO:0005524);; Biological Process: protein phosphorylation (GO:0006468);; Molecular Function: RNA polymerase II carboxy-terminal domain kinase activity (GO:0008353);; Biological Process: regulation of cell cycle (GO:0051726);;	K08818|0|gmx:100793729|K08818 cell division cycle 2-like [EC:2.7.11.22] | (RefSeq) cyclin-dependent kinase G-2-like	--	[R]	General function prediction only	Protein kinase domain;; Protein tyrosine kinase;; Kinase-like	Cyclin-dependent kinase G-2 GN=OJ991113_30.14 OS=Oryza sativa subsp. japonica (Rice) PE=2 SV=2	T	Signal transduction mechanisms	PREDICTED: cyclin-dependent kinase G-2-like [Glycine max]
HL_transcript_59054	166	183	166	71	63	37	7.46	8	7.78	3.74	2.45	1.8	0.00551792	-1.36451	down	[T]	Signal transduction mechanisms	Molecular Function: cyclin-dependent protein serine/threonine kinase activity (GO:0004693);; Molecular Function: ATP binding (GO:0005524);; Biological Process: protein phosphorylation (GO:0006468);; Biological Process: regulation of cell cycle (GO:0051726);;	K02202|0|vra:106774441|K02202 cyclin-dependent kinase 7 [EC:2.7.11.22 2.7.11.23] | (RefSeq) cyclin-dependent kinase D-3	Basal transcription factors (ko03022);Nucleotide excision repair (ko03420)	[DKL]	--	Protein kinase domain;; Protein tyrosine kinase	Cyclin-dependent kinase D-1 GN=CDKD-1 OS=Oryza sativa subsp. indica (Rice) PE=2 SV=1	T	Signal transduction mechanisms	cyclin-dependent kinase D-3-like isoform X1 [Cajanus cajan]
HL_transcript_6074	99	120	107	113	399	403	2.23	2.64	2.51	2.97	7.75	9.61	0.00627915	1.4335	up	[T]	Signal transduction mechanisms	Molecular Function: cyclin-dependent protein serine/threonine kinase activity (GO:0004693);; Molecular Function: ATP binding (GO:0005524);; Biological Process: protein phosphorylation (GO:0006468);; Biological Process: regulation of cell cycle (GO:0051726);;	K08829|0|gmx:100784474|K08829 male germ cell-associated kinase [EC:2.7.11.22] | (RefSeq) cyclin-dependent kinase F-4	--	[T]	Signal transduction mechanisms	Protein kinase domain;; Protein tyrosine kinase	Cyclin-dependent kinase F-4 OS=Oryza sativa subsp. japonica (Rice) PE=2 SV=1	T	Signal transduction mechanisms	PREDICTED: cyclin-dependent kinase F-4 isoform X2 [Glycine max]
HL_transcript_6213	137	129	262	1111	1303	1478	3.13	2.86	6.21	29.51	25.69	35.74	3.27685e-14	2.8967	up	[M]	Cell wall/membrane/envelope biogenesis	Molecular Function: cyclin-dependent protein serine/threonine kinase activity (GO:0004693);; Molecular Function: ATP binding (GO:0005524);; Biological Process: protein phosphorylation (GO:0006468);; Biological Process: regulation of cell cycle (GO:0051726);;	K08818|0|gmx:100788840|K08818 cell division cycle 2-like [EC:2.7.11.22] | (RefSeq) cyclin-dependent kinase G-2	--	[R]	General function prediction only	Protein kinase domain;; Protein tyrosine kinase;; Kinase-like;; RIO1 family	Cyclin-dependent kinase G-2 GN=OJ991113_30.14 OS=Oryza sativa subsp. japonica (Rice) PE=2 SV=2	T	Signal transduction mechanisms	PREDICTED: cyclin-dependent kinase G-2 [Glycine max]
HL_transcript_58575	292	442	335	97	145	89	7.79	11.47	9.27	3.02	3.36	2.55	8.43419e-07	-1.55114	down	[M]	Cell wall/membrane/envelope biogenesis	Molecular Function: cyclin-dependent protein serine/threonine kinase activity (GO:0004693);; Molecular Function: ATP binding (GO:0005524);; Biological Process: protein phosphorylation (GO:0006468);; Biological Process: regulation of cell cycle (GO:0051726);;	K08818|0|gmx:100788840|K08818 cell division cycle 2-like [EC:2.7.11.22] | (RefSeq) cyclin-dependent kinase G-2	--	[R]	General function prediction only	Protein kinase domain;; Protein tyrosine kinase;; Kinase-like;; RIO1 family	Cyclin-dependent kinase G-1 OS=Oryza sativa subsp. japonica (Rice) PE=2 SV=1	T	Signal transduction mechanisms	PREDICTED: cyclin-dependent kinase G-2 [Glycine max]
expansion (EXP)
HL_transcript_58326	730	580	553	60	112	213	40.37	31.06	31.77	3.88	5.33	12.57	0.000109023	-2.05205	down	--	--	Cellular Component: extracellular region (GO:0005576);; Cellular Component: cell wall (GO:0005618);; Biological Process: plant-type cell wall organization (GO:0009664);; Cellular Component: membrane (GO:0016020);;	--	--	--	--	Pollen allergen;; Lytic transglycolase	Expansin-A4 (Precursor) GN=F17A14.7 OS=Arabidopsis thaliana (Mouse-ear cress) PE=1 SV=1	G	Carbohydrate transport and metabolism	PREDICTED: expansin-A4-like isoform X1 [Glycine max]
HL_transcript_34943	36	58	45	2289	4318	18690	2.5	3.84	3.25	148.54	237	1030.8	1.39546e-24	6.04078	up	--	--	Cellular Component: extracellular region (GO:0005576);; Biological Process: sexual reproduction (GO:0019953);;	--	--	--	--	Pollen allergen;; Lytic transglycolase	Expansin-like B1 (Precursor) GN=dl4545c OS=Arabidopsis thaliana (Mouse-ear cress) PE=2 SV=2	G	Carbohydrate transport and metabolism	PREDICTED: expansin-like B1 [Glycine max]
HL_transcript_28323	14	403	99	11	8	20	0.41	11.62	3.04	0.38	0.2	0.63	0.00710189	-2.61263	down	--	--	Cellular Component: extracellular region (GO:0005576);; Cellular Component: cell wall (GO:0005618);; Biological Process: plant-type cell wall organization (GO:0009664);; Cellular Component: integral component of membrane (GO:0016021);;	--	--	--	--	Pollen allergen;; Lytic transglycolase	Expansin-A15 (Precursor) GN=T17M13.26 OS=Arabidopsis thaliana (Mouse-ear cress) PE=2 SV=2	G	Carbohydrate transport and metabolism	hypothetical protein GLYMA_20G033900 [Glycine max]
HL_transcript_36307	855	579	517	85	140	48	30.48	20.06	19.15	3.57	4.31	1.82	7.74355e-08	-2.60648	down	--	--	Cellular Component: extracellular region (GO:0005576);; Cellular Component: plant-type cell wall (GO:0009505);; Cellular Component: plasmodesma (GO:0009506);; Cellular Component: membrane (GO:0016020);; Biological Process: sexual reproduction (GO:0019953);;	--	--	--	--	Pollen allergen	Expansin-like A2 (Precursor) GN=F22I13.170 OS=Arabidopsis thaliana (Mouse-ear cress) PE=2 SV=1	G	Carbohydrate transport and metabolism	expansin-like A2 [Cajanus cajan]
HL_transcript_72441	8836	7053	5167	397	480	466	606.92	467.94	368.89	21.87	28.38	24.29	1.31623e-29	-4.34693	down	--	--	Cellular Component: extracellular region (GO:0005576);; Cellular Component: plant-type cell wall (GO:0009505);; Cellular Component: plasmodesma (GO:0009506);; Cellular Component: membrane (GO:0016020);; Biological Process: sexual reproduction (GO:0019953);;	--	--	--	--	Pollen allergen;; Lytic transglycolase	Expansin-like A2 (Precursor) GN=F22I13.170 OS=Arabidopsis thaliana (Mouse-ear cress) PE=2 SV=1	G	Carbohydrate transport and metabolism	putative expansin-like A2 precursor [Glycine max]
extension (EXT)
HL_transcript_16215	901	662	955	249	159	241	13.62	9.77	14.98	4.4	2.09	3.86	0.000325158	-3.08971	down	--	--	Molecular Function: structural constituent of cell wall (GO:0005199);; Biological Process: plant-type cell wall organization (GO:0009664);;	--	--	--	--	Pollen proteins Ole e I like;; Extensin-like region	--	S	Function unknown	hypothetical protein glysoja_032905 [Glycine soja]
HL_transcript_37006	399	83	158	38	20	34	16.72	3.38	6.87	1.87	0.73	1.52	0.00346112	-2.26673	down	--	--	--	--	--	--	--	Extensin-like region	--	--	--	extensin-3-like [Cajanus cajan]
HL_transcript_75848	5585	4468	5240	1768	1240	2271	71.63	55.98	69.7	26.44	13.79	30.89	0.00487567	-1.30949	down	--	--	Molecular Function: structural constituent of cell wall (GO:0005199);; Biological Process: plant-type cell wall organization (GO:0009664);;	--	--	--	--	Pollen proteins Ole e I like;; Extensin-like region	--	S	Function unknown	hypothetical protein glysoja_032905 [Glycine soja]
HL_transcript_44345	830	494	844	260	384	293	31.62	18.3	33.39	11.58	12.65	11.91	0.00444984	-1.08718	down	--	--	--	--	--	--	--	--	--	--	--	extensin-3-like [Cajanus cajan]
HL_transcript_63598	415	340	520	120	46	117	6.71	5.37	8.72	2.27	0.64	2.02	0.00386739	-1.78811	down	--	--	Molecular Function: structural constituent of cell wall (GO:0005199);; Biological Process: plant-type cell wall organization (GO:0009664);;	--	--	--	--	Extensin-like region	--	S	Function unknown	hypothetical protein glysoja_032905 [Glycine soja]
HL_transcript_55900	0	5	0	1577	35520	5596	0	0.12	0	41.01	685.26	132.43	0.00849967	2.95409	up	--	--	Molecular Function: structural constituent of cell wall (GO:0005199);; Biological Process: plant-type cell wall organization (GO:0009664);;	--	--	--	--	Pollen proteins Ole e I like;; Extensin-like region	--	S	Function unknown	hypothetical protein glysoja_032905 [Glycine soja]
HL_transcript_51898	302	214	287	65	121	123	6.01	4.15	5.92	1.52	2.09	2.6	0.000818004	-1.26495	down	--	--	Molecular Function: structural constituent of cell wall (GO:0005199);; Biological Process: plant-type cell wall organization (GO:0009664);;	--	--	--	--	Pollen proteins Ole e I like;; Extensin-like region	--	S	Function unknown	hypothetical protein glysoja_032905 [Glycine soja]
HL_transcript_1450	2365	1197	2456	311	177	620	33.26	16.44	35.82	5.1	2.16	9.26	0.00143171	-2.06043	down	--	--	Molecular Function: structural constituent of cell wall (GO:0005199);; Biological Process: plant-type cell wall organization (GO:0009664);;	--	--	--	--	Pollen proteins Ole e I like;; Extensin-like region	--	S	Function unknown	hypothetical protein glysoja_032905 [Glycine soja]
HL_transcript_54537	822	572	837	171	47	188	13.68	9.29	14.45	3.33	0.69	3.32	0.00413409	-1.98874	down	--	--	Molecular Function: structural constituent of cell wall (GO:0005199);; Biological Process: plant-type cell wall organization (GO:0009664);;	--	--	--	--	Pollen proteins Ole e I like;; Extensin-like region;; Extensin-like region	--	S	Function unknown	hypothetical protein glysoja_032905 [Glycine soja]
HL_transcript_28362	414	227	333	41	71	93	8.28	4.44	6.91	0.97	1.23	1.99	1.02208e-05	-2.06058	down	--	--	Molecular Function: structural constituent of cell wall (GO:0005199);; Biological Process: plant-type cell wall organization (GO:0009664);;	--	--	--	--	Extensin-like region	--	--	--	hypothetical protein GLYMA_10G297000 [Glycine max]
HL_transcript_30495	544	343	424	90	92	111	6.03	3.72	4.87	1.17	0.89	1.31	6.58161e-07	-1.9649	down	--	--	Molecular Function: structural constituent of cell wall (GO:0005199);; Biological Process: plant-type cell wall organization (GO:0009664);;	--	--	--	--	Pollen proteins Ole e I like;; Extensin-like region	--	S	Function unknown	hypothetical protein glysoja_032905 [Glycine soja]
HL_transcript_1226	1177	812	1526	155	179	283	16.17	10.9	21.74	2.49	2.14	4.13	9.70924e-08	-2.27924	down	--	--	Molecular Function: structural constituent of cell wall (GO:0005199);; Biological Process: plant-type cell wall organization (GO:0009664);;	--	--	--	--	Pollen proteins Ole e I like;; Extensin-like region	--	S	Function unknown	extensin-2 [Arachis duranensis]
HL_transcript_45936	163	233	204	52	67	55	2.39	3.32	3.09	0.9	0.85	0.86	8.37622e-08	-1.63305	down	--	--	Molecular Function: structural constituent of cell wall (GO:0005199);; Biological Process: plant-type cell wall organization (GO:0009664);;	--	--	--	--	Pollen proteins Ole e I like;; Extensin-like region	--	S	Function unknown	hypothetical protein glysoja_032905 [Glycine soja]
HL_transcript_14760	6174	4618	5682	700	2727	2396	259.08	188.2	247.58	34.3	98.74	107.12	0.00603627	-1.40686	down	--	--	--	--	--	--	--	Extensin-like region	--	--	--	hypothetical protein KK1_003131 [Cajanus cajan]
HL_transcript_54784	2975	2370	2280	270	618	348	75.41	58.53	59.95	8.01	13.57	9.38	3.14734e-16	-2.51992	down	[K]	Transcription	--	--	--	--	--	Leucine rich repeat;; Leucine Rich repeats (2 copies);; Leucine Rich Repeat	Leucine-rich repeat extensin-like protein 4 (Precursor) GN=LRX4 OS=Arabidopsis thaliana (Mouse-ear cress) PE=2 SV=1	S	Function unknown	PREDICTED: leucine-rich repeat extensin-like protein 3, partial [Glycine max]
HL_transcript_3990	657	255	1634	87	71	152	12.33	4.67	31.8	1.91	1.15	3.04	0.000628949	-2.49451	down	--	--	Molecular Function: structural constituent of cell wall (GO:0005199);; Biological Process: plant-type cell wall organization (GO:0009664);;	--	--	--	--	Extensin-like region	--	--	--	hypothetical protein GLYMA_10G297000 [Glycine max]
HL_transcript_31980	1650	1615	2121	133	71	225	52.78	50.26	70.43	4.97	1.97	7.66	1.31618e-09	-3.20925	down	--	--	Molecular Function: structural constituent of cell wall (GO:0005199);; Biological Process: plant-type cell wall organization (GO:0009664);;	--	--	--	--	Extensin-like region	--	--	--	hypothetical protein GLYMA_10G297000 [Glycine max]
HL_transcript_28235	802	679	587	39	221	74	32.76	26.94	24.89	1.87	7.8	3.26	1.22722e-05	-2.46541	down	--	--	Cellular Component: integral component of membrane (GO:0016021);;	--	--	--	--	Pollen proteins Ole e I like	Protein DOWNSTREAM OF FLC (Precursor) GN=DFC OS=Arabidopsis thaliana (Mouse-ear cress) PE=2 SV=1	S	Function unknown	putative pollen Ole e 1 allergen and extensin family protein precursor [Glycine max]
HL_transcript_6180	484	114	202	7	50	31	10.91	2.51	4.74	0.19	0.99	0.76	0.000329404	-2.75319	down	[K]	Transcription	Cellular Component: integral component of membrane (GO:0016021);;	--	--	--	--	Leucine rich repeat;; Leucine Rich repeats (2 copies)	Leucine-rich repeat extensin-like protein 4 (Precursor) GN=LRX4 OS=Arabidopsis thaliana (Mouse-ear cress) PE=2 SV=1	S	Function unknown	PREDICTED: leucine-rich repeat extensin-like protein 4 [Glycine max]
HL_transcript_71247	212	76	117	0	20	20	12.45	4.34	7.16	0	1.05	1.31	0.00639397	-2.58057	down	--	--	--	--	--	--	--	--	--	--	--	extensin-3-like [Cajanus cajan]
HL_transcript_17792	273	501	220	4018	1684	3230	16.68	29.61	14	286.3	88.36	210.47	8.69757e-08	3.09503	up	--	--	--	--	--	--	--	Extensin-like region	--	--	--	uncharacterized protein LOC107618889 [Arachis ipaensis]
HL_transcript_2714	197	81	167	17	24	45	3.36	1.36	2.96	0.35	0.37	0.83	0.00104508	-2.07041	down	--	--	Molecular Function: structural constituent of cell wall (GO:0005199);; Biological Process: plant-type cell wall organization (GO:0009664);;	--	--	--	--	Pollen proteins Ole e I like;; Extensin-like region	--	S	Function unknown	hypothetical protein glysoja_032905 [Glycine soja]
HL_transcript_54455	58	65	70	15	7	18	1	1.09	1.27	0.32	0.12	0.33	0.00262759	-1.90181	down	--	--	Molecular Function: structural constituent of cell wall (GO:0005199);; Biological Process: plant-type cell wall organization (GO:0009664);;	--	--	--	--	Extensin-like region;; Pollen proteins Ole e I like	--	S	Function unknown	hypothetical protein glysoja_032905 [Glycine soja]
HL_transcript_44949	558	345	423	48	14	61	15.35	9.25	12.08	1.55	0.34	1.78	1.51305e-05	-2.86305	down	--	--	Molecular Function: structural constituent of cell wall (GO:0005199);; Biological Process: plant-type cell wall organization (GO:0009664);;	--	--	--	--	Extensin-like region	--	--	--	hypothetical protein GLYMA_10G297000 [Glycine max]
HL_transcript_32890	1663	1169	1246	283	133	392	36.23	24.84	28.17	7.2	2.51	9.08	0.000755792	-1.98282	down	--	--	Molecular Function: structural constituent of cell wall (GO:0005199);; Biological Process: plant-type cell wall organization (GO:0009664);;	--	--	--	--	Extensin-like region	--	--	--	hypothetical protein GLYMA_10G297000 [Glycine max]
HL_transcript_36250	86	65	106	14	21	15	2.09	1.55	2.67	0.42	0.45	0.39	4.03476e-06	-2.14697	down	[K]	Transcription	--	--	--	--	--	Leucine rich repeat;; Leucine rich repeat;; Leucine Rich Repeat	Leucine-rich repeat extensin-like protein 3 (Precursor) GN=LRX3 OS=Arabidopsis thaliana (Mouse-ear cress) PE=1 SV=1	S	Function unknown	leucine-rich repeat extensin-like protein 4 [Vigna radiata var. radiata]
HL_transcript_56316	3143	2244	2962	705	1441	1132	102.05	70.89	99.81	26.72	40.43	39.11	3.35569e-05	-1.26401	down	--	--	--	--	--	--	--	--	--	--	--	extensin-3-like [Cajanus cajan]
HL_transcript_15573	1975	1604	1104	306	108	105	88.6	69.84	51.43	16.03	4.18	5.03	0.000105042	-2.59625	down	--	--	--	--	--	--	--	Extensin-like region	--	S	Function unknown	hypothetical protein KK1_003131 [Cajanus cajan]
HL_transcript_34652	107	67	107	18	28	30	1.54	0.95	1.6	0.32	0.35	0.47	0.000396705	-1.70416	down	--	--	Molecular Function: structural constituent of cell wall (GO:0005199);; Biological Process: plant-type cell wall organization (GO:0009664);;	--	--	--	--	Pollen proteins Ole e I like;; Extensin-like region	--	S	Function unknown	hypothetical protein glysoja_032905 [Glycine soja]
HL_transcript_1118	348	244	334	42	13	55	4.64	3.18	4.62	0.66	0.16	0.79	0.000104534	-2.55886	down	--	--	Molecular Function: structural constituent of cell wall (GO:0005199);; Biological Process: plant-type cell wall organization (GO:0009664);;	--	--	--	--	Pollen proteins Ole e I like;; Extensin-like region	--	S	Function unknown	hypothetical protein glysoja_032905 [Glycine soja]
HL_transcript_38637	156	93	87	4	6	4	4.92	2.85	2.86	0.18	0.18	0.17	6.02259e-12	-4.05022	down	--	--	--	--	--	--	--	PB1 domain;; Extensin-like region	--	S	Function unknown	PREDICTED: uncharacterized protein LOC102666247 [Glycine max]
HL_transcript_19006	4640	8068	3486	25458	39065	13543	372.82	624.67	291.34	2391.53	2690.84	1165.56	2.27421e-05	2.20754	up	--	--	Cellular Component: membrane (GO:0016020);;	--	--	--	--	Extensin-like protein repeat	--	S	Function unknown	hypothetical protein KK1_048371 [Cajanus cajan]
HL_transcript_27116	12148	6161	10639	2172	4337	3399	497.39	245.01	452.3	103.82	153.25	148.22	0.000422663	-1.43877	down	--	--	--	--	--	--	--	--	--	--	--	extensin-3-like [Cajanus cajan]
HL_transcript_39504	4253	1670	2623	71	38	99	77.23	29.6	49.42	1.52	0.61	1.91	9.33585e-17	-4.71435	down	--	--	Molecular Function: structural constituent of cell wall (GO:0005199);; Biological Process: plant-type cell wall organization (GO:0009664);;	--	--	--	--	Pollen proteins Ole e I like;; Extensin-like region	--	S	Function unknown	hypothetical protein glysoja_032905 [Glycine soja]
HL_transcript_58821	1002	1087	679	231	478	382	104.98	109.14	74.07	28.33	42.81	43.04	0.000443771	-1.24877	down	--	--	Cellular Component: integral component of membrane (GO:0016021);;	--	--	--	--	Pollen proteins Ole e I like	Protein DOWNSTREAM OF FLC (Precursor) GN=DFC OS=Arabidopsis thaliana (Mouse-ear cress) PE=2 SV=1	S	Function unknown	putative pollen Ole e 1 allergen and extensin family protein precursor [Glycine max]
HL_transcript_28779	1355	1238	691	67	13	12	43.03	38.26	22.78	2.48	0.36	0.41	1.70385e-07	-4.00535	down	[K]	Transcription	--	--	--	--	--	Leucine rich repeat;; Leucine Rich repeats (2 copies);; Leucine rich repeat N-terminal domain	Leucine-rich repeat extensin-like protein 4 (Precursor) GN=LRX4 OS=Arabidopsis thaliana (Mouse-ear cress) PE=2 SV=1	S	Function unknown	PREDICTED: leucine-rich repeat extensin-like protein 6 [Glycine max]
HL_transcript_73072	355	74	257	35	5	33	5.82	1.18	4.38	0.68	0.08	0.59	0.00740601	-2.39713	down	--	--	Molecular Function: structural constituent of cell wall (GO:0005199);; Biological Process: plant-type cell wall organization (GO:0009664);;	--	--	--	--	Pollen proteins Ole e I like;; Extensin-like region	--	S	Function unknown	hypothetical protein glysoja_032905 [Glycine soja]
HL_transcript_39685	2162	1184	2021	529	802	895	68.33	36.41	66.29	19.5	21.9	30.08	0.00710189	-1.14096	down	--	--	--	--	--	--	--	--	--	--	--	extensin-3-like [Cajanus cajan]
HL_transcript_71618	1099	251	1332	52	17	126	42.43	9.42	53.35	2.35	0.57	5.17	0.000404315	-2.93825	down	--	--	Molecular Function: structural constituent of cell wall (GO:0005199);; Biological Process: plant-type cell wall organization (GO:0009664);;	--	--	--	--	Extensin-like region	--	--	--	hypothetical protein GLYMA_10G297000 [Glycine max]
HL_transcript_33322	250	427	384	50	111	96	16.43	27.12	26.23	3.87	6.28	6.79	6.31791e-08	-1.90641	down	--	--	--	--	--	--	--	--	--	--	--	extensin-3-like [Cajanus cajan]
HL_transcript_1338	2089	848	1996	338	233	497	28.72	11.39	28.48	5.42	2.78	7.25	0.00150683	-1.89014	down	--	--	Molecular Function: structural constituent of cell wall (GO:0005199);; Biological Process: plant-type cell wall organization (GO:0009664);;	--	--	--	--	Pollen proteins Ole e I like;; Extensin-like region	--	S	Function unknown	hypothetical protein glysoja_032905 [Glycine soja]
HL_transcript_16803	279	188	265	46	138	98	14.51	9.46	14.29	2.84	6.21	5.46	0.00478993	-1.28937	down	--	--	--	--	--	--	--	--	--	--	--	extensin-3-like [Cajanus cajan]
HL_transcript_23725	187	98	74	17	47	17	9.75	4.96	4.04	1.07	2.12	0.99	0.00336125	-1.93598	down	--	--	--	--	--	--	--	Extensin-like region	--	--	--	hypothetical protein KK1_003131 [Cajanus cajan]
HL_transcript_22163	5308	4181	3717	407	925	508	98.45	75.66	71.52	8.81	14.86	10.01	3.83272e-17	-2.72701	down	[K]	Transcription	--	--	--	--	--	Leucine rich repeat;; Leucine Rich repeats (2 copies);; Leucine Rich Repeat	Leucine-rich repeat extensin-like protein 4 (Precursor) GN=LRX4 OS=Arabidopsis thaliana (Mouse-ear cress) PE=2 SV=1	S	Function unknown	PREDICTED: leucine-rich repeat extensin-like protein 3, partial [Glycine max]
HL_transcript_16503	5871	3733	2734	908	1542	311	298.11	183.76	144.2	53.87	67.46	16.89	0.0040021	-1.9016	down	--	--	--	--	--	--	--	Extensin-like region	--	--	--	--
HL_transcript_14624	63	111	208	127	716	1471	2.62	4.47	8.98	6.16	25.61	64.97	0.0062196	2.2371	up	--	--	--	--	--	--	--	Pollen proteins Ole e I like	Pollen-specific protein-like At4g18596 (Precursor) GN=At4g18596 OS=Arabidopsis thaliana (Mouse-ear cress) PE=2 SV=1	--	--	PREDICTED: extensin-like [Glycine max]
HL_transcript_34051	225	145	362	1163	4991	2847	22.55	13.94	37.75	136.36	427.31	306.47	9.66231e-11	3.35527	up	--	--	Cellular Component: membrane (GO:0016020);;	--	--	--	--	--	--	--	--	PREDICTED: extensin-3-like [Glycine max]
HL_transcript_18657	4002	8004	2844	15625	26762	8571	291.25	562.04	215.13	1328.79	1671.47	667.27	0.00391594	1.71583	up	--	--	--	--	--	--	--	Extensin-like protein repeat	--	S	Function unknown	hypothetical protein KK1_048371 [Cajanus cajan]
HL_transcript_8718	29678	14437	25022	6004	9759	10443	834.87	395.46	730.45	197.04	237.43	312.23	0.00413613	-1.27082	down	--	--	--	--	--	--	--	--	--	--	--	extensin-3-like [Cajanus cajan]
HL_transcript_3260	275	236	688	57	49	34	4.83	4.05	12.53	1.18	0.75	0.64	4.57028e-06	-2.67	down	--	--	Molecular Function: structural constituent of cell wall (GO:0005199);; Biological Process: plant-type cell wall organization (GO:0009664);;	--	--	--	--	Extensin-like region	--	--	--	hypothetical protein GLYMA_10G297000 [Glycine max]
HL_transcript_67189	544	403	705	114	182	167	17.75	12.81	23.9	4.36	5.13	5.83	5.99078e-07	-1.69518	down	--	--	--	--	--	--	--	--	--	--	--	extensin-3-like [Cajanus cajan]
HL_transcript_22429	1736	1006	1491	272	147	409	28.49	16.11	25.37	5.21	2.1	7.12	0.000538078	-2.01315	down	--	--	Molecular Function: structural constituent of cell wall (GO:0005199);; Biological Process: plant-type cell wall organization (GO:0009664);;	--	--	--	--	Pollen proteins Ole e I like;; Extensin-like region	--	S	Function unknown	hypothetical protein glysoja_032905 [Glycine soja]
HL_transcript_72899	7659	5260	5789	765	505	1423	94.33	63.29	73.95	11	5.4	18.59	4.64911e-06	-2.45625	down	--	--	Molecular Function: structural constituent of cell wall (GO:0005199);; Biological Process: plant-type cell wall organization (GO:0009664);;	--	--	--	--	Pollen proteins Ole e I like;; Extensin-like region	--	S	Function unknown	hypothetical protein glysoja_032905 [Glycine soja]
HL_transcript_8223	623	409	354	38	84	82	16.24	10.37	9.58	1.16	1.91	2.29	2.4109e-09	-2.5861	down	[K]	Transcription	--	--	--	--	--	Leucine rich repeat;; Leucine Rich repeats (2 copies);; Leucine Rich Repeat	Leucine-rich repeat extensin-like protein 4 (Precursor) GN=LRX4 OS=Arabidopsis thaliana (Mouse-ear cress) PE=2 SV=1	S	Function unknown	PREDICTED: leucine-rich repeat extensin-like protein 3, partial [Glycine max]
HL_transcript_51074	2936	3630	6105	19298	44642	16025	67.19	80.97	144.94	514.99	884.17	389.39	8.20219e-09	2.57376	up	--	--	Molecular Function: structural constituent of cell wall (GO:0005199);; Biological Process: plant-type cell wall organization (GO:0009664);;	--	--	--	--	Pollen proteins Ole e I like;; Extensin-like region	--	S	Function unknown	hypothetical protein glysoja_032905 [Glycine soja]
HL_transcript_38700	1480	635	906	251	132	323	27.36	11.45	17.37	5.43	2.12	6.35	0.00580406	-1.76103	down	--	--	Molecular Function: structural constituent of cell wall (GO:0005199);; Biological Process: plant-type cell wall organization (GO:0009664);;	--	--	--	--	Extensin-like region	--	--	--	hypothetical protein GLYMA_10G297000 [Glycine max]
HL_transcript_33747	4225	2067	3477	949	1597	1381	112.03	53.4	95.68	29.38	36.65	38.92	0.00475378	-1.19953	down	--	--	--	--	--	--	--	--	--	--	--	extensin-3-like [Cajanus cajan]
P1 vs. P6
LOB domain-containing protein (LBD)
HL_transcript_18421	2586	6753	4485	33	30	6	184.24	464.33	332.07	2.46	2.49	0.43	5.42079e-42	-7.37502	down	--	--	--	--	--	--	--	Lateral organ boundaries (LOB) domain	LOB domain-containing protein 41 GN=F16B3.18 OS=Arabidopsis thaliana (Mouse-ear cress) PE=2 SV=1	--	--	LBD domain-containing transcription factor [Glycine max]
HL_transcript_18074	1430	3588	2339	0	11	0	91.52	221.86	155.46	0	0.86	0	2.10081e-05	-5.91187	down	--	--	--	--	--	--	--	Lateral organ boundaries (LOB) domain	LOB domain-containing protein 41 GN=F16B3.18 OS=Arabidopsis thaliana (Mouse-ear cress) PE=2 SV=1	--	--	LBD domain-containing transcription factor [Glycine max]
HL_transcript_11213	186	1093	669	17	3	7	5.96	34.08	22.28	0.59	0.12	0.24	8.05815e-17	-5.82095	down	--	--	Biological Process: regulation of transcription, DNA-templated (GO:0006355);;	--	--	--	--	Lateral organ boundaries (LOB) domain;; Lateral organ boundaries (LOB) domain	LOB domain-containing protein 41 GN=F16B3.18 OS=Arabidopsis thaliana (Mouse-ear cress) PE=2 SV=1	S	Function unknown	PREDICTED: LOB domain-containing protein 41-like [Glycine max]
HL_transcript_38294	201	677	467	34	22	0	9.87	32.17	23.77	1.73	1.25	0	0.00451541	-3.61865	down	--	--	--	--	--	--	--	Lateral organ boundaries (LOB) domain	LOB domain-containing protein 41 GN=F16B3.18 OS=Arabidopsis thaliana (Mouse-ear cress) PE=2 SV=1	--	--	LBD domain-containing transcription factor [Glycine max]
HL_transcript_66388	808	3762	2438	67	46	36	50.28	226.26	157.55	4.35	3.26	2.29	2.25098e-25	-5.38852	down	--	--	Biological Process: regulation of transcription, DNA-templated (GO:0006355);;	--	--	--	--	Lateral organ boundaries (LOB) domain	LOB domain-containing protein 41 GN=F16B3.18 OS=Arabidopsis thaliana (Mouse-ear cress) PE=2 SV=1	S	Function unknown	PREDICTED: LOB domain-containing protein 41-like [Glycine max]
HL_transcript_17649	654	1318	803	358	230	323	38.54	75.16	49.16	22	15.41	18.97	2.68682e-06	-1.62722	down	--	--	--	--	--	--	--	Lateral organ boundaries (LOB) domain	LOB domain-containing protein 38 GN=F3A4.20 OS=Arabidopsis thaliana (Mouse-ear cress) PE=2 SV=1	S	Function unknown	PREDICTED: LOB domain-containing protein 37 [Vigna angularis]
HL_transcript_17311	823	4759	2564	44	18	26	46.9	262.36	151.7	2.65	1.21	1.5	1.32761e-27	-6.28657	down	--	--	Biological Process: regulation of transcription, DNA-templated (GO:0006355);;	--	--	--	--	Lateral organ boundaries (LOB) domain	LOB domain-containing protein 41 GN=F16B3.18 OS=Arabidopsis thaliana (Mouse-ear cress) PE=2 SV=1	S	Function unknown	PREDICTED: LOB domain-containing protein 41-like [Glycine max]
HL_transcript_11634	189	1392	722	18	5	10	6.39	45.64	25.27	0.64	0.23	0.34	3.64733e-17	-5.78908	down	--	--	Biological Process: regulation of transcription, DNA-templated (GO:0006355);;	--	--	--	--	Lateral organ boundaries (LOB) domain;; Lateral organ boundaries (LOB) domain	LOB domain-containing protein 41 GN=F16B3.18 OS=Arabidopsis thaliana (Mouse-ear cress) PE=2 SV=1	S	Function unknown	PREDICTED: LOB domain-containing protein 41-like [Glycine max]
HL_transcript_16536	57	700	299	36	37	34	2.89	33.87	15.54	1.88	2.1	1.73	2.86316e-05	-3.1048	down	--	--	--	--	--	--	--	Lateral organ boundaries (LOB) domain	LOB domain-containing protein 41 GN=F16B3.18 OS=Arabidopsis thaliana (Mouse-ear cress) PE=2 SV=1	S	Function unknown	LOB domain-containing protein 41 [Vigna radiata var. radiata]
HL_transcript_16815	2378	7865	5311	410	279	88	137.43	440	318.88	24.74	18.4	5.08	5.94271e-13	-4.15965	down	--	--	--	--	--	--	--	Lateral organ boundaries (LOB) domain	LOB domain-containing protein 41 GN=F16B3.18 OS=Arabidopsis thaliana (Mouse-ear cress) PE=2 SV=1	S	Function unknown	LOB domain-containing protein 41 [Vigna radiata var. radiata]
HL_transcript_54351	303	686	515	15	9	3	19.78	43.19	34.87	1.02	0.73	0.19	8.14025e-26	-5.61673	down	--	--	--	--	--	--	--	--	LOB domain-containing protein 42 GN=T26J14.8 OS=Arabidopsis thaliana (Mouse-ear cress) PE=2 SV=1	--	--	LBD domain-containing transcription factor [Glycine max]
WUSCHEL-related homeobox (WOX)
HL_transcript_36056	53	94	76	274	212	272	3.62	6.21	5.4	19.44	16.38	18.47	1.50173e-07	1.70481	up	--	--	Molecular Function: DNA binding (GO:0003677);; Cellular Component: nucleus (GO:0005634);; Cellular Component: integral component of membrane (GO:0016021);;	--	--	--	--	Homeobox domain	WUSCHEL-related homeobox 13 GN=WOX13 OS=Arabidopsis thaliana (Mouse-ear cress) PE=2 SV=1	K	Transcription	PREDICTED: WUSCHEL-related homeobox 8 [Glycine max]
HL_transcript_65993	760	392	704	82	38	100	50.62	25.25	48.73	5.75	2.91	6.7	7.27815e-12	-3.07697	down	--	--	Molecular Function: DNA binding (GO:0003677);; Cellular Component: nucleus (GO:0005634);; Cellular Component: integral component of membrane (GO:0016021);;	--	--	--	--	Homeobox domain	WUSCHEL-related homeobox 13 GN=WOX13 OS=Arabidopsis thaliana (Mouse-ear cress) PE=2 SV=1	K	Transcription	PREDICTED: WUSCHEL-related homeobox 13-like isoform X2 [Vigna angularis]
HL_transcript_18458	813	1042	936	165	106	187	56.49	69.91	67.6	12	8.36	12.97	1.31744e-23	-2.63756	down	--	--	Molecular Function: DNA binding (GO:0003677);; Cellular Component: nucleus (GO:0005634);;	--	--	--	--	Homeobox domain	WUSCHEL-related homeobox 8 GN=P0454H12.31 OS=Oryza sativa subsp. japonica (Rice) PE=2 SV=1	K	Transcription	hypothetical protein LR48_Vigan09g039100 [Vigna angularis]
HL_transcript_18316	585	387	678	97	53	122	39.47	25.22	47.53	6.86	4.09	8.22	4.47359e-11	-2.61576	down	--	--	Molecular Function: DNA binding (GO:0003677);; Cellular Component: nucleus (GO:0005634);; Cellular Component: integral component of membrane (GO:0016021);;	--	--	--	--	Homeobox domain	WUSCHEL-related homeobox 8 GN=P0454H12.31 OS=Oryza sativa subsp. japonica (Rice) PE=2 SV=1	K	Transcription	WUSCHEL-related homeobox 13 [Vigna radiata var. radiata]
HL_transcript_35093	2380	675	1082	8	3	2	212.08	57.86	100.29	0.75	0.3	0.18	1.42874e-34	-7.93747	down	--	--	Molecular Function: DNA binding (GO:0003677);; Cellular Component: nucleus (GO:0005634);;	--	--	--	--	Homeobox domain	WUSCHEL-related homeobox 4 GN=WOX4 OS=Arabidopsis thaliana (Mouse-ear cress) PE=2 SV=1	K	Transcription	uncharacterized protein LOC100781015 [Glycine max]
xyloglucan endotransglucosylase/hydrolase (XTH)
HL_transcript_36286	238	166	173	17	22	2	15.67	10.57	11.85	1.22	1.69	0.15	1.90182e-07	-3.63016	down	--	--	Molecular Function: hydrolase activity, hydrolyzing O-glycosyl compounds (GO:0004553);; Cellular Component: cell wall (GO:0005618);; Biological Process: xyloglucan metabolic process (GO:0010411);; Molecular Function: xyloglucan:xyloglucosyl transferase activity (GO:0016762);; Biological Process: cell wall biogenesis (GO:0042546);; Cellular Component: apoplast (GO:0048046);; Biological Process: ce…	K08235|4.08021e-132|rcu:8267447|K08235 xyloglucan:xyloglucosyl transferase [EC:2.4.1.207] | (RefSeq) probable xyloglucan endotransglucosylase/hydrolase protein 8	--	--	--	Glycosyl hydrolases family 16;; Xyloglucan endo-transglycosylase (XET) C-terminus;; Glycosyl hydrolases family 16	Probable xyloglucan endotransglucosylase/hydrolase protein 8 (Precursor) GN=XTH8 OS=Arabidopsis thaliana (Mouse-ear cress) PE=2 SV=2	G	Carbohydrate transport and metabolism	probable xyloglucan endotransglucosylase/hydrolase protein 8 [Hevea brasiliensis]
HL_transcript_17521	671	7146	1827	140	78	116	38.67	398.49	109.39	8.46	5.17	6.66	1.60074e-11	-4.60469	down	[G]	Carbohydrate transport and metabolism	Molecular Function: hydrolase activity, hydrolyzing O-glycosyl compounds (GO:0004553);; Cellular Component: cell wall (GO:0005618);; Biological Process: xyloglucan metabolic process (GO:0010411);; Cellular Component: integral component of membrane (GO:0016021);; Molecular Function: xyloglucan:xyloglucosyl transferase activity (GO:0016762);; Biological Process: cell wall biogenesis (GO:0042546);; …	K08235|1.5451e-167|gmx:732603|K08235 xyloglucan:xyloglucosyl transferase [EC:2.4.1.207] | (RefSeq) XET1; xyloglucan endotransglucosylase/hydrolase 2	--	--	--	Glycosyl hydrolases family 16;; Xyloglucan endo-transglycosylase (XET) C-terminus	Xyloglucan endotransglucosylase/hydrolase 2 {ECO:0000250|UniProtKB:Q38857} (Precursor) OS=Glycine max (Soybean) PE=2 SV=1	G	Carbohydrate transport and metabolism	Brassinosteroid-regulated protein BRU1 [Glycine soja]
HL_transcript_51985	820	468	246	23	36	14	47.54	26.26	14.82	1.39	2.37	0.81	1.87545e-13	-4.27843	down	[G]	Carbohydrate transport and metabolism	Molecular Function: hydrolase activity, hydrolyzing O-glycosyl compounds (GO:0004553);; Cellular Component: cell wall (GO:0005618);; Biological Process: xyloglucan metabolic process (GO:0010411);; Molecular Function: xyloglucan:xyloglucosyl transferase activity (GO:0016762);; Biological Process: cell wall biogenesis (GO:0042546);; Cellular Component: apoplast (GO:0048046);; Biological Process: ce…	K08235|0|gmx:100793686|K08235 xyloglucan:xyloglucosyl transferase [EC:2.4.1.207] | (RefSeq) xyloglucan endotransglucosylase/hydrolase protein A-like	--	--	--	Glycosyl hydrolases family 16;; Xyloglucan endo-transglycosylase (XET) C-terminus	Xyloglucan endotransglucosylase/hydrolase protein A (Precursor) GN=XTHA OS=Phaseolus angularis (Azuki bean) PE=1 SV=1	G	Carbohydrate transport and metabolism	hypothetical protein GLYMA_02G068900 [Glycine max]
HL_transcript_40835	7806	4296	3618	70	98	27	483.77	257.49	232.99	4.53	6.9	1.67	2.06985e-33	-6.17921	down	[G]	Carbohydrate transport and metabolism	Molecular Function: hydrolase activity, hydrolyzing O-glycosyl compounds (GO:0004553);; Cellular Component: cell wall (GO:0005618);; Biological Process: xyloglucan metabolic process (GO:0010411);; Molecular Function: xyloglucan:xyloglucosyl transferase activity (GO:0016762);; Biological Process: cell wall biogenesis (GO:0042546);; Cellular Component: apoplast (GO:0048046);; Biological Process: ce…	K08235|0|gmx:547479|K08235 xyloglucan:xyloglucosyl transferase [EC:2.4.1.207] | (RefSeq) 19-1-5; syringolide-induced protein 19-1-5	--	--	--	Glycosyl hydrolases family 16;; Xyloglucan endo-transglycosylase (XET) C-terminus	Probable xyloglucan endotransglucosylase/hydrolase protein 23 (Precursor) GN=F14M19.90 OS=Arabidopsis thaliana (Mouse-ear cress) PE=2 SV=1	G	Carbohydrate transport and metabolism	syringolide-induced protein 19-1-5 precursor [Glycine max]
HL_transcript_60794	399	69	121	2	3	0	22.81	3.82	7.19	0.12	0.2	0	1.13213e-11	-6.17334	down	[G]	Carbohydrate transport and metabolism	Molecular Function: hydrolase activity, hydrolyzing O-glycosyl compounds (GO:0004553);; Cellular Component: cell wall (GO:0005618);; Cellular Component: integral component of plasma membrane (GO:0005887);; Biological Process: plant-type cell wall modification involved in multidimensional cell growth (GO:0009831);; Biological Process: xyloglucan metabolic process (GO:0010411);; Molecular Function:…	K08235|0|gmx:100778993|K08235 xyloglucan:xyloglucosyl transferase [EC:2.4.1.207] | (RefSeq) probable xyloglucan endotransglucosylase/hydrolase protein 33	--	--	--	Glycosyl hydrolases family 16;; Xyloglucan endo-transglycosylase (XET) C-terminus	Probable xyloglucan endotransglucosylase/hydrolase protein 33 (Precursor) GN=XTH33 OS=Arabidopsis thaliana (Mouse-ear cress) PE=2 SV=2	G	Carbohydrate transport and metabolism	Putative xyloglucan endotransglucosylase/hydrolase protein 33 [Glycine soja]
HL_transcript_18087	6268	1920	2181	67	87	26	402.33	119.15	145.52	4.53	6.35	1.67	1.10356e-21	-5.66424	down	[G]	Carbohydrate transport and metabolism	Molecular Function: hydrolase activity, hydrolyzing O-glycosyl compounds (GO:0004553);; Cellular Component: cell wall (GO:0005618);; Biological Process: xyloglucan metabolic process (GO:0010411);; Molecular Function: xyloglucan:xyloglucosyl transferase activity (GO:0016762);; Biological Process: cell wall biogenesis (GO:0042546);; Cellular Component: apoplast (GO:0048046);; Biological Process: ce…	K08235|2.27623e-177|gmx:100801634|K08235 xyloglucan:xyloglucosyl transferase [EC:2.4.1.207] | (RefSeq) probable xyloglucan endotransglucosylase/hydrolase protein 23	--	--	--	Glycosyl hydrolases family 16;; Xyloglucan endo-transglycosylase (XET) C-terminus	Probable xyloglucan endotransglucosylase/hydrolase protein 23 (Precursor) GN=F14M19.90 OS=Arabidopsis thaliana (Mouse-ear cress) PE=2 SV=1	G	Carbohydrate transport and metabolism	PREDICTED: probable xyloglucan endotransglucosylase/hydrolase protein 23 [Glycine max]
HL_transcript_21234	554	1415	338	279	173	197	33.75	83.39	21.4	17.73	11.98	11.97	0.00114916	-1.81172	down	[G]	Carbohydrate transport and metabolism	Molecular Function: hydrolase activity, hydrolyzing O-glycosyl compounds (GO:0004553);; Cellular Component: cell wall (GO:0005618);; Biological Process: xyloglucan metabolic process (GO:0010411);; Cellular Component: integral component of membrane (GO:0016021);; Molecular Function: xyloglucan:xyloglucosyl transferase activity (GO:0016762);; Biological Process: cell wall modification (GO:0042545);…	--	--	--	--	Glycosyl hydrolases family 16;; Xyloglucan endo-transglycosylase (XET) C-terminus	Probable xyloglucan endotransglucosylase/hydrolase protein 23 (Precursor) GN=F14M19.90 OS=Arabidopsis thaliana (Mouse-ear cress) PE=2 SV=1	G	Carbohydrate transport and metabolism	PREDICTED: probable xyloglucan endotransglucosylase/hydrolase protein 23 [Glycine max]
HL_transcript_56740	1961	2274	1492	3917	3532	4842	84.88	95.56	67.08	175.81	174.23	208.58	7.05687e-05	1.03659	up	[G]	Carbohydrate transport and metabolism	Molecular Function: hydrolase activity, hydrolyzing O-glycosyl compounds (GO:0004553);; Cellular Component: cell wall (GO:0005618);; Biological Process: xyloglucan metabolic process (GO:0010411);; Molecular Function: xyloglucan:xyloglucosyl transferase activity (GO:0016762);; Biological Process: cell wall biogenesis (GO:0042546);; Cellular Component: apoplast (GO:0048046);; Biological Process: ce…	--	--	--	--	Glycosyl hydrolases family 16;; Xyloglucan endo-transglycosylase (XET) C-terminus	Xyloglucan endotransglucosylase/hydrolase 2 {ECO:0000250|UniProtKB:Q38857} (Precursor) OS=Glycine max (Soybean) PE=2 SV=1	G	Carbohydrate transport and metabolism	unknown, partial [Glycine max]
HL_transcript_17652	5508	2786	3087	90	88	47	324.59	158.91	189.02	5.56	5.96	2.77	3.10233e-41	-5.5998	down	[G]	Carbohydrate transport and metabolism	Molecular Function: hydrolase activity, hydrolyzing O-glycosyl compounds (GO:0004553);; Cellular Component: cell wall (GO:0005618);; Biological Process: xyloglucan metabolic process (GO:0010411);; Molecular Function: xyloglucan:xyloglucosyl transferase activity (GO:0016762);; Biological Process: cell wall biogenesis (GO:0042546);; Cellular Component: apoplast (GO:0048046);; Biological Process: ce…	--	--	--	--	Glycosyl hydrolases family 16;; Xyloglucan endo-transglycosylase (XET) C-terminus	Probable xyloglucan endotransglucosylase/hydrolase protein 23 (Precursor) GN=F14M19.90 OS=Arabidopsis thaliana (Mouse-ear cress) PE=2 SV=1	G	Carbohydrate transport and metabolism	uncharacterized protein LOC100785313 precursor [Glycine max]
HL_transcript_47714	27	102	41	5	4	8	0.68	2.52	1.08	0.13	0.12	0.21	7.13945e-05	-3.12244	down	[G]	Carbohydrate transport and metabolism	Molecular Function: hydrolase activity, hydrolyzing O-glycosyl compounds (GO:0004553);; Cellular Component: cell wall (GO:0005618);; Biological Process: xyloglucan metabolic process (GO:0010411);; Molecular Function: xyloglucan:xyloglucosyl transferase activity (GO:0016762);; Biological Process: cell wall biogenesis (GO:0042546);; Cellular Component: apoplast (GO:0048046);; Biological Process: ce…	K08235|1.4747e-97|gmx:100786236|K08235 xyloglucan:xyloglucosyl transferase [EC:2.4.1.207] | (RefSeq) probable xyloglucan endotransglucosylase/hydrolase protein 30	--	--	--	Glycosyl hydrolases family 16;; Xyloglucan endo-transglycosylase (XET) C-terminus;; Glycosyl hydrolases family 16	Probable xyloglucan endotransglucosylase/hydrolase protein 30 (Precursor) GN=F3C3.5 OS=Arabidopsis thaliana (Mouse-ear cress) PE=2 SV=2	G	Carbohydrate transport and metabolism	Putative xyloglucan endotransglucosylase/hydrolase protein 30 [Glycine soja]
HL_transcript_65016	1277	825	922	7	11	3	74.87	46.84	56.16	0.46	0.78	0.21	3.71574e-51	-7.02322	down	[G]	Carbohydrate transport and metabolism	Molecular Function: hydrolase activity, hydrolyzing O-glycosyl compounds (GO:0004553);; Cellular Component: cell wall (GO:0005618);; Biological Process: xyloglucan metabolic process (GO:0010411);; Molecular Function: xyloglucan:xyloglucosyl transferase activity (GO:0016762);; Biological Process: cell wall biogenesis (GO:0042546);; Cellular Component: apoplast (GO:0048046);; Biological Process: ce…	--	--	--	--	Xyloglucan endo-transglycosylase (XET) C-terminus;; Glycosyl hydrolases family 16;; Glycosyl hydrolases family 16	Probable xyloglucan endotransglucosylase/hydrolase protein 23 (Precursor) GN=F14M19.90 OS=Arabidopsis thaliana (Mouse-ear cress) PE=2 SV=1	G	Carbohydrate transport and metabolism	PREDICTED: xyloglucan endotransglucosylase/hydrolase protein 22-like [Vigna angularis]
HL_transcript_63400	1481	902	990	20	18	7	67.18	39.71	46.66	0.98	0.97	0.32	1.59319e-43	-6.13006	down	[G]	Carbohydrate transport and metabolism	Molecular Function: hydrolase activity, hydrolyzing O-glycosyl compounds (GO:0004553);; Cellular Component: cell wall (GO:0005618);; Biological Process: xyloglucan metabolic process (GO:0010411);; Molecular Function: xyloglucan:xyloglucosyl transferase activity (GO:0016762);; Biological Process: cell wall biogenesis (GO:0042546);; Cellular Component: apoplast (GO:0048046);; Biological Process: ce…	K08235|2.62539e-93|tcc:TCM_001861|K08235 xyloglucan:xyloglucosyl transferase [EC:2.4.1.207] | (RefSeq) Xyloglucan endo-transglycosylase, putative	--	--	--	Glycosyl hydrolases family 16;; Xyloglucan endo-transglycosylase (XET) C-terminus	Probable xyloglucan endotransglucosylase/hydrolase protein 23 (Precursor) GN=F14M19.90 OS=Arabidopsis thaliana (Mouse-ear cress) PE=2 SV=1	G	Carbohydrate transport and metabolism	Xyloglucan endo-transglycosylase, putative [Theobroma cacao]
HL_transcript_30156	2583	1896	1727	92	51	24	108.48	77.34	75.31	4.04	2.45	1	1.9426e-27	-5.12597	down	[G]	Carbohydrate transport and metabolism	Molecular Function: hydrolase activity, hydrolyzing O-glycosyl compounds (GO:0004553);; Cellular Component: cell wall (GO:0005618);; Biological Process: xyloglucan metabolic process (GO:0010411);; Molecular Function: xyloglucan:xyloglucosyl transferase activity (GO:0016762);; Biological Process: cell wall biogenesis (GO:0042546);; Cellular Component: apoplast (GO:0048046);; Biological Process: ce…	--	--	--	--	Glycosyl hydrolases family 16;; Xyloglucan endo-transglycosylase (XET) C-terminus	Probable xyloglucan endotransglucosylase/hydrolase protein 23 (Precursor) GN=F14M19.90 OS=Arabidopsis thaliana (Mouse-ear cress) PE=2 SV=1	G	Carbohydrate transport and metabolism	Putative xyloglucan endotransglucosylase/hydrolase protein 23 [Glycine soja]
HL_transcript_45471	144	109	105	5	7	9	15.28	11.12	11.62	0.59	0.88	1.03	2.63896e-14	-4.0153	down	[G]	Carbohydrate transport and metabolism	Molecular Function: hydrolase activity, hydrolyzing O-glycosyl compounds (GO:0004553);; Cellular Component: cell wall (GO:0005618);; Biological Process: xyloglucan metabolic process (GO:0010411);; Molecular Function: xyloglucan:xyloglucosyl transferase activity (GO:0016762);; Biological Process: cell wall biogenesis (GO:0042546);; Cellular Component: apoplast (GO:0048046);; Biological Process: ce…	K08235|5.4717e-109|vra:106754374|K08235 xyloglucan:xyloglucosyl transferase [EC:2.4.1.207] | (RefSeq) probable xyloglucan endotransglucosylase/hydrolase protein 8	--	--	--	Glycosyl hydrolases family 16	Probable xyloglucan endotransglucosylase/hydrolase protein 8 (Precursor) GN=XTH8 OS=Arabidopsis thaliana (Mouse-ear cress) PE=2 SV=2	G	Carbohydrate transport and metabolism	PREDICTED: probable xyloglucan endotransglucosylase/hydrolase protein 8 [Vigna angularis]
HL_transcript_17987	1320	123	1344	76	22	23	82.56	7.44	87.36	4.96	1.56	1.43	7.9439e-08	-4.24746	down	[G]	Carbohydrate transport and metabolism	Molecular Function: hydrolase activity, hydrolyzing O-glycosyl compounds (GO:0004553);; Cellular Component: cell wall (GO:0005618);; Biological Process: xyloglucan metabolic process (GO:0010411);; Molecular Function: xyloglucan:xyloglucosyl transferase activity (GO:0016762);; Biological Process: cell wall biogenesis (GO:0042546);; Cellular Component: apoplast (GO:0048046);; Biological Process: ce…	K08235|0|gmx:100785982|K08235 xyloglucan:xyloglucosyl transferase [EC:2.4.1.207] | (RefSeq) xyloglucan endotransglucosylase/hydrolase protein 9	--	--	--	Glycosyl hydrolases family 16;; Xyloglucan endo-transglycosylase (XET) C-terminus	Xyloglucan endotransglucosylase/hydrolase protein 9 (Precursor) GN=F4C21.14 OS=Arabidopsis thaliana (Mouse-ear cress) PE=2 SV=2	G	Carbohydrate transport and metabolism	PREDICTED: xyloglucan endotransglucosylase/hydrolase protein 9 [Glycine max]
HL_transcript_18143	6896	1982	2169	54	81	48	451.26	125.34	147.51	3.73	6.08	3.16	4.00698e-26	-5.77895	down	[G]	Carbohydrate transport and metabolism	Molecular Function: hydrolase activity, hydrolyzing O-glycosyl compounds (GO:0004553);; Cellular Component: cell wall (GO:0005618);; Biological Process: xyloglucan metabolic process (GO:0010411);; Molecular Function: xyloglucan:xyloglucosyl transferase activity (GO:0016762);; Biological Process: cell wall biogenesis (GO:0042546);; Cellular Component: apoplast (GO:0048046);; Biological Process: ce…	K08235|0|gmx:100801634|K08235 xyloglucan:xyloglucosyl transferase [EC:2.4.1.207] | (RefSeq) probable xyloglucan endotransglucosylase/hydrolase protein 23	--	--	--	Glycosyl hydrolases family 16;; Xyloglucan endo-transglycosylase (XET) C-terminus	Probable xyloglucan endotransglucosylase/hydrolase protein 23 (Precursor) GN=F14M19.90 OS=Arabidopsis thaliana (Mouse-ear cress) PE=2 SV=1	G	Carbohydrate transport and metabolism	PREDICTED: probable xyloglucan endotransglucosylase/hydrolase protein 23 [Glycine max]
HL_transcript_17999	14207	10036	9559	303	193	84	892.8	609.84	624.23	19.91	13.85	5.29	3.5174e-36	-5.76362	down	[G]	Carbohydrate transport and metabolism	Molecular Function: hydrolase activity, hydrolyzing O-glycosyl compounds (GO:0004553);; Cellular Component: cell wall (GO:0005618);; Biological Process: xyloglucan metabolic process (GO:0010411);; Molecular Function: xyloglucan:xyloglucosyl transferase activity (GO:0016762);; Biological Process: cell wall biogenesis (GO:0042546);; Cellular Component: apoplast (GO:0048046);; Biological Process: ce…	--	--	--	--	Glycosyl hydrolases family 16;; Xyloglucan endo-transglycosylase (XET) C-terminus	Probable xyloglucan endotransglucosylase/hydrolase protein 23 (Precursor) GN=F14M19.90 OS=Arabidopsis thaliana (Mouse-ear cress) PE=2 SV=1	G	Carbohydrate transport and metabolism	Putative xyloglucan endotransglucosylase/hydrolase protein 23 [Glycine soja]
HL_transcript_63132	55	356	80	17	24	21	1.4	8.69	2.1	0.45	0.7	0.53	0.000209459	-2.81209	down	[G]	Carbohydrate transport and metabolism	Molecular Function: hydrolase activity, hydrolyzing O-glycosyl compounds (GO:0004553);; Cellular Component: cell wall (GO:0005618);; Biological Process: xyloglucan metabolic process (GO:0010411);; Molecular Function: xyloglucan:xyloglucosyl transferase activity (GO:0016762);; Biological Process: cell wall biogenesis (GO:0042546);; Cellular Component: apoplast (GO:0048046);; Biological Process: ce…	K08235|3.21014e-98|gmx:100786236|K08235 xyloglucan:xyloglucosyl transferase [EC:2.4.1.207] | (RefSeq) probable xyloglucan endotransglucosylase/hydrolase protein 30	--	--	--	Glycosyl hydrolases family 16;; Xyloglucan endo-transglycosylase (XET) C-terminus;; Glycosyl hydrolases family 16	Probable xyloglucan endotransglucosylase/hydrolase protein 30 (Precursor) GN=F3C3.5 OS=Arabidopsis thaliana (Mouse-ear cress) PE=2 SV=2	G	Carbohydrate transport and metabolism	Putative xyloglucan endotransglucosylase/hydrolase protein 30 [Glycine soja]
HL_transcript_17579	270	1241	311	65	73	47	15.49	68.94	18.54	3.93	4.83	2.73	2.49211e-07	-3.17519	down	[G]	Carbohydrate transport and metabolism	Molecular Function: hydrolase activity, hydrolyzing O-glycosyl compounds (GO:0004553);; Cellular Component: cell wall (GO:0005618);; Biological Process: xyloglucan metabolic process (GO:0010411);; Molecular Function: xyloglucan:xyloglucosyl transferase activity (GO:0016762);; Biological Process: cell wall biogenesis (GO:0042546);; Cellular Component: apoplast (GO:0048046);; Biological Process: ce…	K08235|0|gmx:100786236|K08235 xyloglucan:xyloglucosyl transferase [EC:2.4.1.207] | (RefSeq) probable xyloglucan endotransglucosylase/hydrolase protein 30	--	--	--	Glycosyl hydrolases family 16;; Xyloglucan endo-transglycosylase (XET) C-terminus	Probable xyloglucan endotransglucosylase/hydrolase protein 30 (Precursor) GN=F3C3.5 OS=Arabidopsis thaliana (Mouse-ear cress) PE=2 SV=2	G	Carbohydrate transport and metabolism	PREDICTED: probable xyloglucan endotransglucosylase/hydrolase protein 30 [Glycine max]
HL_transcript_18370	311	265	242	35	25	5	21.18	17.46	17.14	2.55	2	0.39	1.0284e-08	-5.52929	down	[G]	Carbohydrate transport and metabolism	Molecular Function: hydrolase activity, hydrolyzing O-glycosyl compounds (GO:0004553);; Cellular Component: cell wall (GO:0005618);; Biological Process: xyloglucan metabolic process (GO:0010411);; Cellular Component: integral component of membrane (GO:0016021);; Molecular Function: xyloglucan:xyloglucosyl transferase activity (GO:0016762);; Biological Process: cell wall biogenesis (GO:0042546);; …	K08235|0|gmx:100499905|K08235 xyloglucan:xyloglucosyl transferase [EC:2.4.1.207] | (RefSeq) xyloglucan endotransglucosylase/hydrolase 2	--	--	--	Glycosyl hydrolases family 16;; Xyloglucan endo-transglycosylase (XET) C-terminus	Xyloglucan endotransglucosylase/hydrolase 2 {ECO:0000250|UniProtKB:Q38857} (Precursor) OS=Glycine max (Soybean) PE=2 SV=1	G	Carbohydrate transport and metabolism	PREDICTED: xyloglucan endotransglucosylase/hydrolase 2 [Glycine max]
HL_transcript_65353	31	264	74	5	4	0	13.64	102.43	33.18	2.56	1.88	0.43	1.29689e-06	-4.70888	down	--	--	Molecular Function: hydrolase activity, hydrolyzing O-glycosyl compounds (GO:0004553);; Cellular Component: cell wall (GO:0005618);; Biological Process: xyloglucan metabolic process (GO:0010411);; Cellular Component: integral component of membrane (GO:0016021);; Molecular Function: xyloglucan:xyloglucosyl transferase activity (GO:0016762);; Biological Process: cell wall biogenesis (GO:0042546);; …	K08235|2.94488e-19|gmx:100778237|K08235 xyloglucan:xyloglucosyl transferase [EC:2.4.1.207] | (RefSeq) xyloglucan endotransglucosylase/hydrolase 2	--	--	--	--	Probable xyloglucan endotransglucosylase/hydrolase protein 23 (Precursor) GN=F14M19.90 OS=Arabidopsis thaliana (Mouse-ear cress) PE=2 SV=1	G	Carbohydrate transport and metabolism	xyloglucan endotransglycosylase precursor, partial [Glycine max]
HL_transcript_68069	817	754	822	372	381	373	33.82	30.31	35.29	15.95	17.98	15.36	3.63544e-09	-1.13003	down	[G]	Carbohydrate transport and metabolism	Molecular Function: hydrolase activity, hydrolyzing O-glycosyl compounds (GO:0004553);; Cellular Component: cell wall (GO:0005618);; Biological Process: xyloglucan metabolic process (GO:0010411);; Molecular Function: xyloglucan:xyloglucosyl transferase activity (GO:0016762);; Biological Process: cell wall biogenesis (GO:0042546);; Cellular Component: apoplast (GO:0048046);; Biological Process: ce…	K08235|5.0015e-168|gmx:100819680|K08235 xyloglucan:xyloglucosyl transferase [EC:2.4.1.207] | (RefSeq) probable xyloglucan endotransglucosylase/hydrolase protein 28	--	--	--	Glycosyl hydrolases family 16;; Xyloglucan endo-transglycosylase (XET) C-terminus	Probable xyloglucan endotransglucosylase/hydrolase protein 27 (Precursor) GN=T23K3.4 OS=Arabidopsis thaliana (Mouse-ear cress) PE=2 SV=2	G	Carbohydrate transport and metabolism	probable xyloglucan endotransglucosylase/hydrolase protein 28 [Cajanus cajan]
HL_transcript_56790	897	656	865	30	28	12	40.28	28.6	40.35	1.41	1.48	0.57	1.20608e-37	-5.05509	down	[G]	Carbohydrate transport and metabolism	Molecular Function: hydrolase activity, hydrolyzing O-glycosyl compounds (GO:0004553);; Cellular Component: cell wall (GO:0005618);; Biological Process: xyloglucan metabolic process (GO:0010411);; Molecular Function: xyloglucan:xyloglucosyl transferase activity (GO:0016762);; Biological Process: cell wall biogenesis (GO:0042546);; Cellular Component: apoplast (GO:0048046);; Biological Process: ce…	--	--	--	--	Glycosyl hydrolases family 16;; Xyloglucan endo-transglycosylase (XET) C-terminus	Probable xyloglucan endotransglucosylase/hydrolase protein 23 (Precursor) GN=F14M19.90 OS=Arabidopsis thaliana (Mouse-ear cress) PE=2 SV=1	G	Carbohydrate transport and metabolism	Putative xyloglucan endotransglucosylase/hydrolase protein 23 [Glycine soja]
HL_transcript_17192	4574	4138	3016	11555	9990	12851	268.67	235.24	184.08	707.62	667.34	752.47	1.30317e-08	1.47833	up	[G]	Carbohydrate transport and metabolism	Molecular Function: hydrolase activity, hydrolyzing O-glycosyl compounds (GO:0004553);; Cellular Component: cell wall (GO:0005618);; Biological Process: xyloglucan metabolic process (GO:0010411);; Molecular Function: xyloglucan:xyloglucosyl transferase activity (GO:0016762);; Biological Process: cell wall biogenesis (GO:0042546);; Cellular Component: apoplast (GO:0048046);; Biological Process: ce…	--	--	--	--	Glycosyl hydrolases family 16;; Xyloglucan endo-transglycosylase (XET) C-terminus	Probable xyloglucan endotransglucosylase/hydrolase protein 23 (Precursor) GN=F14M19.90 OS=Arabidopsis thaliana (Mouse-ear cress) PE=2 SV=1	G	Carbohydrate transport and metabolism	Putative xyloglucan endotransglucosylase/hydrolase protein 23 [Glycine soja]
HL_transcript_57719	2321	1292	2383	348	178	124	147.08	79.17	156.96	23.06	12.87	7.84	3.65804e-12	-3.17466	down	[G]	Carbohydrate transport and metabolism	Molecular Function: hydrolase activity, hydrolyzing O-glycosyl compounds (GO:0004553);; Cellular Component: cell wall (GO:0005618);; Biological Process: xyloglucan metabolic process (GO:0010411);; Cellular Component: integral component of membrane (GO:0016021);; Molecular Function: xyloglucan:xyloglucosyl transferase activity (GO:0016762);; Biological Process: cell wall biogenesis (GO:0042546);; …	K08235|0|gmx:100811671|K08235 xyloglucan:xyloglucosyl transferase [EC:2.4.1.207] | (RefSeq) xyloglucan endotransglucosylase/hydrolase 2	--	--	--	Glycosyl hydrolases family 16;; Xyloglucan endo-transglycosylase (XET) C-terminus	Xyloglucan endotransglucosylase/hydrolase 2 {ECO:0000250|UniProtKB:Q38857} (Precursor) OS=Glycine max (Soybean) PE=2 SV=1	G	Carbohydrate transport and metabolism	PREDICTED: xyloglucan endotransglucosylase/hydrolase 2 isoform X1 [Glycine max]
HL_transcript_58420	2704	1615	1717	21	32	16	165.15	95.4	108.98	1.36	2.24	1	3.82496e-57	-6.37737	down	[G]	Carbohydrate transport and metabolism	Molecular Function: hydrolase activity, hydrolyzing O-glycosyl compounds (GO:0004553);; Cellular Component: cell wall (GO:0005618);; Biological Process: xyloglucan metabolic process (GO:0010411);; Molecular Function: xyloglucan:xyloglucosyl transferase activity (GO:0016762);; Biological Process: cell wall biogenesis (GO:0042546);; Cellular Component: apoplast (GO:0048046);; Biological Process: ce…	--	--	--	--	Glycosyl hydrolases family 16;; Xyloglucan endo-transglycosylase (XET) C-terminus	Probable xyloglucan endotransglucosylase/hydrolase protein 23 (Precursor) GN=F14M19.90 OS=Arabidopsis thaliana (Mouse-ear cress) PE=2 SV=1	G	Carbohydrate transport and metabolism	PREDICTED: xyloglucan endotransglucosylase/hydrolase protein 22 [Glycine max]
HL_transcript_41144	261	77	153	7	12	5	6.14	1.78	3.75	0.19	0.33	0.13	4.24594e-10	-4.18038	down	[G]	Carbohydrate transport and metabolism	Biological Process: carbohydrate metabolic process (GO:0005975);; Molecular Function: transferase activity (GO:0016740);; Molecular Function: hydrolase activity (GO:0016787);; Biological Process: cell wall organization or biogenesis (GO:0071554);;	K08235|2.60582e-109|gmx:100801634|K08235 xyloglucan:xyloglucosyl transferase [EC:2.4.1.207] | (RefSeq) probable xyloglucan endotransglucosylase/hydrolase protein 23	--	--	--	--	Probable xyloglucan endotransglucosylase/hydrolase protein 23 (Precursor) GN=F14M19.90 OS=Arabidopsis thaliana (Mouse-ear cress) PE=2 SV=1	G	Carbohydrate transport and metabolism	PREDICTED: probable xyloglucan endotransglucosylase/hydrolase protein 23 [Glycine max]
HL_transcript_43014	2006	2312	2364	947	746	1004	89.4	100	109.44	43.82	37.92	44.57	4.81028e-15	-1.35209	down	[G]	Carbohydrate transport and metabolism	Molecular Function: hydrolase activity, hydrolyzing O-glycosyl compounds (GO:0004553);; Cellular Component: cell wall (GO:0005618);; Biological Process: xyloglucan metabolic process (GO:0010411);; Molecular Function: xyloglucan:xyloglucosyl transferase activity (GO:0016762);; Biological Process: cell wall biogenesis (GO:0042546);; Cellular Component: apoplast (GO:0048046);; Biological Process: ce…	K08235|0|gmx:100819680|K08235 xyloglucan:xyloglucosyl transferase [EC:2.4.1.207] | (RefSeq) probable xyloglucan endotransglucosylase/hydrolase protein 28	--	--	--	Glycosyl hydrolases family 16;; Xyloglucan endo-transglycosylase (XET) C-terminus	Probable xyloglucan endotransglucosylase/hydrolase protein 28 (Precursor) OS=Arabidopsis thaliana (Mouse-ear cress) PE=2 SV=1	G	Carbohydrate transport and metabolism	PREDICTED: probable xyloglucan endotransglucosylase/hydrolase protein 28 [Glycine max]
HL_transcript_60709	2099	616	824	32	37	14	106.99	30.46	43.63	1.7	2.15	0.76	1.62276e-19	-5.26007	down	[G]	Carbohydrate transport and metabolism	Molecular Function: hydrolase activity, hydrolyzing O-glycosyl compounds (GO:0004553);; Cellular Component: cell wall (GO:0005618);; Biological Process: xyloglucan metabolic process (GO:0010411);; Molecular Function: xyloglucan:xyloglucosyl transferase activity (GO:0016762);; Biological Process: cell wall biogenesis (GO:0042546);; Cellular Component: apoplast (GO:0048046);; Biological Process: ce…	K08235|6.70956e-131|gmx:100801634|K08235 xyloglucan:xyloglucosyl transferase [EC:2.4.1.207] | (RefSeq) probable xyloglucan endotransglucosylase/hydrolase protein 23	--	--	--	Xyloglucan endo-transglycosylase (XET) C-terminus;; Glycosyl hydrolases family 16;; Glycosyl hydrolases family 16	Probable xyloglucan endotransglucosylase/hydrolase protein 23 (Precursor) GN=F14M19.90 OS=Arabidopsis thaliana (Mouse-ear cress) PE=2 SV=1	G	Carbohydrate transport and metabolism	PREDICTED: probable xyloglucan endotransglucosylase/hydrolase protein 23 [Glycine max]
HL_transcript_30528	588	288	346	15	11	7	30.67	14.56	18.75	0.84	0.66	0.41	3.07489e-24	-5.11326	down	[G]	Carbohydrate transport and metabolism	Molecular Function: hydrolase activity, hydrolyzing O-glycosyl compounds (GO:0004553);; Cellular Component: cell wall (GO:0005618);; Biological Process: xyloglucan metabolic process (GO:0010411);; Cellular Component: integral component of membrane (GO:0016021);; Molecular Function: xyloglucan:xyloglucosyl transferase activity (GO:0016762);; Biological Process: cell wall modification (GO:0042545);…	K08235|5.11616e-104|vvi:100251376|K08235 xyloglucan:xyloglucosyl transferase [EC:2.4.1.207] | (RefSeq) probable xyloglucan endotransglucosylase/hydrolase protein 23	--	--	--	Xyloglucan endo-transglycosylase (XET) C-terminus;; Glycosyl hydrolases family 16	Probable xyloglucan endotransglucosylase/hydrolase 1 (Precursor) GN=XTH1 OS=Solanum lycopersicum (Tomato) PE=2 SV=1	G	Carbohydrate transport and metabolism	hypothetical protein B456_004G030700 [Gossypium raimondii]
HL_transcript_18547	3270	4075	2482	232	183	199	236.07	283.91	186.28	17.56	15	14.36	3.37426e-50	-4.01666	down	[G]	Carbohydrate transport and metabolism	Molecular Function: hydrolase activity, hydrolyzing O-glycosyl compounds (GO:0004553);; Cellular Component: cell wall (GO:0005618);; Biological Process: xyloglucan metabolic process (GO:0010411);; Cellular Component: integral component of membrane (GO:0016021);; Molecular Function: xyloglucan:xyloglucosyl transferase activity (GO:0016762);; Biological Process: cell wall biogenesis (GO:0042546);; …	K08235|0|gmx:100499905|K08235 xyloglucan:xyloglucosyl transferase [EC:2.4.1.207] | (RefSeq) xyloglucan endotransglucosylase/hydrolase 2	--	--	--	Glycosyl hydrolases family 16;; Xyloglucan endo-transglycosylase (XET) C-terminus	Xyloglucan endotransglucosylase/hydrolase 2 {ECO:0000250|UniProtKB:Q38857} (Precursor) OS=Glycine max (Soybean) PE=2 SV=1	G	Carbohydrate transport and metabolism	PREDICTED: xyloglucan endotransglucosylase/hydrolase 2 [Glycine max]
HL_transcript_55857	269	150	151	4	1	0	6.66	3.63	3.88	0.11	0.03	0	2.81067e-17	-6.37091	down	--	--	Molecular Function: hydrolase activity, hydrolyzing O-glycosyl compounds (GO:0004553);; Cellular Component: cell wall (GO:0005618);; Biological Process: xyloglucan metabolic process (GO:0010411);; Cellular Component: integral component of membrane (GO:0016021);; Molecular Function: xyloglucan:xyloglucosyl transferase activity (GO:0016762);; Biological Process: cell wall biogenesis (GO:0042546);; …	K08235|8.57771e-74|gmx:100811671|K08235 xyloglucan:xyloglucosyl transferase [EC:2.4.1.207] | (RefSeq) xyloglucan endotransglucosylase/hydrolase 2	--	--	--	Glycosyl hydrolases family 16;; Xyloglucan endo-transglycosylase (XET) C-terminus;; Glycosyl hydrolases family 16	Xyloglucan endotransglucosylase/hydrolase 2 {ECO:0000250|UniProtKB:Q38857} (Precursor) OS=Glycine max (Soybean) PE=2 SV=1	G	Carbohydrate transport and metabolism	PREDICTED: xyloglucan endotransglucosylase/hydrolase 2 isoform X2 [Glycine max]
HL_transcript_33300	853	158	413	124	32	21	54.49	9.76	27.42	8.27	2.32	1.34	0.000283578	-2.87319	down	[G]	Carbohydrate transport and metabolism	Molecular Function: hydrolase activity, hydrolyzing O-glycosyl compounds (GO:0004553);; Cellular Component: cell wall (GO:0005618);; Biological Process: xyloglucan metabolic process (GO:0010411);; Molecular Function: xyloglucan:xyloglucosyl transferase activity (GO:0016762);; Biological Process: cell wall biogenesis (GO:0042546);; Cellular Component: apoplast (GO:0048046);; Biological Process: ce…	K08235|0|gmx:100527891|K08235 xyloglucan:xyloglucosyl transferase [EC:2.4.1.207] | (RefSeq) xyloglucan endotransglucosylase/hydrolase protein 9	--	--	--	Glycosyl hydrolases family 16;; Xyloglucan endo-transglycosylase (XET) C-terminus	Xyloglucan endotransglucosylase/hydrolase protein 9 (Precursor) GN=F4C21.14 OS=Arabidopsis thaliana (Mouse-ear cress) PE=2 SV=2	G	Carbohydrate transport and metabolism	PREDICTED: xyloglucan endotransglucosylase/hydrolase protein 9 [Glycine max]
cell division protease (FtsH)
HL_transcript_35318	80	44	166	11	8	5	2.09	1.12	4.5	0.3	0.24	0.13	1.27519e-06	-3.41265	down	[O]	Posttranslational modification, protein turnover, chaperones	Molecular Function: ATP-dependent peptidase activity (GO:0004176);; Molecular Function: metalloendopeptidase activity (GO:0004222);; Molecular Function: ATP binding (GO:0005524);; Cellular Component: mitochondrion (GO:0005739);; Biological Process: proteolysis (GO:0006508);; Molecular Function: zinc ion binding (GO:0008270);; Cellular Component: chloroplast thylakoid membrane (GO:0009535);; Cellu…	K03798|0|gmx:100798355|K03798 cell division protease FtsH [EC:3.4.24.-] | (RefSeq) ATP-dependent zinc metalloprotease FTSH 2, chloroplastic	--	[O]	Posttranslational modification, protein turnover, chaperones	Peptidase family M41;; ATPase family associated with various cellular activities (AAA);; FtsH Extracellular;; TIP49 C-terminus;; AAA domain (dynein-related subfamily);; Holliday junction DNA helicase ruvB N-terminus	ATP-dependent zinc metalloprotease FTSH 2, chloroplastic (Precursor) OS=Oryza sativa subsp. japonica (Rice) PE=3 SV=1	O	Posttranslational modification, protein turnover, chaperones	PREDICTED: ATP-dependent zinc metalloprotease FTSH 2, chloroplastic isoform X1 [Glycine max]
HL_transcript_63211	140	131	247	7	0	1	2.79	2.55	5.09	0.16	0	0.04	1.18412e-13	-5.61199	down	[O]	Posttranslational modification, protein turnover, chaperones	Molecular Function: ATP-dependent peptidase activity (GO:0004176);; Molecular Function: metalloendopeptidase activity (GO:0004222);; Molecular Function: ATP binding (GO:0005524);; Cellular Component: mitochondrion (GO:0005739);; Biological Process: proteolysis (GO:0006508);; Molecular Function: zinc ion binding (GO:0008270);; Cellular Component: chloroplast envelope (GO:0009941);; Cellular Compon…	K03798|0|gmx:100784181|K03798 cell division protease FtsH [EC:3.4.24.-] | (RefSeq) ATP-dependent zinc metalloprotease FTSH 9, chloroplastic-like	--	[O]	Posttranslational modification, protein turnover, chaperones	ATPase family associated with various cellular activities (AAA);; Peptidase family M41;; AAA domain (Cdc48 subfamily);; Holliday junction DNA helicase ruvB N-terminus;; FtsH Extracellular	ATP-dependent zinc metalloprotease FTSH 9, chloroplastic (Precursor) GN=FTSH9 OS=Arabidopsis thaliana (Mouse-ear cress) PE=2 SV=1	O	Posttranslational modification, protein turnover, chaperones	PREDICTED: ATP-dependent zinc metalloprotease FTSH 9, chloroplastic-like [Glycine max]
HL_transcript_61108	81	55	67	239	122	143	1.64	1.09	1.4	4.93	2.81	2.86	0.00708244	1.22796	up	[O]	Posttranslational modification, protein turnover, chaperones	Molecular Function: ATP-dependent peptidase activity (GO:0004176);; Molecular Function: metalloendopeptidase activity (GO:0004222);; Molecular Function: ATP binding (GO:0005524);; Cellular Component: mitochondrion (GO:0005739);; Biological Process: proteolysis (GO:0006508);; Molecular Function: zinc ion binding (GO:0008270);; Cellular Component: chloroplast envelope (GO:0009941);; Cellular Compon…	K03798|0|gmx:100784181|K03798 cell division protease FtsH [EC:3.4.24.-] | (RefSeq) ATP-dependent zinc metalloprotease FTSH 9, chloroplastic-like	--	[O]	Posttranslational modification, protein turnover, chaperones	ATPase family associated with various cellular activities (AAA);; Peptidase family M41;; AAA domain (Cdc48 subfamily);; Peptidase family M41	ATP-dependent zinc metalloprotease FTSH 9, chloroplastic (Precursor) GN=FTSH9 OS=Arabidopsis thaliana (Mouse-ear cress) PE=2 SV=1	O	Posttranslational modification, protein turnover, chaperones	PREDICTED: ATP-dependent zinc metalloprotease FTSH 9, chloroplastic-like [Glycine max]
HL_transcript_49352	100	100	110	167	260	232	1.91	1.87	2.19	3.29	5.7	4.41	0.00211093	1.03439	up	[O]	Posttranslational modification, protein turnover, chaperones	Molecular Function: ATP-dependent peptidase activity (GO:0004176);; Molecular Function: metalloendopeptidase activity (GO:0004222);; Molecular Function: ATP binding (GO:0005524);; Cellular Component: mitochondrion (GO:0005739);; Biological Process: proteolysis (GO:0006508);; Molecular Function: zinc ion binding (GO:0008270);; Cellular Component: chloroplast envelope (GO:0009941);; Cellular Compon…	K03798|0|gmx:100784181|K03798 cell division protease FtsH [EC:3.4.24.-] | (RefSeq) ATP-dependent zinc metalloprotease FTSH 9, chloroplastic-like	--	[O]	Posttranslational modification, protein turnover, chaperones	Peptidase family M41;; ATPase family associated with various cellular activities (AAA)	ATP-dependent zinc metalloprotease FTSH 9, chloroplastic (Precursor) GN=FTSH9 OS=Arabidopsis thaliana (Mouse-ear cress) PE=2 SV=1	O	Posttranslational modification, protein turnover, chaperones	PREDICTED: ATP-dependent zinc metalloprotease FTSH 9, chloroplastic-like [Glycine max]
HL_transcript_54621	104	145	235	289	370	407	1.82	2.46	4.25	5.17	7.36	7.03	0.004476	1.09422	up	[O]	Posttranslational modification, protein turnover, chaperones	Molecular Function: ATP-dependent peptidase activity (GO:0004176);; Molecular Function: metalloendopeptidase activity (GO:0004222);; Molecular Function: ATP binding (GO:0005524);; Cellular Component: mitochondrion (GO:0005739);; Biological Process: proteolysis (GO:0006508);; Biological Process: embryo development ending in seed dormancy (GO:0009793);; Cellular Component: chloroplast envelope (GO:…	K03798|0|gmx:100819005|K03798 cell division protease FtsH [EC:3.4.24.-] | (RefSeq) ATP-dependent zinc metalloprotease FTSH 12, chloroplastic	--	[O]	Posttranslational modification, protein turnover, chaperones	ATPase family associated with various cellular activities (AAA);; Peptidase family M41;; AAA domain (Cdc48 subfamily)	ATP-dependent zinc metalloprotease FTSH 12, chloroplastic (Precursor) GN=FTSH12 OS=Arabidopsis thaliana (Mouse-ear cress) PE=2 SV=2	O	Posttranslational modification, protein turnover, chaperones	PREDICTED: ATP-dependent zinc metalloprotease FTSH 12, chloroplastic [Glycine max]
cell division cycle 2-like protein (CDC2)
HL_transcript_5450	0	0	0	544	278	270	0	0	0	12	6.82	5.75	3.05285e-18	9.10339	up	[M]	Cell wall/membrane/envelope biogenesis	Molecular Function: cyclin-dependent protein serine/threonine kinase activity (GO:0004693);; Molecular Function: ATP binding (GO:0005524);; Biological Process: protein phosphorylation (GO:0006468);; Biological Process: regulation of cell cycle (GO:0051726);;	K08818|0|gmx:100788840|K08818 cell division cycle 2-like [EC:2.7.11.22] | (RefSeq) cyclin-dependent kinase G-2	--	[R]	General function prediction only	Protein kinase domain;; Protein tyrosine kinase;; Kinase-like;; RIO1 family	Cyclin-dependent kinase G-2 GN=OJ991113_30.14 OS=Oryza sativa subsp. japonica (Rice) PE=2 SV=2	T	Signal transduction mechanisms	PREDICTED: cyclin-dependent kinase G-2 [Glycine max]
HL_transcript_4118	52	180	53	418	378	317	1	3.34	1.05	8.18	8.22	5.99	0.00082142	1.87279	up	[T]	Signal transduction mechanisms	Molecular Function: cyclin-dependent protein serine/threonine kinase activity (GO:0004693);; Molecular Function: ATP binding (GO:0005524);; Biological Process: protein phosphorylation (GO:0006468);; Molecular Function: RNA polymerase II carboxy-terminal domain kinase activity (GO:0008353);; Biological Process: regulation of cell cycle (GO:0051726);;	K08818|0|gmx:100792524|K08818 cell division cycle 2-like [EC:2.7.11.22] | (RefSeq) cyclin-dependent kinase G-2-like	--	[R]	General function prediction only	Protein kinase domain;; Protein tyrosine kinase;; Kinase-like	Cyclin-dependent kinase G-2 GN=OJ991113_30.14 OS=Oryza sativa subsp. japonica (Rice) PE=2 SV=2	T	Signal transduction mechanisms	PREDICTED: cyclin-dependent kinase G-2-like isoform X2 [Glycine max]
HL_transcript_59656	77	90	81	16	30	24	1.94	2.19	2.11	0.43	0.86	0.6	0.000125402	-1.81976	down	[T]	Signal transduction mechanisms	Molecular Function: cyclin-dependent protein serine/threonine kinase activity (GO:0004693);; Molecular Function: ATP binding (GO:0005524);; Biological Process: protein phosphorylation (GO:0006468);; Molecular Function: RNA polymerase II carboxy-terminal domain kinase activity (GO:0008353);; Biological Process: regulation of cell cycle (GO:0051726);;	K08818|0|gmx:100792524|K08818 cell division cycle 2-like [EC:2.7.11.22] | (RefSeq) cyclin-dependent kinase G-2-like	--	[R]	General function prediction only	Protein kinase domain;; Protein tyrosine kinase;; Kinase-like	Cyclin-dependent kinase G-2 GN=OJ991113_30.14 OS=Oryza sativa subsp. japonica (Rice) PE=2 SV=2	T	Signal transduction mechanisms	PREDICTED: cyclin-dependent kinase G-2-like isoform X2 [Glycine max]
HL_transcript_59917	61	101	121	180	258	187	0.8	1.29	1.63	2.4	3.83	2.41	0.00635577	1.10315	up	[T]	Signal transduction mechanisms	Molecular Function: cyclin-dependent protein serine/threonine kinase activity (GO:0004693);; Molecular Function: ATP binding (GO:0005524);; Biological Process: protein phosphorylation (GO:0006468);; Molecular Function: RNA polymerase II carboxy-terminal domain kinase activity (GO:0008353);; Biological Process: regulation of cell cycle (GO:0051726);;	K08818|2.20677e-163|gmx:100792524|K08818 cell division cycle 2-like [EC:2.7.11.22] | (RefSeq) cyclin-dependent kinase G-2-like	--	[R]	General function prediction only	Protein kinase domain;; Protein tyrosine kinase	Cyclin-dependent kinase G-2 GN=OJ991113_30.14 OS=Oryza sativa subsp. japonica (Rice) PE=2 SV=2	T	Signal transduction mechanisms	PREDICTED: cyclin-dependent kinase G-2-like [Glycine max]
HL_transcript_61824	57	17	51	234	242	415	1	0.3	0.94	4.23	4.86	7.24	5.48379e-07	2.67385	up	[T]	Signal transduction mechanisms	Molecular Function: cyclin-dependent protein serine/threonine kinase activity (GO:0004693);; Molecular Function: ATP binding (GO:0005524);; Biological Process: protein phosphorylation (GO:0006468);; Molecular Function: RNA polymerase II carboxy-terminal domain kinase activity (GO:0008353);; Biological Process: regulation of cell cycle (GO:0051726);;	K08818|0|gmx:100792524|K08818 cell division cycle 2-like [EC:2.7.11.22] | (RefSeq) cyclin-dependent kinase G-2-like	--	[R]	General function prediction only	Protein kinase domain;; Protein tyrosine kinase;; Kinase-like	Cyclin-dependent kinase G-2 GN=OJ991113_30.14 OS=Oryza sativa subsp. japonica (Rice) PE=2 SV=2	T	Signal transduction mechanisms	cyclin-dependent kinase G-2 isoform X1 [Cajanus cajan]
HL_transcript_6213	137	129	262	696	601	743	3.13	2.86	6.21	16.33	15.64	16.82	2.00025e-08	1.88963	up	[M]	Cell wall/membrane/envelope biogenesis	Molecular Function: cyclin-dependent protein serine/threonine kinase activity (GO:0004693);; Molecular Function: ATP binding (GO:0005524);; Biological Process: protein phosphorylation (GO:0006468);; Biological Process: regulation of cell cycle (GO:0051726);;	K08818|0|gmx:100788840|K08818 cell division cycle 2-like [EC:2.7.11.22] | (RefSeq) cyclin-dependent kinase G-2	--	[R]	General function prediction only	Protein kinase domain;; Protein tyrosine kinase;; Kinase-like;; RIO1 family	Cyclin-dependent kinase G-2 GN=OJ991113_30.14 OS=Oryza sativa subsp. japonica (Rice) PE=2 SV=2	T	Signal transduction mechanisms	PREDICTED: cyclin-dependent kinase G-2 [Glycine max]
HL_transcript_51030	687	1402	1114	217	248	17	17.26	34.33	29.05	5.62	7.13	0.44	0.000878067	-2.55434	down	[M]	Cell wall/membrane/envelope biogenesis	Molecular Function: cyclin-dependent protein serine/threonine kinase activity (GO:0004693);; Molecular Function: ATP binding (GO:0005524);; Biological Process: protein phosphorylation (GO:0006468);; Biological Process: regulation of cell cycle (GO:0051726);;	K08818|0|gmx:100788840|K08818 cell division cycle 2-like [EC:2.7.11.22] | (RefSeq) cyclin-dependent kinase G-2	--	[R]	General function prediction only	Protein kinase domain;; Protein tyrosine kinase;; Kinase-like;; RIO1 family	Cyclin-dependent kinase G-2 GN=OJ991113_30.14 OS=Oryza sativa subsp. japonica (Rice) PE=2 SV=2	T	Signal transduction mechanisms	PREDICTED: cyclin-dependent kinase G-2 [Glycine max]
HL_transcript_62275	42	5	16	91	139	104	1.06	0.13	0.42	2.34	3.97	2.58	0.00575385	2.17084	up	[M]	Cell wall/membrane/envelope biogenesis	Molecular Function: cyclin-dependent protein serine/threonine kinase activity (GO:0004693);; Molecular Function: ATP binding (GO:0005524);; Biological Process: protein phosphorylation (GO:0006468);; Biological Process: regulation of cell cycle (GO:0051726);;	K08818|0|gmx:100788840|K08818 cell division cycle 2-like [EC:2.7.11.22] | (RefSeq) cyclin-dependent kinase G-2	--	[R]	General function prediction only	Protein kinase domain;; Protein tyrosine kinase;; Kinase-like;; RIO1 family	Cyclin-dependent kinase G-2 GN=OJ991113_30.14 OS=Oryza sativa subsp. japonica (Rice) PE=2 SV=2	T	Signal transduction mechanisms	PREDICTED: cyclin-dependent kinase G-2 [Glycine max]
HL_transcript_4018	181	153	77	548	538	598	3.42	2.82	1.52	10.63	11.62	11.2	1.41679e-06	1.93264	up	[T]	Signal transduction mechanisms	Molecular Function: cyclin-dependent protein serine/threonine kinase activity (GO:0004693);; Molecular Function: ATP binding (GO:0005524);; Biological Process: protein phosphorylation (GO:0006468);; Molecular Function: RNA polymerase II carboxy-terminal domain kinase activity (GO:0008353);; Biological Process: regulation of cell cycle (GO:0051726);;	K08818|0|gmx:100793729|K08818 cell division cycle 2-like [EC:2.7.11.22] | (RefSeq) cyclin-dependent kinase G-2-like	--	[R]	General function prediction only	Protein kinase domain;; Protein tyrosine kinase;; Kinase-like	Cyclin-dependent kinase G-2 GN=OJ991113_30.14 OS=Oryza sativa subsp. japonica (Rice) PE=2 SV=2	T	Signal transduction mechanisms	Cyclin-dependent kinase G-2 [Glycine soja]
HL_transcript_4139	189	223	227	424	452	634	3.61	4.17	4.5	8.34	9.88	12.02	3.43815e-06	1.18357	up	[T]	Signal transduction mechanisms	Molecular Function: cyclin-dependent protein serine/threonine kinase activity (GO:0004693);; Molecular Function: ATP binding (GO:0005524);; Biological Process: protein phosphorylation (GO:0006468);; Molecular Function: RNA polymerase II carboxy-terminal domain kinase activity (GO:0008353);; Biological Process: regulation of cell cycle (GO:0051726);;	K08818|0|gmx:100793729|K08818 cell division cycle 2-like [EC:2.7.11.22] | (RefSeq) cyclin-dependent kinase G-2-like	--	[R]	General function prediction only	Protein kinase domain;; Protein tyrosine kinase;; Kinase-like	Cyclin-dependent kinase G-2 GN=OJ991113_30.14 OS=Oryza sativa subsp. japonica (Rice) PE=2 SV=2	T	Signal transduction mechanisms	PREDICTED: cyclin-dependent kinase G-2-like [Glycine max]
cell division cycle 20-like protein (CDC20)
HL_transcript_35496	125	65	149	2	4	5	4.36	2.21	5.4	0.07	0.16	0.17	1.57385e-12	-4.72356	down	[R]	General function prediction only	Molecular Function: anaphase-promoting complex binding (GO:0010997);; Biological Process: regulation of catalytic activity (GO:0050790);; Molecular Function: ubiquitin-protein transferase activator activity (GO:0097027);;	K03364|0|gmx:100808928|K03364 cell division cycle 20-like protein 1, cofactor of APC complex | (RefSeq) protein FIZZY-RELATED 3-like	Ubiquitin mediated proteolysis (ko04120)	[DO]	--	WD domain, G-beta repeat;; Anaphase-promoting complex subunit 4 WD40 domain;; Eukaryotic translation initiation factor eIF2A	Protein FIZZY-RELATED 3 GN=MAC12.21 OS=Arabidopsis thaliana (Mouse-ear cress) PE=1 SV=1	S	Function unknown	WD-repeat cell cycle regulatory protein [Glycine max]
cell division cycle protein 48 homolog (CDC48)
HL_transcript_53929	78	75	96	517	318	294	2.82	2.62	3.6	19.19	13.01	10.48	2.959e-09	2.10931	up	[MDT]	Cell wall/membrane/envelope biogenesis;; Cell cycle control, cell division, chromosome partitioning;; Signal transduction mechanisms	Molecular Function: ATP binding (GO:0005524);;	K08900|0|pvu:PHAVU_005G042400g|K08900 mitochondrial chaperone BCS1 | (RefSeq) hypothetical protein	--	[O]	Posttranslational modification, protein turnover, chaperones	--	Cell division cycle protein 48 homolog GN=CDC48 OS=Glycine max (Soybean) PE=1 SV=1	O	Posttranslational modification, protein turnover, chaperones	hypothetical protein PHAVU_005G042400g [Phaseolus vulgaris]
HL_transcript_35734	14	19	3	131	138	182	0.3	0.39	0.08	2.86	3.33	3.81	2.93457e-08	3.42504	up	[O]	Posttranslational modification, protein turnover, chaperones	Molecular Function: ATP binding (GO:0005524);; Molecular Function: hydrolase activity (GO:0016787);;	K13525|0|gmx:100798680|K13525 transitional endoplasmic reticulum ATPase | (RefSeq) cell division cycle protein 48 homolog	Protein processing in endoplasmic reticulum (ko04141)	[O]	Posttranslational modification, protein turnover, chaperones	ATPase family associated with various cellular activities (AAA);; Cell division protein 48 (CDC48), N-terminal domain;; Cell division protein 48 (CDC48), domain 2;; Holliday junction DNA helicase ruvB N-terminus;; AAA domain (dynein-related subfamily);; AAA domain (Cdc48 subfamily);; ATPase family associated with various cellular activities (AAA);; Vps4 C terminal oligomerisation domain;; Hollida…	Cell division cycle protein 48 homolog GN=CDC48 OS=Glycine max (Soybean) PE=1 SV=1	O	Posttranslational modification, protein turnover, chaperones	PREDICTED: cell division cycle protein 48 homolog [Glycine max]
HL_transcript_10995	1240	1124	1354	4774	4080	5774	26.34	23.28	29.84	104.33	99.05	121.76	3.23474e-23	3.91447	up	[O]	Posttranslational modification, protein turnover, chaperones	Molecular Function: ATP binding (GO:0005524);; Molecular Function: hydrolase activity (GO:0016787);; Biological Process: cell division (GO:0051301);;	K13525|0|gmx:100798680|K13525 transitional endoplasmic reticulum ATPase | (RefSeq) cell division cycle protein 48 homolog	Protein processing in endoplasmic reticulum (ko04141)	[O]	Posttranslational modification, protein turnover, chaperones	ATPase family associated with various cellular activities (AAA);; Cell division protein 48 (CDC48), N-terminal domain;; Holliday junction DNA helicase ruvB N-terminus;; AAA ATPase domain;; Cell division protein 48 (CDC48), domain 2;; AAA domain (Cdc48 subfamily);; AAA domain (dynein-related subfamily);; AAA domain;; AAA domain;; TIP49 C-terminus;; AAA domain;; AAA domain;; RNA helicase;; Magnesiu…	Cell division cycle protein 48 homolog GN=CDC48 OS=Glycine max (Soybean) PE=1 SV=1	O	Posttranslational modification, protein turnover, chaperones	PREDICTED: cell division cycle protein 48 homolog [Glycine max]
HL_transcript_2827	35	28	78	468	450	396	0.59	0.47	1.36	8.03	8.6	6.56	2.17071e-13	3.12648	up	[O]	Posttranslational modification, protein turnover, chaperones	Molecular Function: ATP binding (GO:0005524);; Molecular Function: hydrolase activity (GO:0016787);; Biological Process: cell division (GO:0051301);;	K13525|0|gmx:100798680|K13525 transitional endoplasmic reticulum ATPase | (RefSeq) cell division cycle protein 48 homolog	Protein processing in endoplasmic reticulum (ko04141)	[O]	Posttranslational modification, protein turnover, chaperones	ATPase family associated with various cellular activities (AAA);; Cell division protein 48 (CDC48), N-terminal domain;; Holliday junction DNA helicase ruvB N-terminus;; AAA ATPase domain;; Cell division protein 48 (CDC48), domain 2;; AAA domain (Cdc48 subfamily);; AAA domain (dynein-related subfamily);; AAA domain;; AAA domain;; TIP49 C-terminus;; AAA domain;; AAA domain;; RNA helicase;; Magnesiu…	Cell division cycle protein 48 homolog GN=CDC48 OS=Glycine max (Soybean) PE=1 SV=1	O	Posttranslational modification, protein turnover, chaperones	PREDICTED: cell division cycle protein 48 homolog [Glycine max]
cell division control (CDC)
HL_transcript_6009	365	296	445	887	816	1006	8.16	6.47	10.32	20.41	20.86	22.34	2.72424e-07	1.23617	up	[O]	Posttranslational modification, protein turnover, chaperones	Molecular Function: ATP binding (GO:0005524);; Biological Process: cell division (GO:0051301);;	K14571|0|gmx:100809594|K14571 ribosome biogenesis ATPase | (RefSeq) cell division control protein 48 homolog C	Ribosome biogenesis in eukaryotes (ko03008)	[O]	Posttranslational modification, protein turnover, chaperones	ATPase family associated with various cellular activities (AAA);; Holliday junction DNA helicase ruvB N-terminus;; AAA domain (Cdc48 subfamily);; AAA ATPase domain;; AAA domain (dynein-related subfamily);; RNA helicase;; AAA domain;; TIP49 C-terminus;; AAA domain;; AAA domain;; AAA domain;; IstB-like ATP binding protein;; AAA domain;; Threonylcarbamoyl adenosine biosynthesis protein TsaE;; Magnes…	Cell division control protein 48 homolog C GN=F4P13.15 OS=Arabidopsis thaliana (Mouse-ear cress) PE=2 SV=2	O	Posttranslational modification, protein turnover, chaperones	PREDICTED: cell division control protein 48 homolog C [Glycine max]
HL_transcript_34286	84	86	82	164	203	193	1.76	1.76	1.79	3.53	4.87	4.01	0.000278592	1.09625	up	[O]	Posttranslational modification, protein turnover, chaperones	Molecular Function: ATP binding (GO:0005524);;	K14571|0|gmx:100809594|K14571 ribosome biogenesis ATPase | (RefSeq) cell division control protein 48 homolog C	Ribosome biogenesis in eukaryotes (ko03008)	[O]	Posttranslational modification, protein turnover, chaperones	ATPase family associated with various cellular activities (AAA);; Holliday junction DNA helicase ruvB N-terminus;; AAA domain (Cdc48 subfamily);; AAA domain (dynein-related subfamily);; AAA ATPase domain;; RNA helicase;; AAA domain;; TIP49 C-terminus;; AAA domain;; AAA domain;; AAA domain;; IstB-like ATP binding protein;; AAA domain;; Threonylcarbamoyl adenosine biosynthesis protein TsaE;; Magnes…	Cell division control protein 48 homolog C GN=F4P13.15 OS=Arabidopsis thaliana (Mouse-ear cress) PE=2 SV=2	O	Posttranslational modification, protein turnover, chaperones	Cell division control protein 48 like C [Glycine soja]
HL_transcript_5907	449	467	505	1009	975	1317	10.06	10.22	11.75	23.27	24.97	29.31	3.1988e-09	1.16078	up	[O]	Posttranslational modification, protein turnover, chaperones	Molecular Function: ATP binding (GO:0005524);;	K14571|0|gmx:100809594|K14571 ribosome biogenesis ATPase | (RefSeq) cell division control protein 48 homolog C	Ribosome biogenesis in eukaryotes (ko03008)	[O]	Posttranslational modification, protein turnover, chaperones	ATPase family associated with various cellular activities (AAA);; Holliday junction DNA helicase ruvB N-terminus;; AAA domain (Cdc48 subfamily);; AAA ATPase domain;; AAA domain (dynein-related subfamily);; AAA domain;; TIP49 C-terminus;; RNA helicase;; AAA domain;; AAA domain;; AAA domain;; IstB-like ATP binding protein;; AAA domain;; ATPase family associated with various cellular activities (AAA…	Cell division control protein 48 homolog C GN=F4P13.15 OS=Arabidopsis thaliana (Mouse-ear cress) PE=2 SV=2	O	Posttranslational modification, protein turnover, chaperones	PREDICTED: cell division control protein 48 homolog C [Glycine max]
HL_transcript_70494	245	187	193	483	462	554	9.27	6.85	7.55	18.87	19.89	20.8	6.59959e-06	1.19462	up	[MDT]	Cell wall/membrane/envelope biogenesis;; Cell cycle control, cell division, chromosome partitioning;; Signal transduction mechanisms	Molecular Function: ATP binding (GO:0005524);;	K08900|0|gmx:100789716|K08900 mitochondrial chaperone BCS1 | (RefSeq) probable mitochondrial chaperone BCS1-B	--	[O]	Posttranslational modification, protein turnover, chaperones	ATPase family associated with various cellular activities (AAA);; Holliday junction DNA helicase ruvB N-terminus	Cell division control protein 48 homolog B GN=CDC48B OS=Arabidopsis thaliana (Mouse-ear cress) PE=2 SV=1	O	Posttranslational modification, protein turnover, chaperones	PREDICTED: probable mitochondrial chaperone BCS1-B [Glycine max]
HL_transcript_66767	6	3	0	25	36	27	0.12	0.07	0	0.53	0.82	0.54	0.00531273	2.82994	up	[T]	Signal transduction mechanisms	Molecular Function: cyclin-dependent protein serine/threonine kinase activity (GO:0004693);; Molecular Function: ATP binding (GO:0005524);; Biological Process: protein phosphorylation (GO:0006468);; Biological Process: mitotic cell cycle (GO:0007067);; Molecular Function: RNA polymerase II carboxy-terminal domain kinase activity (GO:0008353);; Biological Process: cell division (GO:0051301);; Biol…	K02206|3.43867e-146|gmx:100782865|K02206 cyclin-dependent kinase 2 [EC:2.7.11.22] | (RefSeq) cell division control protein 2 homolog	--	[R]	General function prediction only	Protein kinase domain;; Protein tyrosine kinase	Cell division control protein 2 homolog GN=CDC2 OS=Vigna aconitifolia (Moth bean) PE=2 SV=1	T	Signal transduction mechanisms	cell division control protein 2 homolog 1 isoform X2 [Vigna radiata var. radiata]
cyclin-dependent kinase (CDK)
HL_transcript_61205	275	320	299	719	740	1052	5.53	6.28	6.24	14.87	17	21.01	9.79344e-10	1.42995	up	[T]	Signal transduction mechanisms	Molecular Function: cyclin-dependent protein serine/threonine kinase activity (GO:0004693);; Molecular Function: ATP binding (GO:0005524);; Biological Process: protein phosphorylation (GO:0006468);; Biological Process: regulation of cell cycle (GO:0051726);;	K08829|3.33147e-158|gmx:100810150|K08829 male germ cell-associated kinase [EC:2.7.11.22] | (RefSeq) cyclin-dependent kinase F-4	--	[T]	Signal transduction mechanisms	Protein kinase domain;; Protein tyrosine kinase	Serine/threonine-protein kinase MHK GN=MHK OS=Arabidopsis thaliana (Mouse-ear cress) PE=2 SV=2	T	Signal transduction mechanisms	Cyclin-dependent kinase F-4 [Glycine soja]
HL_transcript_5023	862	809	800	1504	1728	2399	18.17	16.63	17.48	32.61	41.63	50.18	6.35634e-06	1.12393	up	[T]	Signal transduction mechanisms	Molecular Function: cyclin-dependent protein serine/threonine kinase activity (GO:0004693);; Molecular Function: ATP binding (GO:0005524);; Biological Process: protein phosphorylation (GO:0006468);; Biological Process: regulation of cell cycle (GO:0051726);;	K08829|0|gmx:100810150|K08829 male germ cell-associated kinase [EC:2.7.11.22] | (RefSeq) cyclin-dependent kinase F-4	--	[T]	Signal transduction mechanisms	Protein kinase domain;; Protein tyrosine kinase	Cyclin-dependent kinase F-4 OS=Oryza sativa subsp. japonica (Rice) PE=2 SV=1	T	Signal transduction mechanisms	PREDICTED: cyclin-dependent kinase F-4 [Glycine max]
HL_transcript_30152	519	717	652	284	184	227	14.35	19.28	18.71	8.1	5.81	6.24	2.12145e-08	-1.47305	down	[T]	Signal transduction mechanisms	Molecular Function: cyclin-dependent protein serine/threonine kinase activity (GO:0004693);; Molecular Function: ATP binding (GO:0005524);; Biological Process: protein phosphorylation (GO:0006468);; Biological Process: regulation of cell cycle (GO:0051726);;	K08819|0|gmx:100793033|K08819 cyclin-dependent kinase 12/13 [EC:2.7.11.22 2.7.11.23] | (RefSeq) probable serine/threonine-protein kinase At1g54610	--	[D]	Cell cycle control, cell division, chromosome partitioning	Protein kinase domain;; Protein tyrosine kinase	Probable serine/threonine-protein kinase At1g54610 GN=At1g54610 OS=Arabidopsis thaliana (Mouse-ear cress) PE=1 SV=1	T	Signal transduction mechanisms	PREDICTED: probable serine/threonine-protein kinase At1g54610 [Glycine max]
HL_transcript_30068	91	44	93	32	27	25	6.57	3.1	7.03	2.44	2.24	1.81	0.00911655	-1.44539	down	--	--	Molecular Function: cyclin-dependent protein serine/threonine kinase activity (GO:0004693);; Molecular Function: ATP binding (GO:0005524);; Biological Process: protein phosphorylation (GO:0006468);; Biological Process: regulation of cell cycle (GO:0051726);;	K02202|2.7832e-110|vra:106774441|K02202 cyclin-dependent kinase 7 [EC:2.7.11.22 2.7.11.23] | (RefSeq) cyclin-dependent kinase D-3	Basal transcription factors (ko03022);Nucleotide excision repair (ko03420)	[DKL]	--	Protein kinase domain	Cyclin-dependent kinase D-1 GN=OJ1764_D01.12 OS=Oryza sativa subsp. japonica (Rice) PE=1 SV=1	T	Signal transduction mechanisms	cyclin-dependent kinase D-1-like isoform X2 [Cajanus cajan]
HL_transcript_52416	112	114	120	226	229	403	1.32	1.31	1.47	2.73	3.1	4.71	0.000389552	1.23656	up	--	--	Molecular Function: protein serine/threonine kinase activity (GO:0004674);; Molecular Function: ATP binding (GO:0005524);; Biological Process: protein phosphorylation (GO:0006468);;	K08829|8.11676e-63|pmum:103336781|K08829 male germ cell-associated kinase [EC:2.7.11.22] | (RefSeq) cyclin-dependent kinase F-4	--	[T]	Signal transduction mechanisms	Protein kinase domain;; Protein tyrosine kinase;; Protein kinase domain;; Protein tyrosine kinase	Cyclin-dependent kinase F-3 GN=OSJNBb0043P23.8 OS=Oryza sativa subsp. japonica (Rice) PE=2 SV=1	T	Signal transduction mechanisms	cyclin-dependent kinase F-4 [Prunus avium]
HL_transcript_65026	267	275	287	136	151	128	7.54	7.56	8.41	3.96	4.87	3.59	5.11675e-05	-1.03288	down	[O]	Posttranslational modification, protein turnover, chaperones	Molecular Function: protein serine/threonine kinase activity (GO:0004674);; Molecular Function: ATP binding (GO:0005524);; Biological Process: protein phosphorylation (GO:0006468);;	K08819|0|gmx:100786837|K08819 cyclin-dependent kinase 12/13 [EC:2.7.11.22 2.7.11.23] | (RefSeq) probable serine/threonine-protein kinase At1g54610	--	[D]	Cell cycle control, cell division, chromosome partitioning	Protein kinase domain;; Protein tyrosine kinase	Probable serine/threonine-protein kinase At1g54610 GN=At1g54610 OS=Arabidopsis thaliana (Mouse-ear cress) PE=1 SV=1	T	Signal transduction mechanisms	hypothetical protein GLYMA_03G243500 [Glycine max]
HL_transcript_5450	0	0	0	544	278	270	0	0	0	12	6.82	5.75	3.05285e-18	9.10339	up	[M]	Cell wall/membrane/envelope biogenesis	Molecular Function: cyclin-dependent protein serine/threonine kinase activity (GO:0004693);; Molecular Function: ATP binding (GO:0005524);; Biological Process: protein phosphorylation (GO:0006468);; Biological Process: regulation of cell cycle (GO:0051726);;	K08818|0|gmx:100788840|K08818 cell division cycle 2-like [EC:2.7.11.22] | (RefSeq) cyclin-dependent kinase G-2	--	[R]	General function prediction only	Protein kinase domain;; Protein tyrosine kinase;; Kinase-like;; RIO1 family	Cyclin-dependent kinase G-2 GN=OJ991113_30.14 OS=Oryza sativa subsp. japonica (Rice) PE=2 SV=2	T	Signal transduction mechanisms	PREDICTED: cyclin-dependent kinase G-2 [Glycine max]
HL_transcript_4118	52	180	53	418	378	317	1	3.34	1.05	8.18	8.22	5.99	0.00082142	1.87279	up	[T]	Signal transduction mechanisms	Molecular Function: cyclin-dependent protein serine/threonine kinase activity (GO:0004693);; Molecular Function: ATP binding (GO:0005524);; Biological Process: protein phosphorylation (GO:0006468);; Molecular Function: RNA polymerase II carboxy-terminal domain kinase activity (GO:0008353);; Biological Process: regulation of cell cycle (GO:0051726);;	K08818|0|gmx:100792524|K08818 cell division cycle 2-like [EC:2.7.11.22] | (RefSeq) cyclin-dependent kinase G-2-like	--	[R]	General function prediction only	Protein kinase domain;; Protein tyrosine kinase;; Kinase-like	Cyclin-dependent kinase G-2 GN=OJ991113_30.14 OS=Oryza sativa subsp. japonica (Rice) PE=2 SV=2	T	Signal transduction mechanisms	PREDICTED: cyclin-dependent kinase G-2-like isoform X2 [Glycine max]
HL_transcript_59656	77	90	81	16	30	24	1.94	2.19	2.11	0.43	0.86	0.6	0.000125402	-1.81976	down	[T]	Signal transduction mechanisms	Molecular Function: cyclin-dependent protein serine/threonine kinase activity (GO:0004693);; Molecular Function: ATP binding (GO:0005524);; Biological Process: protein phosphorylation (GO:0006468);; Molecular Function: RNA polymerase II carboxy-terminal domain kinase activity (GO:0008353);; Biological Process: regulation of cell cycle (GO:0051726);;	K08818|0|gmx:100792524|K08818 cell division cycle 2-like [EC:2.7.11.22] | (RefSeq) cyclin-dependent kinase G-2-like	--	[R]	General function prediction only	Protein kinase domain;; Protein tyrosine kinase;; Kinase-like	Cyclin-dependent kinase G-2 GN=OJ991113_30.14 OS=Oryza sativa subsp. japonica (Rice) PE=2 SV=2	T	Signal transduction mechanisms	PREDICTED: cyclin-dependent kinase G-2-like isoform X2 [Glycine max]
HL_transcript_6074	99	120	107	569	620	557	2.23	2.64	2.51	13.15	15.92	12.41	1.54895e-25	2.36621	up	[T]	Signal transduction mechanisms	Molecular Function: cyclin-dependent protein serine/threonine kinase activity (GO:0004693);; Molecular Function: ATP binding (GO:0005524);; Biological Process: protein phosphorylation (GO:0006468);; Biological Process: regulation of cell cycle (GO:0051726);;	K08829|0|gmx:100784474|K08829 male germ cell-associated kinase [EC:2.7.11.22] | (RefSeq) cyclin-dependent kinase F-4	--	[T]	Signal transduction mechanisms	Protein kinase domain;; Protein tyrosine kinase	Cyclin-dependent kinase F-4 OS=Oryza sativa subsp. japonica (Rice) PE=2 SV=1	T	Signal transduction mechanisms	PREDICTED: cyclin-dependent kinase F-4 isoform X2 [Glycine max]
HL_transcript_59917	61	101	121	180	258	187	0.8	1.29	1.63	2.4	3.83	2.41	0.00635577	1.10315	up	[T]	Signal transduction mechanisms	Molecular Function: cyclin-dependent protein serine/threonine kinase activity (GO:0004693);; Molecular Function: ATP binding (GO:0005524);; Biological Process: protein phosphorylation (GO:0006468);; Molecular Function: RNA polymerase II carboxy-terminal domain kinase activity (GO:0008353);; Biological Process: regulation of cell cycle (GO:0051726);;	K08818|2.20677e-163|gmx:100792524|K08818 cell division cycle 2-like [EC:2.7.11.22] | (RefSeq) cyclin-dependent kinase G-2-like	--	[R]	General function prediction only	Protein kinase domain;; Protein tyrosine kinase	Cyclin-dependent kinase G-2 GN=OJ991113_30.14 OS=Oryza sativa subsp. japonica (Rice) PE=2 SV=2	T	Signal transduction mechanisms	PREDICTED: cyclin-dependent kinase G-2-like [Glycine max]
HL_transcript_61824	57	17	51	234	242	415	1	0.3	0.94	4.23	4.86	7.24	5.48379e-07	2.67385	up	[T]	Signal transduction mechanisms	Molecular Function: cyclin-dependent protein serine/threonine kinase activity (GO:0004693);; Molecular Function: ATP binding (GO:0005524);; Biological Process: protein phosphorylation (GO:0006468);; Molecular Function: RNA polymerase II carboxy-terminal domain kinase activity (GO:0008353);; Biological Process: regulation of cell cycle (GO:0051726);;	K08818|0|gmx:100792524|K08818 cell division cycle 2-like [EC:2.7.11.22] | (RefSeq) cyclin-dependent kinase G-2-like	--	[R]	General function prediction only	Protein kinase domain;; Protein tyrosine kinase;; Kinase-like	Cyclin-dependent kinase G-2 GN=OJ991113_30.14 OS=Oryza sativa subsp. japonica (Rice) PE=2 SV=2	T	Signal transduction mechanisms	cyclin-dependent kinase G-2 isoform X1 [Cajanus cajan]
HL_transcript_36620	879	768	519	123	241	436	18.69	15.92	11.45	2.69	5.86	9.21	0.00401769	-1.47182	down	[T]	Signal transduction mechanisms	Molecular Function: cyclin-dependent protein serine/threonine kinase activity (GO:0004693);; Molecular Function: ATP binding (GO:0005524);; Biological Process: protein phosphorylation (GO:0006468);; Biological Process: regulation of cell cycle (GO:0051726);;	K08829|0|gmx:100810150|K08829 male germ cell-associated kinase [EC:2.7.11.22] | (RefSeq) cyclin-dependent kinase F-4	--	[T]	Signal transduction mechanisms	Protein kinase domain;; Protein tyrosine kinase	Cyclin-dependent kinase F-4 OS=Oryza sativa subsp. japonica (Rice) PE=2 SV=1	T	Signal transduction mechanisms	PREDICTED: cyclin-dependent kinase F-4 [Glycine max]
HL_transcript_6213	137	129	262	696	601	743	3.13	2.86	6.21	16.33	15.64	16.82	2.00025e-08	1.88963	up	[M]	Cell wall/membrane/envelope biogenesis	Molecular Function: cyclin-dependent protein serine/threonine kinase activity (GO:0004693);; Molecular Function: ATP binding (GO:0005524);; Biological Process: protein phosphorylation (GO:0006468);; Biological Process: regulation of cell cycle (GO:0051726);;	K08818|0|gmx:100788840|K08818 cell division cycle 2-like [EC:2.7.11.22] | (RefSeq) cyclin-dependent kinase G-2	--	[R]	General function prediction only	Protein kinase domain;; Protein tyrosine kinase;; Kinase-like;; RIO1 family	Cyclin-dependent kinase G-2 GN=OJ991113_30.14 OS=Oryza sativa subsp. japonica (Rice) PE=2 SV=2	T	Signal transduction mechanisms	PREDICTED: cyclin-dependent kinase G-2 [Glycine max]
HL_transcript_56167	297	425	305	619	986	835	8.15	11.35	8.67	17.52	30.87	22.75	0.000123299	1.19832	up	[T]	Signal transduction mechanisms	Molecular Function: cyclin-dependent protein serine/threonine kinase activity (GO:0004693);; Molecular Function: ATP binding (GO:0005524);; Biological Process: protein phosphorylation (GO:0006468);; Biological Process: regulation of cell cycle (GO:0051726);;	K08829|0|gmx:100810150|K08829 male germ cell-associated kinase [EC:2.7.11.22] | (RefSeq) cyclin-dependent kinase F-4	--	[T]	Signal transduction mechanisms	Protein kinase domain;; Protein tyrosine kinase	Cyclin-dependent kinase F-4 OS=Oryza sativa subsp. japonica (Rice) PE=2 SV=1	T	Signal transduction mechanisms	PREDICTED: cyclin-dependent kinase F-4 [Glycine max]
HL_transcript_51030	687	1402	1114	217	248	17	17.26	34.33	29.05	5.62	7.13	0.44	0.000878067	-2.55434	down	[M]	Cell wall/membrane/envelope biogenesis	Molecular Function: cyclin-dependent protein serine/threonine kinase activity (GO:0004693);; Molecular Function: ATP binding (GO:0005524);; Biological Process: protein phosphorylation (GO:0006468);; Biological Process: regulation of cell cycle (GO:0051726);;	K08818|0|gmx:100788840|K08818 cell division cycle 2-like [EC:2.7.11.22] | (RefSeq) cyclin-dependent kinase G-2	--	[R]	General function prediction only	Protein kinase domain;; Protein tyrosine kinase;; Kinase-like;; RIO1 family	Cyclin-dependent kinase G-2 GN=OJ991113_30.14 OS=Oryza sativa subsp. japonica (Rice) PE=2 SV=2	T	Signal transduction mechanisms	PREDICTED: cyclin-dependent kinase G-2 [Glycine max]
HL_transcript_62275	42	5	16	91	139	104	1.06	0.13	0.42	2.34	3.97	2.58	0.00575385	2.17084	up	[M]	Cell wall/membrane/envelope biogenesis	Molecular Function: cyclin-dependent protein serine/threonine kinase activity (GO:0004693);; Molecular Function: ATP binding (GO:0005524);; Biological Process: protein phosphorylation (GO:0006468);; Biological Process: regulation of cell cycle (GO:0051726);;	K08818|0|gmx:100788840|K08818 cell division cycle 2-like [EC:2.7.11.22] | (RefSeq) cyclin-dependent kinase G-2	--	[R]	General function prediction only	Protein kinase domain;; Protein tyrosine kinase;; Kinase-like;; RIO1 family	Cyclin-dependent kinase G-2 GN=OJ991113_30.14 OS=Oryza sativa subsp. japonica (Rice) PE=2 SV=2	T	Signal transduction mechanisms	PREDICTED: cyclin-dependent kinase G-2 [Glycine max]
HL_transcript_4018	181	153	77	548	538	598	3.42	2.82	1.52	10.63	11.62	11.2	1.41679e-06	1.93264	up	[T]	Signal transduction mechanisms	Molecular Function: cyclin-dependent protein serine/threonine kinase activity (GO:0004693);; Molecular Function: ATP binding (GO:0005524);; Biological Process: protein phosphorylation (GO:0006468);; Molecular Function: RNA polymerase II carboxy-terminal domain kinase activity (GO:0008353);; Biological Process: regulation of cell cycle (GO:0051726);;	K08818|0|gmx:100793729|K08818 cell division cycle 2-like [EC:2.7.11.22] | (RefSeq) cyclin-dependent kinase G-2-like	--	[R]	General function prediction only	Protein kinase domain;; Protein tyrosine kinase;; Kinase-like	Cyclin-dependent kinase G-2 GN=OJ991113_30.14 OS=Oryza sativa subsp. japonica (Rice) PE=2 SV=2	T	Signal transduction mechanisms	Cyclin-dependent kinase G-2 [Glycine soja]
HL_transcript_28537	182	219	174	92	78	62	8.54	9.99	8.47	4.5	4.16	2.89	9.62208e-05	-1.33459	down	[T]	Signal transduction mechanisms	Molecular Function: cyclin-dependent protein serine/threonine kinase activity (GO:0004693);; Molecular Function: ATP binding (GO:0005524);; Biological Process: protein phosphorylation (GO:0006468);; Biological Process: regulation of cell cycle (GO:0051726);;	K08819|0|gmx:100793033|K08819 cyclin-dependent kinase 12/13 [EC:2.7.11.22 2.7.11.23] | (RefSeq) probable serine/threonine-protein kinase At1g54610	--	[D]	Cell cycle control, cell division, chromosome partitioning	Protein kinase domain;; Protein tyrosine kinase	Probable serine/threonine-protein kinase At1g54610 GN=At1g54610 OS=Arabidopsis thaliana (Mouse-ear cress) PE=1 SV=1	T	Signal transduction mechanisms	Putative serine/threonine-protein kinase [Glycine soja]
HL_transcript_49692	16	15	30	87	102	88	0.21	0.18	0.39	1.1	1.43	1.07	1.76612e-05	2.09557	up	--	--	Biological Process: starch metabolic process (GO:0005982);; Biological Process: protein dephosphorylation (GO:0006470);; Biological Process: circadian rhythm (GO:0007623);; Molecular Function: protein tyrosine/serine/threonine phosphatase activity (GO:0008138);; Molecular Function: carbohydrate phosphatase activity (GO:0019203);;	--	--	[V]	Defense mechanisms	Dual specificity phosphatase, catalytic domain;; Cyclin-dependent kinase inhibitor 3 (CDKN3);; Glycogen recognition site of AMP-activated protein kinase	Phosphoglucan phosphatase DSP4, amyloplastic {ECO:0000250|UniProtKB:Q9FEB5} (Precursor) OS=Castanea sativa (Sweet chestnut) PE=1 SV=1	T	Signal transduction mechanisms	hypothetical protein GLYMA_20G190400 [Glycine max]
HL_transcript_4139	189	223	227	424	452	634	3.61	4.17	4.5	8.34	9.88	12.02	3.43815e-06	1.18357	up	[T]	Signal transduction mechanisms	Molecular Function: cyclin-dependent protein serine/threonine kinase activity (GO:0004693);; Molecular Function: ATP binding (GO:0005524);; Biological Process: protein phosphorylation (GO:0006468);; Molecular Function: RNA polymerase II carboxy-terminal domain kinase activity (GO:0008353);; Biological Process: regulation of cell cycle (GO:0051726);;	K08818|0|gmx:100793729|K08818 cell division cycle 2-like [EC:2.7.11.22] | (RefSeq) cyclin-dependent kinase G-2-like	--	[R]	General function prediction only	Protein kinase domain;; Protein tyrosine kinase;; Kinase-like	Cyclin-dependent kinase G-2 GN=OJ991113_30.14 OS=Oryza sativa subsp. japonica (Rice) PE=2 SV=2	T	Signal transduction mechanisms	PREDICTED: cyclin-dependent kinase G-2-like [Glycine max]
HL_transcript_66767	6	3	0	25	36	27	0.12	0.07	0	0.53	0.82	0.54	0.00531273	2.82994	up	[T]	Signal transduction mechanisms	Molecular Function: cyclin-dependent protein serine/threonine kinase activity (GO:0004693);; Molecular Function: ATP binding (GO:0005524);; Biological Process: protein phosphorylation (GO:0006468);; Biological Process: mitotic cell cycle (GO:0007067);; Molecular Function: RNA polymerase II carboxy-terminal domain kinase activity (GO:0008353);; Biological Process: cell division (GO:0051301);; Biol…	K02206|3.43867e-146|gmx:100782865|K02206 cyclin-dependent kinase 2 [EC:2.7.11.22] | (RefSeq) cell division control protein 2 homolog	--	[R]	General function prediction only	Protein kinase domain;; Protein tyrosine kinase	Cell division control protein 2 homolog GN=CDC2 OS=Vigna aconitifolia (Moth bean) PE=2 SV=1	T	Signal transduction mechanisms	cell division control protein 2 homolog 1 isoform X2 [Vigna radiata var. radiata]
expansion (EXP)
HL_transcript_22873	401	435	537	65	87	100	9.56	10.11	13.28	1.6	2.37	2.37	4.66238e-19	-2.46603	down	--	--	Cellular Component: extracellular region (GO:0005576);; Cellular Component: cell wall (GO:0005618);; Biological Process: plant-type cell wall organization (GO:0009664);; Cellular Component: membrane (GO:0016020);;	--	--	--	--	Lytic transglycolase;; Pollen allergen	Expansin-A6 (Precursor) GN=T9I4.3 OS=Arabidopsis thaliana (Mouse-ear cress) PE=2 SV=2	G	Carbohydrate transport and metabolism	PREDICTED: expansin-A4-like [Glycine max]
HL_transcript_16844	73	3109	387	3	0	2	3.76	155.03	20.68	0.16	0	0.1	3.0231e-07	-6.659	down	--	--	Cellular Component: extracellular region (GO:0005576);; Cellular Component: cell wall (GO:0005618);; Biological Process: plant-type cell wall organization (GO:0009664);; Cellular Component: membrane (GO:0016020);;	K20628|1.55888e-135|gmx:100799075|K20628 expansin | (RefSeq) expansin-A15-like	--	--	--	Pollen allergen;; Lytic transglycolase	Expansin-A15 (Precursor) GN=T17M13.26 OS=Arabidopsis thaliana (Mouse-ear cress) PE=2 SV=2	--	--	PREDICTED: expansin-A15-like [Glycine max]
HL_transcript_75142	109	82	105	21	6	0	2.76	2.03	2.76	0.56	0.2	0	0.00121884	-3.11872	down	--	--	Cellular Component: extracellular region (GO:0005576);; Cellular Component: cell wall (GO:0005618);; Biological Process: plant-type cell wall organization (GO:0009664);; Cellular Component: integral component of membrane (GO:0016021);;	--	--	--	--	Lytic transglycolase;; Pollen allergen	Expansin-A1 (Precursor) GN=F10D13_18 OS=Arabidopsis thaliana (Mouse-ear cress) PE=2 SV=1	G	Carbohydrate transport and metabolism	PREDICTED: expansin-A10-like [Glycine max]
HL_transcript_58326	730	580	553	18	12	6	40.37	31.06	31.77	1.04	0.76	0.33	1.68449e-40	-5.61995	down	--	--	Cellular Component: extracellular region (GO:0005576);; Cellular Component: cell wall (GO:0005618);; Biological Process: plant-type cell wall organization (GO:0009664);; Cellular Component: membrane (GO:0016020);;	--	--	--	--	Pollen allergen;; Lytic transglycolase	Expansin-A4 (Precursor) GN=F17A14.7 OS=Arabidopsis thaliana (Mouse-ear cress) PE=1 SV=1	G	Carbohydrate transport and metabolism	PREDICTED: expansin-A4-like isoform X1 [Glycine max]
HL_transcript_34943	36	58	45	1256	382	1313	2.5	3.84	3.25	89.57	29.58	89.37	1.36965e-18	4.2302	up	--	--	Cellular Component: extracellular region (GO:0005576);; Biological Process: sexual reproduction (GO:0019953);;	--	--	--	--	Pollen allergen;; Lytic transglycolase	Expansin-like B1 (Precursor) GN=dl4545c OS=Arabidopsis thaliana (Mouse-ear cress) PE=2 SV=2	G	Carbohydrate transport and metabolism	PREDICTED: expansin-like B1 [Glycine max]
HL_transcript_72441	554	459	823	16	11	8	27.49	22.08	42.41	0.85	0.63	0.4	1.70131e-41	-5.62765	down	--	--	Cellular Component: extracellular region (GO:0005576);; Cellular Component: cell wall (GO:0005618);; Biological Process: plant-type cell wall organization (GO:0009664);; Cellular Component: membrane (GO:0016020);;	--	--	--	--	Pollen allergen;; Lytic transglycolase	Expansin-A1 (Precursor) GN=F10D13_18 OS=Arabidopsis thaliana (Mouse-ear cress) PE=2 SV=1	G	Carbohydrate transport and metabolism	expansin 4 precursor [Glycine max]
HL_transcript_39832	117	489	240	17	4	4	6.2	25.09	13.2	0.94	0.24	0.21	2.1389e-11	-4.78802	down	--	--	Cellular Component: extracellular region (GO:0005576);; Cellular Component: cell wall (GO:0005618);; Biological Process: plant-type cell wall organization (GO:0009664);; Cellular Component: membrane (GO:0016020);;	--	--	--	--	Lytic transglycolase;; Pollen allergen	Expansin-A4 (Precursor) GN=F17A14.7 OS=Arabidopsis thaliana (Mouse-ear cress) PE=1 SV=1	G	Carbohydrate transport and metabolism	expansin-A4-like [Carica papaya]
HL_transcript_36307	855	579	517	50	88	58	30.48	20.06	19.15	1.87	3.59	2.08	4.90877e-17	-3.30868	down	--	--	Cellular Component: extracellular region (GO:0005576);; Cellular Component: plant-type cell wall (GO:0009505);; Cellular Component: plasmodesma (GO:0009506);; Cellular Component: membrane (GO:0016020);; Biological Process: sexual reproduction (GO:0019953);;	--	--	--	--	Pollen allergen	Expansin-like A2 (Precursor) GN=F22I13.170 OS=Arabidopsis thaliana (Mouse-ear cress) PE=2 SV=1	G	Carbohydrate transport and metabolism	expansin-like A2 [Cajanus cajan]
HL_transcript_18397	8836	7053	5167	298	611	307	606.92	467.94	368.89	21.43	47.71	21.07	3.73577e-24	-4.07953	down	--	--	Cellular Component: extracellular region (GO:0005576);; Cellular Component: plant-type cell wall (GO:0009505);; Cellular Component: plasmodesma (GO:0009506);; Cellular Component: membrane (GO:0016020);; Biological Process: sexual reproduction (GO:0019953);;	--	--	--	--	Pollen allergen;; Lytic transglycolase	Expansin-like A2 (Precursor) GN=F22I13.170 OS=Arabidopsis thaliana (Mouse-ear cress) PE=2 SV=1	G	Carbohydrate transport and metabolism	putative expansin-like A2 precursor [Glycine max]
extension (EXT)
HL_transcript_16215	901	662	955	12	8	96	13.62	9.77	14.98	0.19	0.15	1.44	1.99759e-08	-5.23245	down	--	--	Molecular Function: structural constituent of cell wall (GO:0005199);; Biological Process: plant-type cell wall organization (GO:0009664);;	--	--	--	--	Pollen proteins Ole e I like;; Extensin-like region	--	S	Function unknown	hypothetical protein glysoja_032905 [Glycine soja]
HL_transcript_37006	399	83	158	8	24	82	16.72	3.38	6.87	0.39	1.18	3.42	0.00639819	-2.39226	down	--	--	--	--	--	--	--	Extensin-like region	--	--	--	extensin-3-like [Cajanus cajan]
HL_transcript_69080	113	66	62	0	9	7	2.81	1.61	1.61	0	0.27	0.2	2.41812e-05	-3.62779	down	--	--	Molecular Function: structural constituent of cell wall (GO:0005199);; Biological Process: plant-type cell wall organization (GO:0009664);;	--	--	--	--	Extensin-like region	--	--	--	hypothetical protein GLYMA_10G297000 [Glycine max]
HL_transcript_75848	5585	4468	5240	130	305	883	71.63	55.98	69.7	1.72	4.48	11.24	1.76833e-09	-3.47747	down	--	--	Molecular Function: structural constituent of cell wall (GO:0005199);; Biological Process: plant-type cell wall organization (GO:0009664);;	--	--	--	--	Pollen proteins Ole e I like;; Extensin-like region	--	S	Function unknown	hypothetical protein glysoja_032905 [Glycine soja]
HL_transcript_63598	415	340	520	10	15	39	6.71	5.37	8.72	0.17	0.29	0.63	8.33401e-18	-4.2522	down	--	--	Molecular Function: structural constituent of cell wall (GO:0005199);; Biological Process: plant-type cell wall organization (GO:0009664);;	--	--	--	--	Extensin-like region	--	S	Function unknown	hypothetical protein glysoja_032905 [Glycine soja]
HL_transcript_55900	0	5	0	29998	19826	5062	0	0.12	0	688.24	505.08	112.05	3.16951e-18	10.0369	up	--	--	Molecular Function: structural constituent of cell wall (GO:0005199);; Biological Process: plant-type cell wall organization (GO:0009664);;	--	--	--	--	Pollen proteins Ole e I like;; Extensin-like region	--	S	Function unknown	hypothetical protein glysoja_032905 [Glycine soja]
HL_transcript_51898	302	214	287	17	10	50	6.01	4.15	5.92	0.35	0.25	1	9.38477e-09	-3.33055	down	--	--	Molecular Function: structural constituent of cell wall (GO:0005199);; Biological Process: plant-type cell wall organization (GO:0009664);;	--	--	--	--	Pollen proteins Ole e I like;; Extensin-like region	--	S	Function unknown	hypothetical protein glysoja_032905 [Glycine soja]
HL_transcript_37882	147	74	108	0	8	19	2.5	1.22	1.9	0	0.16	0.33	0.000300319	-3.32853	down	--	--	Molecular Function: structural constituent of cell wall (GO:0005199);; Biological Process: plant-type cell wall organization (GO:0009664);;	--	--	--	--	Extensin-like region	--	--	--	hypothetical protein GLYMA_10G297000 [Glycine max]
HL_transcript_28845	291	478	126	1231	1418	1047	8.5	13.58	3.83	37.04	47.21	30.34	8.48809e-05	1.94757	up	--	--	--	--	--	--	--	Extensin-like region	--	--	--	--
HL_transcript_33637	284	222	534	9	9	52	4.02	3.06	7.81	0.13	0.15	0.73	8.96616e-08	-3.73732	down	--	--	Molecular Function: structural constituent of cell wall (GO:0005199);; Biological Process: plant-type cell wall organization (GO:0009664);;	--	--	--	--	Pollen proteins Ole e I like;; Extensin-like region	--	S	Function unknown	hypothetical protein glysoja_032905 [Glycine soja]
HL_transcript_1450	2365	1197	2456	5	28	166	33.26	16.44	35.82	0.08	0.45	2.32	0.000128936	-4.24274	down	--	--	Molecular Function: structural constituent of cell wall (GO:0005199);; Biological Process: plant-type cell wall organization (GO:0009664);;	--	--	--	--	Pollen proteins Ole e I like;; Extensin-like region	--	S	Function unknown	hypothetical protein glysoja_032905 [Glycine soja]
HL_transcript_54537	822	572	837	8	9	11	13.68	9.29	14.45	0.15	0.18	0.19	2.57004e-56	-6.24653	down	--	--	Molecular Function: structural constituent of cell wall (GO:0005199);; Biological Process: plant-type cell wall organization (GO:0009664);;	--	--	--	--	Pollen proteins Ole e I like;; Extensin-like region;; Extensin-like region	--	S	Function unknown	hypothetical protein glysoja_032905 [Glycine soja]
HL_transcript_26238	458	226	284	8	5	24	6.48	3.12	4.17	0.13	0.09	0.34	1.38864e-14	-4.59795	down	--	--	Molecular Function: structural constituent of cell wall (GO:0005199);; Biological Process: plant-type cell wall organization (GO:0009664);;	--	--	--	--	Pollen proteins Ole e I like;; Extensin-like region	--	S	Function unknown	hypothetical protein glysoja_032905 [Glycine soja]
HL_transcript_28362	414	227	333	7	14	58	8.28	4.44	6.91	0.16	0.32	1.16	5.23934e-07	-3.50758	down	--	--	Molecular Function: structural constituent of cell wall (GO:0005199);; Biological Process: plant-type cell wall organization (GO:0009664);;	--	--	--	--	Extensin-like region	--	--	--	hypothetical protein GLYMA_10G297000 [Glycine max]
HL_transcript_30495	544	343	424	0	8	35	6.03	3.72	4.87	0	0.11	0.39	2.02096e-07	-4.55721	down	--	--	Molecular Function: structural constituent of cell wall (GO:0005199);; Biological Process: plant-type cell wall organization (GO:0009664);;	--	--	--	--	Pollen proteins Ole e I like;; Extensin-like region	--	S	Function unknown	hypothetical protein glysoja_032905 [Glycine soja]
HL_transcript_1226	1177	812	1526	16	8	66	16.17	10.9	21.74	0.23	0.13	0.91	4.15723e-16	-5.11511	down	--	--	Molecular Function: structural constituent of cell wall (GO:0005199);; Biological Process: plant-type cell wall organization (GO:0009664);;	--	--	--	--	Pollen proteins Ole e I like;; Extensin-like region	--	S	Function unknown	extensin-2 [Arachis duranensis]
HL_transcript_45936	163	233	204	2	9	19	2.39	3.32	3.09	0.04	0.16	0.28	8.81458e-12	-4.18169	down	--	--	Molecular Function: structural constituent of cell wall (GO:0005199);; Biological Process: plant-type cell wall organization (GO:0009664);;	--	--	--	--	Pollen proteins Ole e I like;; Extensin-like region	--	S	Function unknown	hypothetical protein glysoja_032905 [Glycine soja]
HL_transcript_72394	166	145	165	16	23	51	2.37	2.02	2.43	0.25	0.39	0.72	2.7691e-06	-2.39709	down	--	--	Molecular Function: structural constituent of cell wall (GO:0005199);; Biological Process: plant-type cell wall organization (GO:0009664);;	--	--	--	--	Extensin-like region	--	S	Function unknown	hypothetical protein glysoja_032905 [Glycine soja]
HL_transcript_3990	657	255	1634	6	36	18	12.33	4.67	31.8	0.13	0.79	0.35	2.80958e-12	-5.06952	down	--	--	Molecular Function: structural constituent of cell wall (GO:0005199);; Biological Process: plant-type cell wall organization (GO:0009664);;	--	--	--	--	Extensin-like region	--	--	--	hypothetical protein GLYMA_10G297000 [Glycine max]
HL_transcript_31980	1650	1615	2121	22	19	44	52.78	50.26	70.43	0.74	0.73	1.42	1.19608e-74	-5.96133	down	--	--	Molecular Function: structural constituent of cell wall (GO:0005199);; Biological Process: plant-type cell wall organization (GO:0009664);;	--	--	--	--	Extensin-like region	--	--	--	hypothetical protein GLYMA_10G297000 [Glycine max]
HL_transcript_44284	102	51	114	4	8	33	2.06	1.01	2.38	0.09	0.18	0.66	0.00293424	-2.45437	down	--	--	Molecular Function: structural constituent of cell wall (GO:0005199);; Biological Process: plant-type cell wall organization (GO:0009664);;	--	--	--	--	Extensin-like region	--	--	--	hypothetical protein GLYMA_10G297000 [Glycine max]
HL_transcript_17792	273	501	220	908	1320	3172	16.68	29.61	14	57.79	91.57	192.94	1.07109e-05	2.30472	up	--	--	--	--	--	--	--	Extensin-like region	--	--	--	uncharacterized protein LOC107618889 [Arachis ipaensis]
HL_transcript_44304	261	137	290	9	23	46	5.69	2.92	6.56	0.21	0.59	1	6.85279e-07	-3.06893	down	--	--	Molecular Function: structural constituent of cell wall (GO:0005199);; Biological Process: plant-type cell wall organization (GO:0009664);;	--	--	--	--	Pollen proteins Ole e I like;; Extensin-like region	--	S	Function unknown	hypothetical protein glysoja_032905 [Glycine soja]
HL_transcript_35147	251	130	212	17	19	43	4.09	2.08	3.58	0.29	0.35	0.7	3.96467e-08	-2.88947	down	--	--	Molecular Function: structural constituent of cell wall (GO:0005199);; Biological Process: plant-type cell wall organization (GO:0009664);;	--	--	--	--	Pollen proteins Ole e I like;; Extensin-like region	--	S	Function unknown	hypothetical protein glysoja_032905 [Glycine soja]
HL_transcript_2714	197	81	167	2	0	15	3.36	1.36	2.96	0.04	0	0.26	3.44331e-06	-4.30971	down	--	--	Molecular Function: structural constituent of cell wall (GO:0005199);; Biological Process: plant-type cell wall organization (GO:0009664);;	--	--	--	--	Pollen proteins Ole e I like;; Extensin-like region	--	S	Function unknown	hypothetical protein glysoja_032905 [Glycine soja]
HL_transcript_34636	455	219	336	25	55	59	5.91	2.78	4.53	0.34	0.82	0.77	5.99599e-09	-2.84589	down	--	--	Molecular Function: structural constituent of cell wall (GO:0005199);; Biological Process: plant-type cell wall organization (GO:0009664);;	--	--	--	--	Pollen proteins Ole e I like;; Extensin-like region	--	S	Function unknown	hypothetical protein glysoja_032905 [Glycine soja]
HL_transcript_54455	58	65	70	1	2	10	1	1.09	1.27	0.03	0.04	0.19	3.90507e-06	-3.66494	down	--	--	Molecular Function: structural constituent of cell wall (GO:0005199);; Biological Process: plant-type cell wall organization (GO:0009664);;	--	--	--	--	Extensin-like region;; Pollen proteins Ole e I like	--	S	Function unknown	hypothetical protein glysoja_032905 [Glycine soja]
HL_transcript_44949	558	345	423	9	4	0	15.35	9.25	12.08	0.26	0.13	0	6.13868e-26	-6.4086	down	--	--	Molecular Function: structural constituent of cell wall (GO:0005199);; Biological Process: plant-type cell wall organization (GO:0009664);;	--	--	--	--	Extensin-like region	--	--	--	hypothetical protein GLYMA_10G297000 [Glycine max]
HL_transcript_32890	1663	1169	1246	15	13	65	36.23	24.84	28.17	0.35	0.33	1.41	9.85072e-22	-5.33826	down	--	--	Molecular Function: structural constituent of cell wall (GO:0005199);; Biological Process: plant-type cell wall organization (GO:0009664);;	--	--	--	--	Extensin-like region	--	--	--	hypothetical protein GLYMA_10G297000 [Glycine max]
HL_transcript_22200	261	139	150	0	5	23	5.02	2.62	3	0	0.13	0.44	1.67636e-05	-3.9561	down	--	--	Molecular Function: structural constituent of cell wall (GO:0005199);; Biological Process: plant-type cell wall organization (GO:0009664);;	--	--	--	--	Extensin-like region	--	--	--	hypothetical protein GLYMA_10G297000 [Glycine max]
HL_transcript_24648	81	49	110	11	8	16	1.27	0.76	1.78	0.18	0.16	0.25	4.40839e-06	-2.72044	down	--	--	Molecular Function: structural constituent of cell wall (GO:0005199);; Biological Process: plant-type cell wall organization (GO:0009664);;	--	--	--	--	Extensin-like region	--	S	Function unknown	hypothetical protein glysoja_032905 [Glycine soja]
HL_transcript_15573	1975	1604	1104	290	467	566	88.6	69.84	51.43	13.54	23.91	25.3	1.04394e-06	-1.8604	down	--	--	--	--	--	--	--	Extensin-like region	--	S	Function unknown	hypothetical protein KK1_003131 [Cajanus cajan]
HL_transcript_51640	140	108	206	9	3	22	1.83	1.38	2.79	0.13	0.05	0.28	4.13277e-08	-3.61538	down	--	--	Molecular Function: structural constituent of cell wall (GO:0005199);; Biological Process: plant-type cell wall organization (GO:0009664);;	--	--	--	--	Pollen proteins Ole e I like;; Extensin-like region	--	S	Function unknown	hypothetical protein glysoja_032905 [Glycine soja]
HL_transcript_34652	107	67	107	0	0	12	1.54	0.95	1.6	0	0	0.18	0.000300987	-3.95656	down	--	--	Molecular Function: structural constituent of cell wall (GO:0005199);; Biological Process: plant-type cell wall organization (GO:0009664);;	--	--	--	--	Pollen proteins Ole e I like;; Extensin-like region	--	S	Function unknown	hypothetical protein glysoja_032905 [Glycine soja]
HL_transcript_30292	63	28	52	0	2	7	1.29	0.56	1.11	0	0.06	0.15	0.000159225	-3.62257	down	--	--	--	--	--	--	--	Extensin-like region	--	--	--	hypothetical protein glysoja_032904, partial [Glycine soja]
HL_transcript_23789	562	433	711	38	53	186	8.67	6.53	11.38	0.61	0.95	2.85	1.09731e-05	-2.5929	down	--	--	Molecular Function: structural constituent of cell wall (GO:0005199);; Biological Process: plant-type cell wall organization (GO:0009664);;	--	--	--	--	Pollen proteins Ole e I like;; Extensin-like region	--	S	Function unknown	hypothetical protein glysoja_032905 [Glycine soja]
HL_transcript_44800	1243	555	1380	42	24	183	19.48	8.5	22.43	0.69	0.44	2.85	2.05698e-07	-3.56284	down	--	--	Molecular Function: structural constituent of cell wall (GO:0005199);; Biological Process: plant-type cell wall organization (GO:0009664);;	--	--	--	--	Pollen proteins Ole e I like;; Extensin-like region	--	S	Function unknown	hypothetical protein glysoja_032905 [Glycine soja]
HL_transcript_67888	91	23	50	1	0	4	1.95	0.48	1.11	0.03	0	0.09	6.8333e-06	-4.48135	down	--	--	Molecular Function: structural constituent of cell wall (GO:0005199);; Biological Process: plant-type cell wall organization (GO:0009664);;	--	--	--	--	Pollen proteins Ole e I like;; Extensin-like region	--	S	Function unknown	hypothetical protein glysoja_032905 [Glycine soja]
HL_transcript_47401	103	26	97	2	4	13	1.77	0.45	1.72	0.05	0.09	0.22	0.000120624	-3.33697	down	--	--	Molecular Function: structural constituent of cell wall (GO:0005199);; Biological Process: plant-type cell wall organization (GO:0009664);;	--	--	--	--	Pollen proteins Ole e I like;; Extensin-like region	--	S	Function unknown	hypothetical protein glysoja_032905 [Glycine soja]
HL_transcript_1118	348	244	334	6	3	16	4.64	3.18	4.62	0.09	0.05	0.22	6.74677e-22	-5.10268	down	--	--	Molecular Function: structural constituent of cell wall (GO:0005199);; Biological Process: plant-type cell wall organization (GO:0009664);;	--	--	--	--	Pollen proteins Ole e I like;; Extensin-like region	--	S	Function unknown	hypothetical protein glysoja_032905 [Glycine soja]
HL_transcript_59805	38	20	59	3	0	9	1.02	0.54	1.65	0.08	0	0.26	0.00452476	-2.94404	down	--	--	Molecular Function: structural constituent of cell wall (GO:0005199);; Biological Process: plant-type cell wall organization (GO:0009664);;	--	--	--	--	Extensin-like region;; Pollen proteins Ole e I like;; Extensin-like region	--	--	--	hypothetical protein glysoja_032905 [Glycine soja]
HL_transcript_37101	101	67	153	0	0	18	2.68	1.73	4.23	0	0	0.5	0.00309774	-3.50956	down	--	--	Molecular Function: structural constituent of cell wall (GO:0005199);; Biological Process: plant-type cell wall organization (GO:0009664);;	--	--	--	--	Extensin-like region	--	--	--	hypothetical protein GLYMA_10G297000 [Glycine max]
HL_transcript_38637	156	93	87	3	0	6	4.92	2.85	2.86	0.1	0	0.21	5.84301e-11	-4.93565	down	--	--	--	--	--	--	--	PB1 domain;; Extensin-like region	--	S	Function unknown	PREDICTED: uncharacterized protein LOC102666247 [Glycine max]
HL_transcript_41697	150	108	154	13	15	26	2.37	1.67	2.53	0.22	0.29	0.41	2.87043e-10	-2.91752	down	--	--	Molecular Function: structural constituent of cell wall (GO:0005199);; Biological Process: plant-type cell wall organization (GO:0009664);;	--	--	--	--	Pollen proteins Ole e I like;; Extensin-like region	--	S	Function unknown	hypothetical protein glysoja_032905 [Glycine soja]
HL_transcript_66734	42	44	37	5	1	12	0.69	0.69	0.63	0.09	0.04	0.2	0.00202339	-2.62306	down	--	--	Molecular Function: structural constituent of cell wall (GO:0005199);; Biological Process: plant-type cell wall organization (GO:0009664);;	--	--	--	--	Pollen proteins Ole e I like;; Extensin-like region	--	S	Function unknown	hypothetical protein glysoja_032905 [Glycine soja]
HL_transcript_57796	6581	4054	7261	797	1452	3272	152.19	91.39	174.23	18.99	38.39	75.18	0.000916976	-1.7174	down	--	--	--	--	--	--	--	Extensin-like region	--	--	--	extensin-3-like [Cajanus cajan]
HL_transcript_37676	100	66	91	0	20	8	5.77	3.68	5.44	0	1.31	0.51	0.00316323	-2.87732	down	--	--	Molecular Function: structural constituent of cell wall (GO:0005199);; Biological Process: plant-type cell wall organization (GO:0009664);;	--	--	--	--	Extensin-like region	--	--	--	hypothetical protein GLYMA_10G297000 [Glycine max]
HL_transcript_29307	394	146	306	8	15	32	6.58	2.38	5.32	0.15	0.3	0.53	2.4523e-10	-3.8502	down	--	--	Molecular Function: structural constituent of cell wall (GO:0005199);; Biological Process: plant-type cell wall organization (GO:0009664);;	--	--	--	--	Extensin-like region	--	--	--	hypothetical protein GLYMA_10G297000 [Glycine max]
HL_transcript_4584	128	31	87	4	4	17	2.5	0.61	1.78	0.08	0.09	0.34	0.000197521	-3.12429	down	--	--	Molecular Function: structural constituent of cell wall (GO:0005199);; Biological Process: plant-type cell wall organization (GO:0009664);;	--	--	--	--	Extensin-like region;; Extensin-like region	--	--	--	hypothetical protein GLYMA_10G297000 [Glycine max]
HL_transcript_51311	408	244	412	11	10	46	5.92	3.46	6.22	0.17	0.17	0.68	1.15131e-10	-3.89794	down	--	--	Molecular Function: structural constituent of cell wall (GO:0005199);; Biological Process: plant-type cell wall organization (GO:0009664);;	--	--	--	--	Pollen proteins Ole e I like;; Extensin-like region	--	S	Function unknown	hypothetical protein glysoja_032905 [Glycine soja]
HL_transcript_40131	483	382	437	11	55	177	10.58	8.15	9.93	0.27	1.38	3.86	0.00261488	-2.34209	down	--	--	Molecular Function: structural constituent of cell wall (GO:0005199);; Biological Process: plant-type cell wall organization (GO:0009664);;	--	--	--	--	Extensin-like region	--	--	--	hypothetical protein GLYMA_10G297000 [Glycine max]
HL_transcript_39504	4253	1670	2623	17	7	39	77.23	29.6	49.42	0.33	0.15	0.72	1.92065e-35	-6.90906	down	--	--	Molecular Function: structural constituent of cell wall (GO:0005199);; Biological Process: plant-type cell wall organization (GO:0009664);;	--	--	--	--	Pollen proteins Ole e I like;; Extensin-like region	--	S	Function unknown	hypothetical protein glysoja_032905 [Glycine soja]
HL_transcript_66038	1062	537	1110	83	223	172	33.69	16.59	36.55	2.73	8.07	5.42	2.04549e-07	-2.48249	down	--	--	--	--	--	--	--	Extensin-like region	--	--	--	hypothetical protein KK1_003131 [Cajanus cajan]
HL_transcript_73072	355	74	257	2	7	3	5.82	1.18	4.38	0.04	0.13	0.05	4.59926e-13	-5.47135	down	--	--	Molecular Function: structural constituent of cell wall (GO:0005199);; Biological Process: plant-type cell wall organization (GO:0009664);;	--	--	--	--	Pollen proteins Ole e I like;; Extensin-like region	--	S	Function unknown	hypothetical protein glysoja_032905 [Glycine soja]
HL_transcript_34912	170	94	113	24	19	46	2.6	1.41	1.8	0.39	0.34	0.7	0.00010923	-2.09467	down	--	--	Molecular Function: structural constituent of cell wall (GO:0005199);; Biological Process: plant-type cell wall organization (GO:0009664);;	--	--	--	--	Pollen proteins Ole e I like;; Extensin-like region	--	S	Function unknown	hypothetical protein glysoja_032905 [Glycine soja]
HL_transcript_39866	530	409	706	12	28	56	10.24	7.72	14.17	0.24	0.63	1.09	6.47768e-15	-4.02712	down	--	--	Molecular Function: structural constituent of cell wall (GO:0005199);; Biological Process: plant-type cell wall organization (GO:0009664);;	--	--	--	--	Extensin-like region	--	--	--	hypothetical protein GLYMA_10G297000 [Glycine max]
HL_transcript_1785	76	23	51	0	8	1	1.12	0.34	0.79	0	0.14	0.02	0.00122045	-3.50231	down	--	--	Molecular Function: structural constituent of cell wall (GO:0005199);; Biological Process: plant-type cell wall organization (GO:0009664);;	--	--	--	--	Extensin-like region;; Pollen proteins Ole e I like;; Extensin-like region	--	S	Function unknown	hypothetical protein glysoja_032905 [Glycine soja]
HL_transcript_61798	522	411	776	68	119	203	8.01	6.16	12.34	1.08	2.1	3.1	4.3383e-06	-2.13215	down	--	--	Molecular Function: structural constituent of cell wall (GO:0005199);; Biological Process: plant-type cell wall organization (GO:0009664);;	--	--	--	--	Pollen proteins Ole e I like;; Extensin-like region	--	S	Function unknown	hypothetical protein glysoja_032905 [Glycine soja]
HL_transcript_55315	72	103	108	6	4	33	1.34	1.86	2.07	0.12	0.1	0.61	0.00123427	-2.5938	down	--	--	Molecular Function: structural constituent of cell wall (GO:0005199);; Biological Process: plant-type cell wall organization (GO:0009664);;	--	--	--	--	Pollen proteins Ole e I like;; Extensin-like region	--	S	Function unknown	hypothetical protein glysoja_032905 [Glycine soja]
HL_transcript_31098	304	217	243	33	44	158	4.66	3.25	3.86	0.53	0.78	2.42	0.00741186	-1.7124	down	--	--	Molecular Function: structural constituent of cell wall (GO:0005199);; Biological Process: plant-type cell wall organization (GO:0009664);;	--	--	--	--	Pollen proteins Ole e I like;; Extensin-like region	--	S	Function unknown	hypothetical protein glysoja_032905 [Glycine soja]
HL_transcript_71618	1099	251	1332	0	0	13	42.43	9.42	53.35	0	0	0.54	0.00120846	-4.73832	down	--	--	Molecular Function: structural constituent of cell wall (GO:0005199);; Biological Process: plant-type cell wall organization (GO:0009664);;	--	--	--	--	Extensin-like region	--	--	--	hypothetical protein GLYMA_10G297000 [Glycine max]
HL_transcript_24976	5184	2299	4256	471	461	2311	104.72	45.29	89.18	9.79	10.65	46.37	0.00436549	-1.8671	down	--	--	--	--	--	--	--	Extensin-like region	--	--	--	hypothetical protein GLYMA_20G247800 [Glycine max]
HL_transcript_1338	2089	848	1996	48	71	211	28.72	11.39	28.48	0.68	1.13	2.88	2.99869e-11	-3.832	down	--	--	Molecular Function: structural constituent of cell wall (GO:0005199);; Biological Process: plant-type cell wall organization (GO:0009664);;	--	--	--	--	Pollen proteins Ole e I like;; Extensin-like region	--	S	Function unknown	hypothetical protein glysoja_032905 [Glycine soja]
HL_transcript_23257	567	392	639	9	37	121	8.36	5.65	9.78	0.15	0.64	1.78	1.80566e-05	-3.13573	down	--	--	Molecular Function: structural constituent of cell wall (GO:0005199);; Biological Process: plant-type cell wall organization (GO:0009664);;	--	--	--	--	Extensin-like region	--	--	--	hypothetical protein GLYMA_10G297000 [Glycine max]
HL_transcript_3260	275	236	688	5	12	19	4.83	4.05	12.53	0.11	0.26	0.34	1.23598e-16	-4.87886	down	--	--	Molecular Function: structural constituent of cell wall (GO:0005199);; Biological Process: plant-type cell wall organization (GO:0009664);;	--	--	--	--	Extensin-like region	--	--	--	hypothetical protein GLYMA_10G297000 [Glycine max]
HL_transcript_1341	135	90	142	2	2	23	1.86	1.21	2.03	0.03	0.04	0.32	4.91039e-05	-3.51975	down	--	--	Molecular Function: structural constituent of cell wall (GO:0005199);; Biological Process: plant-type cell wall organization (GO:0009664);;	--	--	--	--	Extensin-like region;; Pollen proteins Ole e I like;; Extensin-like region	--	S	Function unknown	hypothetical protein glysoja_032905 [Glycine soja]
HL_transcript_54008	230	135	194	4	10	42	3.32	1.91	2.91	0.07	0.17	0.6	2.58052e-05	-3.18748	down	--	--	Molecular Function: structural constituent of cell wall (GO:0005199);; Biological Process: plant-type cell wall organization (GO:0009664);;	--	--	--	--	Pollen proteins Ole e I like;; Extensin-like region	--	S	Function unknown	hypothetical protein glysoja_032905 [Glycine soja]
HL_transcript_22429	1736	1006	1491	11	22	94	28.49	16.11	25.37	0.19	0.41	1.53	3.54926e-14	-4.89407	down	--	--	Molecular Function: structural constituent of cell wall (GO:0005199);; Biological Process: plant-type cell wall organization (GO:0009664);;	--	--	--	--	Pollen proteins Ole e I like;; Extensin-like region	--	S	Function unknown	hypothetical protein glysoja_032905 [Glycine soja]
HL_transcript_42975	693	654	824	57	160	317	13.45	12.37	16.57	1.14	3.57	6.1	0.000341178	-2.01472	down	--	--	Molecular Function: structural constituent of cell wall (GO:0005199);; Biological Process: plant-type cell wall organization (GO:0009664);;	--	--	--	--	Pollen proteins Ole e I like;; Extensin-like region	--	S	Function unknown	hypothetical protein glysoja_032905 [Glycine soja]
HL_transcript_72899	7659	5260	5789	66	97	352	94.33	63.29	73.95	0.84	1.37	4.31	4.32926e-20	-5.0805	down	--	--	Molecular Function: structural constituent of cell wall (GO:0005199);; Biological Process: plant-type cell wall organization (GO:0009664);;	--	--	--	--	Pollen proteins Ole e I like;; Extensin-like region	--	S	Function unknown	hypothetical protein glysoja_032905 [Glycine soja]
HL_transcript_53857	60	32	115	0	0	3	1.23	0.65	2.44	0	0	0.07	1.03801e-07	-5.31115	down	--	--	Molecular Function: structural constituent of cell wall (GO:0005199);; Biological Process: plant-type cell wall organization (GO:0009664);;	--	--	--	--	Pollen proteins Ole e I like;; Extensin-like region	--	S	Function unknown	hypothetical protein glysoja_032905 [Glycine soja]
HL_transcript_51074	2936	3630	6105	65123	25341	21237	67.19	80.97	144.94	1534.36	662.76	482.67	2.2011e-10	3.03332	up	--	--	Molecular Function: structural constituent of cell wall (GO:0005199);; Biological Process: plant-type cell wall organization (GO:0009664);;	--	--	--	--	Pollen proteins Ole e I like;; Extensin-like region	--	S	Function unknown	hypothetical protein glysoja_032905 [Glycine soja]
HL_transcript_38700	1480	635	906	10	28	98	27.36	11.45	17.37	0.19	0.6	1.8	3.90785e-10	-4.31812	down	--	--	Molecular Function: structural constituent of cell wall (GO:0005199);; Biological Process: plant-type cell wall organization (GO:0009664);;	--	--	--	--	Extensin-like region	--	--	--	hypothetical protein GLYMA_10G297000 [Glycine max]
HL_transcript_1552	804	331	789	21	57	125	11.44	4.61	11.65	0.32	0.94	1.77	4.6876e-07	-3.17179	down	--	--	Molecular Function: structural constituent of cell wall (GO:0005199);; Biological Process: plant-type cell wall organization (GO:0009664);;	--	--	--	--	Pollen proteins Ole e I like;; Extensin-like region	--	S	Function unknown	hypothetical protein glysoja_032905 [Glycine soja]
HL_transcript_72380	180	198	165	21	60	46	7.44	7.95	7.07	0.92	2.84	1.9	1.76645e-05	-2.08218	down	--	--	--	--	--	--	--	Extensin-like region	--	--	--	hypothetical protein GLYMA_02G083700 [Glycine max]
