# Supplementary material for: Transcriptome profiling reveals the genes involved in tuberous root expansion in Pueraria (Pueraria montana var. thomsonii)
Source: BMC Plant Biol. 2023 Jun 26;23:338. doi: 10.1186/s12870-023-04303-x (PMC10291767; doi:10.1186/s12870-023-04303-x)
Supplement: Supplementary file 6 — Supplementary Material 6 [file 12870_2023_4303_MOESM6_ESM.xlsx]

## Sheet: Sheet1
P1 vs. P2
auxin influx carrie(AUX1)
HL_transcript_23264	121	130	127	340	360	350	3.79	3.97	4.13	10.13	9.06	8.79	1.1e-05	1.00406	up	--	--	Biological Process: amino acid transmembrane transport (GO:0003333);; Cellular Component: plasma membrane (GO:0005886);; Molecular Function: amino acid transmembrane transporter activity (GO:0015171);; Cellular Component: integral component of membrane (GO:0016021);;	K13946|0|gmx:100810532|K13946 auxin influx carrier (AUX1 LAX family) | (RefSeq) auxin transporter-like protein 2	Plant hormone signal transduction (ko04075)	[E]	Amino acid transport and metabolism	Transmembrane amino acid transporter protein;; Transmembrane amino acid transporter protein	Auxin transporter-like protein 2 GN=LAX2 OS=Medicago truncatula (Barrel medic) PE=2 SV=1	E	Amino acid transport and metabolism	PREDICTED: auxin transporter-like protein 2 [Glycine max]
HL_transcript_55838	316	241	308	607	1008	897	7.63	5.67	7.71	13.93	19.52	17.32	0.000503916	1.04131	up	--	--	Biological Process: amino acid transmembrane transport (GO:0003333);; Cellular Component: plasma membrane (GO:0005886);; Biological Process: auxin-activated signaling pathway (GO:0009734);; Molecular Function: amino acid transmembrane transporter activity (GO:0015171);; Molecular Function: symporter activity (GO:0015293);; Cellular Component: integral component of membrane (GO:0016021);;	K13946|0|gmx:100817572|K13946 auxin influx carrier (AUX1 LAX family) | (RefSeq) auxin transporter-like protein 1	Plant hormone signal transduction (ko04075)	[E]	Amino acid transport and metabolism	Transmembrane amino acid transporter protein	Auxin transporter-like protein 1 GN=LAX1 OS=Medicago truncatula (Barrel medic) PE=2 SV=1	E	Amino acid transport and metabolism	PREDICTED: auxin transporter-like protein 1 [Glycine max]
auxin-responsive protein IAA(AUX/IAA)
HL_transcript_26870	105	43	63	404	327	625	2.39	0.96	1.48	8.7	5.95	11.32	1.59e-05	2.05332	up	--	--	Biological Process: transcription, DNA-templated (GO:0006351);; Biological Process: regulation of cellular process (GO:0050794);;	K14484|2.11349e-74|gmx:100796888|K14484 auxin-responsive protein IAA | (RefSeq) auxin-responsive protein IAA16	Plant hormone signal transduction (ko04075)	--	--	AUX/IAA family	Auxin-induced protein AUX28 GN=AUX28 OS=Glycine max (Soybean) PE=2 SV=1	K	Transcription	PREDICTED: auxin-responsive protein IAA16 [Glycine max]
HL_transcript_74118	78	63	108	351	357	964	1.99	1.57	2.85	8.45	7.26	19.53	2.21e-05	2.11208	up	--	--	Cellular Component: nucleus (GO:0005634);; Biological Process: regulation of transcription, DNA-templated (GO:0006355);; Biological Process: auxin-activated signaling pathway (GO:0009734);;	K14484|9.72277e-91|gmx:100796888|K14484 auxin-responsive protein IAA | (RefSeq) auxin-responsive protein IAA16	Plant hormone signal transduction (ko04075)	--	--	AUX/IAA family	Auxin-responsive protein IAA16 GN=IAA16 OS=Arabidopsis thaliana (Mouse-ear cress) PE=1 SV=1	K	Transcription	PREDICTED: auxin-responsive protein IAA16 [Glycine max]
HL_transcript_59042	236	133	203	1506	1689	1492	14.22	7.77	12.73	86.24	81.8	72.52	5.44e-18	2.4964	up	--	--	Cellular Component: nucleus (GO:0005634);; Biological Process: regulation of transcription, DNA-templated (GO:0006355);; Biological Process: auxin-activated signaling pathway (GO:0009734);;	K14484|7.71837e-118|gmx:100781847|K14484 auxin-responsive protein IAA | (RefSeq) auxin-responsive protein IAA16-like	Plant hormone signal transduction (ko04075)	--	--	AUX/IAA family	Auxin-responsive protein IAA16 GN=IAA16 OS=Arabidopsis thaliana (Mouse-ear cress) PE=1 SV=1	K	Transcription	uncharacterized protein LOC100781847 [Glycine max]
HL_transcript_45161	30	16	61	215	155	187	0.71	0.36	1.47	4.7	2.86	3.44	0.00152506	1.76464	up	--	--	Cellular Component: nucleus (GO:0005634);; Biological Process: regulation of transcription, DNA-templated (GO:0006355);; Biological Process: auxin-activated signaling pathway (GO:0009734);;	K14484|1.23968e-81|gmx:100796888|K14484 auxin-responsive protein IAA | (RefSeq) auxin-responsive protein IAA16	Plant hormone signal transduction (ko04075)	--	--	AUX/IAA family	Auxin-induced protein AUX28 GN=AUX28 OS=Glycine max (Soybean) PE=2 SV=1	K	Transcription	PREDICTED: auxin-responsive protein IAA16 [Glycine max]
HL_transcript_27587	60	53	34	262	187	301	2.42	2.09	1.43	10.02	6.05	9.7	2.46e-05	1.78713	up	--	--	Cellular Component: nucleus (GO:0005634);; Biological Process: regulation of transcription, DNA-templated (GO:0006355);; Biological Process: auxin-activated signaling pathway (GO:0009734);;	K14484|0|gmx:547502|K14484 auxin-responsive protein IAA | (RefSeq) GH1; auxin-responsive protein IAA8	Plant hormone signal transduction (ko04075)	--	--	AUX/IAA family	Auxin-responsive protein IAA8 GN=IAA8 OS=Arabidopsis thaliana (Mouse-ear cress) PE=1 SV=1	K	Transcription	AUX/IAA family protein [Glycine max]
HL_transcript_17799	231	200	227	1891	2043	2260	13.97	11.71	14.31	108.81	99.4	110.32	3.9e-48	2.74184	up	--	--	Cellular Component: nucleus (GO:0005634);; Biological Process: regulation of transcription, DNA-templated (GO:0006355);; Biological Process: auxin-activated signaling pathway (GO:0009734);;	K14484|7.45749e-118|gmx:100781847|K14484 auxin-responsive protein IAA | (RefSeq) auxin-responsive protein IAA16-like	Plant hormone signal transduction (ko04075)	--	--	AUX/IAA family	Auxin-responsive protein IAA16 GN=IAA16 OS=Arabidopsis thaliana (Mouse-ear cress) PE=1 SV=1	K	Transcription	uncharacterized protein LOC100781847 [Glycine max]
HL_transcript_14213	269	249	302	968	1299	987	10.74	9.64	12.52	36.68	41.57	31.59	3.53e-12	1.50586	up	--	--	Cellular Component: nucleus (GO:0005634);; Biological Process: regulation of transcription, DNA-templated (GO:0006355);; Biological Process: auxin-activated signaling pathway (GO:0009734);;	K14484|7.86194e-168|gmx:100818881|K14484 auxin-responsive protein IAA | (RefSeq) auxin-responsive protein IAA9-like	Plant hormone signal transduction (ko04075)	--	--	AUX/IAA family	Auxin-responsive protein IAA8 GN=IAA8 OS=Arabidopsis thaliana (Mouse-ear cress) PE=1 SV=1	K	Transcription	PREDICTED: auxin-responsive protein IAA9-like [Glycine max]
HL_transcript_43857	21	24	7	88	75	179	0.43	0.46	0.15	1.63	1.18	2.8	0.00276189	1.95178	up	--	--	Cellular Component: nucleus (GO:0005634);; Biological Process: regulation of transcription, DNA-templated (GO:0006355);; Biological Process: auxin-activated signaling pathway (GO:0009734);; Cellular Component: integral component of membrane (GO:0016021);;	K14484|5.76909e-65|gmx:100781847|K14484 auxin-responsive protein IAA | (RefSeq) auxin-responsive protein IAA16-like	Plant hormone signal transduction (ko04075)	--	--	AUX/IAA family	Auxin-induced protein AUX28 GN=AUX28 OS=Glycine max (Soybean) PE=2 SV=1	K	Transcription	hypothetical protein GLYMA_10G162400 [Glycine max]
HL_transcript_17738	781	430	1054	6746	6970	10017	46.85	24.97	65.71	385.02	336.37	485.07	1.17e-14	2.80275	up	--	--	Cellular Component: nucleus (GO:0005634);; Biological Process: regulation of transcription, DNA-templated (GO:0006355);; Biological Process: auxin-activated signaling pathway (GO:0009734);;	K14484|1.39927e-126|vra:106754587|K14484 auxin-responsive protein IAA | (RefSeq) auxin-responsive protein IAA16-like	Plant hormone signal transduction (ko04075)	--	--	AUX/IAA family	Auxin-responsive protein IAA16 GN=IAA16 OS=Arabidopsis thaliana (Mouse-ear cress) PE=1 SV=1	K	Transcription	Auxin-responsive protein IAA16 [Glycine soja]
HL_transcript_43158	18	14	14	49	74	139	0.54	0.42	0.45	1.36	1.72	3.24	0.0028391	1.811	up	--	--	Cellular Component: nucleus (GO:0005634);; Biological Process: regulation of transcription, DNA-templated (GO:0006355);; Biological Process: auxin-activated signaling pathway (GO:0009734);;	K14484|2.84688e-92|gmx:100796888|K14484 auxin-responsive protein IAA | (RefSeq) auxin-responsive protein IAA16	Plant hormone signal transduction (ko04075)	--	--	AUX/IAA family	Auxin-responsive protein IAA16 GN=IAA16 OS=Arabidopsis thaliana (Mouse-ear cress) PE=1 SV=1	K	Transcription	PREDICTED: auxin-responsive protein IAA16 [Glycine max]
HL_transcript_42360	17	10	12	130	174	162	1.64	0.91	1.2	11.6	13.16	12.38	6.66e-12	2.91648	up	--	--	Cellular Component: nucleus (GO:0005634);; Biological Process: regulation of transcription, DNA-templated (GO:0006355);; Biological Process: auxin-activated signaling pathway (GO:0009734);;	K14484|1.77484e-93|gmx:100781847|K14484 auxin-responsive protein IAA | (RefSeq) auxin-responsive protein IAA16-like	Plant hormone signal transduction (ko04075)	--	--	AUX/IAA family	Auxin-responsive protein IAA16 GN=IAA16 OS=Arabidopsis thaliana (Mouse-ear cress) PE=1 SV=1	K	Transcription	Auxin-responsive protein IAA16 [Glycine soja]
HL_transcript_14484	1334	2043	1642	5814	5134	5050	55.66	82.76	71.12	230.59	172.03	169.25	2.27e-07	1.20874	up	--	--	Cellular Component: nucleus (GO:0005634);; Biological Process: regulation of transcription, DNA-templated (GO:0006355);; Biological Process: auxin-activated signaling pathway (GO:0009734);;	K14484|0|gmx:547502|K14484 auxin-responsive protein IAA | (RefSeq) GH1; auxin-responsive protein IAA8	Plant hormone signal transduction (ko04075)	--	--	AUX/IAA family	Auxin-responsive protein IAA8 GN=IAA8 OS=Arabidopsis thaliana (Mouse-ear cress) PE=1 SV=1	K	Transcription	AUX/IAA family protein [Glycine max]
HL_transcript_54301	7	9	15	53	107	83	0.36	0.42	0.75	2.37	4.05	3.16	6.82e-05	2.2512	up	--	--	Cellular Component: nucleus (GO:0005634);; Biological Process: regulation of transcription, DNA-templated (GO:0006355);; Biological Process: auxin-activated signaling pathway (GO:0009734);;	K14484|1.63727e-147|gmx:100815447|K14484 auxin-responsive protein IAA | (RefSeq) auxin-responsive protein IAA9	Plant hormone signal transduction (ko04075)	--	--	AUX/IAA family	Auxin-responsive protein IAA9 GN=IAA9 OS=Arabidopsis thaliana (Mouse-ear cress) PE=1 SV=1	K	Transcription	PREDICTED: auxin-responsive protein IAA9 [Glycine max]
HL_transcript_37796	277	194	308	741	1005	938	12.76	8.68	14.74	32.44	37.16	34.71	5.22e-06	1.28999	up	--	--	Cellular Component: nucleus (GO:0005634);; Biological Process: regulation of transcription, DNA-templated (GO:0006355);; Biological Process: auxin-activated signaling pathway (GO:0009734);;	K14484|0|gmx:100815447|K14484 auxin-responsive protein IAA | (RefSeq) auxin-responsive protein IAA9	Plant hormone signal transduction (ko04075)	--	--	AUX/IAA family	Auxin-responsive protein IAA9 GN=IAA9 OS=Arabidopsis thaliana (Mouse-ear cress) PE=1 SV=1	K	Transcription	PREDICTED: auxin-responsive protein IAA9 [Glycine max]
HL_transcript_71797	279	176	222	1246	1859	1648	15.62	9.53	12.89	66.27	83.56	74.28	2.32e-15	2.27365	up	--	--	Cellular Component: nucleus (GO:0005634);; Biological Process: regulation of transcription, DNA-templated (GO:0006355);; Biological Process: auxin-activated signaling pathway (GO:0009734);;	K14484|3.11092e-126|vra:106754587|K14484 auxin-responsive protein IAA | (RefSeq) auxin-responsive protein IAA16-like	Plant hormone signal transduction (ko04075)	--	--	AUX/IAA family	Auxin-responsive protein IAA16 GN=IAA16 OS=Arabidopsis thaliana (Mouse-ear cress) PE=1 SV=1	K	Transcription	Auxin-responsive protein IAA16 [Glycine soja]
HL_transcript_52693	1174	1075	1342	547	770	552	49.89	44.37	59.22	22.14	26.3	18.89	8.65e-10	-1.37957	down	--	--	Cellular Component: nucleus (GO:0005634);; Biological Process: regulation of transcription, DNA-templated (GO:0006355);; Biological Process: auxin-activated signaling pathway (GO:0009734);;	K14484|0|pvu:PHAVU_004G166400g|K14484 auxin-responsive protein IAA | (RefSeq) hypothetical protein	Plant hormone signal transduction (ko04075)	--	--	AUX/IAA family	Auxin-responsive protein IAA27 GN=F19B15.110 OS=Arabidopsis thaliana (Mouse-ear cress) PE=1 SV=1	K	Transcription	auxin-responsive protein IAA27 [Cajanus cajan]
auxin responsive GH3 gene family(GH3)
HL_transcript_9175	405	4570	963	53	64	47	12.01	131.9	29.63	1.49	1.53	1.12	2.04e-13	-4.69852	down	[HJ]	Coenzyme transport and metabolism;; Translation, ribosomal structure and biogenesis	--	K14487|0|gmx:100786829|K14487 auxin responsive GH3 gene family | (RefSeq) probable indole-3-acetic acid-amido synthetase GH3.6	Plant hormone signal transduction (ko04075)	--	--	GH3 auxin-responsive promoter	Probable indole-3-acetic acid-amido synthetase GH3.6 GN=OJ1607_F09.5 OS=Oryza sativa subsp. japonica (Rice) PE=2 SV=2	S	Function unknown	PREDICTED: probable indole-3-acetic acid-amido synthetase GH3.6 [Glycine max]
HL_transcript_8687	1108	1373	618	407	436	460	29.82	35.99	17.26	10.42	9.42	9.91	5.63e-06	-1.64408	down	[H]	Coenzyme transport and metabolism	Biological Process: response to auxin (GO:0009733);;	K14487|0|gmx:100776488|K14487 auxin responsive GH3 gene family | (RefSeq) probable indole-3-acetic acid-amido synthetase GH3.1	Plant hormone signal transduction (ko04075)	--	--	GH3 auxin-responsive promoter	Probable indole-3-acetic acid-amido synthetase GH3.1 GN=GH3.1 OS=Arabidopsis thaliana (Mouse-ear cress) PE=2 SV=1	S	Function unknown	PREDICTED: probable indole-3-acetic acid-amido synthetase GH3.1 [Glycine max]
HL_transcript_50858	671	866	323	198	267	398	18.28	22.97	9.14	5.14	5.84	8.69	0.00211331	-1.47422	down	[HJ]	Coenzyme transport and metabolism;; Translation, ribosomal structure and biogenesis	--	K14487|0|gmx:100776488|K14487 auxin responsive GH3 gene family | (RefSeq) probable indole-3-acetic acid-amido synthetase GH3.1	Plant hormone signal transduction (ko04075)	--	--	GH3 auxin-responsive promoter;; GH3 auxin-responsive promoter	Probable indole-3-acetic acid-amido synthetase GH3.1 GN=GH3.1 OS=Arabidopsis thaliana (Mouse-ear cress) PE=2 SV=1	S	Function unknown	PREDICTED: probable indole-3-acetic acid-amido synthetase GH3.1 [Glycine max]
transport inhibitor response(TIR1)
HL_transcript_4872	114	196	266	637	707	911	2.33	3.89	5.62	12.3	11.52	14.79	5.29e-05	1.46949	up	--	--	--	K14485|0|gmx:100788342|K14485 transport inhibitor response 1 | (RefSeq) protein TRANSPORT INHIBITOR RESPONSE 1-like	Plant hormone signal transduction (ko04075)	[R]	General function prediction only	Leucine Rich repeat;; Leucine Rich repeats (2 copies)	Protein TRANSPORT INHIBITOR RESPONSE 1 GN=T20O10.80 OS=Arabidopsis thaliana (Mouse-ear cress) PE=1 SV=2	S	Function unknown	PREDICTED: protein TRANSPORT INHIBITOR RESPONSE 1-like [Glycine max]
auxin response factor(ARF)
HL_transcript_74924	38	58	77	225	364	323	0.73	1.07	1.51	4.04	5.5	4.87	4.57e-07	1.86299	up	--	--	Molecular Function: DNA binding (GO:0003677);; Cellular Component: nucleus (GO:0005634);; Biological Process: regulation of transcription, DNA-templated (GO:0006355);; Biological Process: auxin-activated signaling pathway (GO:0009734);;	--	--	--	--	Auxin response factor;; B3 DNA binding domain;; AUX/IAA family	Auxin response factor 4 GN=ARF4 OS=Arabidopsis thaliana (Mouse-ear cress) PE=1 SV=1	K	Transcription	PREDICTED: auxin response factor 4-like isoform X4 [Glycine max]
HL_transcript_37216	60	33	44	161	173	162	1.84	0.99	1.39	4.62	4.21	3.92	0.00130812	1.32262	up	--	--	Molecular Function: DNA binding (GO:0003677);; Cellular Component: nucleus (GO:0005634);; Biological Process: regulation of transcription, DNA-templated (GO:0006355);; Biological Process: auxin-activated signaling pathway (GO:0009734);;	--	--	--	--	Auxin response factor;; B3 DNA binding domain	Auxin response factor 17 GN=ARF17 OS=Arabidopsis thaliana (Mouse-ear cress) PE=2 SV=1	K	Transcription	PREDICTED: auxin response factor 17-like [Glycine max]
HL_transcript_45339	104	44	119	371	426	829	2	0.82	2.38	6.76	6.56	12.69	9.71e-05	1.97163	up	--	--	Molecular Function: DNA binding (GO:0003677);; Cellular Component: nucleus (GO:0005634);; Biological Process: regulation of transcription, DNA-templated (GO:0006355);; Biological Process: auxin-activated signaling pathway (GO:0009734);;	--	--	--	--	Auxin response factor;; B3 DNA binding domain;; AUX/IAA family	Auxin response factor 4 GN=ARF4 OS=Arabidopsis thaliana (Mouse-ear cress) PE=1 SV=1	K	Transcription	PREDICTED: auxin response factor 4-like isoform X2 [Glycine max]
HL_transcript_25091	263	284	327	1055	1389	980	6.81	7.18	8.8	25.94	28.83	20.29	2.36e-11	1.49005	up	--	--	Molecular Function: DNA binding (GO:0003677);; Cellular Component: nucleus (GO:0005634);; Biological Process: regulation of transcription, DNA-templated (GO:0006355);; Biological Process: auxin-activated signaling pathway (GO:0009734);;	K14486|0|pvu:PHAVU_006G114300g|K14486 auxin response factor | (RefSeq) hypothetical protein	Plant hormone signal transduction (ko04075)	--	--	Auxin response factor;; B3 DNA binding domain;; AUX/IAA family	Auxin response factor 18 GN=ARF18 OS=Arabidopsis thaliana (Mouse-ear cress) PE=2 SV=1	K	Transcription	hypothetical protein PHAVU_006G114300g [Phaseolus vulgaris]
HL_transcript_59137	671	565	734	2347	3214	2276	13.99	11.48	15.87	46.46	53.68	37.89	7.4e-11	1.50453	up	--	--	Molecular Function: DNA binding (GO:0003677);; Cellular Component: nucleus (GO:0005634);; Biological Process: regulation of transcription, DNA-templated (GO:0006355);; Biological Process: auxin-activated signaling pathway (GO:0009734);;	K14486|0|pvu:PHAVU_006G114300g|K14486 auxin response factor | (RefSeq) hypothetical protein	Plant hormone signal transduction (ko04075)	--	--	Auxin response factor;; B3 DNA binding domain;; AUX/IAA family	Auxin response factor 18 GN=ARF18 OS=Arabidopsis thaliana (Mouse-ear cress) PE=2 SV=1	K	Transcription	hypothetical protein PHAVU_006G114300g [Phaseolus vulgaris]
HL_transcript_59479	24	6	47	153	148	196	0.48	0.13	0.96	2.85	2.33	3.05	0.00348486	1.93869	up	--	--	Molecular Function: DNA binding (GO:0003677);; Cellular Component: nucleus (GO:0005634);; Biological Process: regulation of transcription, DNA-templated (GO:0006355);; Biological Process: auxin-activated signaling pathway (GO:0009734);;	--	--	--	--	Auxin response factor;; B3 DNA binding domain;; AUX/IAA family	Auxin response factor 4 GN=ARF4 OS=Arabidopsis thaliana (Mouse-ear cress) PE=1 SV=1	K	Transcription	Auxin response factor 4 [Glycine soja]
HL_transcript_67032	120	75	78	47	26	21	2.44	1.49	1.66	0.92	0.42	0.34	0.000990486	-1.80851	down	--	--	Cellular Component: nucleus (GO:0005634);; Biological Process: negative regulation of cell proliferation (GO:0008285);; Biological Process: auxin-activated signaling pathway (GO:0009734);; Biological Process: response to abscisic acid (GO:0009737);; Biological Process: positive regulation of flower development (GO:0009911);; Biological Process: fruit dehiscence (GO:0010047);; Biological Process: …	--	--	--	--	Auxin response factor;; AUX/IAA family;; B3 DNA binding domain;; B3 DNA binding domain	Auxin response factor 2 GN=MTG10.3 OS=Arabidopsis thaliana (Mouse-ear cress) PE=1 SV=2	K	Transcription	PREDICTED: auxin response factor 2-like isoform X1 [Glycine max]
HL_transcript_4192	148	87	200	1120	1004	1061	2.84	1.63	3.98	20.4	15.43	16.24	1.67e-11	2.32719	up	--	--	Molecular Function: DNA binding (GO:0003677);; Molecular Function: GTPase activity (GO:0003924);; Molecular Function: GTP binding (GO:0005525);; Cellular Component: nucleus (GO:0005634);; Biological Process: regulation of transcription, DNA-templated (GO:0006355);; Biological Process: defense response (GO:0006952);; Biological Process: auxin-activated signaling pathway (GO:0009734);; Cellular Com…	K14486|0|gmx:100789906|K14486 auxin response factor | (RefSeq) auxin response factor 3-like	Plant hormone signal transduction (ko04075)	--	--	Auxin response factor;; B3 DNA binding domain	Auxin response factor 3 GN=T1B8.30 OS=Arabidopsis thaliana (Mouse-ear cress) PE=1 SV=2	K	Transcription	PREDICTED: auxin response factor 3-like [Glycine max]
HL_transcript_72623	110	71	106	451	358	703	2.18	1.37	2.16	8.44	5.65	11.06	3.44e-06	1.84418	up	--	--	Molecular Function: DNA binding (GO:0003677);; Cellular Component: nucleus (GO:0005634);; Biological Process: regulation of transcription, DNA-templated (GO:0006355);; Biological Process: auxin-activated signaling pathway (GO:0009734);;	--	--	--	--	Auxin response factor;; B3 DNA binding domain;; AUX/IAA family	Auxin response factor 4 GN=ARF4 OS=Arabidopsis thaliana (Mouse-ear cress) PE=1 SV=1	K	Transcription	PREDICTED: auxin response factor 4-like isoform X4 [Glycine max]
HL_transcript_5667	153	139	206	650	440	614	3.33	2.95	4.65	12.07	9.85	11.72	1.73687e-12	2.37668	up	--	--	Molecular Function: DNA binding (GO:0003677);; Cellular Component: nucleus (GO:0005634);; Biological Process: regulation of transcription, DNA-templated (GO:0006355);; Biological Process: auxin-activated signaling pathway (GO:0009734);;	K14486|0|gmx:100808119|K14486 auxin response factor | (RefSeq) auxin response factor 3-like	Plant hormone signal transduction (ko04075)	--	--	Auxin response factor;; B3 DNA binding domain	Auxin response factor 3 GN=T1B8.30 OS=Arabidopsis thaliana (Mouse-ear cress) PE=1 SV=2	K	Transcription	PREDICTED: auxin response factor 3-like isoform X1 [Glycine max]
HL_transcript_63852	30	13	68	277	200	381	0.63	0.26	1.46	5.39	3.29	6.24	0.000188373	2.22736	up	--	--	Molecular Function: DNA binding (GO:0003677);; Cellular Component: nucleus (GO:0005634);; Biological Process: regulation of transcription, DNA-templated (GO:0006355);; Biological Process: auxin-activated signaling pathway (GO:0009734);;	--	--	--	--	Auxin response factor;; B3 DNA binding domain;; AUX/IAA family	Auxin response factor 4 GN=ARF4 OS=Arabidopsis thaliana (Mouse-ear cress) PE=1 SV=1	K	Transcription	PREDICTED: auxin response factor 4-like isoform X4 [Glycine max]
small auxin up RNA(SAUR)
HL_transcript_20496	405	590	373	135	252	142	88.27	120.58	84.93	28.12	44.76	26.02	1.19e-06	-1.76107	down	--	--	Biological Process: response to auxin (GO:0009733);;	K14488|1.57479e-61|pvu:PHAVU_009G001800g|K14488 SAUR family protein | (RefSeq) hypothetical protein	Plant hormone signal transduction (ko04075)	--	--	Auxin responsive protein	Auxin-induced protein 10A5 OS=Glycine max (Soybean) PE=2 SV=1	S	Function unknown	hypothetical protein PHAVU_009G001800g [Phaseolus vulgaris]
HL_transcript_19218	75	195	117	42	38	51	6.53	16.34	10.6	3.48	2.67	3.61	0.000115573	-1.85782	down	--	--	Biological Process: response to auxin (GO:0009733);; Biological Process: single-organism process (GO:0044699);; Biological Process: regulation of biological process (GO:0050789);;	K14488|1.00206e-40|gmx:100793103|K14488 SAUR family protein | (RefSeq) auxin-responsive protein SAUR71-like	Plant hormone signal transduction (ko04075)	--	--	Auxin responsive protein	Auxin-induced protein X10A OS=Glycine max (Soybean) PE=2 SV=1	S	Function unknown	PREDICTED: auxin-responsive protein SAUR71-like [Glycine max]
cytokinin receptor(CRE1)
HL_transcript_676	327	237	265	916	1125	1401	3.77	2.67	3.16	10.01	10.37	12.85	6.62e-08	1.54523	up	[T]	Signal transduction mechanisms	Molecular Function: phosphorelay sensor kinase activity (GO:0000155);; Biological Process: phosphorelay signal transduction system (GO:0000160);; Cellular Component: intracellular (GO:0005622);; Biological Process: response to osmotic stress (GO:0006970);; Biological Process: response to toxic substance (GO:0009636);; Biological Process: regulation of flower development (GO:0009909);; Biological …	K14489|0|gmx:100805107|K14489 arabidopsis histidine kinase 2/3/4 (cytokinin receptor) [EC:2.7.13.3] | (RefSeq) histidine kinase 2-like	Plant hormone signal transduction (ko04075)	[T]	Signal transduction mechanisms	Histidine kinase-, DNA gyrase B-, and HSP90-like ATPase;; Response regulator receiver domain;; CHASE domain;; His Kinase A (phospho-acceptor) domain;; CHASE domain	Histidine kinase 2 GN=AHK2 OS=Arabidopsis thaliana (Mouse-ear cress) PE=1 SV=1	T	Signal transduction mechanisms	PREDICTED: histidine kinase 2-like [Glycine max]
HL_transcript_45436	170	103	162	643	476	492	2.1	1.24	2.07	7.51	4.7	4.82	0.000106998	1.38294	up	[T]	Signal transduction mechanisms	Molecular Function: phosphorelay sensor kinase activity (GO:0000155);; Biological Process: phosphorelay signal transduction system (GO:0000160);; Cellular Component: intracellular (GO:0005622);; Biological Process: response to osmotic stress (GO:0006970);; Biological Process: response to toxic substance (GO:0009636);; Biological Process: regulation of flower development (GO:0009909);; Biological …	K14489|0|gmx:100805107|K14489 arabidopsis histidine kinase 2/3/4 (cytokinin receptor) [EC:2.7.13.3] | (RefSeq) histidine kinase 2-like	Plant hormone signal transduction (ko04075)	[T]	Signal transduction mechanisms	CHASE domain;; Histidine kinase-, DNA gyrase B-, and HSP90-like ATPase;; Response regulator receiver domain;; His Kinase A (phospho-acceptor) domain	Histidine kinase 2 GN=AHK2 OS=Arabidopsis thaliana (Mouse-ear cress) PE=1 SV=1	T	Signal transduction mechanisms	PREDICTED: histidine kinase 2-like [Glycine max]
HL_transcript_59990	56	22	66	185	272	333	0.82	0.31	1	2.57	3.18	3.88	0.000288833	1.83345	up	[T]	Signal transduction mechanisms	Molecular Function: phosphorelay sensor kinase activity (GO:0000155);; Biological Process: phosphorelay signal transduction system (GO:0000160);; Cellular Component: intracellular (GO:0005622);; Cellular Component: integral component of membrane (GO:0016021);; Biological Process: peptidyl-histidine phosphorylation (GO:0018106);; Biological Process: signal transduction by protein phosphorylation (…	K14489|0|gmx:100813204|K14489 arabidopsis histidine kinase 2/3/4 (cytokinin receptor) [EC:2.7.13.3] | (RefSeq) histidine kinase 4-like	Plant hormone signal transduction (ko04075)	[T]	Signal transduction mechanisms	CHASE domain;; Histidine kinase-, DNA gyrase B-, and HSP90-like ATPase;; Response regulator receiver domain;; His Kinase A (phospho-acceptor) domain	Histidine kinase 4 GN=T23K3.2 OS=Arabidopsis thaliana (Mouse-ear cress) PE=1 SV=1	T	Signal transduction mechanisms	PREDICTED: histidine kinase 4-like isoform X2 [Glycine max]
two-component response regulator ARR-B family(ARR-B)
HL_transcript_60151	435	396	348	277	283	218	10.23	9.07	8.49	6.19	5.34	4.1	0.000249602	-1.03451	down	[T]	Signal transduction mechanisms	Biological Process: phosphorelay signal transduction system (GO:0000160);; Molecular Function: DNA binding (GO:0003677);; Molecular Function: transcription factor activity, sequence-specific DNA binding (GO:0003700);; Cellular Component: nucleus (GO:0005634);; Biological Process: regulation of transcription, DNA-templated (GO:0006355);;	K14491|0|gmx:100809583|K14491 two-component response regulator ARR-B family | (RefSeq) two-component response regulator ARR2-like	Plant hormone signal transduction (ko04075)	[K]	Transcription	Response regulator receiver domain;; Myb-like DNA-binding domain	Two-component response regulator ARR2 OS=Arabidopsis thaliana (Mouse-ear cress) PE=1 SV=1	T	Signal transduction mechanisms	Two-component response regulator ARR2 [Glycine soja]
two-component response regulator ARR-A family(ARR-A)
HL_transcript_75726	501	383	407	172	385	247	17	12.65	14.36	5.57	10.5	6.73	0.00392794	-1.11498	down	[T]	Signal transduction mechanisms	Biological Process: phosphorelay signal transduction system (GO:0000160);; Cellular Component: intracellular (GO:0005622);;	K14492|3.85544e-73|gmx:100796843|K14492 two-component response regulator ARR-A family | (RefSeq) two-component response regulator ARR5-like	Plant hormone signal transduction (ko04075)	[K]	Transcription	Response regulator receiver domain	Two-component response regulator ARR5 GN=T17F15.30 OS=Arabidopsis thaliana (Mouse-ear cress) PE=1 SV=2	K	Transcription	PREDICTED: two-component response regulator ARR5-like isoform X1 [Glycine max]
HL_transcript_19229	1189	1578	1266	682	1122	685	104.29	133.11	115.51	56.95	79.39	48.84	7.74e-05	-1.13037	down	[TK]	Signal transduction mechanisms;; Transcription	Biological Process: phosphorelay signal transduction system (GO:0000160);; Cellular Component: intracellular (GO:0005622);;	K14492|1.16366e-120|gmx:100796843|K14492 two-component response regulator ARR-A family | (RefSeq) two-component response regulator ARR5-like	Plant hormone signal transduction (ko04075)	[K]	Transcription	Response regulator receiver domain	Two-component response regulator ARR5 GN=T17F15.30 OS=Arabidopsis thaliana (Mouse-ear cress) PE=1 SV=2	K	Transcription	PREDICTED: two-component response regulator ARR5-like isoform X2 [Glycine max]
F-box protein GID2(GID2)
HL_transcript_20619	124	86	151	270	448	347	37.01	23.89	47.12	77.1	109.29	88.64	0.00484666	1.05399	up	--	--	Cellular Component: nucleus (GO:0005634);; Biological Process: seed germination (GO:0009845);; Biological Process: seed dormancy process (GO:0010162);; Cellular Component: SCF ubiquitin ligase complex (GO:0019005);;	K14495|1.93424e-38|vra:106757921|K14495 F-box protein GID2 | (RefSeq) F-box protein GID2-like	Plant hormone signal transduction (ko04075)	--	--	--	F-box protein GID2 GN=T22A6.40 OS=Arabidopsis thaliana (Mouse-ear cress) PE=1 SV=1	S	Function unknown	PREDICTED: F-box protein GID2-like isoform X1 [Vigna angularis]
DELLA
HL_transcript_51029	337	709	518	154	203	136	10.17	20.82	16.22	4.42	4.92	3.29	4.67e-09	-2.02953	down	--	--	Molecular Function: transcription factor activity, sequence-specific DNA binding (GO:0003700);; Cellular Component: nucleus (GO:0005634);; Biological Process: regulation of transcription, DNA-templated (GO:0006355);; Biological Process: response to ethylene (GO:0009723);; Biological Process: response to abscisic acid (GO:0009737);; Biological Process: salicylic acid mediated signaling pathway (GO…	K14494|0|gmx:100805968|K14494 DELLA protein | (RefSeq) DELLA protein DWARF8-like	Plant hormone signal transduction (ko04075)	--	--	GRAS domain family;; Transcriptional regulator DELLA protein N terminal	DELLA protein GAI GN=GAI OS=Gossypium hirsutum (Upland cotton) PE=2 SV=1	K	Transcription	PREDICTED: DELLA protein DWARF8-like [Glycine max]
phytochrome-interacting factor 3(PIF3)
HL_transcript_39187	40	77	73	137	262	258	0.71	1.3	1.31	2.26	3.63	3.56	0.00508134	1.25999	up	--	--	Molecular Function: protein dimerization activity (GO:0046983);;	K12126|0|gmx:100794974|K12126 phytochrome-interacting factor 3 | (RefSeq) transcription factor PIF3-like	Plant hormone signal transduction (ko04075);Circadian rhythm - plant (ko04712)	--	--	Helix-loop-helix DNA-binding domain	Transcription factor PIF3 GN=F14J9.19 OS=Arabidopsis thaliana (Mouse-ear cress) PE=1 SV=1	K	Transcription	Transcription factor PIF3 [Glycine soja]
HL_transcript_3790	201	124	212	606	453	509	3.72	2.25	4.08	10.66	6.72	7.53	0.00389139	1.05567	up	--	--	Molecular Function: protein dimerization activity (GO:0046983);;	K12126|0|gmx:100794974|K12126 phytochrome-interacting factor 3 | (RefSeq) transcription factor PIF3-like	Plant hormone signal transduction (ko04075);Circadian rhythm - plant (ko04712)	--	--	Helix-loop-helix DNA-binding domain	Transcription factor PIF3 GN=F14J9.19 OS=Arabidopsis thaliana (Mouse-ear cress) PE=1 SV=1	K	Transcription	Transcription factor PIF3 [Glycine soja]
HL_transcript_7657	30	13	21	65	98	133	0.8	0.34	0.56	1.6	2.04	2.75	0.00659369	1.56516	up	--	--	Molecular Function: protein dimerization activity (GO:0046983);;	K12126|0|gmx:100804665|K12126 phytochrome-interacting factor 3 | (RefSeq) transcription factor PIF3-like	Plant hormone signal transduction (ko04075);Circadian rhythm - plant (ko04712)	--	--	Helix-loop-helix DNA-binding domain	Transcription factor PIF3 GN=F14J9.19 OS=Arabidopsis thaliana (Mouse-ear cress) PE=1 SV=1	K	Transcription	Transcription factor PIF3 [Glycine soja]
abscisic acid receptor PYR/PYL
HL_transcript_17976	19	40	53	134	187	367	1.2	2.45	3.46	7.94	9.38	18.44	0.000387455	1.96829	up	[C]	Energy production and conversion	Molecular Function: protein phosphatase inhibitor activity (GO:0004864);; Molecular Function: receptor activity (GO:0004872);; Cellular Component: nucleus (GO:0005634);; Cellular Component: cytoplasm (GO:0005737);; Biological Process: abscisic acid-activated signaling pathway (GO:0009738);; Molecular Function: abscisic acid binding (GO:0010427);; Biological Process: negative regulation of catalyt…	K14496|4.09666e-110|gmx:100808416|K14496 abscisic acid receptor PYR/PYL family | (RefSeq) abscisic acid receptor PYL4-like	Plant hormone signal transduction (ko04075)	--	--	--	Abscisic acid receptor PYL6 OS=Arabidopsis thaliana (Mouse-ear cress) PE=1 SV=1	S	Function unknown	PREDICTED: abscisic acid receptor PYL4-like [Glycine max]
HL_transcript_24757	67	87	130	238	396	612	4.17	5.23	8.45	14.12	19.82	30.76	0.000596714	1.57616	up	--	--	Molecular Function: protein phosphatase inhibitor activity (GO:0004864);; Molecular Function: receptor activity (GO:0004872);; Cellular Component: nucleus (GO:0005634);; Cellular Component: cytoplasm (GO:0005737);; Biological Process: abscisic acid-activated signaling pathway (GO:0009738);; Molecular Function: abscisic acid binding (GO:0010427);; Biological Process: negative regulation of catalyt…	K14496|1.25783e-81|gmx:100788199|K14496 abscisic acid receptor PYR/PYL family | (RefSeq) abscisic acid receptor PYL4-like	Plant hormone signal transduction (ko04075)	--	--	Polyketide cyclase / dehydrase and lipid transport	Abscisic acid receptor PYL4 GN=T19C21.20 OS=Arabidopsis thaliana (Mouse-ear cress) PE=1 SV=1	S	Function unknown	PREDICTED: abscisic acid receptor PYL4-like [Glycine max]
HL_transcript_72762	70	64	140	493	690	676	3.1	2.75	6.43	20.74	24.53	24.04	2.15e-09	2.20989	up	--	--	Molecular Function: protein phosphatase inhibitor activity (GO:0004864);; Molecular Function: receptor activity (GO:0004872);; Cellular Component: nucleus (GO:0005634);; Cellular Component: cytoplasm (GO:0005737);; Biological Process: abscisic acid-activated signaling pathway (GO:0009738);; Molecular Function: abscisic acid binding (GO:0010427);; Biological Process: negative regulation of catalyt…	K14496|8.04539e-97|gmx:100526923|K14496 abscisic acid receptor PYR/PYL family | (RefSeq) uncharacterized LOC100526923	Plant hormone signal transduction (ko04075)	--	--	--	Abscisic acid receptor PYL8 GN=MFH8.10 OS=Arabidopsis thaliana (Mouse-ear cress) PE=1 SV=1	--	--	Abscisic acid receptor PYL8 [Glycine soja]
HL_transcript_18847	76	263	119	423	560	1190	5.92	19.6	9.59	31.16	34.87	74.59	0.00495901	1.62429	up	[C]	Energy production and conversion	Molecular Function: peroxidase activity (GO:0004601);; Molecular Function: protein phosphatase inhibitor activity (GO:0004864);; Molecular Function: receptor activity (GO:0004872);; Cellular Component: nucleus (GO:0005634);; Cellular Component: cytoplasm (GO:0005737);; Biological Process: response to oxidative stress (GO:0006979);; Biological Process: abscisic acid-activated signaling pathway (GO…	K14496|1.60968e-132|gmx:100808416|K14496 abscisic acid receptor PYR/PYL family | (RefSeq) abscisic acid receptor PYL4-like	Plant hormone signal transduction (ko04075)	--	--	Polyketide cyclase / dehydrase and lipid transport;; Pathogenesis-related protein Bet v I family;; Polyketide cyclase / dehydrase and lipid transport	Abscisic acid receptor PYL6 OS=Arabidopsis thaliana (Mouse-ear cress) PE=1 SV=1	S	Function unknown	PREDICTED: abscisic acid receptor PYL4-like [Glycine max]
protein phosphatase 2C(PP2C)
HL_transcript_55683	0	7	0	235	234	328	0	0.1	0	2.84	2.39	3.33	3.92e-17	5.26679	up	[K]	Transcription	Biological Process: defense response (GO:0006952);; Biological Process: signal transduction (GO:0007165);; Cellular Component: integral component of membrane (GO:0016021);; Molecular Function: ADP binding (GO:0043531);;	--	--	--	--	TIR domain;; NB-ARC domain;; TIR domain;; Leucine rich repeat;; Protein phosphatase 2C	TMV resistance protein N GN=N OS=Nicotiana glutinosa (Tobacco) PE=1 SV=1	--	--	PREDICTED: uncharacterized protein LOC100791891 [Glycine max]
HL_transcript_68295	7	3	1	21	48	40	0.24	0.11	0.04	0.62	1.17	0.98	0.00853105	2.15436	up	--	--	Molecular Function: protein serine/threonine phosphatase activity (GO:0004722);; Molecular Function: [pyruvate dehydrogenase (lipoamide)] phosphatase activity (GO:0004741);; Biological Process: protein dephosphorylation (GO:0006470);;	--	--	[T]	Signal transduction mechanisms	Protein phosphatase 2C	Protein phosphatase 2C 32 GN=POL OS=Arabidopsis thaliana (Mouse-ear cress) PE=1 SV=2	T	Signal transduction mechanisms	PREDICTED: protein phosphatase 2C 32-like [Vigna angularis]
HL_transcript_73525	18	9	22	64	143	140	0.93	0.46	1.19	3.13	5.88	5.78	0.000198855	2.11108	up	--	--	Molecular Function: protein serine/threonine phosphatase activity (GO:0004722);; Biological Process: protein dephosphorylation (GO:0006470);; Biological Process: defense response (GO:0006952);; Biological Process: signal transduction (GO:0007165);; Cellular Component: integral component of membrane (GO:0016021);; Molecular Function: ADP binding (GO:0043531);;	--	--	[T]	Signal transduction mechanisms	Protein phosphatase 2C	Probable protein phosphatase 2C 41 GN=At3g16800 OS=Arabidopsis thaliana (Mouse-ear cress) PE=2 SV=1	--	--	Protein SUPPRESSOR OF npr1-1, CONSTITUTIVE 1 [Glycine soja]
HL_transcript_42597	353	595	353	137	205	113	9.74	15.96	10.09	3.59	4.53	2.5	3e-07	-1.88817	down	--	--	Molecular Function: catalytic activity (GO:0003824);;	K17508|0|vra:106776360|K17508 protein phosphatase PTC7 [EC:3.1.3.16] | (RefSeq) probable protein phosphatase 2C 80	--	[T]	Signal transduction mechanisms	Stage II sporulation protein E (SpoIIE);; Protein phosphatase 2C	Probable protein phosphatase 2C 55 GN=At4g16580 OS=Arabidopsis thaliana (Mouse-ear cress) PE=2 SV=2	T	Signal transduction mechanisms	PREDICTED: probable protein phosphatase 2C 80 [Vigna angularis]
HL_transcript_63349	173	245	134	41	46	21	6.97	9.56	5.6	1.56	1.51	0.71	6.49e-09	-2.61749	down	[T]	Signal transduction mechanisms	Molecular Function: protein serine/threonine phosphatase activity (GO:0004722);; Biological Process: protein dephosphorylation (GO:0006470);; Molecular Function: metal ion binding (GO:0046872);;	K17506|0|gmx:100797292|K17506 protein phosphatase 1L [EC:3.1.3.16] | (RefSeq) probable protein phosphatase 2C 10	--	[T]	Signal transduction mechanisms	Protein phosphatase 2C;; Stage II sporulation protein E (SpoIIE)	Probable protein phosphatase 2C 10 GN=At1g34750 OS=Arabidopsis thaliana (Mouse-ear cress) PE=2 SV=1	T	Signal transduction mechanisms	PREDICTED: probable protein phosphatase 2C 10 isoform X2 [Glycine max]
HL_transcript_13264	807	703	942	536	556	552	29.77	25.23	36.08	18.8	16.49	16.37	1.54e-06	-1.01607	down	--	--	Molecular Function: protein serine/threonine phosphatase activity (GO:0004722);; Biological Process: protein dephosphorylation (GO:0006470);;	--	--	[T]	Signal transduction mechanisms	Protein phosphatase 2C;; Stage II sporulation protein E (SpoIIE)	Probable protein phosphatase 2C 5 GN=At1g09160 OS=Arabidopsis thaliana (Mouse-ear cress) PE=2 SV=1	T	Signal transduction mechanisms	PREDICTED: probable protein phosphatase 2C 5 isoform X1 [Vigna angularis]
HL_transcript_59940	503	624	306	129	112	200	30.92	37.11	19.55	7.55	5.54	9.93	5.38e-07	-2.04527	down	--	--	Molecular Function: protein serine/threonine phosphatase activity (GO:0004722);; Biological Process: protein dephosphorylation (GO:0006470);;	--	--	[T]	Signal transduction mechanisms	Protein phosphatase 2C	Probable protein phosphatase 2C 12 GN=At1g47380 OS=Arabidopsis thaliana (Mouse-ear cress) PE=2 SV=1	T	Signal transduction mechanisms	PREDICTED: probable protein phosphatase 2C 12 isoform X1 [Glycine max]
HL_transcript_8143	1032	601	520	374	399	504	27.93	15.83	14.61	9.62	8.68	10.93	0.00337842	-1.17581	down	[T]	Signal transduction mechanisms	Molecular Function: protein serine/threonine phosphatase activity (GO:0004722);; Biological Process: protein dephosphorylation (GO:0006470);;	--	--	[T]	Signal transduction mechanisms	Protein phosphatase 2C;; Stage II sporulation protein E (SpoIIE)	Probable protein phosphatase 2C 15 GN=At1g68410 OS=Arabidopsis thaliana (Mouse-ear cress) PE=2 SV=1	T	Signal transduction mechanisms	Hypothetical protein glysoja_021228 [Glycine soja]
HL_transcript_61989	493	728	464	258	164	305	18.72	26.86	18.31	9.32	5.02	9.3	1.86e-05	-1.58716	down	[T]	Signal transduction mechanisms	Molecular Function: protein serine/threonine phosphatase activity (GO:0004722);; Biological Process: protein dephosphorylation (GO:0006470);; Molecular Function: metal ion binding (GO:0046872);;	K17506|0|gmx:100797292|K17506 protein phosphatase 1L [EC:3.1.3.16] | (RefSeq) probable protein phosphatase 2C 10	--	[T]	Signal transduction mechanisms	Protein phosphatase 2C;; Stage II sporulation protein E (SpoIIE)	Probable protein phosphatase 2C 10 GN=At1g34750 OS=Arabidopsis thaliana (Mouse-ear cress) PE=2 SV=1	T	Signal transduction mechanisms	PREDICTED: probable protein phosphatase 2C 10 isoform X2 [Glycine max]
HL_transcript_28110	3	0	0	41	45	75	0.11	0	0	1.14	1.04	1.73	3.83e-06	3.67669	up	[T]	Signal transduction mechanisms	Molecular Function: protein serine/threonine phosphatase activity (GO:0004722);; Biological Process: protein dephosphorylation (GO:0006470);; Cellular Component: integral component of membrane (GO:0016021);; Molecular Function: metal ion binding (GO:0046872);;	K17506|1.34128e-179|vra:106762336|K17506 protein phosphatase 1L [EC:3.1.3.16] | (RefSeq) probable protein phosphatase 2C 39	--	[T]	Signal transduction mechanisms	Protein phosphatase 2C	Probable protein phosphatase 2C 39 GN=At3g15260 OS=Arabidopsis thaliana (Mouse-ear cress) PE=2 SV=1	T	Signal transduction mechanisms	probable protein phosphatase 2C [Glycine max]
HL_transcript_37648	76	162	160	428	391	618	2.64	5.49	5.79	14.11	10.89	17.2	0.000869803	1.34881	up	[T]	Signal transduction mechanisms	Molecular Function: protein serine/threonine phosphatase activity (GO:0004722);; Biological Process: protein dephosphorylation (GO:0006470);; Cellular Component: membrane (GO:0016020);; Molecular Function: metal ion binding (GO:0046872);;	K17506|1.18143e-172|vra:106762336|K17506 protein phosphatase 1L [EC:3.1.3.16] | (RefSeq) probable protein phosphatase 2C 39	--	[T]	Signal transduction mechanisms	Protein phosphatase 2C	Probable protein phosphatase 2C 39 GN=At3g15260 OS=Arabidopsis thaliana (Mouse-ear cress) PE=2 SV=1	T	Signal transduction mechanisms	probable protein phosphatase 2C [Glycine max]
HL_transcript_31491	760	662	478	245	280	260	30.72	25.99	20.06	9.42	9.09	8.44	6.88e-09	-1.69548	down	[T]	Signal transduction mechanisms	Molecular Function: protein serine/threonine phosphatase activity (GO:0004722);; Biological Process: protein dephosphorylation (GO:0006470);;	--	--	[T]	Signal transduction mechanisms	Protein phosphatase 2C;; Stage II sporulation protein E (SpoIIE)	Probable protein phosphatase 2C 15 GN=At1g68410 OS=Arabidopsis thaliana (Mouse-ear cress) PE=2 SV=1	T	Signal transduction mechanisms	PREDICTED: probable protein phosphatase 2C 15 [Lupinus angustifolius]
HL_transcript_62053	587	363	413	224	301	364	14.18	8.54	10.37	5.14	5.83	7.05	0.00435877	-1.05049	down	--	--	Molecular Function: protein serine/threonine phosphatase activity (GO:0004722);; Biological Process: protein dephosphorylation (GO:0006470);;	--	--	[T]	Signal transduction mechanisms	Protein phosphatase 2C	Probable protein phosphatase 2C 33 GN=PPC6-1 OS=Arabidopsis thaliana (Mouse-ear cress) PE=1 SV=1	T	Signal transduction mechanisms	PREDICTED: probable protein phosphatase 2C 33 isoform X1 [Glycine max]
HL_transcript_62945	732	561	485	290	308	411	21.56	16.08	14.84	8.14	7.3	9.71	0.000112526	-1.24628	down	[T]	Signal transduction mechanisms	Molecular Function: protein serine/threonine phosphatase activity (GO:0004722);; Biological Process: protein dephosphorylation (GO:0006470);;	--	--	[T]	Signal transduction mechanisms	Protein phosphatase 2C;; Stage II sporulation protein E (SpoIIE)	Probable protein phosphatase 2C 15 GN=At1g68410 OS=Arabidopsis thaliana (Mouse-ear cress) PE=2 SV=1	T	Signal transduction mechanisms	Hypothetical protein glysoja_021228 [Glycine soja]
HL_transcript_39748	1201	1078	836	330	245	368	35.05	30.62	25.32	9.15	5.74	8.6	2.7e-12	-2.11539	down	--	--	Molecular Function: protein serine/threonine phosphatase activity (GO:0004722);; Biological Process: protein dephosphorylation (GO:0006470);;	--	--	[T]	Signal transduction mechanisms	Protein phosphatase 2C	Probable protein phosphatase 2C 12 GN=At1g47380 OS=Arabidopsis thaliana (Mouse-ear cress) PE=2 SV=1	T	Signal transduction mechanisms	PREDICTED: probable protein phosphatase 2C 12 isoform X1 [Glycine max]
HL_transcript_36291	109	125	110	46	39	32	4.32	4.81	4.53	1.73	1.24	1.02	1.53e-07	-1.91936	down	[T]	Signal transduction mechanisms	Molecular Function: protein serine/threonine phosphatase activity (GO:0004722);; Cellular Component: nucleus (GO:0005634);; Cellular Component: cytosol (GO:0005829);; Biological Process: protein dephosphorylation (GO:0006470);; Molecular Function: metal ion binding (GO:0046872);; Biological Process: regulation of defense response to virus (GO:0050688);;	K14803|0|gmx:100804558|K14803 protein phosphatase PTC2/3 [EC:3.1.3.16] | (RefSeq) probable protein phosphatase 2C 22	--	[T]	Signal transduction mechanisms	Protein phosphatase 2C;; Protein phosphatase 2C	Probable protein phosphatase 2C 22 GN=At2g25620 OS=Arabidopsis thaliana (Mouse-ear cress) PE=2 SV=1	T	Signal transduction mechanisms	unknown [Glycine max]
HL_transcript_14220	718	1773	847	440	742	750	28.49	68.32	34.89	16.62	23.66	23.9	0.00777473	-1.17731	down	[T]	Signal transduction mechanisms	Molecular Function: protein serine/threonine phosphatase activity (GO:0004722);; Biological Process: protein dephosphorylation (GO:0006470);; Molecular Function: metal ion binding (GO:0046872);;	K14803|0|gmx:100781949|K14803 protein phosphatase PTC2/3 [EC:3.1.3.16] | (RefSeq) probable protein phosphatase 2C 13	--	[T]	Signal transduction mechanisms	Protein phosphatase 2C	Probable protein phosphatase 2C 13 GN=At1g48040 OS=Arabidopsis thaliana (Mouse-ear cress) PE=2 SV=2	T	Signal transduction mechanisms	PREDICTED: probable protein phosphatase 2C 13 [Glycine max]
HL_transcript_31374	934	403	462	205	200	294	25.39	10.67	13.06	5.31	4.38	6.41	0.000117246	-1.73085	down	--	--	Molecular Function: protein serine/threonine phosphatase activity (GO:0004722);; Biological Process: protein dephosphorylation (GO:0006470);;	--	--	[T]	Signal transduction mechanisms	Protein phosphatase 2C	Probable protein phosphatase 2C 15 GN=At1g68410 OS=Arabidopsis thaliana (Mouse-ear cress) PE=2 SV=1	T	Signal transduction mechanisms	probable protein phosphatase 2C 15 isoform X2 [Cajanus cajan]
HL_transcript_9502	186	268	244	764	842	885	5.3	7.44	7.22	20.71	19.27	20.2	2.39e-10	1.36543	up	[T]	Signal transduction mechanisms	Molecular Function: protein serine/threonine phosphatase activity (GO:0004722);; Biological Process: protein dephosphorylation (GO:0006470);; Molecular Function: metal ion binding (GO:0046872);;	K14497|0|gmx:100789207|K14497 protein phosphatase 2C [EC:3.1.3.16] | (RefSeq) protein phosphatase 2C 77-like	Plant hormone signal transduction (ko04075)	[T]	Signal transduction mechanisms	Protein phosphatase 2C	Probable protein phosphatase 2C 6 OS=Oryza sativa subsp. japonica (Rice) PE=2 SV=1	T	Signal transduction mechanisms	PREDICTED: protein phosphatase 2C 77-like [Glycine max]
HL_transcript_6161	1208	1123	1214	683	1011	656	27.08	24.53	28.22	14.56	18.18	11.75	3.32e-05	-1.03748	down	--	--	Molecular Function: protein serine/threonine phosphatase activity (GO:0004722);; Biological Process: protein dephosphorylation (GO:0006470);;	--	--	[T]	Signal transduction mechanisms	Protein phosphatase 2C	Probable protein phosphatase 2C 33 GN=PPC6-1 OS=Arabidopsis thaliana (Mouse-ear cress) PE=1 SV=1	T	Signal transduction mechanisms	PREDICTED: probable protein phosphatase 2C 33 isoform X1 [Glycine max]
HL_transcript_62685	1134	3158	1864	921	1482	685	38.85	105.17	66.27	30	40.74	18.82	0.00333316	-1.35592	down	--	--	Molecular Function: protein serine/threonine phosphatase activity (GO:0004722);; Biological Process: protein dephosphorylation (GO:0006470);; Molecular Function: metal ion binding (GO:0046872);;	K14497|0|gmx:100796161|K14497 protein phosphatase 2C [EC:3.1.3.16] | (RefSeq) protein phosphatase 2C 37	Plant hormone signal transduction (ko04075)	[T]	Signal transduction mechanisms	Protein phosphatase 2C	Protein phosphatase 2C 37 GN=F24K9.8 OS=Arabidopsis thaliana (Mouse-ear cress) PE=1 SV=1	T	Signal transduction mechanisms	PREDICTED: protein phosphatase 2C 37 [Glycine max]
HL_transcript_74404	130	355	211	63	72	118	2.67	7.09	4.49	1.24	1.18	1.93	0.000288813	-1.76589	down	--	--	Molecular Function: protein serine/threonine phosphatase activity (GO:0004722);; Biological Process: protein dephosphorylation (GO:0006470);; Biological Process: anatomical structure morphogenesis (GO:0009653);; Biological Process: single-organism developmental process (GO:0044767);; Biological Process: meristem development (GO:0048507);;	--	--	[T]	Signal transduction mechanisms	Protein phosphatase 2C	Protein phosphatase 2C 29 GN=PLL1 OS=Arabidopsis thaliana (Mouse-ear cress) PE=1 SV=2	T	Signal transduction mechanisms	PREDICTED: protein phosphatase 2C 29-like [Glycine max]
HL_transcript_31053	459	317	230	138	105	191	23.61	15.84	12.28	6.79	4.35	7.94	0.000336146	-1.5841	down	--	--	Molecular Function: protein serine/threonine phosphatase activity (GO:0004722);; Biological Process: protein dephosphorylation (GO:0006470);; Molecular Function: metal ion binding (GO:0046872);;	--	--	[T]	Signal transduction mechanisms	Protein phosphatase 2C;; Protein phosphatase 2C	Probable protein phosphatase 2C 63 GN=At4g33920 OS=Arabidopsis thaliana (Mouse-ear cress) PE=2 SV=1	T	Signal transduction mechanisms	PREDICTED: probable protein phosphatase 2C 63 isoform X2 [Glycine max]
HL_transcript_26210	32	37	65	148	208	379	0.36	0.4	0.75	1.58	1.87	3.38	0.000273792	1.84736	up	[K]	Transcription	Biological Process: defense response (GO:0006952);; Biological Process: signal transduction (GO:0007165);; Cellular Component: integral component of membrane (GO:0016021);; Molecular Function: ADP binding (GO:0043531);;	--	--	--	--	TIR domain;; NB-ARC domain;; TIR domain;; Leucine rich repeat;; Protein phosphatase 2C	TMV resistance protein N GN=N OS=Nicotiana glutinosa (Tobacco) PE=1 SV=1	--	--	PREDICTED: uncharacterized protein LOC100791891 [Glycine max]
HL_transcript_58694	0	0	14	59	110	157	0	0	0.35	1.34	2.12	2.99	0.00599875	2.56538	up	[T]	Signal transduction mechanisms	Molecular Function: protein serine/threonine phosphatase activity (GO:0004722);; Biological Process: protein dephosphorylation (GO:0006470);; Cellular Component: membrane (GO:0016020);; Molecular Function: metal ion binding (GO:0046872);;	K17506|1.87972e-169|vra:106762336|K17506 protein phosphatase 1L [EC:3.1.3.16] | (RefSeq) probable protein phosphatase 2C 39	--	[T]	Signal transduction mechanisms	Protein phosphatase 2C	Probable protein phosphatase 2C 39 GN=At3g15260 OS=Arabidopsis thaliana (Mouse-ear cress) PE=2 SV=1	T	Signal transduction mechanisms	probable protein phosphatase 2C [Glycine max]
HL_transcript_27995	172	350	177	69	89	117	2.63	5.2	2.8	1	1.09	1.43	9.23e-05	-1.69621	down	--	--	Molecular Function: protein serine/threonine phosphatase activity (GO:0004722);; Biological Process: protein dephosphorylation (GO:0006470);;	--	--	[T]	Signal transduction mechanisms	Protein phosphatase 2C;; Protein phosphatase 2C	Protein phosphatase 2C 29 GN=PLL1 OS=Arabidopsis thaliana (Mouse-ear cress) PE=1 SV=2	T	Signal transduction mechanisms	PREDICTED: protein phosphatase 2C 29-like [Glycine max]
HL_transcript_24621	145	299	226	119	109	106	4.26	8.53	6.88	3.33	2.57	2.49	0.000196516	-1.38397	down	--	--	Molecular Function: catalytic activity (GO:0003824);;	K17508|0|pvu:PHAVU_002G028000g|K17508 protein phosphatase PTC7 [EC:3.1.3.16] | (RefSeq) hypothetical protein	--	[T]	Signal transduction mechanisms	--	Probable protein phosphatase 2C 55 GN=At4g16580 OS=Arabidopsis thaliana (Mouse-ear cress) PE=2 SV=2	T	Signal transduction mechanisms	hypothetical protein PHAVU_002G028000g [Phaseolus vulgaris]
HL_transcript_16466	235	568	249	73	87	92	11.57	27.12	12.73	3.42	3.44	3.65	3.42e-08	-2.35954	down	--	--	Molecular Function: protein serine/threonine phosphatase activity (GO:0004722);; Biological Process: protein dephosphorylation (GO:0006470);; Molecular Function: metal ion binding (GO:0046872);;	K14497|0|gmx:100807235|K14497 protein phosphatase 2C [EC:3.1.3.16] | (RefSeq) probable protein phosphatase 2C 51	Plant hormone signal transduction (ko04075)	[T]	Signal transduction mechanisms	Protein phosphatase 2C;; Protein phosphatase 2C	Probable protein phosphatase 2C 51 OS=Oryza sativa subsp. japonica (Rice) PE=2 SV=1	T	Signal transduction mechanisms	putative protein phosphatase 2C 8 [Cajanus cajan]
HL_transcript_36542	110	239	66	13	3	7	4.79	10.1	2.98	0.54	0.1	0.24	2.58e-09	-3.85609	down	[T]	Signal transduction mechanisms	Molecular Function: protein serine/threonine phosphatase activity (GO:0004722);; Biological Process: protein dephosphorylation (GO:0006470);; Cellular Component: integral component of membrane (GO:0016021);; Molecular Function: metal ion binding (GO:0046872);;	K17506|0|gmx:100779913|K17506 protein phosphatase 1L [EC:3.1.3.16] | (RefSeq) probable protein phosphatase 2C 25	--	[T]	Signal transduction mechanisms	Protein phosphatase 2C;; Stage II sporulation protein E (SpoIIE)	Probable protein phosphatase 2C 2 GN=At1g07160 OS=Arabidopsis thaliana (Mouse-ear cress) PE=2 SV=1	T	Signal transduction mechanisms	PREDICTED: probable protein phosphatase 2C 25 [Glycine max]
HL_transcript_58909	128	148	97	30	19	56	2.36	2.67	1.87	0.53	0.29	0.83	6.34e-05	-2.08677	down	--	--	Molecular Function: catalytic activity (GO:0003824);;	--	--	[T]	Signal transduction mechanisms	Stage II sporulation protein E (SpoIIE)	Probable protein phosphatase 2C 55 GN=At4g16580 OS=Arabidopsis thaliana (Mouse-ear cress) PE=2 SV=2	--	--	PREDICTED: uncharacterized protein LOC102666609 [Glycine max]
HL_transcript_13196	491	423	409	280	391	177	17.78	14.87	15.37	9.63	11.37	5.14	0.00629269	-1.06239	down	--	--	Molecular Function: protein serine/threonine phosphatase activity (GO:0004722);; Biological Process: protein dephosphorylation (GO:0006470);; Molecular Function: metal ion binding (GO:0046872);;	K14497|0|gmx:100793293|K14497 protein phosphatase 2C [EC:3.1.3.16] | (RefSeq) probable protein phosphatase 2C 6	Plant hormone signal transduction (ko04075)	[T]	Signal transduction mechanisms	Protein phosphatase 2C	Probable protein phosphatase 2C 6 OS=Oryza sativa subsp. japonica (Rice) PE=2 SV=1	T	Signal transduction mechanisms	PREDICTED: probable protein phosphatase 2C 6 [Glycine max]
HL_transcript_58562	1220	3246	1729	851	1250	695	37.15	96.23	54.64	24.64	30.56	16.96	0.00039651	-1.51003	down	--	--	Molecular Function: protein serine/threonine phosphatase activity (GO:0004722);; Biological Process: protein dephosphorylation (GO:0006470);; Molecular Function: metal ion binding (GO:0046872);;	K14497|0|gmx:100796161|K14497 protein phosphatase 2C [EC:3.1.3.16] | (RefSeq) protein phosphatase 2C 37	Plant hormone signal transduction (ko04075)	[T]	Signal transduction mechanisms	Protein phosphatase 2C	Protein phosphatase 2C 37 GN=F24K9.8 OS=Arabidopsis thaliana (Mouse-ear cress) PE=1 SV=1	T	Signal transduction mechanisms	PREDICTED: protein phosphatase 2C 37 [Glycine max]
HL_transcript_24035	202	180	127	51	72	116	7.98	6.89	5.23	1.92	2.3	3.67	0.00160275	-1.46621	down	--	--	Molecular Function: protein serine/threonine phosphatase activity (GO:0004722);; Biological Process: protein dephosphorylation (GO:0006470);; Molecular Function: metal ion binding (GO:0046872);;	K01102|9.86246e-158|gmx:100809958|K01102 pyruvate dehydrogenase phosphatase [EC:3.1.3.43] | (RefSeq) probable protein phosphatase 2C 63	--	[T]	Signal transduction mechanisms	Protein phosphatase 2C;; Protein phosphatase 2C	Probable protein phosphatase 2C 64 GN=At4g38520 OS=Arabidopsis thaliana (Mouse-ear cress) PE=2 SV=1	T	Signal transduction mechanisms	PREDICTED: probable protein phosphatase 2C 63 [Glycine max]
HL_transcript_51386	96	130	94	58	78	69	1.76	2.33	1.8	1.02	1.16	1.02	0.00423707	-1.05897	down	[T]	Signal transduction mechanisms	Molecular Function: protein serine/threonine phosphatase activity (GO:0004722);; Biological Process: protein dephosphorylation (GO:0006470);; Molecular Function: metal ion binding (GO:0046872);;	K17506|5.95218e-93|gmx:100797292|K17506 protein phosphatase 1L [EC:3.1.3.16] | (RefSeq) probable protein phosphatase 2C 10	--	[T]	Signal transduction mechanisms	Protein phosphatase 2C	Probable protein phosphatase 2C 9 GN=At1g22280 OS=Arabidopsis thaliana (Mouse-ear cress) PE=1 SV=1	T	Signal transduction mechanisms	hypothetical protein GLYMA_04G101400 [Glycine max]
HL_transcript_37473	40	81	72	18	32	5	0.93	1.85	1.75	0.4	0.6	0.1	0.00673712	-1.91185	down	--	--	Molecular Function: protein serine/threonine phosphatase activity (GO:0004722);; Biological Process: protein dephosphorylation (GO:0006470);;	--	--	[T]	Signal transduction mechanisms	Protein phosphatase 2C	Probable protein phosphatase 2C 33 GN=PPC6-1 OS=Arabidopsis thaliana (Mouse-ear cress) PE=1 SV=1	T	Signal transduction mechanisms	PREDICTED: probable protein phosphatase 2C 33 [Glycine max]
ABA responsive element binding factor(ABF)
HL_transcript_44861	483	537	394	197	158	284	13.16	14.25	11.13	5.11	3.45	6.2	6.56e-06	-1.54339	down	--	--	Molecular Function: transcription factor activity, sequence-specific DNA binding (GO:0003700);; Biological Process: regulation of transcription, DNA-templated (GO:0006355);; Molecular Function: sequence-specific DNA binding (GO:0043565);;	K14432|6.52379e-157|pvu:PHAVU_009G065500g|K14432 ABA responsive element binding factor | (RefSeq) hypothetical protein	Plant hormone signal transduction (ko04075)	--	--	--	ABSCISIC ACID-INSENSITIVE 5-like protein 5 GN=T2P3 OS=Arabidopsis thaliana (Mouse-ear cress) PE=1 SV=1	K	Transcription	PREDICTED: ABSCISIC ACID-INSENSITIVE 5-like protein 5 [Vigna angularis]
HL_transcript_33765	124	126	161	395	448	486	7.04	6.92	9.52	21.31	20.44	22.21	4.94e-07	1.21789	up	--	--	Molecular Function: transcription factor activity, sequence-specific DNA binding (GO:0003700);; Biological Process: regulation of transcription, DNA-templated (GO:0006355);; Molecular Function: sequence-specific DNA binding (GO:0043565);;	K14432|2.72903e-80|pvu:PHAVU_007G081000g|K14432 ABA responsive element binding factor | (RefSeq) hypothetical protein	Plant hormone signal transduction (ko04075)	--	--	bZIP transcription factor;; Basic region leucine zipper	G-box-binding factor 4 GN=F21M11.10 OS=Arabidopsis thaliana (Mouse-ear cress) PE=1 SV=1	K	Transcription	hypothetical protein PHAVU_007G081000g [Phaseolus vulgaris]
HL_transcript_30586	65	63	94	204	216	308	1.31	1.24	1.94	3.86	3.46	4.9	0.000953647	1.21413	up	--	--	Molecular Function: transcription factor activity, sequence-specific DNA binding (GO:0003700);; Cellular Component: nucleus (GO:0005634);; Biological Process: regulation of transcription, DNA-templated (GO:0006355);; Molecular Function: sequence-specific DNA binding (GO:0043565);;	K14432|3.66977e-50|pvu:PHAVU_007G081000g|K14432 ABA responsive element binding factor | (RefSeq) hypothetical protein	Plant hormone signal transduction (ko04075)	--	--	--	G-box-binding factor 4 GN=F21M11.10 OS=Arabidopsis thaliana (Mouse-ear cress) PE=1 SV=1	K	Transcription	hypothetical protein LR48_Vigan02g202100 [Vigna angularis]
HL_transcript_44178	42	23	76	223	226	268	0.99	0.53	1.83	4.92	4.22	4.98	0.000341909	1.76098	up	--	--	Molecular Function: transcription factor activity, sequence-specific DNA binding (GO:0003700);; Biological Process: regulation of transcription, DNA-templated (GO:0006355);; Biological Process: response to abscisic acid (GO:0009737);; Molecular Function: sequence-specific DNA binding (GO:0043565);;	K14432|0|gmx:100776600|K14432 ABA responsive element binding factor | (RefSeq) bZIP transcription factor TRAB1-like	Plant hormone signal transduction (ko04075)	--	--	bZIP transcription factor;; Basic region leucine zipper	ABSCISIC ACID-INSENSITIVE 5-like protein 4 GN=F14J22.7 OS=Arabidopsis thaliana (Mouse-ear cress) PE=1 SV=1	K	Transcription	PREDICTED: bZIP transcription factor TRAB1-like [Glycine max]
HL_transcript_32094	873	1373	1005	565	519	721	38.99	59.52	46.61	24	18.62	25.91	6.78e-06	-1.26482	down	--	--	Molecular Function: transcription factor activity, sequence-specific DNA binding (GO:0003700);; Biological Process: regulation of transcription, DNA-templated (GO:0006355);; Molecular Function: sequence-specific DNA binding (GO:0043565);;	K14432|3.57271e-179|vra:106762293|K14432 ABA responsive element binding factor | (RefSeq) ABSCISIC ACID-INSENSITIVE 5-like protein 5	Plant hormone signal transduction (ko04075)	--	--	bZIP transcription factor;; Basic region leucine zipper	ABSCISIC ACID-INSENSITIVE 5-like protein 5 GN=T2P3 OS=Arabidopsis thaliana (Mouse-ear cress) PE=1 SV=1	K	Transcription	PREDICTED: ABSCISIC ACID-INSENSITIVE 5-like protein 5 [Vigna angularis]
P1 vs. P3
auxin influx carrie(AUX1)
HL_transcript_55838	316	241	308	120	174	67	7.63	5.67	7.71	2.67	3.74	1.66	0.00449333	-1.23437	down	--	--	Biological Process: amino acid transmembrane transport (GO:0003333);; Cellular Component: plasma membrane (GO:0005886);; Biological Process: auxin-activated signaling pathway (GO:0009734);; Molecular Function: amino acid transmembrane transporter activity (GO:0015171);; Molecular Function: symporter activity (GO:0015293);; Cellular Component: integral component of membrane (GO:0016021);;	K13946|0|gmx:100817572|K13946 auxin influx carrier (AUX1 LAX family) | (RefSeq) auxin transporter-like protein 1	Plant hormone signal transduction (ko04075)	[E]	Amino acid transport and metabolism	Transmembrane amino acid transporter protein	Auxin transporter-like protein 1 GN=LAX1 OS=Medicago truncatula (Barrel medic) PE=2 SV=1	E	Amino acid transport and metabolism	PREDICTED: auxin transporter-like protein 1 [Glycine max]
auxin-responsive protein IAA(AUX/IAA)
HL_transcript_62250	23	9	47	185	351	264	0.61	0.24	1.28	4.44	8.14	7.04	1.76351e-06	2.87431	up	--	--	Cellular Component: nucleus (GO:0005634);; Biological Process: regulation of transcription, DNA-templated (GO:0006355);; Biological Process: auxin-activated signaling pathway (GO:0009734);; Cellular Component: integral component of membrane (GO:0016021);;	K14484|2.68308e-151|gmx:100778529|K14484 auxin-responsive protein IAA | (RefSeq) auxin-responsive protein IAA27-like	Plant hormone signal transduction (ko04075)	--	--	AUX/IAA family;; AUX/IAA family	Auxin-responsive protein IAA27 GN=F19B15.110 OS=Arabidopsis thaliana (Mouse-ear cress) PE=1 SV=1	--	--	PREDICTED: uncharacterized protein LOC100795749 isoform X1 [Glycine max]
HL_transcript_56366	286	252	360	664	1566	904	12.34	10.57	16.14	26.38	60.03	39.86	3.00182e-05	1.68129	up	--	--	Cellular Component: nucleus (GO:0005634);; Biological Process: regulation of transcription, DNA-templated (GO:0006355);; Biological Process: auxin-activated signaling pathway (GO:0009734);;	K14484|2.09092e-158|gmx:100783314|K14484 auxin-responsive protein IAA | (RefSeq) auxin-responsive protein IAA8-like	Plant hormone signal transduction (ko04075)	--	--	AUX/IAA family;; AUX/IAA family	Auxin-responsive protein IAA8 GN=IAA8 OS=Arabidopsis thaliana (Mouse-ear cress) PE=1 SV=1	K	Transcription	PREDICTED: auxin-responsive protein IAA9-like isoform X1 [Vigna angularis]
HL_transcript_35432	63	30	87	357	729	625	1.92	0.9	2.74	9.93	19.6	19.33	6.25989e-09	2.92905	up	--	--	Cellular Component: nucleus (GO:0005634);; Biological Process: regulation of transcription, DNA-templated (GO:0006355);; Biological Process: auxin-activated signaling pathway (GO:0009734);; Cellular Component: integral component of membrane (GO:0016021);;	K14484|3.54218e-99|gmx:100778529|K14484 auxin-responsive protein IAA | (RefSeq) auxin-responsive protein IAA27-like	Plant hormone signal transduction (ko04075)	--	--	AUX/IAA family	Auxin-responsive protein IAA27 GN=F19B15.110 OS=Arabidopsis thaliana (Mouse-ear cress) PE=1 SV=1	--	--	Auxin-responsive protein IAA27 [Glycine soja]
HL_transcript_59042	236	133	203	821	1804	991	14.22	7.77	12.73	45.48	96.32	60.8	6.00391e-09	2.44915	up	--	--	Cellular Component: nucleus (GO:0005634);; Biological Process: regulation of transcription, DNA-templated (GO:0006355);; Biological Process: auxin-activated signaling pathway (GO:0009734);;	K14484|7.71837e-118|gmx:100781847|K14484 auxin-responsive protein IAA | (RefSeq) auxin-responsive protein IAA16-like	Plant hormone signal transduction (ko04075)	--	--	AUX/IAA family	Auxin-responsive protein IAA16 GN=IAA16 OS=Arabidopsis thaliana (Mouse-ear cress) PE=1 SV=1	K	Transcription	uncharacterized protein LOC100781847 [Glycine max]
HL_transcript_27587	60	53	34	170	217	97	2.42	2.09	1.43	6.31	7.76	4	0.000922699	1.55818	up	--	--	Cellular Component: nucleus (GO:0005634);; Biological Process: regulation of transcription, DNA-templated (GO:0006355);; Biological Process: auxin-activated signaling pathway (GO:0009734);;	K14484|0|gmx:547502|K14484 auxin-responsive protein IAA | (RefSeq) GH1; auxin-responsive protein IAA8	Plant hormone signal transduction (ko04075)	--	--	AUX/IAA family	Auxin-responsive protein IAA8 GN=IAA8 OS=Arabidopsis thaliana (Mouse-ear cress) PE=1 SV=1	K	Transcription	AUX/IAA family protein [Glycine max]
HL_transcript_14780	2951	2339	3796	5775	9237	5884	124.03	95.46	165.68	223.49	345.17	252.83	0.000649851	1.13949	up	--	--	Cellular Component: nucleus (GO:0005634);; Biological Process: regulation of transcription, DNA-templated (GO:0006355);; Biological Process: auxin-activated signaling pathway (GO:0009734);;	K14484|0|gmx:100783314|K14484 auxin-responsive protein IAA | (RefSeq) auxin-responsive protein IAA8-like	Plant hormone signal transduction (ko04075)	--	--	AUX/IAA family	Auxin-responsive protein IAA8 GN=IAA8 OS=Arabidopsis thaliana (Mouse-ear cress) PE=1 SV=1	K	Transcription	Auxin-responsive protein IAA8 [Glycine soja]
HL_transcript_17799	231	200	227	1239	2376	1385	13.97	11.71	14.31	68.98	127.39	85.36	7.96427e-20	2.79193	up	--	--	Cellular Component: nucleus (GO:0005634);; Biological Process: regulation of transcription, DNA-templated (GO:0006355);; Biological Process: auxin-activated signaling pathway (GO:0009734);;	K14484|7.45749e-118|gmx:100781847|K14484 auxin-responsive protein IAA | (RefSeq) auxin-responsive protein IAA16-like	Plant hormone signal transduction (ko04075)	--	--	AUX/IAA family	Auxin-responsive protein IAA16 GN=IAA16 OS=Arabidopsis thaliana (Mouse-ear cress) PE=1 SV=1	K	Transcription	uncharacterized protein LOC100781847 [Glycine max]
HL_transcript_14213	269	249	302	745	733	339	10.74	9.64	12.52	27.33	25.99	13.82	0.00751136	1.06438	up	--	--	Cellular Component: nucleus (GO:0005634);; Biological Process: regulation of transcription, DNA-templated (GO:0006355);; Biological Process: auxin-activated signaling pathway (GO:0009734);;	K14484|7.86194e-168|gmx:100818881|K14484 auxin-responsive protein IAA | (RefSeq) auxin-responsive protein IAA9-like	Plant hormone signal transduction (ko04075)	--	--	AUX/IAA family	Auxin-responsive protein IAA8 GN=IAA8 OS=Arabidopsis thaliana (Mouse-ear cress) PE=1 SV=1	K	Transcription	PREDICTED: auxin-responsive protein IAA9-like [Glycine max]
HL_transcript_42360	17	10	12	85	116	74	1.64	0.91	1.2	7.32	9.64	7.08	3.00237e-09	2.59237	up	--	--	Cellular Component: nucleus (GO:0005634);; Biological Process: regulation of transcription, DNA-templated (GO:0006355);; Biological Process: auxin-activated signaling pathway (GO:0009734);;	K14484|1.77484e-93|gmx:100781847|K14484 auxin-responsive protein IAA | (RefSeq) auxin-responsive protein IAA16-like	Plant hormone signal transduction (ko04075)	--	--	AUX/IAA family	Auxin-responsive protein IAA16 GN=IAA16 OS=Arabidopsis thaliana (Mouse-ear cress) PE=1 SV=1	K	Transcription	Auxin-responsive protein IAA16 [Glycine soja]
HL_transcript_17535	2679	1850	3378	5867	11776	8127	162.48	108.54	212.88	327.56	633.33	502.39	8.54538e-05	1.59444	up	--	--	Cellular Component: nucleus (GO:0005634);; Biological Process: regulation of transcription, DNA-templated (GO:0006355);; Biological Process: auxin-activated signaling pathway (GO:0009734);;	K14484|1.22425e-149|gmx:100810762|K14484 auxin-responsive protein IAA | (RefSeq) auxin-responsive protein IAA14-like	Plant hormone signal transduction (ko04075)	--	--	AUX/IAA family	Auxin-responsive protein IAA14 OS=Arabidopsis thaliana (Mouse-ear cress) PE=1 SV=2	K	Transcription	hypothetical protein GLYMA_20G210400 [Glycine max]
auxin responsive GH3 gene family(GH3)
HL_transcript_35797	263	508	184	97	95	89	8.48	15.94	6.16	2.88	2.73	2.94	0.000993219	-1.62267	down	[HJ]	Coenzyme transport and metabolism;; Translation, ribosomal structure and biogenesis	Biological Process: response to wounding (GO:0009611);; Biological Process: jasmonic acid metabolic process (GO:0009694);; Biological Process: induced systemic resistance, jasmonic acid mediated signaling pathway (GO:0009864);; Molecular Function: jasmonate-amino synthetase activity (GO:0080123);;	K14506|0|gmx:100813492|K14506 jasmonic acid-amino synthetase | (RefSeq) probable indole-3-acetic acid-amido synthetase GH3.5	Plant hormone signal transduction (ko04075)	--	--	GH3 auxin-responsive promoter	Probable indole-3-acetic acid-amido synthetase GH3.5 GN=OSJNBa0009C07.16 OS=Oryza sativa subsp. japonica (Rice) PE=2 SV=1	S	Function unknown	PREDICTED: probable indole-3-acetic acid-amido synthetase GH3.5 [Glycine max]
transport inhibitor response(TIR1)
HL_transcript_57034	184	265	217	63	114	72	2.82	3.95	3.45	0.89	1.56	1.14	6.43905e-05	-1.37738	down	--	--	Molecular Function: inositol hexakisphosphate binding (GO:0000822);; Biological Process: auxin-activated signaling pathway (GO:0009734);; Molecular Function: auxin binding (GO:0010011);; Biological Process: pollen maturation (GO:0010152);; Biological Process: lateral root formation (GO:0010311);; Cellular Component: SCF ubiquitin ligase complex (GO:0019005);; Molecular Function: auxin receptor ac…	--	--	[R]	General function prediction only	Leucine Rich repeats (2 copies);; F-box-like;; F-box domain	Protein TRANSPORT INHIBITOR RESPONSE 1 GN=T20O10.80 OS=Arabidopsis thaliana (Mouse-ear cress) PE=1 SV=2	S	Function unknown	hypothetical protein GLYMA_03G209400 [Glycine max]
auxin response factor(ARF)
HL_transcript_74924	38	58	77	177	207	313	0.73	1.07	1.51	3.08	3.48	6.05	7.05205e-05	1.89414	up	--	--	Molecular Function: DNA binding (GO:0003677);; Cellular Component: nucleus (GO:0005634);; Biological Process: regulation of transcription, DNA-templated (GO:0006355);; Biological Process: auxin-activated signaling pathway (GO:0009734);;	--	--	--	--	Auxin response factor;; B3 DNA binding domain;; AUX/IAA family	Auxin response factor 4 GN=ARF4 OS=Arabidopsis thaliana (Mouse-ear cress) PE=1 SV=1	K	Transcription	PREDICTED: auxin response factor 4-like isoform X4 [Glycine max]
HL_transcript_36051	44	43	37	108	136	97	0.83	0.79	0.72	1.87	2.28	1.88	1.62281e-05	1.39445	up	--	--	Molecular Function: DNA binding (GO:0003677);; Cellular Component: nucleus (GO:0005634);; Biological Process: regulation of transcription, DNA-templated (GO:0006355);; Biological Process: auxin-activated signaling pathway (GO:0009734);;	--	--	--	--	AUX/IAA family;; Auxin response factor	Auxin response factor 17 OS=Oryza sativa subsp. japonica (Rice) PE=2 SV=1	K	Transcription	PREDICTED: auxin response factor 8-like [Glycine max]
HL_transcript_45339	104	44	119	343	374	328	2	0.82	2.38	6.06	6.39	6.45	0.000141603	1.8087	up	--	--	Molecular Function: DNA binding (GO:0003677);; Cellular Component: nucleus (GO:0005634);; Biological Process: regulation of transcription, DNA-templated (GO:0006355);; Biological Process: auxin-activated signaling pathway (GO:0009734);;	--	--	--	--	Auxin response factor;; B3 DNA binding domain;; AUX/IAA family	Auxin response factor 4 GN=ARF4 OS=Arabidopsis thaliana (Mouse-ear cress) PE=1 SV=1	K	Transcription	PREDICTED: auxin response factor 4-like isoform X2 [Glycine max]
HL_transcript_59137	671	565	734	1238	1598	1285	13.99	11.48	15.87	23.75	29.69	27.46	1.02129e-05	1.03503	up	--	--	Molecular Function: DNA binding (GO:0003677);; Cellular Component: nucleus (GO:0005634);; Biological Process: regulation of transcription, DNA-templated (GO:0006355);; Biological Process: auxin-activated signaling pathway (GO:0009734);;	K14486|0|pvu:PHAVU_006G114300g|K14486 auxin response factor | (RefSeq) hypothetical protein	Plant hormone signal transduction (ko04075)	--	--	Auxin response factor;; B3 DNA binding domain;; AUX/IAA family	Auxin response factor 18 GN=ARF18 OS=Arabidopsis thaliana (Mouse-ear cress) PE=2 SV=1	K	Transcription	hypothetical protein PHAVU_006G114300g [Phaseolus vulgaris]
HL_transcript_59479	24	6	47	98	236	118	0.48	0.13	0.96	1.77	4.12	2.38	0.00582439	2.04369	up	--	--	Molecular Function: DNA binding (GO:0003677);; Cellular Component: nucleus (GO:0005634);; Biological Process: regulation of transcription, DNA-templated (GO:0006355);; Biological Process: auxin-activated signaling pathway (GO:0009734);;	--	--	--	--	Auxin response factor;; B3 DNA binding domain;; AUX/IAA family	Auxin response factor 4 GN=ARF4 OS=Arabidopsis thaliana (Mouse-ear cress) PE=1 SV=1	K	Transcription	Auxin response factor 4 [Glycine soja]
HL_transcript_67712	164	222	140	28	32	11	7.76	10.19	6.88	1.22	1.34	0.53	2.3886e-09	-2.69926	down	--	--	Molecular Function: DNA binding (GO:0003677);; Cellular Component: nucleus (GO:0005634);; Biological Process: regulation of transcription, DNA-templated (GO:0006355);; Biological Process: auxin-activated signaling pathway (GO:0009734);;	--	--	--	--	AUX/IAA family	Auxin response factor 18 OS=Oryza sativa subsp. japonica (Rice) PE=2 SV=1	K	Transcription	PREDICTED: auxin response factor 18-like [Glycine max]
HL_transcript_23374	546	141	384	114	99	31	13.17	3.32	9.6	2.54	2.14	0.77	0.00769448	-1.8556	down	--	--	Molecular Function: DNA binding (GO:0003677);; Cellular Component: nucleus (GO:0005634);; Biological Process: regulation of transcription, DNA-templated (GO:0006355);; Biological Process: auxin-activated signaling pathway (GO:0009734);;	K14486|0|gmx:100780060|K14486 auxin response factor | (RefSeq) auxin response factor 9-like	Plant hormone signal transduction (ko04075)	--	--	Auxin response factor;; AUX/IAA family	Auxin response factor 9 GN=ARF9 OS=Arabidopsis thaliana (Mouse-ear cress) PE=1 SV=1	K	Transcription	PREDICTED: auxin response factor 9-like isoform X1 [Glycine max]
HL_transcript_39556	118	137	134	70	46	46	2.4	2.72	2.82	1.32	0.84	0.97	0.000814207	-1.21171	down	--	--	Molecular Function: DNA binding (GO:0003677);; Cellular Component: nucleus (GO:0005634);; Biological Process: regulation of transcription, DNA-templated (GO:0006355);; Biological Process: auxin-activated signaling pathway (GO:0009734);;	--	--	--	--	--	Auxin response factor 19 OS=Oryza sativa subsp. japonica (Rice) PE=2 SV=2	K	Transcription	Auxin response factor 5 [Glycine soja]
HL_transcript_62086	137	161	73	46	34	42	1.8	2.07	1	0.56	0.41	0.58	0.00439299	-1.47112	down	--	--	Molecular Function: DNA binding (GO:0003677);; Cellular Component: nucleus (GO:0005634);; Biological Process: regulation of transcription, DNA-templated (GO:0006355);; Biological Process: auxin-activated signaling pathway (GO:0009734);;	--	--	--	--	Auxin response factor;; AUX/IAA family;; B3 DNA binding domain	Auxin response factor 5 OS=Oryza sativa subsp. japonica (Rice) PE=2 SV=2	K	Transcription	hypothetical protein PHAVU_004G177600g [Phaseolus vulgaris]
HL_transcript_4192	148	87	200	354	449	320	2.84	1.63	3.98	6.25	7.67	6.29	0.00336615	1.27426	up	--	--	Molecular Function: DNA binding (GO:0003677);; Molecular Function: GTPase activity (GO:0003924);; Molecular Function: GTP binding (GO:0005525);; Cellular Component: nucleus (GO:0005634);; Biological Process: regulation of transcription, DNA-templated (GO:0006355);; Biological Process: defense response (GO:0006952);; Biological Process: auxin-activated signaling pathway (GO:0009734);; Cellular Com…	K14486|0|gmx:100789906|K14486 auxin response factor | (RefSeq) auxin response factor 3-like	Plant hormone signal transduction (ko04075)	--	--	Auxin response factor;; B3 DNA binding domain	Auxin response factor 3 GN=T1B8.30 OS=Arabidopsis thaliana (Mouse-ear cress) PE=1 SV=2	K	Transcription	PREDICTED: auxin response factor 3-like [Glycine max]
HL_transcript_22305	60	41	57	140	224	190	1.02	0.68	1	2.16	3.36	3.28	8.23143e-06	1.70959	up	--	--	Molecular Function: DNA binding (GO:0003677);; Cellular Component: nucleus (GO:0005634);; Biological Process: regulation of transcription, DNA-templated (GO:0006355);; Biological Process: auxin-activated signaling pathway (GO:0009734);;	--	--	--	--	Auxin response factor;; B3 DNA binding domain;; AUX/IAA family	Auxin response factor 8 GN=K15O15.5 OS=Arabidopsis thaliana (Mouse-ear cress) PE=2 SV=2	K	Transcription	PREDICTED: auxin response factor 8-like [Glycine max]
HL_transcript_36223	650	719	684	410	346	175	8.49	9.17	9.27	4.93	4.04	2.35	0.00400082	-1.11552	down	--	--	Molecular Function: DNA binding (GO:0003677);; Cellular Component: nucleus (GO:0005634);; Biological Process: regulation of transcription, DNA-templated (GO:0006355);; Biological Process: auxin-activated signaling pathway (GO:0009734);;	--	--	--	--	Auxin response factor;; B3 DNA binding domain;; AUX/IAA family	Auxin response factor 5 OS=Oryza sativa subsp. japonica (Rice) PE=2 SV=2	K	Transcription	PREDICTED: auxin response factor 19-like isoform X1 [Glycine max]
HL_transcript_72623	110	71	106	375	363	270	2.18	1.37	2.16	6.8	6.37	5.47	1.1064e-07	1.72709	up	--	--	Molecular Function: DNA binding (GO:0003677);; Cellular Component: nucleus (GO:0005634);; Biological Process: regulation of transcription, DNA-templated (GO:0006355);; Biological Process: auxin-activated signaling pathway (GO:0009734);;	--	--	--	--	Auxin response factor;; B3 DNA binding domain;; AUX/IAA family	Auxin response factor 4 GN=ARF4 OS=Arabidopsis thaliana (Mouse-ear cress) PE=1 SV=1	K	Transcription	PREDICTED: auxin response factor 4-like isoform X4 [Glycine max]
HL_transcript_3649	47	40	82	127	226	114	0.87	0.73	1.56	2.14	3.7	2.14	0.00705612	1.33499	up	--	--	Molecular Function: DNA binding (GO:0003677);; Cellular Component: nucleus (GO:0005634);; Biological Process: regulation of transcription, DNA-templated (GO:0006355);; Biological Process: auxin-activated signaling pathway (GO:0009734);;	--	--	--	--	Auxin response factor;; B3 DNA binding domain;; AUX/IAA family	Auxin response factor 4 GN=ARF4 OS=Arabidopsis thaliana (Mouse-ear cress) PE=1 SV=1	K	Transcription	PREDICTED: auxin response factor 4-like isoform X2 [Glycine max]
HL_transcript_5667	153	139	206	728	779	572	3.33	2.95	4.65	15.05	13.59	9.95	1.51e-08	1.87255	up	--	--	Molecular Function: DNA binding (GO:0003677);; Cellular Component: nucleus (GO:0005634);; Biological Process: regulation of transcription, DNA-templated (GO:0006355);; Biological Process: auxin-activated signaling pathway (GO:0009734);;	K14486|0|gmx:100808119|K14486 auxin response factor | (RefSeq) auxin response factor 3-like	Plant hormone signal transduction (ko04075)	--	--	Auxin response factor;; B3 DNA binding domain	Auxin response factor 3 GN=T1B8.30 OS=Arabidopsis thaliana (Mouse-ear cress) PE=1 SV=2	K	Transcription	PREDICTED: auxin response factor 3-like isoform X1 [Glycine max]
HL_transcript_63852	30	13	68	266	359	223	0.63	0.26	1.46	5.02	6.55	4.68	2.34522e-05	2.53661	up	--	--	Molecular Function: DNA binding (GO:0003677);; Cellular Component: nucleus (GO:0005634);; Biological Process: regulation of transcription, DNA-templated (GO:0006355);; Biological Process: auxin-activated signaling pathway (GO:0009734);;	--	--	--	--	Auxin response factor;; B3 DNA binding domain;; AUX/IAA family	Auxin response factor 4 GN=ARF4 OS=Arabidopsis thaliana (Mouse-ear cress) PE=1 SV=1	K	Transcription	PREDICTED: auxin response factor 4-like isoform X4 [Glycine max]
HL_transcript_2625	168	120	151	368	579	390	2.78	1.94	2.59	5.59	8.53	6.61	1.82239e-06	1.52708	up	--	--	Molecular Function: DNA binding (GO:0003677);; Cellular Component: nucleus (GO:0005634);; Biological Process: regulation of transcription, DNA-templated (GO:0006355);; Biological Process: auxin-activated signaling pathway (GO:0009734);;	--	--	--	--	Auxin response factor;; B3 DNA binding domain;; AUX/IAA family	Auxin response factor 8 GN=K15O15.5 OS=Arabidopsis thaliana (Mouse-ear cress) PE=2 SV=2	K	Transcription	PREDICTED: auxin response factor 8-like [Glycine max]
HL_transcript_6744	138	153	369	799	1011	724	3.25	3.51	9.01	17.31	21.2	17.47	0.000139414	1.79903	up	--	--	Molecular Function: DNA binding (GO:0003677);; Cellular Component: nucleus (GO:0005634);; Biological Process: regulation of transcription, DNA-templated (GO:0006355);; Biological Process: auxin-activated signaling pathway (GO:0009734);;	K14486|0|gmx:100815450|K14486 auxin response factor | (RefSeq) auxin response factor 1-like	Plant hormone signal transduction (ko04075)	--	--	Auxin response factor;; B3 DNA binding domain;; AUX/IAA family	Auxin response factor 1 GN=ARF1 OS=Arabidopsis thaliana (Mouse-ear cress) PE=1 SV=2	K	Transcription	PREDICTED: auxin response factor 1-like [Glycine max]
cytokinin receptor(CRE1)
HL_transcript_22447	63	15	75	307	451	438	0.98	0.24	1.22	4.38	6.22	6.95	2.71113e-05	2.55649	up	[T]	Signal transduction mechanisms	Molecular Function: phosphorelay sensor kinase activity (GO:0000155);; Biological Process: phosphorelay signal transduction system (GO:0000160);; Cellular Component: intracellular (GO:0005622);; Cellular Component: integral component of membrane (GO:0016021);; Biological Process: peptidyl-histidine phosphorylation (GO:0018106);; Biological Process: signal transduction by protein phosphorylation (…	K14489|0|gmx:100813204|K14489 arabidopsis histidine kinase 2/3/4 (cytokinin receptor) [EC:2.7.13.3] | (RefSeq) histidine kinase 4-like	Plant hormone signal transduction (ko04075)	[T]	Signal transduction mechanisms	Histidine kinase-, DNA gyrase B-, and HSP90-like ATPase;; His Kinase A (phospho-acceptor) domain;; CHASE domain;; Response regulator receiver domain	Histidine kinase 4 GN=T23K3.2 OS=Arabidopsis thaliana (Mouse-ear cress) PE=1 SV=1	T	Signal transduction mechanisms	PREDICTED: histidine kinase 4-like isoform X2 [Glycine max]
HL_transcript_70628	171	143	272	85	71	68	2.23	1.82	3.67	1.03	0.83	0.91	0.0016181	-1.31232	down	[T]	Signal transduction mechanisms	Molecular Function: phosphorelay sensor kinase activity (GO:0000155);; Biological Process: phosphorelay signal transduction system (GO:0000160);; Cellular Component: intracellular (GO:0005622);; Biological Process: response to osmotic stress (GO:0006970);; Biological Process: response to toxic substance (GO:0009636);; Biological Process: regulation of flower development (GO:0009909);; Biological …	K14489|0|gmx:100805107|K14489 arabidopsis histidine kinase 2/3/4 (cytokinin receptor) [EC:2.7.13.3] | (RefSeq) histidine kinase 2-like	Plant hormone signal transduction (ko04075)	[T]	Signal transduction mechanisms	Histidine kinase-, DNA gyrase B-, and HSP90-like ATPase;; CHASE domain;; His Kinase A (phospho-acceptor) domain;; Response regulator receiver domain;; Response regulator receiver domain	Histidine kinase 2 GN=AHK2 OS=Arabidopsis thaliana (Mouse-ear cress) PE=1 SV=1	T	Signal transduction mechanisms	PREDICTED: histidine kinase 2-like [Glycine max]
HL_transcript_59990	56	22	66	481	527	262	0.82	0.31	1	6.46	6.86	3.93	2.14394e-08	2.80928	up	[T]	Signal transduction mechanisms	Molecular Function: phosphorelay sensor kinase activity (GO:0000155);; Biological Process: phosphorelay signal transduction system (GO:0000160);; Cellular Component: intracellular (GO:0005622);; Cellular Component: integral component of membrane (GO:0016021);; Biological Process: peptidyl-histidine phosphorylation (GO:0018106);; Biological Process: signal transduction by protein phosphorylation (…	K14489|0|gmx:100813204|K14489 arabidopsis histidine kinase 2/3/4 (cytokinin receptor) [EC:2.7.13.3] | (RefSeq) histidine kinase 4-like	Plant hormone signal transduction (ko04075)	[T]	Signal transduction mechanisms	CHASE domain;; Histidine kinase-, DNA gyrase B-, and HSP90-like ATPase;; Response regulator receiver domain;; His Kinase A (phospho-acceptor) domain	Histidine kinase 4 GN=T23K3.2 OS=Arabidopsis thaliana (Mouse-ear cress) PE=1 SV=1	T	Signal transduction mechanisms	PREDICTED: histidine kinase 4-like isoform X2 [Glycine max]
HL_transcript_25588	32	19	33	79	203	209	0.45	0.26	0.47	1.01	2.5	2.96	6.76036e-05	2.26045	up	[T]	Signal transduction mechanisms	Molecular Function: phosphorelay sensor kinase activity (GO:0000155);; Biological Process: phosphorelay signal transduction system (GO:0000160);; Cellular Component: intracellular (GO:0005622);; Cellular Component: integral component of membrane (GO:0016021);; Biological Process: peptidyl-histidine phosphorylation (GO:0018106);; Biological Process: signal transduction by protein phosphorylation (…	K14489|0|gmx:100813204|K14489 arabidopsis histidine kinase 2/3/4 (cytokinin receptor) [EC:2.7.13.3] | (RefSeq) histidine kinase 4-like	Plant hormone signal transduction (ko04075)	[T]	Signal transduction mechanisms	His Kinase A (phospho-acceptor) domain;; Histidine kinase-, DNA gyrase B-, and HSP90-like ATPase;; Response regulator receiver domain;; CHASE domain;; Histidine kinase-, DNA gyrase B-, and HSP90-like ATPase	Histidine kinase 4 GN=T23K3.2 OS=Arabidopsis thaliana (Mouse-ear cress) PE=1 SV=1	T	Signal transduction mechanisms	Histidine kinase 4 [Glycine soja]
HL_transcript_1520	345	438	391	1557	2609	1922	4.89	6.07	5.76	20.32	32.99	27.95	7.90437e-20	2.30854	up	[T]	Signal transduction mechanisms	Molecular Function: phosphorelay sensor kinase activity (GO:0000155);; Biological Process: phosphorelay signal transduction system (GO:0000160);; Cellular Component: intracellular (GO:0005622);; Cellular Component: integral component of membrane (GO:0016021);; Biological Process: peptidyl-histidine phosphorylation (GO:0018106);; Biological Process: signal transduction by protein phosphorylation (…	K14489|0|gmx:100813204|K14489 arabidopsis histidine kinase 2/3/4 (cytokinin receptor) [EC:2.7.13.3] | (RefSeq) histidine kinase 4-like	Plant hormone signal transduction (ko04075)	[T]	Signal transduction mechanisms	CHASE domain;; Histidine kinase-, DNA gyrase B-, and HSP90-like ATPase;; Response regulator receiver domain;; His Kinase A (phospho-acceptor) domain	Histidine kinase 4 GN=T23K3.2 OS=Arabidopsis thaliana (Mouse-ear cress) PE=1 SV=1	T	Signal transduction mechanisms	PREDICTED: histidine kinase 4-like isoform X2 [Glycine max]
HL_transcript_43612	273	243	481	1569	2576	2049	4.6	4	8.4	24.29	38.64	35.35	2.75262e-11	2.49614	up	[T]	Signal transduction mechanisms	Molecular Function: phosphorelay sensor kinase activity (GO:0000155);; Biological Process: phosphorelay signal transduction system (GO:0000160);; Cellular Component: intracellular (GO:0005622);; Cellular Component: integral component of membrane (GO:0016021);; Biological Process: peptidyl-histidine phosphorylation (GO:0018106);; Biological Process: signal transduction by protein phosphorylation (…	K14489|0|gmx:100813204|K14489 arabidopsis histidine kinase 2/3/4 (cytokinin receptor) [EC:2.7.13.3] | (RefSeq) histidine kinase 4-like	Plant hormone signal transduction (ko04075)	[T]	Signal transduction mechanisms	CHASE domain;; Histidine kinase-, DNA gyrase B-, and HSP90-like ATPase;; Response regulator receiver domain;; His Kinase A (phospho-acceptor) domain	Histidine kinase 4 GN=T23K3.2 OS=Arabidopsis thaliana (Mouse-ear cress) PE=1 SV=1	T	Signal transduction mechanisms	PREDICTED: histidine kinase 4-like isoform X2 [Glycine max]
two-component response regulator ARR-B family(ARR-B)
HL_transcript_60151	435	396	348	97	126	96	10.23	9.07	8.49	2.1	2.64	2.31	7.24529e-13	-1.85632	down	[T]	Signal transduction mechanisms	Biological Process: phosphorelay signal transduction system (GO:0000160);; Molecular Function: DNA binding (GO:0003677);; Molecular Function: transcription factor activity, sequence-specific DNA binding (GO:0003700);; Cellular Component: nucleus (GO:0005634);; Biological Process: regulation of transcription, DNA-templated (GO:0006355);;	K14491|0|gmx:100809583|K14491 two-component response regulator ARR-B family | (RefSeq) two-component response regulator ARR2-like	Plant hormone signal transduction (ko04075)	[K]	Transcription	Response regulator receiver domain;; Myb-like DNA-binding domain	Two-component response regulator ARR2 OS=Arabidopsis thaliana (Mouse-ear cress) PE=1 SV=1	T	Signal transduction mechanisms	Two-component response regulator ARR2 [Glycine soja]
two-component response regulator ARR-A family(ARR-A)
HL_transcript_9465	491	191	460	116	110	63	13.98	5.29	13.59	3.04	2.8	1.86	0.00043481	-1.84041	down	--	--	Biological Process: phosphorelay signal transduction system (GO:0000160);; Cellular Component: intracellular (GO:0005622);;	K14492|6.58629e-37|pvu:PHAVU_001G125800g|K14492 two-component response regulator ARR-A family | (RefSeq) hypothetical protein	Plant hormone signal transduction (ko04075)	[K]	Transcription	--	Two-component response regulator ARR9 GN=F24I3.120 OS=Arabidopsis thaliana (Mouse-ear cress) PE=1 SV=1	T	Signal transduction mechanisms	hypothetical protein PHAVU_001G125800g [Phaseolus vulgaris]
DELLA
HL_transcript_28393	1162	1036	1301	1661	3961	2217	27.81	24.15	32.29	36.59	84.43	54.37	0.00942101	1.07744	up	--	--	Molecular Function: transcription factor activity, transcription factor binding (GO:0000989);; Molecular Function: transcription factor activity, sequence-specific DNA binding (GO:0003700);; Cellular Component: nucleus (GO:0005634);; Biological Process: regulation of transcription, DNA-templated (GO:0006355);; Biological Process: response to ethylene (GO:0009723);; Biological Process: response to…	K14494|0|gmx:547719|K14494 DELLA protein | (RefSeq) GAI2, GmGAI2; DELLA protein GAI 2	Plant hormone signal transduction (ko04075)	--	--	GRAS domain family;; Transcriptional regulator DELLA protein N terminal	DELLA protein GAI GN=GAI OS=Gossypium hirsutum (Upland cotton) PE=2 SV=1	K	Transcription	PREDICTED: DELLA protein GAI-like [Vigna angularis]
abscisic acid receptor PYR/PYL
HL_transcript_17976	19	40	53	468	217	126	1.2	2.45	3.46	26.78	11.95	8.01	5.73412e-05	2.46949	up	[C]	Energy production and conversion	Molecular Function: protein phosphatase inhibitor activity (GO:0004864);; Molecular Function: receptor activity (GO:0004872);; Cellular Component: nucleus (GO:0005634);; Cellular Component: cytoplasm (GO:0005737);; Biological Process: abscisic acid-activated signaling pathway (GO:0009738);; Molecular Function: abscisic acid binding (GO:0010427);; Biological Process: negative regulation of catalyt…	K14496|4.09666e-110|gmx:100808416|K14496 abscisic acid receptor PYR/PYL family | (RefSeq) abscisic acid receptor PYL4-like	Plant hormone signal transduction (ko04075)	--	--	--	Abscisic acid receptor PYL6 OS=Arabidopsis thaliana (Mouse-ear cress) PE=1 SV=1	S	Function unknown	PREDICTED: abscisic acid receptor PYL4-like [Glycine max]
HL_transcript_19319	62	176	96	612	465	341	5.48	14.96	8.9	49.85	36.3	30.58	5.705e-05	1.93184	up	--	--	Molecular Function: protein phosphatase inhibitor activity (GO:0004864);; Molecular Function: receptor activity (GO:0004872);; Cellular Component: nucleus (GO:0005634);; Cellular Component: cytoplasm (GO:0005737);; Biological Process: abscisic acid-activated signaling pathway (GO:0009738);; Molecular Function: abscisic acid binding (GO:0010427);; Biological Process: negative regulation of catalyt…	K14496|1.48501e-109|gmx:100805378|K14496 abscisic acid receptor PYR/PYL family | (RefSeq) abscisic acid receptor PYL4-like	Plant hormone signal transduction (ko04075)	--	--	Polyketide cyclase / dehydrase and lipid transport;; Polyketide cyclase / dehydrase and lipid transport;; Pathogenesis-related protein Bet v I family	Abscisic acid receptor PYL4 GN=T19C21.20 OS=Arabidopsis thaliana (Mouse-ear cress) PE=1 SV=1	S	Function unknown	PREDICTED: abscisic acid receptor PYL4-like [Glycine max]
HL_transcript_72762	70	64	140	302	518	314	3.1	2.75	6.43	12.3	20.37	14.19	2.02943e-05	1.89824	up	--	--	Molecular Function: protein phosphatase inhibitor activity (GO:0004864);; Molecular Function: receptor activity (GO:0004872);; Cellular Component: nucleus (GO:0005634);; Cellular Component: cytoplasm (GO:0005737);; Biological Process: abscisic acid-activated signaling pathway (GO:0009738);; Molecular Function: abscisic acid binding (GO:0010427);; Biological Process: negative regulation of catalyt…	K14496|8.04539e-97|gmx:100526923|K14496 abscisic acid receptor PYR/PYL family | (RefSeq) uncharacterized LOC100526923	Plant hormone signal transduction (ko04075)	--	--	--	Abscisic acid receptor PYL8 GN=MFH8.10 OS=Arabidopsis thaliana (Mouse-ear cress) PE=1 SV=1	--	--	Abscisic acid receptor PYL8 [Glycine soja]
HL_transcript_18847	76	263	119	1314	720	624	5.92	19.6	9.59	93.46	49.26	49.03	4.70035e-05	2.27634	up	[C]	Energy production and conversion	Molecular Function: peroxidase activity (GO:0004601);; Molecular Function: protein phosphatase inhibitor activity (GO:0004864);; Molecular Function: receptor activity (GO:0004872);; Cellular Component: nucleus (GO:0005634);; Cellular Component: cytoplasm (GO:0005737);; Biological Process: response to oxidative stress (GO:0006979);; Biological Process: abscisic acid-activated signaling pathway (GO…	K14496|1.60968e-132|gmx:100808416|K14496 abscisic acid receptor PYR/PYL family | (RefSeq) abscisic acid receptor PYL4-like	Plant hormone signal transduction (ko04075)	--	--	Polyketide cyclase / dehydrase and lipid transport;; Pathogenesis-related protein Bet v I family;; Polyketide cyclase / dehydrase and lipid transport	Abscisic acid receptor PYL6 OS=Arabidopsis thaliana (Mouse-ear cress) PE=1 SV=1	S	Function unknown	PREDICTED: abscisic acid receptor PYL4-like [Glycine max]
HL_transcript_27895	95	106	105	194	331	274	5.6	6.05	6.43	10.5	17.2	16.37	4.97976e-05	1.33218	up	--	--	Molecular Function: protein phosphatase inhibitor activity (GO:0004864);; Molecular Function: receptor activity (GO:0004872);; Cellular Component: nucleus (GO:0005634);; Cellular Component: cytoplasm (GO:0005737);; Biological Process: abscisic acid-activated signaling pathway (GO:0009738);; Molecular Function: abscisic acid binding (GO:0010427);; Biological Process: negative regulation of catalyt…	K14496|5.53192e-95|pvu:PHAVU_008G158300g|K14496 abscisic acid receptor PYR/PYL family | (RefSeq) hypothetical protein	Plant hormone signal transduction (ko04075)	--	--	--	Abscisic acid receptor PYL8 GN=MFH8.10 OS=Arabidopsis thaliana (Mouse-ear cress) PE=1 SV=1	S	Function unknown	PREDICTED: abscisic acid receptor PYL8-like [Lupinus angustifolius]
HL_transcript_17669	356	419	394	697	1173	1013	21.06	23.98	24.22	37.93	61.53	61.09	2.63305e-05	1.26319	up	--	--	Molecular Function: protein phosphatase inhibitor activity (GO:0004864);; Molecular Function: receptor activity (GO:0004872);; Cellular Component: nucleus (GO:0005634);; Cellular Component: cytoplasm (GO:0005737);; Biological Process: abscisic acid-activated signaling pathway (GO:0009738);; Molecular Function: abscisic acid binding (GO:0010427);; Biological Process: negative regulation of catalyt…	K14496|4.51047e-127|vra:106765264|K14496 abscisic acid receptor PYR/PYL family | (RefSeq) abscisic acid receptor PYL8-like	Plant hormone signal transduction (ko04075)	--	--	Polyketide cyclase / dehydrase and lipid transport	Abscisic acid receptor PYL8 GN=MFH8.10 OS=Arabidopsis thaliana (Mouse-ear cress) PE=1 SV=1	S	Function unknown	abscisic acid receptor PYL8 [Vigna radiata var. radiata]
protein phosphatase 2C(PP2C)
HL_transcript_55683	0	7	0	717	207	244	0	0.1	0	8.39	2.36	3.18	2.69504e-09	4.68314	up	[K]	Transcription	Biological Process: defense response (GO:0006952);; Biological Process: signal transduction (GO:0007165);; Cellular Component: integral component of membrane (GO:0016021);; Molecular Function: ADP binding (GO:0043531);;	--	--	--	--	TIR domain;; NB-ARC domain;; TIR domain;; Leucine rich repeat;; Protein phosphatase 2C	TMV resistance protein N GN=N OS=Nicotiana glutinosa (Tobacco) PE=1 SV=1	--	--	PREDICTED: uncharacterized protein LOC100791891 [Glycine max]
HL_transcript_73525	18	9	22	198	73	77	0.93	0.46	1.19	9.31	3.35	4.03	0.000152909	2.40955	up	--	--	Molecular Function: protein serine/threonine phosphatase activity (GO:0004722);; Biological Process: protein dephosphorylation (GO:0006470);; Biological Process: defense response (GO:0006952);; Biological Process: signal transduction (GO:0007165);; Cellular Component: integral component of membrane (GO:0016021);; Molecular Function: ADP binding (GO:0043531);;	--	--	[T]	Signal transduction mechanisms	Protein phosphatase 2C	Probable protein phosphatase 2C 41 GN=At3g16800 OS=Arabidopsis thaliana (Mouse-ear cress) PE=2 SV=1	--	--	Protein SUPPRESSOR OF npr1-1, CONSTITUTIVE 1 [Glycine soja]
HL_transcript_42597	353	595	353	121	134	91	9.74	15.96	10.09	3.09	3.3	2.58	2.87993e-08	-1.8441	down	--	--	Molecular Function: catalytic activity (GO:0003824);;	K17508|0|vra:106776360|K17508 protein phosphatase PTC7 [EC:3.1.3.16] | (RefSeq) probable protein phosphatase 2C 80	--	[T]	Signal transduction mechanisms	Stage II sporulation protein E (SpoIIE);; Protein phosphatase 2C	Probable protein phosphatase 2C 55 GN=At4g16580 OS=Arabidopsis thaliana (Mouse-ear cress) PE=2 SV=2	T	Signal transduction mechanisms	PREDICTED: probable protein phosphatase 2C 80 [Vigna angularis]
HL_transcript_68254	103	35	83	7	9	9	3.39	1.14	2.83	0.23	0.27	0.33	1.7676e-05	-2.69443	down	--	--	Molecular Function: protein serine/threonine phosphatase activity (GO:0004722);; Biological Process: protein dephosphorylation (GO:0006470);; Molecular Function: metal ion binding (GO:0046872);;	K01102|0|gmx:100814799|K01102 pyruvate dehydrogenase phosphatase [EC:3.1.3.43] | (RefSeq) probable protein phosphatase 2C 42	--	[T]	Signal transduction mechanisms	Protein phosphatase 2C	Probable protein phosphatase 2C 42 GN=At3g17090 OS=Arabidopsis thaliana (Mouse-ear cress) PE=2 SV=1	T	Signal transduction mechanisms	probable protein phosphatase 2C 42 isoform X1 [Vigna radiata var. radiata]
HL_transcript_59940	503	624	306	109	82	100	30.92	37.11	19.55	6.17	4.47	6.27	1.33789e-07	-2.15812	down	--	--	Molecular Function: protein serine/threonine phosphatase activity (GO:0004722);; Biological Process: protein dephosphorylation (GO:0006470);;	--	--	[T]	Signal transduction mechanisms	Protein phosphatase 2C	Probable protein phosphatase 2C 12 GN=At1g47380 OS=Arabidopsis thaliana (Mouse-ear cress) PE=2 SV=1	T	Signal transduction mechanisms	PREDICTED: probable protein phosphatase 2C 12 isoform X1 [Glycine max]
HL_transcript_42653	289	306	302	905	753	464	3.43	3.55	3.71	9.87	7.96	5.65	0.000235305	1.18315	up	[K]	Transcription	Biological Process: defense response (GO:0006952);; Biological Process: signal transduction (GO:0007165);; Cellular Component: integral component of membrane (GO:0016021);; Molecular Function: ADP binding (GO:0043531);;	--	--	--	--	TIR domain;; NB-ARC domain;; TIR domain;; Leucine rich repeat;; Protein phosphatase 2C	Putative disease resistance protein At4g11170 GN=At4g11170 OS=Arabidopsis thaliana (Mouse-ear cress) PE=2 SV=1	--	--	PREDICTED: uncharacterized protein LOC100791891 [Glycine max]
HL_transcript_39748	1201	1078	836	158	60	320	35.05	30.62	25.32	4.25	1.56	9.56	0.00178082	-2.09212	down	--	--	Molecular Function: protein serine/threonine phosphatase activity (GO:0004722);; Biological Process: protein dephosphorylation (GO:0006470);;	--	--	[T]	Signal transduction mechanisms	Protein phosphatase 2C	Probable protein phosphatase 2C 12 GN=At1g47380 OS=Arabidopsis thaliana (Mouse-ear cress) PE=2 SV=1	T	Signal transduction mechanisms	PREDICTED: probable protein phosphatase 2C 12 isoform X1 [Glycine max]
HL_transcript_9502	186	268	244	339	731	429	5.3	7.44	7.22	8.92	18.58	12.55	0.00961156	1.03594	up	[T]	Signal transduction mechanisms	Molecular Function: protein serine/threonine phosphatase activity (GO:0004722);; Biological Process: protein dephosphorylation (GO:0006470);; Molecular Function: metal ion binding (GO:0046872);;	K14497|0|gmx:100789207|K14497 protein phosphatase 2C [EC:3.1.3.16] | (RefSeq) protein phosphatase 2C 77-like	Plant hormone signal transduction (ko04075)	[T]	Signal transduction mechanisms	Protein phosphatase 2C	Probable protein phosphatase 2C 6 OS=Oryza sativa subsp. japonica (Rice) PE=2 SV=1	T	Signal transduction mechanisms	PREDICTED: protein phosphatase 2C 77-like [Glycine max]
HL_transcript_1704	51	42	80	166	152	99	0.76	0.62	1.23	2.27	2.01	1.5	0.00836997	1.18176	up	--	--	Biological Process: defense response (GO:0006952);; Biological Process: signal transduction (GO:0007165);; Cellular Component: integral component of membrane (GO:0016021);; Molecular Function: ADP binding (GO:0043531);;	--	--	--	--	Leucine rich repeat;; TIR domain;; TIR domain;; Protein phosphatase 2C	Inactive disease resistance protein RPS4 {ECO:0000303|PubMed:10571887} GN=RPS4 OS=Arabidopsis thaliana (Mouse-ear cress) PE=3 SV=1	--	--	PREDICTED: uncharacterized protein LOC100791891 [Glycine max]
HL_transcript_26210	32	37	65	281	189	109	0.36	0.4	0.75	2.89	1.89	1.25	0.000225406	1.91259	up	[K]	Transcription	Biological Process: defense response (GO:0006952);; Biological Process: signal transduction (GO:0007165);; Cellular Component: integral component of membrane (GO:0016021);; Molecular Function: ADP binding (GO:0043531);;	--	--	--	--	TIR domain;; NB-ARC domain;; TIR domain;; Leucine rich repeat;; Protein phosphatase 2C	TMV resistance protein N GN=N OS=Nicotiana glutinosa (Tobacco) PE=1 SV=1	--	--	PREDICTED: uncharacterized protein LOC100791891 [Glycine max]
HL_transcript_24621	145	299	226	117	112	87	4.26	8.53	6.88	3.17	2.93	2.6	0.00947216	-1.03035	down	--	--	Molecular Function: catalytic activity (GO:0003824);;	K17508|0|pvu:PHAVU_002G028000g|K17508 protein phosphatase PTC7 [EC:3.1.3.16] | (RefSeq) hypothetical protein	--	[T]	Signal transduction mechanisms	--	Probable protein phosphatase 2C 55 GN=At4g16580 OS=Arabidopsis thaliana (Mouse-ear cress) PE=2 SV=2	T	Signal transduction mechanisms	hypothetical protein PHAVU_002G028000g [Phaseolus vulgaris]
HL_transcript_52107	66	29	39	5	5	13	3.95	1.68	2.43	0.28	0.27	0.79	0.00516899	-2.05359	down	--	--	Molecular Function: protein serine/threonine phosphatase activity (GO:0004722);; Biological Process: protein dephosphorylation (GO:0006470);;	--	--	[T]	Signal transduction mechanisms	Protein phosphatase 2C	Probable protein phosphatase 2C 73 OS=Arabidopsis thaliana (Mouse-ear cress) PE=2 SV=1	T	Signal transduction mechanisms	Hypothetical protein glysoja_023825 [Glycine soja]
HL_transcript_58909	128	148	97	9	11	1	2.36	2.67	1.87	0.16	0.18	0.03	3.88363e-10	-3.61872	down	--	--	Molecular Function: catalytic activity (GO:0003824);;	--	--	[T]	Signal transduction mechanisms	Stage II sporulation protein E (SpoIIE)	Probable protein phosphatase 2C 55 GN=At4g16580 OS=Arabidopsis thaliana (Mouse-ear cress) PE=2 SV=2	--	--	PREDICTED: uncharacterized protein LOC102666609 [Glycine max]
HL_transcript_32922	115	87	76	29	40	23	4.21	3.07	2.88	0.99	1.31	0.86	0.00053199	-1.52753	down	--	--	Molecular Function: protein serine/threonine phosphatase activity (GO:0004722);; Biological Process: protein dephosphorylation (GO:0006470);; Molecular Function: metal ion binding (GO:0046872);;	K14497|0|gmx:100807302|K14497 protein phosphatase 2C [EC:3.1.3.16] | (RefSeq) protein phosphatase 2C 37	Plant hormone signal transduction (ko04075)	[T]	Signal transduction mechanisms	Protein phosphatase 2C	Protein phosphatase 2C 3 GN=AIP1 OS=Arabidopsis thaliana (Mouse-ear cress) PE=1 SV=1	T	Signal transduction mechanisms	PREDICTED: protein phosphatase 2C 37 [Glycine max]
HL_transcript_32457	59	44	58	191	170	129	0.76	0.55	0.77	2.24	1.93	1.69	6.36944e-06	1.52967	up	[R]	General function prediction only	Biological Process: defense response (GO:0006952);; Biological Process: signal transduction (GO:0007165);; Cellular Component: integral component of membrane (GO:0016021);; Molecular Function: ADP binding (GO:0043531);;	--	--	--	--	TIR domain;; NB-ARC domain;; Leucine rich repeat;; TIR domain;; Protein phosphatase 2C	TMV resistance protein N GN=N OS=Nicotiana glutinosa (Tobacco) PE=1 SV=1	--	--	PREDICTED: uncharacterized protein LOC100791891 [Glycine max]
HL_transcript_72887	97	106	144	375	245	233	0.96	1.03	1.49	3.43	2.17	2.38	0.000977906	1.24441	up	[R]	General function prediction only	Biological Process: defense response (GO:0006952);; Biological Process: signal transduction (GO:0007165);; Cellular Component: integral component of membrane (GO:0016021);; Molecular Function: ADP binding (GO:0043531);;	--	--	--	--	TIR domain;; NB-ARC domain;; TIR domain;; Leucine rich repeat;; Protein phosphatase 2C	Putative disease resistance protein At4g11170 GN=At4g11170 OS=Arabidopsis thaliana (Mouse-ear cress) PE=2 SV=1	--	--	PREDICTED: uncharacterized protein LOC100791891 [Glycine max]
ABA responsive element binding factor(ABF)
HL_transcript_44861	483	537	394	36	56	29	13.16	14.25	11.13	0.92	1.36	0.83	1.15714e-27	-3.43267	down	--	--	Molecular Function: transcription factor activity, sequence-specific DNA binding (GO:0003700);; Biological Process: regulation of transcription, DNA-templated (GO:0006355);; Molecular Function: sequence-specific DNA binding (GO:0043565);;	K14432|6.52379e-157|pvu:PHAVU_009G065500g|K14432 ABA responsive element binding factor | (RefSeq) hypothetical protein	Plant hormone signal transduction (ko04075)	--	--	--	ABSCISIC ACID-INSENSITIVE 5-like protein 5 GN=T2P3 OS=Arabidopsis thaliana (Mouse-ear cress) PE=1 SV=1	K	Transcription	PREDICTED: ABSCISIC ACID-INSENSITIVE 5-like protein 5 [Vigna angularis]
HL_transcript_67881	97	106	96	6	15	4	2.36	2.52	2.43	0.14	0.33	0.1	4.36313e-11	-3.26496	down	--	--	Molecular Function: transcription factor activity, sequence-specific DNA binding (GO:0003700);; Biological Process: regulation of transcription, DNA-templated (GO:0006355);; Molecular Function: sequence-specific DNA binding (GO:0043565);;	K14432|1.20147e-97|pvu:PHAVU_009G065500g|K14432 ABA responsive element binding factor | (RefSeq) hypothetical protein	Plant hormone signal transduction (ko04075)	--	--	bZIP transcription factor;; Basic region leucine zipper;; bZIP Maf transcription factor	ABSCISIC ACID-INSENSITIVE 5-like protein 5 GN=T2P3 OS=Arabidopsis thaliana (Mouse-ear cress) PE=1 SV=1	K	Transcription	hypothetical protein PHAVU_009G065500g [Phaseolus vulgaris]
HL_transcript_47293	73	214	102	10	16	30	2.1	5.93	3.01	0.28	0.42	0.88	0.000390373	-2.32144	down	--	--	Molecular Function: transcription factor activity, sequence-specific DNA binding (GO:0003700);; Biological Process: regulation of transcription, DNA-templated (GO:0006355);; Molecular Function: sequence-specific DNA binding (GO:0043565);;	K14432|3.35552e-159|pvu:PHAVU_009G065500g|K14432 ABA responsive element binding factor | (RefSeq) hypothetical protein	Plant hormone signal transduction (ko04075)	--	--	bZIP transcription factor;; Basic region leucine zipper;; bZIP Maf transcription factor	ABSCISIC ACID-INSENSITIVE 5-like protein 5 GN=T2P3 OS=Arabidopsis thaliana (Mouse-ear cress) PE=1 SV=1	K	Transcription	PREDICTED: ABSCISIC ACID-INSENSITIVE 5-like protein 5 [Vigna angularis]
HL_transcript_32094	873	1373	1005	117	206	113	38.99	59.52	46.61	4.81	8.19	5.16	4.06575e-19	-2.80674	down	--	--	Molecular Function: transcription factor activity, sequence-specific DNA binding (GO:0003700);; Biological Process: regulation of transcription, DNA-templated (GO:0006355);; Molecular Function: sequence-specific DNA binding (GO:0043565);;	K14432|3.57271e-179|vra:106762293|K14432 ABA responsive element binding factor | (RefSeq) ABSCISIC ACID-INSENSITIVE 5-like protein 5	Plant hormone signal transduction (ko04075)	--	--	bZIP transcription factor;; Basic region leucine zipper	ABSCISIC ACID-INSENSITIVE 5-like protein 5 GN=T2P3 OS=Arabidopsis thaliana (Mouse-ear cress) PE=1 SV=1	K	Transcription	PREDICTED: ABSCISIC ACID-INSENSITIVE 5-like protein 5 [Vigna angularis]
P1 vs. P4
auxin-responsive protein IAA(AUX/IAA)
HL_transcript_62250	23	9	47	237	111	527	0.61	0.24	1.28	5.27	2.98	12.04	1.48551e-05	3.24629	up	--	--	Cellular Component: nucleus (GO:0005634);; Biological Process: regulation of transcription, DNA-templated (GO:0006355);; Biological Process: auxin-activated signaling pathway (GO:0009734);; Cellular Component: integral component of membrane (GO:0016021);;	K14484|2.68308e-151|gmx:100778529|K14484 auxin-responsive protein IAA | (RefSeq) auxin-responsive protein IAA27-like	Plant hormone signal transduction (ko04075)	--	--	AUX/IAA family;; AUX/IAA family	Auxin-responsive protein IAA27 GN=F19B15.110 OS=Arabidopsis thaliana (Mouse-ear cress) PE=1 SV=1	--	--	PREDICTED: uncharacterized protein LOC100795749 isoform X1 [Glycine max]
HL_transcript_56366	286	252	360	1300	868	1202	12.34	10.57	16.14	47.52	38.53	45.71	2.65088e-16	2.00945	up	--	--	Cellular Component: nucleus (GO:0005634);; Biological Process: regulation of transcription, DNA-templated (GO:0006355);; Biological Process: auxin-activated signaling pathway (GO:0009734);;	K14484|2.09092e-158|gmx:100783314|K14484 auxin-responsive protein IAA | (RefSeq) auxin-responsive protein IAA8-like	Plant hormone signal transduction (ko04075)	--	--	AUX/IAA family;; AUX/IAA family	Auxin-responsive protein IAA8 GN=IAA8 OS=Arabidopsis thaliana (Mouse-ear cress) PE=1 SV=1	K	Transcription	PREDICTED: auxin-responsive protein IAA9-like isoform X1 [Vigna angularis]
HL_transcript_35432	63	30	87	487	207	894	1.92	0.9	2.74	12.51	6.45	23.74	1.41635e-06	3.02665	up	--	--	Cellular Component: nucleus (GO:0005634);; Biological Process: regulation of transcription, DNA-templated (GO:0006355);; Biological Process: auxin-activated signaling pathway (GO:0009734);; Cellular Component: integral component of membrane (GO:0016021);;	K14484|3.54218e-99|gmx:100778529|K14484 auxin-responsive protein IAA | (RefSeq) auxin-responsive protein IAA27-like	Plant hormone signal transduction (ko04075)	--	--	AUX/IAA family	Auxin-responsive protein IAA27 GN=F19B15.110 OS=Arabidopsis thaliana (Mouse-ear cress) PE=1 SV=1	--	--	Auxin-responsive protein IAA27 [Glycine soja]
HL_transcript_59042	236	133	203	973	685	654	14.22	7.77	12.73	49.39	42.45	34.86	2.16324e-08	2.08737	up	--	--	Cellular Component: nucleus (GO:0005634);; Biological Process: regulation of transcription, DNA-templated (GO:0006355);; Biological Process: auxin-activated signaling pathway (GO:0009734);;	K14484|7.71837e-118|gmx:100781847|K14484 auxin-responsive protein IAA | (RefSeq) auxin-responsive protein IAA16-like	Plant hormone signal transduction (ko04075)	--	--	AUX/IAA family	Auxin-responsive protein IAA16 GN=IAA16 OS=Arabidopsis thaliana (Mouse-ear cress) PE=1 SV=1	K	Transcription	uncharacterized protein LOC100781847 [Glycine max]
HL_transcript_27587	60	53	34	80	206	176	2.42	2.09	1.43	2.75	8.51	6.24	0.0044634	1.71623	up	--	--	Cellular Component: nucleus (GO:0005634);; Biological Process: regulation of transcription, DNA-templated (GO:0006355);; Biological Process: auxin-activated signaling pathway (GO:0009734);;	K14484|0|gmx:547502|K14484 auxin-responsive protein IAA | (RefSeq) GH1; auxin-responsive protein IAA8	Plant hormone signal transduction (ko04075)	--	--	AUX/IAA family	Auxin-responsive protein IAA8 GN=IAA8 OS=Arabidopsis thaliana (Mouse-ear cress) PE=1 SV=1	K	Transcription	AUX/IAA family protein [Glycine max]
HL_transcript_14780	2951	2339	3796	8022	4966	5281	124.03	95.46	165.68	285.88	214.86	195.72	0.000763534	1.11414	up	--	--	Cellular Component: nucleus (GO:0005634);; Biological Process: regulation of transcription, DNA-templated (GO:0006355);; Biological Process: auxin-activated signaling pathway (GO:0009734);;	K14484|0|gmx:100783314|K14484 auxin-responsive protein IAA | (RefSeq) auxin-responsive protein IAA8-like	Plant hormone signal transduction (ko04075)	--	--	AUX/IAA family	Auxin-responsive protein IAA8 GN=IAA8 OS=Arabidopsis thaliana (Mouse-ear cress) PE=1 SV=1	K	Transcription	Auxin-responsive protein IAA8 [Glycine soja]
HL_transcript_17799	231	200	227	1582	1119	941	13.97	11.71	14.31	80.58	69.67	50.41	4.22992e-17	2.55973	up	--	--	Cellular Component: nucleus (GO:0005634);; Biological Process: regulation of transcription, DNA-templated (GO:0006355);; Biological Process: auxin-activated signaling pathway (GO:0009734);;	K14484|7.45749e-118|gmx:100781847|K14484 auxin-responsive protein IAA | (RefSeq) auxin-responsive protein IAA16-like	Plant hormone signal transduction (ko04075)	--	--	AUX/IAA family	Auxin-responsive protein IAA16 GN=IAA16 OS=Arabidopsis thaliana (Mouse-ear cress) PE=1 SV=1	K	Transcription	uncharacterized protein LOC100781847 [Glycine max]
HL_transcript_14213	269	249	302	729	561	913	10.74	9.64	12.52	24.66	23.02	32.06	4.77667e-10	1.5296	up	--	--	Cellular Component: nucleus (GO:0005634);; Biological Process: regulation of transcription, DNA-templated (GO:0006355);; Biological Process: auxin-activated signaling pathway (GO:0009734);;	K14484|7.86194e-168|gmx:100818881|K14484 auxin-responsive protein IAA | (RefSeq) auxin-responsive protein IAA9-like	Plant hormone signal transduction (ko04075)	--	--	AUX/IAA family	Auxin-responsive protein IAA8 GN=IAA8 OS=Arabidopsis thaliana (Mouse-ear cress) PE=1 SV=1	K	Transcription	PREDICTED: auxin-responsive protein IAA9-like [Glycine max]
HL_transcript_67510	401	549	339	1045	837	773	27.82	36.72	24.41	60.79	59.67	47.54	0.000280301	1.16094	up	--	--	Cellular Component: nucleus (GO:0005634);; Biological Process: regulation of transcription, DNA-templated (GO:0006355);; Biological Process: auxin-activated signaling pathway (GO:0009734);;	K14484|1.96479e-120|gmx:100780752|K14484 auxin-responsive protein IAA | (RefSeq) auxin-induced protein 22D-like	Plant hormone signal transduction (ko04075)	--	--	AUX/IAA family	Auxin-induced protein 22D GN=AUX22D OS=Vigna radiata var. radiata (Mung bean) PE=2 SV=1	K	Transcription	Auxin-induced protein 22D [Glycine soja]
HL_transcript_43857	21	24	7	94	85	59	0.43	0.46	0.15	1.58	1.71	1.01	0.000717946	2.18642	up	--	--	Cellular Component: nucleus (GO:0005634);; Biological Process: regulation of transcription, DNA-templated (GO:0006355);; Biological Process: auxin-activated signaling pathway (GO:0009734);; Cellular Component: integral component of membrane (GO:0016021);;	K14484|5.76909e-65|gmx:100781847|K14484 auxin-responsive protein IAA | (RefSeq) auxin-responsive protein IAA16-like	Plant hormone signal transduction (ko04075)	--	--	AUX/IAA family	Auxin-induced protein AUX28 GN=AUX28 OS=Glycine max (Soybean) PE=2 SV=1	K	Transcription	hypothetical protein GLYMA_10G162400 [Glycine max]
HL_transcript_17738	781	430	1054	3749	3424	1189	46.85	24.97	65.71	189.49	211.45	63.15	0.00140766	1.93699	up	--	--	Cellular Component: nucleus (GO:0005634);; Biological Process: regulation of transcription, DNA-templated (GO:0006355);; Biological Process: auxin-activated signaling pathway (GO:0009734);;	K14484|1.39927e-126|vra:106754587|K14484 auxin-responsive protein IAA | (RefSeq) auxin-responsive protein IAA16-like	Plant hormone signal transduction (ko04075)	--	--	AUX/IAA family	Auxin-responsive protein IAA16 GN=IAA16 OS=Arabidopsis thaliana (Mouse-ear cress) PE=1 SV=1	K	Transcription	Auxin-responsive protein IAA16 [Glycine soja]
HL_transcript_15594	347	152	337	766	441	678	15.96	6.81	16.11	29.81	20.86	27.51	0.00905796	1.23424	up	--	--	Cellular Component: nucleus (GO:0005634);; Biological Process: regulation of transcription, DNA-templated (GO:0006355);; Biological Process: auxin-activated signaling pathway (GO:0009734);;	K14484|0|pvu:PHAVU_005G169600g|K14484 auxin-responsive protein IAA | (RefSeq) hypothetical protein	Plant hormone signal transduction (ko04075)	--	--	AUX/IAA family	Auxin-responsive protein IAA27 GN=F19B15.110 OS=Arabidopsis thaliana (Mouse-ear cress) PE=1 SV=1	K	Transcription	hypothetical protein PHAVU_005G169600g [Phaseolus vulgaris]
HL_transcript_14484	1334	2043	1642	5108	5438	5941	55.66	82.76	71.12	180.67	233.49	218.48	6.92841e-15	1.8468	up	--	--	Cellular Component: nucleus (GO:0005634);; Biological Process: regulation of transcription, DNA-templated (GO:0006355);; Biological Process: auxin-activated signaling pathway (GO:0009734);;	K14484|0|gmx:547502|K14484 auxin-responsive protein IAA | (RefSeq) GH1; auxin-responsive protein IAA8	Plant hormone signal transduction (ko04075)	--	--	AUX/IAA family	Auxin-responsive protein IAA8 GN=IAA8 OS=Arabidopsis thaliana (Mouse-ear cress) PE=1 SV=1	K	Transcription	AUX/IAA family protein [Glycine max]
HL_transcript_38486	443	222	181	29	57	62	29.31	14.19	12.44	1.61	3.88	3.64	0.000156844	-2.26918	down	--	--	Molecular Function: protein binding (GO:0005515);; Cellular Component: nucleus (GO:0005634);; Biological Process: regulation of transcription, DNA-templated (GO:0006355);; Biological Process: auxin-activated signaling pathway (GO:0009734);;	K14484|1.00184e-83|gmx:100800212|K14484 auxin-responsive protein IAA | (RefSeq) auxin-induced protein 22B-like	Plant hormone signal transduction (ko04075)	--	--	AUX/IAA family	Auxin-induced protein 22B GN=AUX22B OS=Vigna radiata var. radiata (Mung bean) PE=2 SV=1	K	Transcription	Auxin-induced protein 22B [Cajanus cajan]
HL_transcript_37796	277	194	308	621	540	901	12.76	8.68	14.74	24.18	25.57	36.58	1.19386e-05	1.49459	up	--	--	Cellular Component: nucleus (GO:0005634);; Biological Process: regulation of transcription, DNA-templated (GO:0006355);; Biological Process: auxin-activated signaling pathway (GO:0009734);;	K14484|0|gmx:100815447|K14484 auxin-responsive protein IAA | (RefSeq) auxin-responsive protein IAA9	Plant hormone signal transduction (ko04075)	--	--	AUX/IAA family	Auxin-responsive protein IAA9 GN=IAA9 OS=Arabidopsis thaliana (Mouse-ear cress) PE=1 SV=1	K	Transcription	PREDICTED: auxin-responsive protein IAA9 [Glycine max]
HL_transcript_52693	1174	1075	1342	717	479	357	49.89	44.37	59.22	25.84	20.97	13.41	0.00456569	-1.05654	down	--	--	Cellular Component: nucleus (GO:0005634);; Biological Process: regulation of transcription, DNA-templated (GO:0006355);; Biological Process: auxin-activated signaling pathway (GO:0009734);;	K14484|0|pvu:PHAVU_004G166400g|K14484 auxin-responsive protein IAA | (RefSeq) hypothetical protein	Plant hormone signal transduction (ko04075)	--	--	AUX/IAA family	Auxin-responsive protein IAA27 GN=F19B15.110 OS=Arabidopsis thaliana (Mouse-ear cress) PE=1 SV=1	K	Transcription	auxin-responsive protein IAA27 [Cajanus cajan]
HL_transcript_18780	261	339	303	685	584	489	19.55	24.54	23.64	43.03	45.08	32.55	6.33343e-05	1.09338	up	--	--	Cellular Component: nucleus (GO:0005634);; Biological Process: regulation of transcription, DNA-templated (GO:0006355);; Biological Process: auxin-activated signaling pathway (GO:0009734);;	K14484|3.3326e-123|gmx:100780752|K14484 auxin-responsive protein IAA | (RefSeq) auxin-induced protein 22D-like	Plant hormone signal transduction (ko04075)	--	--	AUX/IAA family	Auxin-induced protein 22D GN=AUX22D OS=Vigna radiata var. radiata (Mung bean) PE=2 SV=1	K	Transcription	Auxin-induced protein 22D [Glycine soja]
HL_transcript_17535	2679	1850	3378	11197	5588	7188	162.48	108.54	212.88	572.14	348.93	386.14	1.18475e-05	1.6746	up	--	--	Cellular Component: nucleus (GO:0005634);; Biological Process: regulation of transcription, DNA-templated (GO:0006355);; Biological Process: auxin-activated signaling pathway (GO:0009734);;	K14484|1.22425e-149|gmx:100810762|K14484 auxin-responsive protein IAA | (RefSeq) auxin-responsive protein IAA14-like	Plant hormone signal transduction (ko04075)	--	--	AUX/IAA family	Auxin-responsive protein IAA14 OS=Arabidopsis thaliana (Mouse-ear cress) PE=1 SV=2	K	Transcription	hypothetical protein GLYMA_20G210400 [Glycine max]
auxin responsive GH3 gene family(GH3)
HL_transcript_8687	1108	1373	618	8	32	250	29.82	35.99	17.26	0.19	0.9	5.92	0.00365679	-2.846	down	[H]	Coenzyme transport and metabolism	Biological Process: response to auxin (GO:0009733);;	K14487|0|gmx:100776488|K14487 auxin responsive GH3 gene family | (RefSeq) probable indole-3-acetic acid-amido synthetase GH3.1	Plant hormone signal transduction (ko04075)	--	--	GH3 auxin-responsive promoter	Probable indole-3-acetic acid-amido synthetase GH3.1 GN=GH3.1 OS=Arabidopsis thaliana (Mouse-ear cress) PE=2 SV=1	S	Function unknown	PREDICTED: probable indole-3-acetic acid-amido synthetase GH3.1 [Glycine max]
HL_transcript_50858	671	866	323	9	23	142	18.28	22.97	9.14	0.22	0.66	3.41	0.0012219	-2.92011	down	[HJ]	Coenzyme transport and metabolism;; Translation, ribosomal structure and biogenesis	--	K14487|0|gmx:100776488|K14487 auxin responsive GH3 gene family | (RefSeq) probable indole-3-acetic acid-amido synthetase GH3.1	Plant hormone signal transduction (ko04075)	--	--	GH3 auxin-responsive promoter;; GH3 auxin-responsive promoter	Probable indole-3-acetic acid-amido synthetase GH3.1 GN=GH3.1 OS=Arabidopsis thaliana (Mouse-ear cress) PE=2 SV=1	S	Function unknown	PREDICTED: probable indole-3-acetic acid-amido synthetase GH3.1 [Glycine max]
transport inhibitor response(TIR1)
HL_transcript_55551	275	277	358	970	608	631	5.08	5	6.87	15.3	11.56	10.21	1.94729e-06	1.38963	up	--	--	--	K14485|0|gmx:100788342|K14485 transport inhibitor response 1 | (RefSeq) protein TRANSPORT INHIBITOR RESPONSE 1-like	Plant hormone signal transduction (ko04075)	[R]	General function prediction only	Leucine Rich repeat;; Leucine Rich repeats (2 copies)	Protein TRANSPORT INHIBITOR RESPONSE 1 GN=T20O10.80 OS=Arabidopsis thaliana (Mouse-ear cress) PE=1 SV=2	S	Function unknown	PREDICTED: protein TRANSPORT INHIBITOR RESPONSE 1-like [Glycine max]
HL_transcript_57034	184	265	217	65	78	100	2.82	3.95	3.45	0.86	1.24	1.35	0.000149903	-1.29178	down	--	--	Molecular Function: inositol hexakisphosphate binding (GO:0000822);; Biological Process: auxin-activated signaling pathway (GO:0009734);; Molecular Function: auxin binding (GO:0010011);; Biological Process: pollen maturation (GO:0010152);; Biological Process: lateral root formation (GO:0010311);; Cellular Component: SCF ubiquitin ligase complex (GO:0019005);; Molecular Function: auxin receptor ac…	--	--	[R]	General function prediction only	Leucine Rich repeats (2 copies);; F-box-like;; F-box domain	Protein TRANSPORT INHIBITOR RESPONSE 1 GN=T20O10.80 OS=Arabidopsis thaliana (Mouse-ear cress) PE=1 SV=2	S	Function unknown	hypothetical protein GLYMA_03G209400 [Glycine max]
HL_transcript_4872	114	196	266	572	320	379	2.33	3.89	5.62	9.92	6.69	6.75	0.00367812	1.24751	up	--	--	--	K14485|0|gmx:100788342|K14485 transport inhibitor response 1 | (RefSeq) protein TRANSPORT INHIBITOR RESPONSE 1-like	Plant hormone signal transduction (ko04075)	[R]	General function prediction only	Leucine Rich repeat;; Leucine Rich repeats (2 copies)	Protein TRANSPORT INHIBITOR RESPONSE 1 GN=T20O10.80 OS=Arabidopsis thaliana (Mouse-ear cress) PE=1 SV=2	S	Function unknown	PREDICTED: protein TRANSPORT INHIBITOR RESPONSE 1-like [Glycine max]
auxin response factor(ARF)
HL_transcript_67712	164	222	140	9	10	50	7.76	10.19	6.88	0.36	0.49	2.09	0.000425343	-2.60661	down	--	--	Molecular Function: DNA binding (GO:0003677);; Cellular Component: nucleus (GO:0005634);; Biological Process: regulation of transcription, DNA-templated (GO:0006355);; Biological Process: auxin-activated signaling pathway (GO:0009734);;	--	--	--	--	AUX/IAA family	Auxin response factor 18 OS=Oryza sativa subsp. japonica (Rice) PE=2 SV=1	K	Transcription	PREDICTED: auxin response factor 18-like [Glycine max]
HL_transcript_6363	959	811	1004	2437	2214	2321	21.97	18.12	23.88	47.66	52.21	46.68	1.98568e-12	1.45228	up	--	--	Molecular Function: DNA binding (GO:0003677);; Cellular Component: nucleus (GO:0005634);; Biological Process: regulation of transcription, DNA-templated (GO:0006355);; Biological Process: auxin-activated signaling pathway (GO:0009734);;	K14486|0|gmx:100815450|K14486 auxin response factor | (RefSeq) auxin response factor 1-like	Plant hormone signal transduction (ko04075)	--	--	Auxin response factor;; B3 DNA binding domain;; AUX/IAA family	Auxin response factor 1 GN=ARF1 OS=Arabidopsis thaliana (Mouse-ear cress) PE=1 SV=2	K	Transcription	PREDICTED: auxin response factor 1-like [Glycine max]
HL_transcript_23374	546	141	384	9	18	0	13.17	3.32	9.6	0.19	0.46	0	1.03539e-05	-4.27687	down	--	--	Molecular Function: DNA binding (GO:0003677);; Cellular Component: nucleus (GO:0005634);; Biological Process: regulation of transcription, DNA-templated (GO:0006355);; Biological Process: auxin-activated signaling pathway (GO:0009734);;	K14486|0|gmx:100780060|K14486 auxin response factor | (RefSeq) auxin response factor 9-like	Plant hormone signal transduction (ko04075)	--	--	Auxin response factor;; AUX/IAA family	Auxin response factor 9 GN=ARF9 OS=Arabidopsis thaliana (Mouse-ear cress) PE=1 SV=1	K	Transcription	PREDICTED: auxin response factor 9-like isoform X1 [Glycine max]
HL_transcript_46322	255	356	385	53	50	185	3.11	4.24	4.87	0.56	0.63	1.98	0.00980865	-1.59575	down	--	--	Molecular Function: DNA binding (GO:0003677);; Cellular Component: nucleus (GO:0005634);; Biological Process: regulation of transcription, DNA-templated (GO:0006355);; Biological Process: auxin-activated signaling pathway (GO:0009734);;	--	--	--	--	Auxin response factor;; B3 DNA binding domain;; AUX/IAA family	Auxin response factor 19 GN=T29M8.9 OS=Arabidopsis thaliana (Mouse-ear cress) PE=1 SV=2	K	Transcription	Auxin response factor 19 [Glycine soja]
HL_transcript_44993	591	955	669	1904	1743	1634	10.41	16.41	12.22	28.67	31.59	25.23	6.29851e-07	1.38425	up	--	--	Molecular Function: DNA binding (GO:0003677);; Cellular Component: nucleus (GO:0005634);; Biological Process: regulation of transcription, DNA-templated (GO:0006355);; Biological Process: auxin-activated signaling pathway (GO:0009734);;	--	--	--	--	Auxin response factor;; B3 DNA binding domain	Auxin response factor 6 GN=ARF6 OS=Arabidopsis thaliana (Mouse-ear cress) PE=1 SV=2	K	Transcription	PREDICTED: auxin response factor 6 isoform X2 [Glycine max]
HL_transcript_39556	118	137	134	13	9	22	2.4	2.72	2.82	0.24	0.2	0.4	1.34176e-11	-2.93781	down	--	--	Molecular Function: DNA binding (GO:0003677);; Cellular Component: nucleus (GO:0005634);; Biological Process: regulation of transcription, DNA-templated (GO:0006355);; Biological Process: auxin-activated signaling pathway (GO:0009734);;	--	--	--	--	--	Auxin response factor 19 OS=Oryza sativa subsp. japonica (Rice) PE=2 SV=2	K	Transcription	Auxin response factor 5 [Glycine soja]
HL_transcript_45276	61	79	59	128	165	112	1.27	1.6	1.28	2.27	3.52	2.03	0.00649269	1.15605	up	--	--	Molecular Function: DNA binding (GO:0003677);; Cellular Component: nucleus (GO:0005634);; Biological Process: regulation of transcription, DNA-templated (GO:0006355);; Biological Process: auxin-activated signaling pathway (GO:0009734);;	K14486|0|gmx:100815450|K14486 auxin response factor | (RefSeq) auxin response factor 1-like	Plant hormone signal transduction (ko04075)	--	--	AUX/IAA family;; Auxin response factor;; B3 DNA binding domain	Auxin response factor 1 GN=ARF1 OS=Arabidopsis thaliana (Mouse-ear cress) PE=1 SV=2	K	Transcription	Auxin response factor 1 [Glycine soja]
HL_transcript_9322	50	62	36	198	102	90	1.42	1.71	1.08	4.74	2.97	2.24	0.00524056	1.45878	up	--	--	Molecular Function: DNA binding (GO:0003677);; Cellular Component: nucleus (GO:0005634);; Biological Process: regulation of transcription, DNA-templated (GO:0006355);; Biological Process: auxin-activated signaling pathway (GO:0009734);;	--	--	--	--	Auxin response factor;; B3 DNA binding domain	Auxin response factor 17 GN=ARF17 OS=Arabidopsis thaliana (Mouse-ear cress) PE=2 SV=1	K	Transcription	PREDICTED: auxin response factor 17-like [Glycine max]
HL_transcript_22305	60	41	57	81	321	189	1.02	0.68	1	1.18	5.55	2.79	0.00368569	1.95639	up	--	--	Molecular Function: DNA binding (GO:0003677);; Cellular Component: nucleus (GO:0005634);; Biological Process: regulation of transcription, DNA-templated (GO:0006355);; Biological Process: auxin-activated signaling pathway (GO:0009734);;	--	--	--	--	Auxin response factor;; B3 DNA binding domain;; AUX/IAA family	Auxin response factor 8 GN=K15O15.5 OS=Arabidopsis thaliana (Mouse-ear cress) PE=2 SV=2	K	Transcription	PREDICTED: auxin response factor 8-like [Glycine max]
HL_transcript_4791	121	71	138	281	204	339	2.45	1.4	2.89	4.85	4.24	6	0.000602943	1.39821	up	--	--	Molecular Function: DNA binding (GO:0003677);; Cellular Component: nucleus (GO:0005634);; Biological Process: regulation of transcription, DNA-templated (GO:0006355);; Biological Process: auxin-activated signaling pathway (GO:0009734);;	K14486|0|gmx:100815450|K14486 auxin response factor | (RefSeq) auxin response factor 1-like	Plant hormone signal transduction (ko04075)	--	--	AUX/IAA family;; Auxin response factor;; B3 DNA binding domain	Auxin response factor 1 GN=ARF1 OS=Arabidopsis thaliana (Mouse-ear cress) PE=1 SV=2	K	Transcription	Auxin response factor 1 [Glycine soja]
HL_transcript_36223	650	719	684	124	38	159	8.49	9.17	9.27	1.39	0.52	1.83	5.93505e-07	-2.49701	down	--	--	Molecular Function: DNA binding (GO:0003677);; Cellular Component: nucleus (GO:0005634);; Biological Process: regulation of transcription, DNA-templated (GO:0006355);; Biological Process: auxin-activated signaling pathway (GO:0009734);;	--	--	--	--	Auxin response factor;; B3 DNA binding domain;; AUX/IAA family	Auxin response factor 5 OS=Oryza sativa subsp. japonica (Rice) PE=2 SV=2	K	Transcription	PREDICTED: auxin response factor 19-like isoform X1 [Glycine max]
HL_transcript_56393	0	0	0	34	47	49	0	0	0	0.54	0.9	0.81	9.97953e-09	6.12863	up	--	--	Molecular Function: DNA binding (GO:0003677);; Cellular Component: nucleus (GO:0005634);; Biological Process: regulation of transcription, DNA-templated (GO:0006355);; Biological Process: auxin-activated signaling pathway (GO:0009734);;	--	--	--	--	Auxin response factor;; AUX/IAA family;; B3 DNA binding domain	Auxin response factor 4 GN=ARF4 OS=Arabidopsis thaliana (Mouse-ear cress) PE=1 SV=1	K	Transcription	PREDICTED: auxin response factor 4-like isoform X2 [Glycine max]
HL_transcript_72623	110	71	106	517	758	1031	2.18	1.37	2.16	8.7	15.35	17.8	8.1853e-14	3.05443	up	--	--	Molecular Function: DNA binding (GO:0003677);; Cellular Component: nucleus (GO:0005634);; Biological Process: regulation of transcription, DNA-templated (GO:0006355);; Biological Process: auxin-activated signaling pathway (GO:0009734);;	--	--	--	--	Auxin response factor;; B3 DNA binding domain;; AUX/IAA family	Auxin response factor 4 GN=ARF4 OS=Arabidopsis thaliana (Mouse-ear cress) PE=1 SV=1	K	Transcription	PREDICTED: auxin response factor 4-like isoform X4 [Glycine max]
HL_transcript_48730	852	620	673	97	89	84	10.87	7.72	8.9	1.06	1.17	0.94	1.07655e-20	-2.82329	down	--	--	Molecular Function: DNA binding (GO:0003677);; Cellular Component: nucleus (GO:0005634);; Biological Process: regulation of transcription, DNA-templated (GO:0006355);; Biological Process: auxin-activated signaling pathway (GO:0009734);;	--	--	--	--	Auxin response factor;; AUX/IAA family;; B3 DNA binding domain	Auxin response factor 5 OS=Oryza sativa subsp. japonica (Rice) PE=2 SV=2	K	Transcription	PREDICTED: auxin response factor 19-like isoform X1 [Glycine max]
HL_transcript_3649	47	40	82	130	411	198	0.87	0.73	1.56	2.03	7.73	3.18	0.000753495	2.19279	up	--	--	Molecular Function: DNA binding (GO:0003677);; Cellular Component: nucleus (GO:0005634);; Biological Process: regulation of transcription, DNA-templated (GO:0006355);; Biological Process: auxin-activated signaling pathway (GO:0009734);;	--	--	--	--	Auxin response factor;; B3 DNA binding domain;; AUX/IAA family	Auxin response factor 4 GN=ARF4 OS=Arabidopsis thaliana (Mouse-ear cress) PE=1 SV=1	K	Transcription	PREDICTED: auxin response factor 4-like isoform X2 [Glycine max]
HL_transcript_5667	153	139	206	488	635	523	3.33	2.95	4.65	9.78	12.32	11.67	3.63289e-10	2.07591	up	--	--	Molecular Function: DNA binding (GO:0003677);; Cellular Component: nucleus (GO:0005634);; Biological Process: regulation of transcription, DNA-templated (GO:0006355);; Biological Process: auxin-activated signaling pathway (GO:0009734);;	K14486|0|gmx:100808119|K14486 auxin response factor | (RefSeq) auxin response factor 3-like	Plant hormone signal transduction (ko04075)	--	--	Auxin response factor;; B3 DNA binding domain	Auxin response factor 3 GN=T1B8.30 OS=Arabidopsis thaliana (Mouse-ear cress) PE=1 SV=2	K	Transcription	PREDICTED: auxin response factor 3-like isoform X1 [Glycine max]
HL_transcript_63852	30	13	68	313	484	686	0.63	0.26	1.46	5.48	10.19	12.31	1.3695e-08	3.63651	up	--	--	Molecular Function: DNA binding (GO:0003677);; Cellular Component: nucleus (GO:0005634);; Biological Process: regulation of transcription, DNA-templated (GO:0006355);; Biological Process: auxin-activated signaling pathway (GO:0009734);;	--	--	--	--	Auxin response factor;; B3 DNA binding domain;; AUX/IAA family	Auxin response factor 4 GN=ARF4 OS=Arabidopsis thaliana (Mouse-ear cress) PE=1 SV=1	K	Transcription	PREDICTED: auxin response factor 4-like isoform X4 [Glycine max]
HL_transcript_1949	620	1238	843	23	15	208	9.39	18.3	13.24	0.3	0.23	2.76	0.000847395	-2.96563	down	--	--	Molecular Function: DNA binding (GO:0003677);; Cellular Component: nucleus (GO:0005634);; Biological Process: regulation of transcription, DNA-templated (GO:0006355);; Biological Process: auxin-activated signaling pathway (GO:0009734);;	K14486|0|gmx:100813003|K14486 auxin response factor | (RefSeq) auxin response factor 5-like	Plant hormone signal transduction (ko04075)	--	--	Auxin response factor;; B3 DNA binding domain;; AUX/IAA family	Auxin response factor 5 GN=F6F9.10 OS=Arabidopsis thaliana (Mouse-ear cress) PE=1 SV=3	K	Transcription	PREDICTED: auxin response factor 5-like [Glycine max]
HL_transcript_50966	364	324	165	44	25	26	4.76	4.13	2.25	0.49	0.34	0.3	5.19985e-09	-2.94279	down	--	--	Molecular Function: DNA binding (GO:0003677);; Cellular Component: nucleus (GO:0005634);; Biological Process: regulation of transcription, DNA-templated (GO:0006355);; Biological Process: auxin-activated signaling pathway (GO:0009734);;	--	--	--	--	Auxin response factor;; B3 DNA binding domain;; AUX/IAA family	Auxin response factor 5 OS=Oryza sativa subsp. japonica (Rice) PE=2 SV=2	K	Transcription	PREDICTED: auxin response factor 19-like isoform X1 [Glycine max]
HL_transcript_2625	168	120	151	267	697	583	2.78	1.94	2.59	3.78	11.85	8.44	0.000280276	1.90166	up	--	--	Molecular Function: DNA binding (GO:0003677);; Cellular Component: nucleus (GO:0005634);; Biological Process: regulation of transcription, DNA-templated (GO:0006355);; Biological Process: auxin-activated signaling pathway (GO:0009734);;	--	--	--	--	Auxin response factor;; B3 DNA binding domain;; AUX/IAA family	Auxin response factor 8 GN=K15O15.5 OS=Arabidopsis thaliana (Mouse-ear cress) PE=2 SV=2	K	Transcription	PREDICTED: auxin response factor 8-like [Glycine max]
HL_transcript_6744	138	153	369	1147	841	1425	3.25	3.51	9.01	23.03	20.37	29.44	1.6142e-07	2.42544	up	--	--	Molecular Function: DNA binding (GO:0003677);; Cellular Component: nucleus (GO:0005634);; Biological Process: regulation of transcription, DNA-templated (GO:0006355);; Biological Process: auxin-activated signaling pathway (GO:0009734);;	K14486|0|gmx:100815450|K14486 auxin response factor | (RefSeq) auxin response factor 1-like	Plant hormone signal transduction (ko04075)	--	--	Auxin response factor;; B3 DNA binding domain;; AUX/IAA family	Auxin response factor 1 GN=ARF1 OS=Arabidopsis thaliana (Mouse-ear cress) PE=1 SV=2	K	Transcription	PREDICTED: auxin response factor 1-like [Glycine max]
histidine-containing phosphotransfer protein(AHP)
HL_transcript_22031	54	41	123	503	337	160	5.2	3.79	12.32	40.31	33.41	13.76	0.000599013	2.21124	up	--	--	Biological Process: phosphorelay signal transduction system (GO:0000160);; Cellular Component: nucleus (GO:0005634);; Cellular Component: cytoplasm (GO:0005737);; Biological Process: cytokinin-activated signaling pathway (GO:0009736);; Molecular Function: histidine phosphotransfer kinase activity (GO:0009927);; Biological Process: phosphorylation (GO:0016310);; Molecular Function: protein histidi…	K14490|4.7416e-70|pvu:PHAVU_003G099000g|K14490 histidine-containing phosphotransfer peotein | (RefSeq) hypothetical protein	Plant hormone signal transduction (ko04075)	[T]	Signal transduction mechanisms	--	Histidine-containing phosphotransfer protein 1 GN=MIL23.8 OS=Arabidopsis thaliana (Mouse-ear cress) PE=1 SV=1	T	Signal transduction mechanisms	histidine-containing phosphotransfer protein 1-like [Cajanus cajan]
cytokinin receptor(CRE1)
HL_transcript_30129	73	73	108	138	145	372	1.31	1.26	2	2.09	2.65	5.79	0.00914919	1.422	up	[T]	Signal transduction mechanisms	Molecular Function: phosphorelay sensor kinase activity (GO:0000155);; Biological Process: phosphorelay signal transduction system (GO:0000160);; Cellular Component: intracellular (GO:0005622);; Cellular Component: integral component of membrane (GO:0016021);; Biological Process: signal transduction by protein phosphorylation (GO:0023014);;	K14489|0|gmx:100789894|K14489 arabidopsis histidine kinase 2/3/4 (cytokinin receptor) [EC:2.7.13.3] | (RefSeq) histidine kinase 4-like	Plant hormone signal transduction (ko04075)	[T]	Signal transduction mechanisms	CHASE domain;; Histidine kinase-, DNA gyrase B-, and HSP90-like ATPase;; His Kinase A (phospho-acceptor) domain;; Response regulator receiver domain	Histidine kinase 4 GN=T23K3.2 OS=Arabidopsis thaliana (Mouse-ear cress) PE=1 SV=1	T	Signal transduction mechanisms	PREDICTED: histidine kinase 4-like [Glycine max]
HL_transcript_40540	215	104	278	38	73	55	2.99	1.41	4.01	0.46	1.05	0.67	0.00726358	-1.60261	down	[T]	Signal transduction mechanisms	Molecular Function: phosphorelay sensor kinase activity (GO:0000155);; Biological Process: phosphorelay signal transduction system (GO:0000160);; Cellular Component: intracellular (GO:0005622);; Cellular Component: integral component of membrane (GO:0016021);; Biological Process: peptidyl-histidine phosphorylation (GO:0018106);; Biological Process: signal transduction by protein phosphorylation (…	K14489|0|gmx:100776798|K14489 arabidopsis histidine kinase 2/3/4 (cytokinin receptor) [EC:2.7.13.3] | (RefSeq) histidine kinase 3	Plant hormone signal transduction (ko04075)	[T]	Signal transduction mechanisms	Response regulator receiver domain;; Histidine kinase-, DNA gyrase B-, and HSP90-like ATPase;; CHASE domain;; His Kinase A (phospho-acceptor) domain	Histidine kinase 3 GN=F17L21.11 OS=Arabidopsis thaliana (Mouse-ear cress) PE=1 SV=1	T	Signal transduction mechanisms	PREDICTED: histidine kinase 3 isoform X1 [Glycine max]
HL_transcript_22447	63	15	75	427	254	387	0.98	0.24	1.22	5.64	4.05	5.25	1.13201e-05	2.73542	up	[T]	Signal transduction mechanisms	Molecular Function: phosphorelay sensor kinase activity (GO:0000155);; Biological Process: phosphorelay signal transduction system (GO:0000160);; Cellular Component: intracellular (GO:0005622);; Cellular Component: integral component of membrane (GO:0016021);; Biological Process: peptidyl-histidine phosphorylation (GO:0018106);; Biological Process: signal transduction by protein phosphorylation (…	K14489|0|gmx:100813204|K14489 arabidopsis histidine kinase 2/3/4 (cytokinin receptor) [EC:2.7.13.3] | (RefSeq) histidine kinase 4-like	Plant hormone signal transduction (ko04075)	[T]	Signal transduction mechanisms	Histidine kinase-, DNA gyrase B-, and HSP90-like ATPase;; His Kinase A (phospho-acceptor) domain;; CHASE domain;; Response regulator receiver domain	Histidine kinase 4 GN=T23K3.2 OS=Arabidopsis thaliana (Mouse-ear cress) PE=1 SV=1	T	Signal transduction mechanisms	PREDICTED: histidine kinase 4-like isoform X2 [Glycine max]
HL_transcript_59990	56	22	66	340	625	563	0.82	0.31	1	4.25	9.39	7.2	4.58799e-10	3.39477	up	[T]	Signal transduction mechanisms	Molecular Function: phosphorelay sensor kinase activity (GO:0000155);; Biological Process: phosphorelay signal transduction system (GO:0000160);; Cellular Component: intracellular (GO:0005622);; Cellular Component: integral component of membrane (GO:0016021);; Biological Process: peptidyl-histidine phosphorylation (GO:0018106);; Biological Process: signal transduction by protein phosphorylation (…	K14489|0|gmx:100813204|K14489 arabidopsis histidine kinase 2/3/4 (cytokinin receptor) [EC:2.7.13.3] | (RefSeq) histidine kinase 4-like	Plant hormone signal transduction (ko04075)	[T]	Signal transduction mechanisms	CHASE domain;; Histidine kinase-, DNA gyrase B-, and HSP90-like ATPase;; Response regulator receiver domain;; His Kinase A (phospho-acceptor) domain	Histidine kinase 4 GN=T23K3.2 OS=Arabidopsis thaliana (Mouse-ear cress) PE=1 SV=1	T	Signal transduction mechanisms	PREDICTED: histidine kinase 4-like isoform X2 [Glycine max]
HL_transcript_25588	32	19	33	56	92	129	0.45	0.26	0.47	0.67	1.31	1.56	0.00193507	1.76863	up	[T]	Signal transduction mechanisms	Molecular Function: phosphorelay sensor kinase activity (GO:0000155);; Biological Process: phosphorelay signal transduction system (GO:0000160);; Cellular Component: intracellular (GO:0005622);; Cellular Component: integral component of membrane (GO:0016021);; Biological Process: peptidyl-histidine phosphorylation (GO:0018106);; Biological Process: signal transduction by protein phosphorylation (…	K14489|0|gmx:100813204|K14489 arabidopsis histidine kinase 2/3/4 (cytokinin receptor) [EC:2.7.13.3] | (RefSeq) histidine kinase 4-like	Plant hormone signal transduction (ko04075)	[T]	Signal transduction mechanisms	His Kinase A (phospho-acceptor) domain;; Histidine kinase-, DNA gyrase B-, and HSP90-like ATPase;; Response regulator receiver domain;; CHASE domain;; Histidine kinase-, DNA gyrase B-, and HSP90-like ATPase	Histidine kinase 4 GN=T23K3.2 OS=Arabidopsis thaliana (Mouse-ear cress) PE=1 SV=1	T	Signal transduction mechanisms	Histidine kinase 4 [Glycine soja]
HL_transcript_1520	345	438	391	1508	801	1838	4.89	6.07	5.76	18.29	11.68	22.81	1.20152e-08	1.89357	up	[T]	Signal transduction mechanisms	Molecular Function: phosphorelay sensor kinase activity (GO:0000155);; Biological Process: phosphorelay signal transduction system (GO:0000160);; Cellular Component: intracellular (GO:0005622);; Cellular Component: integral component of membrane (GO:0016021);; Biological Process: peptidyl-histidine phosphorylation (GO:0018106);; Biological Process: signal transduction by protein phosphorylation (…	K14489|0|gmx:100813204|K14489 arabidopsis histidine kinase 2/3/4 (cytokinin receptor) [EC:2.7.13.3] | (RefSeq) histidine kinase 4-like	Plant hormone signal transduction (ko04075)	[T]	Signal transduction mechanisms	CHASE domain;; Histidine kinase-, DNA gyrase B-, and HSP90-like ATPase;; Response regulator receiver domain;; His Kinase A (phospho-acceptor) domain	Histidine kinase 4 GN=T23K3.2 OS=Arabidopsis thaliana (Mouse-ear cress) PE=1 SV=1	T	Signal transduction mechanisms	PREDICTED: histidine kinase 4-like isoform X2 [Glycine max]
HL_transcript_43612	273	243	481	1134	786	1524	4.6	4	8.4	16.31	13.6	22.45	2.07954e-06	1.86486	up	[T]	Signal transduction mechanisms	Molecular Function: phosphorelay sensor kinase activity (GO:0000155);; Biological Process: phosphorelay signal transduction system (GO:0000160);; Cellular Component: intracellular (GO:0005622);; Cellular Component: integral component of membrane (GO:0016021);; Biological Process: peptidyl-histidine phosphorylation (GO:0018106);; Biological Process: signal transduction by protein phosphorylation (…	K14489|0|gmx:100813204|K14489 arabidopsis histidine kinase 2/3/4 (cytokinin receptor) [EC:2.7.13.3] | (RefSeq) histidine kinase 4-like	Plant hormone signal transduction (ko04075)	[T]	Signal transduction mechanisms	CHASE domain;; Histidine kinase-, DNA gyrase B-, and HSP90-like ATPase;; Response regulator receiver domain;; His Kinase A (phospho-acceptor) domain	Histidine kinase 4 GN=T23K3.2 OS=Arabidopsis thaliana (Mouse-ear cress) PE=1 SV=1	T	Signal transduction mechanisms	PREDICTED: histidine kinase 4-like isoform X2 [Glycine max]
two-component response regulator ARR-B family(ARR-B)
HL_transcript_60151	435	396	348	11	8	27	10.23	9.07	8.49	0.22	0.19	0.56	3.1842e-20	-4.41068	down	[T]	Signal transduction mechanisms	Biological Process: phosphorelay signal transduction system (GO:0000160);; Molecular Function: DNA binding (GO:0003677);; Molecular Function: transcription factor activity, sequence-specific DNA binding (GO:0003700);; Cellular Component: nucleus (GO:0005634);; Biological Process: regulation of transcription, DNA-templated (GO:0006355);;	K14491|0|gmx:100809583|K14491 two-component response regulator ARR-B family | (RefSeq) two-component response regulator ARR2-like	Plant hormone signal transduction (ko04075)	[K]	Transcription	Response regulator receiver domain;; Myb-like DNA-binding domain	Two-component response regulator ARR2 OS=Arabidopsis thaliana (Mouse-ear cress) PE=1 SV=1	T	Signal transduction mechanisms	Two-component response regulator ARR2 [Glycine soja]
HL_transcript_5484	1105	1110	890	2111	1374	2357	23.64	23.14	19.75	38.54	30.25	44.22	0.000313363	1.00735	up	[T]	Signal transduction mechanisms	Biological Process: phosphorelay signal transduction system (GO:0000160);; Molecular Function: DNA binding (GO:0003677);; Molecular Function: transcription factor activity, sequence-specific DNA binding (GO:0003700);; Cellular Component: nucleus (GO:0005634);; Biological Process: regulation of transcription, DNA-templated (GO:0006355);; Molecular Function: kinase activity (GO:0016301);; Biologica…	K14491|0|gmx:100814930|K14491 two-component response regulator ARR-B family | (RefSeq) two-component response regulator ARR2	Plant hormone signal transduction (ko04075)	[K]	Transcription	Response regulator receiver domain;; Myb-like DNA-binding domain	Two-component response regulator ARR1 GN=ARR1 OS=Arabidopsis thaliana (Mouse-ear cress) PE=1 SV=2	T	Signal transduction mechanisms	PREDICTED: two-component response regulator ARR2 [Glycine max]
two-component response regulator ARR-A family(ARR-A)
HL_transcript_16186	2118	1159	1781	602	334	946	101.16	53.72	88.34	24.34	16.45	39.91	0.00791583	-1.30155	down	[T]	Signal transduction mechanisms	Biological Process: phosphorelay signal transduction system (GO:0000160);; Cellular Component: intracellular (GO:0005622);;	K14492|1.34452e-121|gmx:100814494|K14492 two-component response regulator ARR-A family | (RefSeq) two-component response regulator ARR9-like	Plant hormone signal transduction (ko04075)	[K]	Transcription	Response regulator receiver domain	Two-component response regulator ARR9 GN=F24I3.120 OS=Arabidopsis thaliana (Mouse-ear cress) PE=1 SV=1	T	Signal transduction mechanisms	Two-component response regulator ARR9 [Glycine soja]
HL_transcript_9465	491	191	460	70	42	162	13.98	5.29	13.59	1.71	1.24	4.06	0.00446339	-1.86489	down	--	--	Biological Process: phosphorelay signal transduction system (GO:0000160);; Cellular Component: intracellular (GO:0005622);;	K14492|6.58629e-37|pvu:PHAVU_001G125800g|K14492 two-component response regulator ARR-A family | (RefSeq) hypothetical protein	Plant hormone signal transduction (ko04075)	[K]	Transcription	--	Two-component response regulator ARR9 GN=F24I3.120 OS=Arabidopsis thaliana (Mouse-ear cress) PE=1 SV=1	T	Signal transduction mechanisms	hypothetical protein PHAVU_001G125800g [Phaseolus vulgaris]
abscisic acid receptor PYR/PYL
HL_transcript_17976	19	40	53	896	768	638	1.2	2.45	3.46	46.92	49.13	35.16	4.90645e-27	4.39947	up	[C]	Energy production and conversion	Molecular Function: protein phosphatase inhibitor activity (GO:0004864);; Molecular Function: receptor activity (GO:0004872);; Cellular Component: nucleus (GO:0005634);; Cellular Component: cytoplasm (GO:0005737);; Biological Process: abscisic acid-activated signaling pathway (GO:0009738);; Molecular Function: abscisic acid binding (GO:0010427);; Biological Process: negative regulation of catalyt…	K14496|4.09666e-110|gmx:100808416|K14496 abscisic acid receptor PYR/PYL family | (RefSeq) abscisic acid receptor PYL4-like	Plant hormone signal transduction (ko04075)	--	--	--	Abscisic acid receptor PYL6 OS=Arabidopsis thaliana (Mouse-ear cress) PE=1 SV=1	S	Function unknown	PREDICTED: abscisic acid receptor PYL4-like [Glycine max]
HL_transcript_24757	67	87	130	2101	1602	1029	4.17	5.23	8.45	110.05	102.63	56.75	1.67875e-23	4.09989	up	--	--	Molecular Function: protein phosphatase inhibitor activity (GO:0004864);; Molecular Function: receptor activity (GO:0004872);; Cellular Component: nucleus (GO:0005634);; Cellular Component: cytoplasm (GO:0005737);; Biological Process: abscisic acid-activated signaling pathway (GO:0009738);; Molecular Function: abscisic acid binding (GO:0010427);; Biological Process: negative regulation of catalyt…	K14496|1.25783e-81|gmx:100788199|K14496 abscisic acid receptor PYR/PYL family | (RefSeq) abscisic acid receptor PYL4-like	Plant hormone signal transduction (ko04075)	--	--	Polyketide cyclase / dehydrase and lipid transport	Abscisic acid receptor PYL4 GN=T19C21.20 OS=Arabidopsis thaliana (Mouse-ear cress) PE=1 SV=1	S	Function unknown	PREDICTED: abscisic acid receptor PYL4-like [Glycine max]
HL_transcript_19319	62	176	96	788	965	486	5.48	14.96	8.9	58.17	87.82	38.35	9.50918e-08	2.80718	up	--	--	Molecular Function: protein phosphatase inhibitor activity (GO:0004864);; Molecular Function: receptor activity (GO:0004872);; Cellular Component: nucleus (GO:0005634);; Cellular Component: cytoplasm (GO:0005737);; Biological Process: abscisic acid-activated signaling pathway (GO:0009738);; Molecular Function: abscisic acid binding (GO:0010427);; Biological Process: negative regulation of catalyt…	K14496|1.48501e-109|gmx:100805378|K14496 abscisic acid receptor PYR/PYL family | (RefSeq) abscisic acid receptor PYL4-like	Plant hormone signal transduction (ko04075)	--	--	Polyketide cyclase / dehydrase and lipid transport;; Polyketide cyclase / dehydrase and lipid transport;; Pathogenesis-related protein Bet v I family	Abscisic acid receptor PYL4 GN=T19C21.20 OS=Arabidopsis thaliana (Mouse-ear cress) PE=1 SV=1	S	Function unknown	PREDICTED: abscisic acid receptor PYL4-like [Glycine max]
HL_transcript_72762	70	64	140	615	427	434	3.1	2.75	6.43	23.05	19.44	16.94	1.19623e-09	2.50269	up	--	--	Molecular Function: protein phosphatase inhibitor activity (GO:0004864);; Molecular Function: receptor activity (GO:0004872);; Cellular Component: nucleus (GO:0005634);; Cellular Component: cytoplasm (GO:0005737);; Biological Process: abscisic acid-activated signaling pathway (GO:0009738);; Molecular Function: abscisic acid binding (GO:0010427);; Biological Process: negative regulation of catalyt…	K14496|8.04539e-97|gmx:100526923|K14496 abscisic acid receptor PYR/PYL family | (RefSeq) uncharacterized LOC100526923	Plant hormone signal transduction (ko04075)	--	--	--	Abscisic acid receptor PYL8 GN=MFH8.10 OS=Arabidopsis thaliana (Mouse-ear cress) PE=1 SV=1	--	--	Abscisic acid receptor PYL8 [Glycine soja]
HL_transcript_18847	76	263	119	3696	2490	1910	5.92	19.6	9.59	239.16	198.09	131.21	2.07367e-15	4.11429	up	[C]	Energy production and conversion	Molecular Function: peroxidase activity (GO:0004601);; Molecular Function: protein phosphatase inhibitor activity (GO:0004864);; Molecular Function: receptor activity (GO:0004872);; Cellular Component: nucleus (GO:0005634);; Cellular Component: cytoplasm (GO:0005737);; Biological Process: response to oxidative stress (GO:0006979);; Biological Process: abscisic acid-activated signaling pathway (GO…	K14496|1.60968e-132|gmx:100808416|K14496 abscisic acid receptor PYR/PYL family | (RefSeq) abscisic acid receptor PYL4-like	Plant hormone signal transduction (ko04075)	--	--	Polyketide cyclase / dehydrase and lipid transport;; Pathogenesis-related protein Bet v I family;; Polyketide cyclase / dehydrase and lipid transport	Abscisic acid receptor PYL6 OS=Arabidopsis thaliana (Mouse-ear cress) PE=1 SV=1	S	Function unknown	PREDICTED: abscisic acid receptor PYL4-like [Glycine max]
HL_transcript_45359	33	92	71	904	831	660	1.78	4.81	3.98	41.2	46.18	31.5	4.10873e-18	3.66884	up	--	--	Molecular Function: peroxidase activity (GO:0004601);; Molecular Function: protein phosphatase inhibitor activity (GO:0004864);; Molecular Function: receptor activity (GO:0004872);; Cellular Component: nucleus (GO:0005634);; Cellular Component: cytoplasm (GO:0005737);; Biological Process: response to oxidative stress (GO:0006979);; Biological Process: abscisic acid-activated signaling pathway (GO…	K14496|6.11873e-92|gmx:100804400|K14496 abscisic acid receptor PYR/PYL family | (RefSeq) abscisic acid receptor PYL4-like	Plant hormone signal transduction (ko04075)	--	--	Polyketide cyclase / dehydrase and lipid transport;; Polyketide cyclase / dehydrase and lipid transport	Abscisic acid receptor PYL5 GN=K18I23.25 OS=Arabidopsis thaliana (Mouse-ear cress) PE=1 SV=1	S	Function unknown	PREDICTED: abscisic acid receptor PYL4-like [Glycine max]
HL_transcript_71550	717	781	786	285	171	263	47.67	50.17	54.31	15.93	11.7	15.51	9.0426e-12	-1.53911	down	--	--	Molecular Function: protein phosphatase inhibitor activity (GO:0004864);; Molecular Function: receptor activity (GO:0004872);; Cellular Component: nucleus (GO:0005634);; Cellular Component: cytoplasm (GO:0005737);; Biological Process: abscisic acid-activated signaling pathway (GO:0009738);; Molecular Function: abscisic acid binding (GO:0010427);; Biological Process: negative regulation of catalyt…	K14496|1.21687e-121|gmx:100786749|K14496 abscisic acid receptor PYR/PYL family | (RefSeq) abscisic acid receptor PYR1-like	Plant hormone signal transduction (ko04075)	--	--	Polyketide cyclase / dehydrase and lipid transport	Abscisic acid receptor PYR1 GN=T6K21.50 OS=Arabidopsis thaliana (Mouse-ear cress) PE=1 SV=1	S	Function unknown	PREDICTED: abscisic acid receptor PYR1-like [Glycine max]
HL_transcript_27895	95	106	105	310	350	284	5.6	6.05	6.43	15.31	21.12	14.71	2.22622e-09	1.75294	up	--	--	Molecular Function: protein phosphatase inhibitor activity (GO:0004864);; Molecular Function: receptor activity (GO:0004872);; Cellular Component: nucleus (GO:0005634);; Cellular Component: cytoplasm (GO:0005737);; Biological Process: abscisic acid-activated signaling pathway (GO:0009738);; Molecular Function: abscisic acid binding (GO:0010427);; Biological Process: negative regulation of catalyt…	K14496|5.53192e-95|pvu:PHAVU_008G158300g|K14496 abscisic acid receptor PYR/PYL family | (RefSeq) hypothetical protein	Plant hormone signal transduction (ko04075)	--	--	--	Abscisic acid receptor PYL8 GN=MFH8.10 OS=Arabidopsis thaliana (Mouse-ear cress) PE=1 SV=1	S	Function unknown	PREDICTED: abscisic acid receptor PYL8-like [Lupinus angustifolius]
HL_transcript_16882	427	631	539	1364	1645	767	22.32	31.92	29.23	60.2	88.4	35.4	0.00211853	1.3784	up	--	--	Molecular Function: protein phosphatase inhibitor activity (GO:0004864);; Molecular Function: receptor activity (GO:0004872);; Cellular Component: nucleus (GO:0005634);; Cellular Component: cytoplasm (GO:0005737);; Biological Process: abscisic acid-activated signaling pathway (GO:0009738);; Molecular Function: abscisic acid binding (GO:0010427);; Biological Process: negative regulation of catalyt…	K14496|5.46055e-128|gmx:100500065|K14496 abscisic acid receptor PYR/PYL family | (RefSeq) uncharacterized LOC100500065	Plant hormone signal transduction (ko04075)	--	--	Polyketide cyclase / dehydrase and lipid transport	Abscisic acid receptor PYL9 GN=F6F3.16 OS=Arabidopsis thaliana (Mouse-ear cress) PE=1 SV=1	S	Function unknown	Abscisic acid receptor PYL9 [Glycine soja]
HL_transcript_17669	356	419	394	1202	1391	1235	21.06	23.98	24.22	59.93	84.68	64.69	9.96854e-15	1.84524	up	--	--	Molecular Function: protein phosphatase inhibitor activity (GO:0004864);; Molecular Function: receptor activity (GO:0004872);; Cellular Component: nucleus (GO:0005634);; Cellular Component: cytoplasm (GO:0005737);; Biological Process: abscisic acid-activated signaling pathway (GO:0009738);; Molecular Function: abscisic acid binding (GO:0010427);; Biological Process: negative regulation of catalyt…	K14496|4.51047e-127|vra:106765264|K14496 abscisic acid receptor PYR/PYL family | (RefSeq) abscisic acid receptor PYL8-like	Plant hormone signal transduction (ko04075)	--	--	Polyketide cyclase / dehydrase and lipid transport	Abscisic acid receptor PYL8 GN=MFH8.10 OS=Arabidopsis thaliana (Mouse-ear cress) PE=1 SV=1	S	Function unknown	abscisic acid receptor PYL8 [Vigna radiata var. radiata]
protein phosphatase 2C(PP2C)
HL_transcript_55683	0	7	0	177	71	197	0	0.1	0	1.93	0.93	2.19	1.51949e-07	5.04886	up	[K]	Transcription	Biological Process: defense response (GO:0006952);; Biological Process: signal transduction (GO:0007165);; Cellular Component: integral component of membrane (GO:0016021);; Molecular Function: ADP binding (GO:0043531);;	--	--	--	--	TIR domain;; NB-ARC domain;; TIR domain;; Leucine rich repeat;; Protein phosphatase 2C	TMV resistance protein N GN=N OS=Nicotiana glutinosa (Tobacco) PE=1 SV=1	--	--	PREDICTED: uncharacterized protein LOC100791891 [Glycine max]
HL_transcript_46760	101	85	80	14	19	21	2.29	1.88	1.89	0.29	0.46	0.41	4.56273e-06	-2.10232	down	[T]	Signal transduction mechanisms	Molecular Function: protein serine/threonine phosphatase activity (GO:0004722);; Biological Process: protein dephosphorylation (GO:0006470);; Molecular Function: metal ion binding (GO:0046872);;	--	--	[T]	Signal transduction mechanisms	Protein phosphatase 2C;; Protein phosphatase 2C	Probable protein phosphatase 2C 35 GN=At3g06270 OS=Arabidopsis thaliana (Mouse-ear cress) PE=2 SV=1	T	Signal transduction mechanisms	probable protein phosphatase 2C 35 [Cajanus cajan]
HL_transcript_8696	360	487	319	136	85	165	9.71	12.78	8.92	3.12	2.37	3.91	3.70833e-05	-1.45721	down	[T]	Signal transduction mechanisms	Molecular Function: protein serine/threonine phosphatase activity (GO:0004722);; Biological Process: protein dephosphorylation (GO:0006470);; Molecular Function: metal ion binding (GO:0046872);;	K01102|0|gmx:100778238|K01102 pyruvate dehydrogenase phosphatase [EC:3.1.3.43] | (RefSeq) probable protein phosphatase 2C 43	--	[T]	Signal transduction mechanisms	Protein phosphatase 2C	Probable protein phosphatase 2C 43 OS=Oryza sativa subsp. japonica (Rice) PE=3 SV=2	T	Signal transduction mechanisms	PREDICTED: probable protein phosphatase 2C 25 isoform X1 [Glycine max]
HL_transcript_42597	353	595	353	54	55	58	9.74	15.96	10.09	1.27	1.58	1.41	4.4395e-15	-2.76397	down	--	--	Molecular Function: catalytic activity (GO:0003824);;	K17508|0|vra:106776360|K17508 protein phosphatase PTC7 [EC:3.1.3.16] | (RefSeq) probable protein phosphatase 2C 80	--	[T]	Signal transduction mechanisms	Stage II sporulation protein E (SpoIIE);; Protein phosphatase 2C	Probable protein phosphatase 2C 55 GN=At4g16580 OS=Arabidopsis thaliana (Mouse-ear cress) PE=2 SV=2	T	Signal transduction mechanisms	PREDICTED: probable protein phosphatase 2C 80 [Vigna angularis]
HL_transcript_63349	173	245	134	13	21	24	6.97	9.56	5.6	0.46	0.89	0.88	4.45496e-10	-2.99734	down	[T]	Signal transduction mechanisms	Molecular Function: protein serine/threonine phosphatase activity (GO:0004722);; Biological Process: protein dephosphorylation (GO:0006470);; Molecular Function: metal ion binding (GO:0046872);;	K17506|0|gmx:100797292|K17506 protein phosphatase 1L [EC:3.1.3.16] | (RefSeq) probable protein phosphatase 2C 10	--	[T]	Signal transduction mechanisms	Protein phosphatase 2C;; Stage II sporulation protein E (SpoIIE)	Probable protein phosphatase 2C 10 GN=At1g34750 OS=Arabidopsis thaliana (Mouse-ear cress) PE=2 SV=1	T	Signal transduction mechanisms	PREDICTED: probable protein phosphatase 2C 10 isoform X2 [Glycine max]
HL_transcript_54949	212	267	253	551	646	438	8.78	10.75	10.87	19.31	27.51	15.99	8.92125e-05	1.29972	up	[T]	Signal transduction mechanisms	Molecular Function: protein serine/threonine phosphatase activity (GO:0004722);; Biological Process: protein dephosphorylation (GO:0006470);; Molecular Function: metal ion binding (GO:0046872);;	K01102|0|gmx:100790813|K01102 pyruvate dehydrogenase phosphatase [EC:3.1.3.43] | (RefSeq) probable protein phosphatase 2C 42	--	[T]	Signal transduction mechanisms	Protein phosphatase 2C	Probable protein phosphatase 2C 42 GN=At3g17090 OS=Arabidopsis thaliana (Mouse-ear cress) PE=2 SV=1	T	Signal transduction mechanisms	PREDICTED: probable protein phosphatase 2C 42 isoform X1 [Glycine max]
HL_transcript_58279	737	460	439	30	57	135	27.94	16.96	17.28	0.97	2.24	4.52	2.62434e-05	-2.62155	down	[T]	Signal transduction mechanisms	Molecular Function: protein serine/threonine phosphatase activity (GO:0004722);; Biological Process: protein dephosphorylation (GO:0006470);; Cellular Component: integral component of membrane (GO:0016021);; Molecular Function: metal ion binding (GO:0046872);;	--	--	[T]	Signal transduction mechanisms	Protein phosphatase 2C	Probable protein phosphatase 2C 2 GN=At1g07160 OS=Arabidopsis thaliana (Mouse-ear cress) PE=2 SV=1	T	Signal transduction mechanisms	hypothetical protein PHAVU_008G259800g [Phaseolus vulgaris]
HL_transcript_59940	503	624	306	26	29	34	30.92	37.11	19.55	1.35	1.84	1.85	4.59369e-19	-3.76941	down	--	--	Molecular Function: protein serine/threonine phosphatase activity (GO:0004722);; Biological Process: protein dephosphorylation (GO:0006470);;	--	--	[T]	Signal transduction mechanisms	Protein phosphatase 2C	Probable protein phosphatase 2C 12 GN=At1g47380 OS=Arabidopsis thaliana (Mouse-ear cress) PE=2 SV=1	T	Signal transduction mechanisms	PREDICTED: probable protein phosphatase 2C 12 isoform X1 [Glycine max]
HL_transcript_26005	129	116	95	21	14	32	2.1	1.84	1.6	0.29	0.23	0.45	3.08379e-06	-2.16856	down	[T]	Signal transduction mechanisms	Molecular Function: protein serine/threonine phosphatase activity (GO:0004722);; Biological Process: protein dephosphorylation (GO:0006470);; Molecular Function: metal ion binding (GO:0046872);;	--	--	[T]	Signal transduction mechanisms	Protein phosphatase 2C	Probable protein phosphatase 2C 35 GN=At3g06270 OS=Arabidopsis thaliana (Mouse-ear cress) PE=2 SV=1	T	Signal transduction mechanisms	PREDICTED: probable protein phosphatase 2C 35 isoform X1 [Glycine max]
HL_transcript_61989	493	728	464	16	42	66	18.72	26.86	18.31	0.53	1.68	2.22	5.09255e-10	-3.44682	down	[T]	Signal transduction mechanisms	Molecular Function: protein serine/threonine phosphatase activity (GO:0004722);; Biological Process: protein dephosphorylation (GO:0006470);; Molecular Function: metal ion binding (GO:0046872);;	K17506|0|gmx:100797292|K17506 protein phosphatase 1L [EC:3.1.3.16] | (RefSeq) probable protein phosphatase 2C 10	--	[T]	Signal transduction mechanisms	Protein phosphatase 2C;; Stage II sporulation protein E (SpoIIE)	Probable protein phosphatase 2C 10 GN=At1g34750 OS=Arabidopsis thaliana (Mouse-ear cress) PE=2 SV=1	T	Signal transduction mechanisms	PREDICTED: probable protein phosphatase 2C 10 isoform X2 [Glycine max]
HL_transcript_51389	897	822	760	54	53	182	34.04	30.32	29.95	1.76	2.09	6.11	1.52981e-07	-2.87107	down	[T]	Signal transduction mechanisms	Molecular Function: protein serine/threonine phosphatase activity (GO:0004722);; Biological Process: protein dephosphorylation (GO:0006470);; Cellular Component: integral component of membrane (GO:0016021);; Molecular Function: metal ion binding (GO:0046872);;	--	--	[T]	Signal transduction mechanisms	Protein phosphatase 2C	Probable protein phosphatase 2C 2 GN=At1g07160 OS=Arabidopsis thaliana (Mouse-ear cress) PE=2 SV=1	T	Signal transduction mechanisms	hypothetical protein PHAVU_008G259800g [Phaseolus vulgaris]
HL_transcript_14103	421	178	185	48	47	83	16.5	6.78	7.53	1.6	1.9	2.87	0.000653258	-1.9554	down	[T]	Signal transduction mechanisms	Molecular Function: protein serine/threonine phosphatase activity (GO:0004722);; Biological Process: protein dephosphorylation (GO:0006470);; Molecular Function: metal ion binding (GO:0046872);;	K14803|0|gmx:100798957|K14803 protein phosphatase PTC2/3 [EC:3.1.3.16] | (RefSeq) probable protein phosphatase 2C 13	--	[T]	Signal transduction mechanisms	Protein phosphatase 2C	Probable protein phosphatase 2C 13 GN=At1g48040 OS=Arabidopsis thaliana (Mouse-ear cress) PE=2 SV=2	T	Signal transduction mechanisms	Hypothetical protein glysoja_036554 [Glycine soja]
HL_transcript_13346	472	224	323	65	63	63	17.58	8.14	12.5	2.09	2.45	2.08	4.57076e-07	-2.23215	down	--	--	Molecular Function: protein serine/threonine phosphatase activity (GO:0004722);; Biological Process: protein dephosphorylation (GO:0006470);; Molecular Function: metal ion binding (GO:0046872);;	K14497|0|gmx:100781388|K14497 protein phosphatase 2C [EC:3.1.3.16] | (RefSeq) protein phosphatase 2C 37	Plant hormone signal transduction (ko04075)	[T]	Signal transduction mechanisms	Protein phosphatase 2C	Protein phosphatase 2C 37 GN=F24K9.8 OS=Arabidopsis thaliana (Mouse-ear cress) PE=1 SV=1	T	Signal transduction mechanisms	PREDICTED: protein phosphatase 2C 37 [Glycine max]
HL_transcript_58781	43	69	39	15	5	13	1.73	2.66	1.6	0.54	0.24	0.48	0.00215884	-1.96615	down	--	--	Molecular Function: protein serine/threonine phosphatase activity (GO:0004722);; Biological Process: protein dephosphorylation (GO:0006470);; Molecular Function: metal ion binding (GO:0046872);;	--	--	[T]	Signal transduction mechanisms	Protein phosphatase 2C;; Protein phosphatase 2C	Probable protein phosphatase 2C 63 GN=At4g33920 OS=Arabidopsis thaliana (Mouse-ear cress) PE=2 SV=1	T	Signal transduction mechanisms	probable protein phosphatase 2C 63 [Vigna radiata var. radiata]
HL_transcript_14248	28	41	56	112	76	109	1.16	1.64	2.41	3.92	3.21	3.94	0.00117672	1.34842	up	[T]	Signal transduction mechanisms	Molecular Function: protein serine/threonine phosphatase activity (GO:0004722);; Biological Process: protein dephosphorylation (GO:0006470);; Molecular Function: metal ion binding (GO:0046872);;	K01102|0|gmx:100790813|K01102 pyruvate dehydrogenase phosphatase [EC:3.1.3.43] | (RefSeq) probable protein phosphatase 2C 42	--	[T]	Signal transduction mechanisms	Protein phosphatase 2C	Probable protein phosphatase 2C 42 GN=At3g17090 OS=Arabidopsis thaliana (Mouse-ear cress) PE=2 SV=1	T	Signal transduction mechanisms	PREDICTED: probable protein phosphatase 2C 42 isoform X1 [Glycine max]
HL_transcript_26842	70	30	71	170	95	256	2.05	0.87	2.14	4.19	2.84	6.51	0.00573332	1.61465	up	--	--	Molecular Function: protein serine/threonine phosphatase activity (GO:0004722);; Biological Process: protein dephosphorylation (GO:0006470);; Molecular Function: metal ion binding (GO:0046872);;	--	--	[T]	Signal transduction mechanisms	Protein phosphatase 2C	Probable protein phosphatase 2C 64 GN=At4g38520 OS=Arabidopsis thaliana (Mouse-ear cress) PE=2 SV=1	T	Signal transduction mechanisms	Hypothetical protein glysoja_015392 [Glycine soja]
HL_transcript_31491	760	662	478	172	109	191	30.72	25.99	20.06	5.9	4.54	6.81	1.34345e-07	-1.87391	down	[T]	Signal transduction mechanisms	Molecular Function: protein serine/threonine phosphatase activity (GO:0004722);; Biological Process: protein dephosphorylation (GO:0006470);;	--	--	[T]	Signal transduction mechanisms	Protein phosphatase 2C;; Stage II sporulation protein E (SpoIIE)	Probable protein phosphatase 2C 15 GN=At1g68410 OS=Arabidopsis thaliana (Mouse-ear cress) PE=2 SV=1	T	Signal transduction mechanisms	PREDICTED: probable protein phosphatase 2C 15 [Lupinus angustifolius]
HL_transcript_39748	1201	1078	836	20	25	76	35.05	30.62	25.32	0.5	0.75	1.95	9.8622e-16	-4.37099	down	--	--	Molecular Function: protein serine/threonine phosphatase activity (GO:0004722);; Biological Process: protein dephosphorylation (GO:0006470);;	--	--	[T]	Signal transduction mechanisms	Protein phosphatase 2C	Probable protein phosphatase 2C 12 GN=At1g47380 OS=Arabidopsis thaliana (Mouse-ear cress) PE=2 SV=1	T	Signal transduction mechanisms	PREDICTED: probable protein phosphatase 2C 12 isoform X1 [Glycine max]
HL_transcript_36291	109	125	110	9	6	27	4.32	4.81	4.53	0.3	0.24	0.94	8.19062e-06	-2.76534	down	[T]	Signal transduction mechanisms	Molecular Function: protein serine/threonine phosphatase activity (GO:0004722);; Cellular Component: nucleus (GO:0005634);; Cellular Component: cytosol (GO:0005829);; Biological Process: protein dephosphorylation (GO:0006470);; Molecular Function: metal ion binding (GO:0046872);; Biological Process: regulation of defense response to virus (GO:0050688);;	K14803|0|gmx:100804558|K14803 protein phosphatase PTC2/3 [EC:3.1.3.16] | (RefSeq) probable protein phosphatase 2C 22	--	[T]	Signal transduction mechanisms	Protein phosphatase 2C;; Protein phosphatase 2C	Probable protein phosphatase 2C 22 GN=At2g25620 OS=Arabidopsis thaliana (Mouse-ear cress) PE=2 SV=1	T	Signal transduction mechanisms	unknown [Glycine max]
HL_transcript_13058	1387	2547	1983	4121	3481	4473	50.76	90.59	75.34	128.1	131.11	144.13	3.47693e-05	1.15667	up	[T]	Signal transduction mechanisms	Molecular Function: protein serine/threonine phosphatase activity (GO:0004722);; Biological Process: protein dephosphorylation (GO:0006470);; Molecular Function: metal ion binding (GO:0046872);;	K17499|0|pvu:PHAVU_008G253000g|K17499 protein phosphatase 1G [EC:3.1.3.16] | (RefSeq) hypothetical protein	--	[T]	Signal transduction mechanisms	Protein phosphatase 2C;; Stage II sporulation protein E (SpoIIE)	Probable protein phosphatase 2C 60 GN=At4g31860 OS=Arabidopsis thaliana (Mouse-ear cress) PE=2 SV=1	T	Signal transduction mechanisms	hypothetical protein PHAVU_008G253000g, partial [Phaseolus vulgaris]
HL_transcript_6161	1208	1123	1214	274	124	511	27.08	24.53	28.22	5.24	2.86	10.04	0.000427595	-1.81084	down	--	--	Molecular Function: protein serine/threonine phosphatase activity (GO:0004722);; Biological Process: protein dephosphorylation (GO:0006470);;	--	--	[T]	Signal transduction mechanisms	Protein phosphatase 2C	Probable protein phosphatase 2C 33 GN=PPC6-1 OS=Arabidopsis thaliana (Mouse-ear cress) PE=1 SV=1	T	Signal transduction mechanisms	PREDICTED: probable protein phosphatase 2C 33 isoform X1 [Glycine max]
HL_transcript_37617	87	88	84	3	8	14	3.04	2.99	3.05	0.1	0.32	0.46	6.75791e-07	-3.05202	down	--	--	Molecular Function: protein serine/threonine phosphatase activity (GO:0004722);; Biological Process: protein dephosphorylation (GO:0006470);; Cellular Component: integral component of membrane (GO:0016021);; Molecular Function: metal ion binding (GO:0046872);;	--	--	[T]	Signal transduction mechanisms	Protein phosphatase 2C	Probable protein phosphatase 2C 2 GN=At1g07160 OS=Arabidopsis thaliana (Mouse-ear cress) PE=2 SV=1	T	Signal transduction mechanisms	hypothetical protein PHAVU_008G259800g [Phaseolus vulgaris]
HL_transcript_7928	173	116	152	3	20	33	4.4	2.88	4.01	0.07	0.53	0.76	0.00112858	-2.57729	down	--	--	Molecular Function: protein serine/threonine phosphatase activity (GO:0004722);; Biological Process: protein dephosphorylation (GO:0006470);; Cellular Component: integral component of membrane (GO:0016021);; Molecular Function: metal ion binding (GO:0046872);;	--	--	[T]	Signal transduction mechanisms	Protein phosphatase 2C	Probable protein phosphatase 2C 2 GN=At1g07160 OS=Arabidopsis thaliana (Mouse-ear cress) PE=2 SV=1	T	Signal transduction mechanisms	hypothetical protein PHAVU_008G259800g [Phaseolus vulgaris]
HL_transcript_31053	459	317	230	45	68	147	23.61	15.84	12.28	1.99	3.61	6.7	0.00355109	-1.76015	down	--	--	Molecular Function: protein serine/threonine phosphatase activity (GO:0004722);; Biological Process: protein dephosphorylation (GO:0006470);; Molecular Function: metal ion binding (GO:0046872);;	--	--	[T]	Signal transduction mechanisms	Protein phosphatase 2C;; Protein phosphatase 2C	Probable protein phosphatase 2C 63 GN=At4g33920 OS=Arabidopsis thaliana (Mouse-ear cress) PE=2 SV=1	T	Signal transduction mechanisms	PREDICTED: probable protein phosphatase 2C 63 isoform X2 [Glycine max]
HL_transcript_26210	32	37	65	136	77	398	0.36	0.4	0.75	1.3	0.88	3.89	0.00241137	2.12392	up	[K]	Transcription	Biological Process: defense response (GO:0006952);; Biological Process: signal transduction (GO:0007165);; Cellular Component: integral component of membrane (GO:0016021);; Molecular Function: ADP binding (GO:0043531);;	--	--	--	--	TIR domain;; NB-ARC domain;; TIR domain;; Leucine rich repeat;; Protein phosphatase 2C	TMV resistance protein N GN=N OS=Nicotiana glutinosa (Tobacco) PE=1 SV=1	--	--	PREDICTED: uncharacterized protein LOC100791891 [Glycine max]
HL_transcript_24621	145	299	226	60	54	70	4.26	8.53	6.88	1.51	1.65	1.82	1.31606e-05	-1.68306	down	--	--	Molecular Function: catalytic activity (GO:0003824);;	K17508|0|pvu:PHAVU_002G028000g|K17508 protein phosphatase PTC7 [EC:3.1.3.16] | (RefSeq) hypothetical protein	--	[T]	Signal transduction mechanisms	--	Probable protein phosphatase 2C 55 GN=At4g16580 OS=Arabidopsis thaliana (Mouse-ear cress) PE=2 SV=2	T	Signal transduction mechanisms	hypothetical protein PHAVU_002G028000g [Phaseolus vulgaris]
HL_transcript_28994	2821	3324	2822	1263	1023	1567	147.68	168.64	153.45	55.89	55.16	72.51	2.37167e-07	-1.08981	down	[T]	Signal transduction mechanisms	Molecular Function: protein serine/threonine phosphatase activity (GO:0004722);; Biological Process: protein dephosphorylation (GO:0006470);; Molecular Function: metal ion binding (GO:0046872);;	K17506|1.04261e-180|gmx:100787942|K17506 protein phosphatase 1L [EC:3.1.3.16] | (RefSeq) probable protein phosphatase 2C 39-like	--	[T]	Signal transduction mechanisms	Protein phosphatase 2C	Probable protein phosphatase 2C 39 GN=At3g15260 OS=Arabidopsis thaliana (Mouse-ear cress) PE=2 SV=1	T	Signal transduction mechanisms	hypothetical protein GLYMA_U025900 [Glycine max]
HL_transcript_11915	278	444	322	774	464	713	9.38	14.57	11.27	22.17	16.1	21.14	0.000972883	1.0103	up	[T]	Signal transduction mechanisms	Molecular Function: protein serine/threonine phosphatase activity (GO:0004722);; Biological Process: protein dephosphorylation (GO:0006470);; Cellular Component: integral component of membrane (GO:0016021);; Molecular Function: kinase activity (GO:0016301);; Biological Process: phosphorylation (GO:0016310);; Molecular Function: metal ion binding (GO:0046872);;	K01090|0|gmx:100170642|K01090 protein phosphatase [EC:3.1.3.16] | (RefSeq) kinase-associated protein phosphatase 1	--	[T]	Signal transduction mechanisms	Protein phosphatase 2C;; FHA domain;; Inner membrane component of T3SS, cytoplasmic domain	Protein phosphatase 2C 70 GN=KAPP OS=Arabidopsis thaliana (Mouse-ear cress) PE=1 SV=2	T	Signal transduction mechanisms	protein phosphatase 2C 70 [Cajanus cajan]
HL_transcript_36542	110	239	66	1	0	21	4.79	10.1	2.98	0.04	0	0.81	0.00519022	-3.21282	down	[T]	Signal transduction mechanisms	Molecular Function: protein serine/threonine phosphatase activity (GO:0004722);; Biological Process: protein dephosphorylation (GO:0006470);; Cellular Component: integral component of membrane (GO:0016021);; Molecular Function: metal ion binding (GO:0046872);;	K17506|0|gmx:100779913|K17506 protein phosphatase 1L [EC:3.1.3.16] | (RefSeq) probable protein phosphatase 2C 25	--	[T]	Signal transduction mechanisms	Protein phosphatase 2C;; Stage II sporulation protein E (SpoIIE)	Probable protein phosphatase 2C 2 GN=At1g07160 OS=Arabidopsis thaliana (Mouse-ear cress) PE=2 SV=1	T	Signal transduction mechanisms	PREDICTED: probable protein phosphatase 2C 25 [Glycine max]
HL_transcript_5825	125	79	183	33	43	28	2.76	1.7	4.18	0.63	0.99	0.55	0.00229302	-1.66498	down	--	--	Molecular Function: catalytic activity (GO:0003824);;	--	--	[T]	Signal transduction mechanisms	Stage II sporulation protein E (SpoIIE);; Protein phosphatase 2C;; Protein phosphatase 2C	Probable protein phosphatase 2C 71 OS=Oryza sativa subsp. japonica (Rice) PE=2 SV=1	T	Signal transduction mechanisms	PREDICTED: probable protein phosphatase 2C 62 isoform X2 [Glycine max]
HL_transcript_44921	88	109	110	46	26	45	4.05	4.87	5.26	1.79	1.23	1.83	0.000841001	-1.24735	down	[T]	Signal transduction mechanisms	Molecular Function: protein serine/threonine phosphatase activity (GO:0004722);; Biological Process: protein dephosphorylation (GO:0006470);; Cellular Component: integral component of membrane (GO:0016021);; Molecular Function: metal ion binding (GO:0046872);;	K17506|0|vra:106765144|K17506 protein phosphatase 1L [EC:3.1.3.16] | (RefSeq) probable protein phosphatase 2C 59	--	[T]	Signal transduction mechanisms	Protein phosphatase 2C	Probable protein phosphatase 2C 59 GN=WIN2 OS=Arabidopsis thaliana (Mouse-ear cress) PE=1 SV=1	T	Signal transduction mechanisms	PREDICTED: probable protein phosphatase 2C 59 [Vigna angularis]
HL_transcript_58909	128	148	97	6	8	22	2.36	2.67	1.87	0.1	0.16	0.37	3.70141e-07	-3.07783	down	--	--	Molecular Function: catalytic activity (GO:0003824);;	--	--	[T]	Signal transduction mechanisms	Stage II sporulation protein E (SpoIIE)	Probable protein phosphatase 2C 55 GN=At4g16580 OS=Arabidopsis thaliana (Mouse-ear cress) PE=2 SV=2	--	--	PREDICTED: uncharacterized protein LOC102666609 [Glycine max]
HL_transcript_32922	115	87	76	41	19	12	4.21	3.07	2.88	1.27	0.71	0.4	0.00637946	-1.73762	down	--	--	Molecular Function: protein serine/threonine phosphatase activity (GO:0004722);; Biological Process: protein dephosphorylation (GO:0006470);; Molecular Function: metal ion binding (GO:0046872);;	K14497|0|gmx:100807302|K14497 protein phosphatase 2C [EC:3.1.3.16] | (RefSeq) protein phosphatase 2C 37	Plant hormone signal transduction (ko04075)	[T]	Signal transduction mechanisms	Protein phosphatase 2C	Protein phosphatase 2C 3 GN=AIP1 OS=Arabidopsis thaliana (Mouse-ear cress) PE=1 SV=1	T	Signal transduction mechanisms	PREDICTED: protein phosphatase 2C 37 [Glycine max]
HL_transcript_46321	0	0	0	31	43	39	0	0	0	0.34	0.56	0.43	4.15414e-08	5.94568	up	[R]	General function prediction only	Biological Process: defense response (GO:0006952);; Biological Process: signal transduction (GO:0007165);; Cellular Component: integral component of membrane (GO:0016021);; Molecular Function: ADP binding (GO:0043531);;	--	--	--	--	TIR domain;; NB-ARC domain;; Leucine rich repeat;; TIR domain;; Protein phosphatase 2C	TMV resistance protein N GN=N OS=Nicotiana glutinosa (Tobacco) PE=1 SV=1	--	--	PREDICTED: uncharacterized protein LOC100791891 [Glycine max]
HL_transcript_42312	104	67	139	0	8	14	1.41	0.9	1.96	0	0.11	0.17	0.0008235	-3.14939	down	[R]	General function prediction only	Biological Process: defense response (GO:0006952);; Biological Process: signal transduction (GO:0007165);; Cellular Component: integral component of membrane (GO:0016021);; Molecular Function: ADP binding (GO:0043531);;	--	--	--	--	NB-ARC domain;; Leucine rich repeat;; TIR domain;; TIR domain;; Protein phosphatase 2C	TMV resistance protein N GN=N OS=Nicotiana glutinosa (Tobacco) PE=1 SV=1	--	--	PREDICTED: uncharacterized protein LOC100791891 [Glycine max]
HL_transcript_53510	868	1233	825	20	23	62	57.21	78.54	56.51	1.11	1.56	3.62	1.86207e-20	-4.50735	down	[T]	Signal transduction mechanisms	Molecular Function: protein serine/threonine phosphatase activity (GO:0004722);; Biological Process: protein dephosphorylation (GO:0006470);;	K17506|3.13138e-171|gmx:100819846|K17506 protein phosphatase 1L [EC:3.1.3.16] | (RefSeq) probable protein phosphatase 2C 58	--	[T]	Signal transduction mechanisms	Protein phosphatase 2C;; Stage II sporulation protein E (SpoIIE)	Probable protein phosphatase 2C 58 GN=At4g28400 OS=Arabidopsis thaliana (Mouse-ear cress) PE=2 SV=1	T	Signal transduction mechanisms	PREDICTED: probable protein phosphatase 2C 58 [Glycine max]
HL_transcript_25461	268	125	232	8	12	62	3.14	1.44	2.82	0.09	0.15	0.64	0.00179156	-2.56745	down	--	--	Molecular Function: protein serine/threonine phosphatase activity (GO:0004722);; Biological Process: protein dephosphorylation (GO:0006470);; Molecular Function: metal ion binding (GO:0046872);;	K14497|7.54256e-95|pvu:PHAVU_002G309100g|K14497 protein phosphatase 2C [EC:3.1.3.16] | (RefSeq) hypothetical protein	Plant hormone signal transduction (ko04075)	[T]	Signal transduction mechanisms	Protein phosphatase 2C	Probable protein phosphatase 2C 6 OS=Oryza sativa subsp. japonica (Rice) PE=2 SV=1	T	Signal transduction mechanisms	probable protein phosphatase 2C 6 [Cajanus cajan]
HL_transcript_51386	96	130	94	3	8	20	1.76	2.33	1.8	0.06	0.16	0.33	1.42223e-05	-3.00404	down	[T]	Signal transduction mechanisms	Molecular Function: protein serine/threonine phosphatase activity (GO:0004722);; Biological Process: protein dephosphorylation (GO:0006470);; Molecular Function: metal ion binding (GO:0046872);;	K17506|5.95218e-93|gmx:100797292|K17506 protein phosphatase 1L [EC:3.1.3.16] | (RefSeq) probable protein phosphatase 2C 10	--	[T]	Signal transduction mechanisms	Protein phosphatase 2C	Probable protein phosphatase 2C 9 GN=At1g22280 OS=Arabidopsis thaliana (Mouse-ear cress) PE=1 SV=1	T	Signal transduction mechanisms	hypothetical protein GLYMA_04G101400 [Glycine max]
HL_transcript_36582	14	4	14	66	79	110	0.5	0.14	0.51	1.94	2.82	3.33	3.01231e-06	2.9277	up	[T]	Signal transduction mechanisms	Molecular Function: protein serine/threonine phosphatase activity (GO:0004722);; Biological Process: protein dephosphorylation (GO:0006470);; Cellular Component: integral component of membrane (GO:0016021);; Molecular Function: kinase activity (GO:0016301);; Biological Process: phosphorylation (GO:0016310);; Molecular Function: metal ion binding (GO:0046872);;	K01090|0|gmx:100170642|K01090 protein phosphatase [EC:3.1.3.16] | (RefSeq) kinase-associated protein phosphatase 1	--	[T]	Signal transduction mechanisms	Protein phosphatase 2C;; FHA domain;; Inner membrane component of T3SS, cytoplasmic domain	Protein phosphatase 2C 70 GN=KAPP OS=Arabidopsis thaliana (Mouse-ear cress) PE=1 SV=2	T	Signal transduction mechanisms	protein phosphatase 2C 70 [Cajanus cajan]
HL_transcript_11940	160	144	217	37	45	50	5.43	4.75	7.65	1.09	1.57	1.51	1.21876e-06	-1.8016	down	--	--	Molecular Function: protein serine/threonine phosphatase activity (GO:0004722);; Biological Process: protein dephosphorylation (GO:0006470);;	--	--	[T]	Signal transduction mechanisms	Protein phosphatase 2C	Probable protein phosphatase 2C 40 GN=At3g16560 OS=Arabidopsis thaliana (Mouse-ear cress) PE=2 SV=1	T	Signal transduction mechanisms	PREDICTED: probable protein phosphatase 2C 40 [Glycine max]
ABA responsive element binding factor(ABF)
HL_transcript_67881	97	106	96	25	13	29	2.36	2.52	2.43	0.52	0.34	0.63	2.5638e-06	-1.99341	down	--	--	Molecular Function: transcription factor activity, sequence-specific DNA binding (GO:0003700);; Biological Process: regulation of transcription, DNA-templated (GO:0006355);; Molecular Function: sequence-specific DNA binding (GO:0043565);;	K14432|1.20147e-97|pvu:PHAVU_009G065500g|K14432 ABA responsive element binding factor | (RefSeq) hypothetical protein	Plant hormone signal transduction (ko04075)	--	--	bZIP transcription factor;; Basic region leucine zipper;; bZIP Maf transcription factor	ABSCISIC ACID-INSENSITIVE 5-like protein 5 GN=T2P3 OS=Arabidopsis thaliana (Mouse-ear cress) PE=1 SV=1	K	Transcription	hypothetical protein PHAVU_009G065500g [Phaseolus vulgaris]
HL_transcript_17223	130	136	159	61	59	48	7.15	7.22	9.08	2.85	3.34	2.34	0.000478028	-1.17662	down	--	--	Molecular Function: transcription factor activity, sequence-specific DNA binding (GO:0003700);; Biological Process: regulation of transcription, DNA-templated (GO:0006355);; Cellular Component: integral component of membrane (GO:0016021);; Molecular Function: sequence-specific DNA binding (GO:0043565);;	K14432|1.9527e-85|gmx:100101890|K14432 ABA responsive element binding factor | (RefSeq) BZIP10; transcription factor bZIP10	Plant hormone signal transduction (ko04075)	--	--	bZIP transcription factor;; Basic region leucine zipper	G-box-binding factor 4 GN=F21M11.10 OS=Arabidopsis thaliana (Mouse-ear cress) PE=1 SV=1	K	Transcription	transcription factor bZIP10 [Glycine max]
HL_transcript_47293	73	214	102	34	39	35	2.1	5.93	3.01	0.83	1.17	0.89	0.00513754	-1.60832	down	--	--	Molecular Function: transcription factor activity, sequence-specific DNA binding (GO:0003700);; Biological Process: regulation of transcription, DNA-templated (GO:0006355);; Molecular Function: sequence-specific DNA binding (GO:0043565);;	K14432|3.35552e-159|pvu:PHAVU_009G065500g|K14432 ABA responsive element binding factor | (RefSeq) hypothetical protein	Plant hormone signal transduction (ko04075)	--	--	bZIP transcription factor;; Basic region leucine zipper;; bZIP Maf transcription factor	ABSCISIC ACID-INSENSITIVE 5-like protein 5 GN=T2P3 OS=Arabidopsis thaliana (Mouse-ear cress) PE=1 SV=1	K	Transcription	PREDICTED: ABSCISIC ACID-INSENSITIVE 5-like protein 5 [Vigna angularis]
HL_transcript_44178	42	23	76	260	383	160	0.99	0.53	1.83	5.15	9.14	3.26	6.22238e-05	2.53369	up	--	--	Molecular Function: transcription factor activity, sequence-specific DNA binding (GO:0003700);; Biological Process: regulation of transcription, DNA-templated (GO:0006355);; Biological Process: response to abscisic acid (GO:0009737);; Molecular Function: sequence-specific DNA binding (GO:0043565);;	K14432|0|gmx:100776600|K14432 ABA responsive element binding factor | (RefSeq) bZIP transcription factor TRAB1-like	Plant hormone signal transduction (ko04075)	--	--	bZIP transcription factor;; Basic region leucine zipper	ABSCISIC ACID-INSENSITIVE 5-like protein 4 GN=F14J22.7 OS=Arabidopsis thaliana (Mouse-ear cress) PE=1 SV=1	K	Transcription	PREDICTED: bZIP transcription factor TRAB1-like [Glycine max]
HL_transcript_32094	873	1373	1005	135	162	109	38.99	59.52	46.61	5.11	7.45	4.33	4.81115e-16	-2.7862	down	--	--	Molecular Function: transcription factor activity, sequence-specific DNA binding (GO:0003700);; Biological Process: regulation of transcription, DNA-templated (GO:0006355);; Molecular Function: sequence-specific DNA binding (GO:0043565);;	K14432|3.57271e-179|vra:106762293|K14432 ABA responsive element binding factor | (RefSeq) ABSCISIC ACID-INSENSITIVE 5-like protein 5	Plant hormone signal transduction (ko04075)	--	--	bZIP transcription factor;; Basic region leucine zipper	ABSCISIC ACID-INSENSITIVE 5-like protein 5 GN=T2P3 OS=Arabidopsis thaliana (Mouse-ear cress) PE=1 SV=1	K	Transcription	PREDICTED: ABSCISIC ACID-INSENSITIVE 5-like protein 5 [Vigna angularis]
HL_transcript_46595	276	281	201	9	2	0	7.67	7.6	5.79	0.23	0.06	0	1.77004e-13	-5.42871	down	--	--	Molecular Function: transcription factor activity, sequence-specific DNA binding (GO:0003700);; Biological Process: regulation of transcription, DNA-templated (GO:0006355);; Molecular Function: sequence-specific DNA binding (GO:0043565);;	K14432|4.12967e-172|pvu:PHAVU_009G065500g|K14432 ABA responsive element binding factor | (RefSeq) hypothetical protein	Plant hormone signal transduction (ko04075)	--	--	bZIP transcription factor;; Basic region leucine zipper	ABSCISIC ACID-INSENSITIVE 5-like protein 5 GN=T2P3 OS=Arabidopsis thaliana (Mouse-ear cress) PE=1 SV=1	K	Transcription	PREDICTED: ABSCISIC ACID-INSENSITIVE 5-like protein 5 [Vigna angularis]
HL_transcript_6281	9	2	12	73	88	112	0.21	0.06	0.29	1.41	2.06	2.24	1.68398e-07	3.44599	up	--	--	Molecular Function: transcription factor activity, sequence-specific DNA binding (GO:0003700);; Biological Process: regulation of transcription, DNA-templated (GO:0006355);; Biological Process: response to abscisic acid (GO:0009737);; Molecular Function: sequence-specific DNA binding (GO:0043565);;	K14432|0|gmx:100776600|K14432 ABA responsive element binding factor | (RefSeq) bZIP transcription factor TRAB1-like	Plant hormone signal transduction (ko04075)	--	--	bZIP transcription factor;; Basic region leucine zipper	ABSCISIC ACID-INSENSITIVE 5-like protein 4 GN=F14J22.7 OS=Arabidopsis thaliana (Mouse-ear cress) PE=1 SV=1	K	Transcription	PREDICTED: bZIP transcription factor TRAB1-like [Glycine max]
HL_transcript_44861	483	537	394	50	53	31	13.16	14.25	11.13	1.18	1.49	0.76	7.32127e-17	-3.17788	down	--	--	Molecular Function: transcription factor activity, sequence-specific DNA binding (GO:0003700);; Biological Process: regulation of transcription, DNA-templated (GO:0006355);; Molecular Function: sequence-specific DNA binding (GO:0043565);;	K14432|6.52379e-157|pvu:PHAVU_009G065500g|K14432 ABA responsive element binding factor | (RefSeq) hypothetical protein	Plant hormone signal transduction (ko04075)	--	--	--	ABSCISIC ACID-INSENSITIVE 5-like protein 5 GN=T2P3 OS=Arabidopsis thaliana (Mouse-ear cress) PE=1 SV=1	K	Transcription	PREDICTED: ABSCISIC ACID-INSENSITIVE 5-like protein 5 [Vigna angularis]
P1 vs. P5
auxin-responsive protein IAA(AUX/IAA)
HL_transcript_62250	23	9	47	78	278	628	0.61	0.24	1.28	2.37	6.26	17.36	0.000141011	3.05446	up	--	--	Cellular Component: nucleus (GO:0005634);; Biological Process: regulation of transcription, DNA-templated (GO:0006355);; Biological Process: auxin-activated signaling pathway (GO:0009734);; Cellular Component: integral component of membrane (GO:0016021);;	K14484|2.68308e-151|gmx:100778529|K14484 auxin-responsive protein IAA | (RefSeq) auxin-responsive protein IAA27-like	Plant hormone signal transduction (ko04075)	--	--	AUX/IAA family;; AUX/IAA family	Auxin-responsive protein IAA27 GN=F19B15.110 OS=Arabidopsis thaliana (Mouse-ear cress) PE=1 SV=1	--	--	PREDICTED: uncharacterized protein LOC100795749 isoform X1 [Glycine max]
HL_transcript_35432	63	30	87	171	374	1056	1.92	0.9	2.74	6.04	9.77	33.88	0.000120767	2.79177	up	--	--	Cellular Component: nucleus (GO:0005634);; Biological Process: regulation of transcription, DNA-templated (GO:0006355);; Biological Process: auxin-activated signaling pathway (GO:0009734);; Cellular Component: integral component of membrane (GO:0016021);;	K14484|3.54218e-99|gmx:100778529|K14484 auxin-responsive protein IAA | (RefSeq) auxin-responsive protein IAA27-like	Plant hormone signal transduction (ko04075)	--	--	AUX/IAA family	Auxin-responsive protein IAA27 GN=F19B15.110 OS=Arabidopsis thaliana (Mouse-ear cress) PE=1 SV=1	--	--	Auxin-responsive protein IAA27 [Glycine soja]
HL_transcript_59042	236	133	203	218	697	632	14.22	7.77	12.73	15.34	36.1	40.62	0.00980386	1.3691	up	--	--	Cellular Component: nucleus (GO:0005634);; Biological Process: regulation of transcription, DNA-templated (GO:0006355);; Biological Process: auxin-activated signaling pathway (GO:0009734);;	K14484|7.71837e-118|gmx:100781847|K14484 auxin-responsive protein IAA | (RefSeq) auxin-responsive protein IAA16-like	Plant hormone signal transduction (ko04075)	--	--	AUX/IAA family	Auxin-responsive protein IAA16 GN=IAA16 OS=Arabidopsis thaliana (Mouse-ear cress) PE=1 SV=1	K	Transcription	uncharacterized protein LOC100781847 [Glycine max]
HL_transcript_59944	21	81	27	198	214	240	1.24	4.5	1.63	13.23	10.55	14.66	0.000232432	2.2625	up	--	--	Cellular Component: nucleus (GO:0005634);; Biological Process: regulation of transcription, DNA-templated (GO:0006355);; Biological Process: auxin-activated signaling pathway (GO:0009734);;	K14484|4.59107e-143|vra:106772084|K14484 auxin-responsive protein IAA | (RefSeq) auxin-responsive protein IAA11-like	Plant hormone signal transduction (ko04075)	--	--	AUX/IAA family	Auxin-responsive protein IAA13 GN=IAA13 OS=Arabidopsis thaliana (Mouse-ear cress) PE=1 SV=2	K	Transcription	auxin-responsive protein IAA11 [Vigna radiata var. radiata]
HL_transcript_27587	60	53	34	76	178	179	2.42	2.09	1.43	3.6	6.17	7.65	0.00269919	1.51647	up	--	--	Cellular Component: nucleus (GO:0005634);; Biological Process: regulation of transcription, DNA-templated (GO:0006355);; Biological Process: auxin-activated signaling pathway (GO:0009734);;	K14484|0|gmx:547502|K14484 auxin-responsive protein IAA | (RefSeq) GH1; auxin-responsive protein IAA8	Plant hormone signal transduction (ko04075)	--	--	AUX/IAA family	Auxin-responsive protein IAA8 GN=IAA8 OS=Arabidopsis thaliana (Mouse-ear cress) PE=1 SV=1	K	Transcription	AUX/IAA family protein [Glycine max]
HL_transcript_17799	231	200	227	390	1132	1159	13.97	11.71	14.31	27.6	58.88	74.84	3.42138e-06	1.97416	up	--	--	Cellular Component: nucleus (GO:0005634);; Biological Process: regulation of transcription, DNA-templated (GO:0006355);; Biological Process: auxin-activated signaling pathway (GO:0009734);;	K14484|7.45749e-118|gmx:100781847|K14484 auxin-responsive protein IAA | (RefSeq) auxin-responsive protein IAA16-like	Plant hormone signal transduction (ko04075)	--	--	AUX/IAA family	Auxin-responsive protein IAA16 GN=IAA16 OS=Arabidopsis thaliana (Mouse-ear cress) PE=1 SV=1	K	Transcription	uncharacterized protein LOC100781847 [Glycine max]
HL_transcript_14213	269	249	302	319	1000	743	10.74	9.64	12.52	14.84	34.38	31.51	0.00121942	1.30944	up	--	--	Cellular Component: nucleus (GO:0005634);; Biological Process: regulation of transcription, DNA-templated (GO:0006355);; Biological Process: auxin-activated signaling pathway (GO:0009734);;	K14484|7.86194e-168|gmx:100818881|K14484 auxin-responsive protein IAA | (RefSeq) auxin-responsive protein IAA9-like	Plant hormone signal transduction (ko04075)	--	--	AUX/IAA family	Auxin-responsive protein IAA8 GN=IAA8 OS=Arabidopsis thaliana (Mouse-ear cress) PE=1 SV=1	K	Transcription	PREDICTED: auxin-responsive protein IAA9-like [Glycine max]
HL_transcript_17738	781	430	1054	888	4492	3870	46.85	24.97	65.71	62.23	231.77	247.89	0.00355879	1.847	up	--	--	Cellular Component: nucleus (GO:0005634);; Biological Process: regulation of transcription, DNA-templated (GO:0006355);; Biological Process: auxin-activated signaling pathway (GO:0009734);;	K14484|1.39927e-126|vra:106754587|K14484 auxin-responsive protein IAA | (RefSeq) auxin-responsive protein IAA16-like	Plant hormone signal transduction (ko04075)	--	--	AUX/IAA family	Auxin-responsive protein IAA16 GN=IAA16 OS=Arabidopsis thaliana (Mouse-ear cress) PE=1 SV=1	K	Transcription	Auxin-responsive protein IAA16 [Glycine soja]
HL_transcript_16483	77	99	44	265	201	248	3.81	4.76	2.28	15.29	8.56	13.06	0.00104476	1.74169	up	--	--	Cellular Component: nucleus (GO:0005634);; Biological Process: regulation of transcription, DNA-templated (GO:0006355);; Biological Process: auxin-activated signaling pathway (GO:0009734);;	K14484|5.67796e-155|gmx:100779400|K14484 auxin-responsive protein IAA | (RefSeq) auxin-responsive protein IAA11-like	Plant hormone signal transduction (ko04075)	--	--	AUX/IAA family	Auxin-responsive protein IAA13 GN=IAA13 OS=Arabidopsis thaliana (Mouse-ear cress) PE=1 SV=2	K	Transcription	PREDICTED: auxin-responsive protein IAA11-like [Glycine max]
HL_transcript_38486	443	222	181	50	85	57	29.31	14.19	12.44	3.87	4.83	4.03	0.000279803	-1.94818	down	--	--	Molecular Function: protein binding (GO:0005515);; Cellular Component: nucleus (GO:0005634);; Biological Process: regulation of transcription, DNA-templated (GO:0006355);; Biological Process: auxin-activated signaling pathway (GO:0009734);;	K14484|1.00184e-83|gmx:100800212|K14484 auxin-responsive protein IAA | (RefSeq) auxin-induced protein 22B-like	Plant hormone signal transduction (ko04075)	--	--	AUX/IAA family	Auxin-induced protein 22B GN=AUX22B OS=Vigna radiata var. radiata (Mung bean) PE=2 SV=1	K	Transcription	Auxin-induced protein 22B [Cajanus cajan]
HL_transcript_37796	277	194	308	302	806	765	12.76	8.68	14.74	16.25	31.95	37.52	0.0057079	1.25172	up	--	--	Cellular Component: nucleus (GO:0005634);; Biological Process: regulation of transcription, DNA-templated (GO:0006355);; Biological Process: auxin-activated signaling pathway (GO:0009734);;	K14484|0|gmx:100815447|K14484 auxin-responsive protein IAA | (RefSeq) auxin-responsive protein IAA9	Plant hormone signal transduction (ko04075)	--	--	AUX/IAA family	Auxin-responsive protein IAA9 GN=IAA9 OS=Arabidopsis thaliana (Mouse-ear cress) PE=1 SV=1	K	Transcription	PREDICTED: auxin-responsive protein IAA9 [Glycine max]
HL_transcript_52693	1174	1075	1342	278	359	579	49.89	44.37	59.22	13.81	13.19	26.24	0.000426186	-1.39928	down	--	--	Cellular Component: nucleus (GO:0005634);; Biological Process: regulation of transcription, DNA-templated (GO:0006355);; Biological Process: auxin-activated signaling pathway (GO:0009734);;	K14484|0|pvu:PHAVU_004G166400g|K14484 auxin-responsive protein IAA | (RefSeq) hypothetical protein	Plant hormone signal transduction (ko04075)	--	--	AUX/IAA family	Auxin-responsive protein IAA27 GN=F19B15.110 OS=Arabidopsis thaliana (Mouse-ear cress) PE=1 SV=1	K	Transcription	auxin-responsive protein IAA27 [Cajanus cajan]
auxin response factor(ARF)
HL_transcript_36051	44	43	37	102	224	97	0.83	0.79	0.72	2.24	3.64	1.93	7.30213e-05	1.73589	up	--	--	Molecular Function: DNA binding (GO:0003677);; Cellular Component: nucleus (GO:0005634);; Biological Process: regulation of transcription, DNA-templated (GO:0006355);; Biological Process: auxin-activated signaling pathway (GO:0009734);;	--	--	--	--	AUX/IAA family;; Auxin response factor	Auxin response factor 17 OS=Oryza sativa subsp. japonica (Rice) PE=2 SV=1	K	Transcription	PREDICTED: auxin response factor 8-like [Glycine max]
HL_transcript_45339	104	44	119	337	870	505	2	0.82	2.38	7.54	14.45	10.28	3.3084e-07	2.53831	up	--	--	Molecular Function: DNA binding (GO:0003677);; Cellular Component: nucleus (GO:0005634);; Biological Process: regulation of transcription, DNA-templated (GO:0006355);; Biological Process: auxin-activated signaling pathway (GO:0009734);;	--	--	--	--	Auxin response factor;; B3 DNA binding domain;; AUX/IAA family	Auxin response factor 4 GN=ARF4 OS=Arabidopsis thaliana (Mouse-ear cress) PE=1 SV=1	K	Transcription	PREDICTED: auxin response factor 4-like isoform X2 [Glycine max]
HL_transcript_23374	546	141	384	35	62	68	13.17	3.32	9.6	0.99	1.3	1.75	0.000110946	-2.39411	down	--	--	Molecular Function: DNA binding (GO:0003677);; Cellular Component: nucleus (GO:0005634);; Biological Process: regulation of transcription, DNA-templated (GO:0006355);; Biological Process: auxin-activated signaling pathway (GO:0009734);;	K14486|0|gmx:100780060|K14486 auxin response factor | (RefSeq) auxin response factor 9-like	Plant hormone signal transduction (ko04075)	--	--	Auxin response factor;; AUX/IAA family	Auxin response factor 9 GN=ARF9 OS=Arabidopsis thaliana (Mouse-ear cress) PE=1 SV=1	K	Transcription	PREDICTED: auxin response factor 9-like isoform X1 [Glycine max]
HL_transcript_39556	118	137	134	33	26	25	2.4	2.72	2.82	0.79	0.46	0.55	3.56396e-06	-1.96959	down	--	--	Molecular Function: DNA binding (GO:0003677);; Cellular Component: nucleus (GO:0005634);; Biological Process: regulation of transcription, DNA-templated (GO:0006355);; Biological Process: auxin-activated signaling pathway (GO:0009734);;	--	--	--	--	--	Auxin response factor 19 OS=Oryza sativa subsp. japonica (Rice) PE=2 SV=2	K	Transcription	Auxin response factor 5 [Glycine soja]
HL_transcript_3168	176	138	128	262	389	317	3.06	2.34	2.31	5.32	5.86	5.86	0.00014948	1.1904	up	--	--	Molecular Function: DNA binding (GO:0003677);; Cellular Component: nucleus (GO:0005634);; Biological Process: regulation of transcription, DNA-templated (GO:0006355);; Biological Process: auxin-activated signaling pathway (GO:0009734);;	--	--	--	--	Auxin response factor;; B3 DNA binding domain	Auxin response factor 8 GN=K15O15.5 OS=Arabidopsis thaliana (Mouse-ear cress) PE=2 SV=2	K	Transcription	auxin response factor 8-like [Cajanus cajan]
HL_transcript_22305	60	41	57	171	230	109	1.02	0.68	1	3.36	3.35	1.94	0.000304468	1.69904	up	--	--	Molecular Function: DNA binding (GO:0003677);; Cellular Component: nucleus (GO:0005634);; Biological Process: regulation of transcription, DNA-templated (GO:0006355);; Biological Process: auxin-activated signaling pathway (GO:0009734);;	--	--	--	--	Auxin response factor;; B3 DNA binding domain;; AUX/IAA family	Auxin response factor 8 GN=K15O15.5 OS=Arabidopsis thaliana (Mouse-ear cress) PE=2 SV=2	K	Transcription	PREDICTED: auxin response factor 8-like [Glycine max]
HL_transcript_36223	650	719	684	241	272	126	8.49	9.17	9.27	3.67	3.08	1.74	0.000597887	-1.48796	down	--	--	Molecular Function: DNA binding (GO:0003677);; Cellular Component: nucleus (GO:0005634);; Biological Process: regulation of transcription, DNA-templated (GO:0006355);; Biological Process: auxin-activated signaling pathway (GO:0009734);;	--	--	--	--	Auxin response factor;; B3 DNA binding domain;; AUX/IAA family	Auxin response factor 5 OS=Oryza sativa subsp. japonica (Rice) PE=2 SV=2	K	Transcription	PREDICTED: auxin response factor 19-like isoform X1 [Glycine max]
HL_transcript_72623	110	71	106	157	522	518	2.18	1.37	2.16	3.61	8.9	10.82	0.000143196	1.955	up	--	--	Molecular Function: DNA binding (GO:0003677);; Cellular Component: nucleus (GO:0005634);; Biological Process: regulation of transcription, DNA-templated (GO:0006355);; Biological Process: auxin-activated signaling pathway (GO:0009734);;	--	--	--	--	Auxin response factor;; B3 DNA binding domain;; AUX/IAA family	Auxin response factor 4 GN=ARF4 OS=Arabidopsis thaliana (Mouse-ear cress) PE=1 SV=1	K	Transcription	PREDICTED: auxin response factor 4-like isoform X4 [Glycine max]
HL_transcript_5667	153	139	206	653	1160	960	3.33	2.95	4.65	16.57	21.85	22.17	2.49943e-23	4.51476	up	--	--	Molecular Function: DNA binding (GO:0003677);; Cellular Component: nucleus (GO:0005634);; Biological Process: regulation of transcription, DNA-templated (GO:0006355);; Biological Process: auxin-activated signaling pathway (GO:0009734);;	K14486|0|gmx:100808119|K14486 auxin response factor | (RefSeq) auxin response factor 3-like	Plant hormone signal transduction (ko04075)	--	--	Auxin response factor;; B3 DNA binding domain	Auxin response factor 3 GN=T1B8.30 OS=Arabidopsis thaliana (Mouse-ear cress) PE=1 SV=2	K	Transcription	PREDICTED: auxin response factor 3-like isoform X1 [Glycine max]
HL_transcript_63852	30	13	68	92	313	439	0.63	0.26	1.46	2.2	5.56	9.55	0.000605889	2.5615	up	--	--	Molecular Function: DNA binding (GO:0003677);; Cellular Component: nucleus (GO:0005634);; Biological Process: regulation of transcription, DNA-templated (GO:0006355);; Biological Process: auxin-activated signaling pathway (GO:0009734);;	--	--	--	--	Auxin response factor;; B3 DNA binding domain;; AUX/IAA family	Auxin response factor 4 GN=ARF4 OS=Arabidopsis thaliana (Mouse-ear cress) PE=1 SV=1	K	Transcription	PREDICTED: auxin response factor 4-like isoform X4 [Glycine max]
HL_transcript_1949	620	1238	843	216	407	368	9.39	18.3	13.24	3.81	5.34	5.91	0.000376691	-1.315	down	--	--	Molecular Function: DNA binding (GO:0003677);; Cellular Component: nucleus (GO:0005634);; Biological Process: regulation of transcription, DNA-templated (GO:0006355);; Biological Process: auxin-activated signaling pathway (GO:0009734);;	K14486|0|gmx:100813003|K14486 auxin response factor | (RefSeq) auxin response factor 5-like	Plant hormone signal transduction (ko04075)	--	--	Auxin response factor;; B3 DNA binding domain;; AUX/IAA family	Auxin response factor 5 GN=F6F9.10 OS=Arabidopsis thaliana (Mouse-ear cress) PE=1 SV=3	K	Transcription	PREDICTED: auxin response factor 5-like [Glycine max]
HL_transcript_50966	364	324	165	79	78	65	4.76	4.13	2.25	1.21	0.89	0.91	0.000974095	-1.7088	down	--	--	Molecular Function: DNA binding (GO:0003677);; Cellular Component: nucleus (GO:0005634);; Biological Process: regulation of transcription, DNA-templated (GO:0006355);; Biological Process: auxin-activated signaling pathway (GO:0009734);;	--	--	--	--	Auxin response factor;; B3 DNA binding domain;; AUX/IAA family	Auxin response factor 5 OS=Oryza sativa subsp. japonica (Rice) PE=2 SV=2	K	Transcription	PREDICTED: auxin response factor 19-like isoform X1 [Glycine max]
HL_transcript_2625	168	120	151	375	606	316	2.78	1.94	2.59	7.23	8.67	5.54	1.19759e-05	1.58886	up	--	--	Molecular Function: DNA binding (GO:0003677);; Cellular Component: nucleus (GO:0005634);; Biological Process: regulation of transcription, DNA-templated (GO:0006355);; Biological Process: auxin-activated signaling pathway (GO:0009734);;	--	--	--	--	Auxin response factor;; B3 DNA binding domain;; AUX/IAA family	Auxin response factor 8 GN=K15O15.5 OS=Arabidopsis thaliana (Mouse-ear cress) PE=2 SV=2	K	Transcription	PREDICTED: auxin response factor 8-like [Glycine max]
HL_transcript_6744	138	153	369	437	838	618	3.25	3.51	9.01	12	17.08	15.44	0.00252914	1.52092	up	--	--	Molecular Function: DNA binding (GO:0003677);; Cellular Component: nucleus (GO:0005634);; Biological Process: regulation of transcription, DNA-templated (GO:0006355);; Biological Process: auxin-activated signaling pathway (GO:0009734);;	K14486|0|gmx:100815450|K14486 auxin response factor | (RefSeq) auxin response factor 1-like	Plant hormone signal transduction (ko04075)	--	--	Auxin response factor;; B3 DNA binding domain;; AUX/IAA family	Auxin response factor 1 GN=ARF1 OS=Arabidopsis thaliana (Mouse-ear cress) PE=1 SV=2	K	Transcription	PREDICTED: auxin response factor 1-like [Glycine max]
cytokinin receptor(CRE1)
HL_transcript_59990	56	22	66	91	240	129	0.82	0.31	1	1.56	3.03	2	0.00989895	1.56795	up	[T]	Signal transduction mechanisms	Molecular Function: phosphorelay sensor kinase activity (GO:0000155);; Biological Process: phosphorelay signal transduction system (GO:0000160);; Cellular Component: intracellular (GO:0005622);; Cellular Component: integral component of membrane (GO:0016021);; Biological Process: peptidyl-histidine phosphorylation (GO:0018106);; Biological Process: signal transduction by protein phosphorylation (…	K14489|0|gmx:100813204|K14489 arabidopsis histidine kinase 2/3/4 (cytokinin receptor) [EC:2.7.13.3] | (RefSeq) histidine kinase 4-like	Plant hormone signal transduction (ko04075)	[T]	Signal transduction mechanisms	CHASE domain;; Histidine kinase-, DNA gyrase B-, and HSP90-like ATPase;; Response regulator receiver domain;; His Kinase A (phospho-acceptor) domain	Histidine kinase 4 GN=T23K3.2 OS=Arabidopsis thaliana (Mouse-ear cress) PE=1 SV=1	T	Signal transduction mechanisms	PREDICTED: histidine kinase 4-like isoform X2 [Glycine max]
histidine-containing phosphotransfer protein(AHP)
HL_transcript_54230	20	9	12	97	363	381	2.18	0.94	1.36	12.37	33.73	44.63	3.4452e-11	3.92817	up	--	--	Biological Process: phosphorelay signal transduction system (GO:0000160);; Cellular Component: nucleus (GO:0005634);; Cellular Component: cytoplasm (GO:0005737);; Biological Process: cytokinin-activated signaling pathway (GO:0009736);; Molecular Function: histidine phosphotransfer kinase activity (GO:0009927);; Biological Process: phosphorylation (GO:0016310);; Molecular Function: 2-alkenal reduc…	K14490|5.94521e-86|gmx:100776020|K14490 histidine-containing phosphotransfer peotein | (RefSeq) histidine-containing phosphotransfer protein 1-like	Plant hormone signal transduction (ko04075)	[T]	Signal transduction mechanisms	Hpt domain	Histidine-containing phosphotransfer protein 1 GN=MIL23.8 OS=Arabidopsis thaliana (Mouse-ear cress) PE=1 SV=1	T	Signal transduction mechanisms	PREDICTED: histidine-containing phosphotransfer protein 1-like isoform X3 [Glycine max]
two-component response regulator ARR-B family(ARR-B)
HL_transcript_60151	435	396	348	36	51	29	10.23	9.07	8.49	0.99	1.04	0.72	1.72173e-21	-3.15554	down	[T]	Signal transduction mechanisms	Biological Process: phosphorelay signal transduction system (GO:0000160);; Molecular Function: DNA binding (GO:0003677);; Molecular Function: transcription factor activity, sequence-specific DNA binding (GO:0003700);; Cellular Component: nucleus (GO:0005634);; Biological Process: regulation of transcription, DNA-templated (GO:0006355);;	K14491|0|gmx:100809583|K14491 two-component response regulator ARR-B family | (RefSeq) two-component response regulator ARR2-like	Plant hormone signal transduction (ko04075)	[K]	Transcription	Response regulator receiver domain;; Myb-like DNA-binding domain	Two-component response regulator ARR2 OS=Arabidopsis thaliana (Mouse-ear cress) PE=1 SV=1	T	Signal transduction mechanisms	Two-component response regulator ARR2 [Glycine soja]
abscisic acid receptor PYR/PYL
HL_transcript_35289	428	913	711	57	143	91	25.25	52.12	43.58	3.93	7.26	5.73	1.15982e-11	-2.64246	down	--	--	Molecular Function: protein phosphatase inhibitor activity (GO:0004864);; Molecular Function: receptor activity (GO:0004872);; Cellular Component: nucleus (GO:0005634);; Cellular Component: cytoplasm (GO:0005737);; Biological Process: abscisic acid-activated signaling pathway (GO:0009738);; Molecular Function: abscisic acid binding (GO:0010427);; Biological Process: negative regulation of catalyt…	K14496|7.65547e-137|gmx:100788576|K14496 abscisic acid receptor PYR/PYL family | (RefSeq) abscisic acid receptor PYR1	Plant hormone signal transduction (ko04075)	--	--	Polyketide cyclase / dehydrase and lipid transport;; Polyketide cyclase / dehydrase and lipid transport	Abscisic acid receptor PYL1 GN=MZA15.21 OS=Arabidopsis thaliana (Mouse-ear cress) PE=1 SV=1	S	Function unknown	PREDICTED: abscisic acid receptor PYR1 [Glycine max]
HL_transcript_72762	70	64	140	206	417	365	3.1	2.75	6.43	10.64	15.91	17.2	3.43332e-05	1.83953	up	--	--	Molecular Function: protein phosphatase inhibitor activity (GO:0004864);; Molecular Function: receptor activity (GO:0004872);; Cellular Component: nucleus (GO:0005634);; Cellular Component: cytoplasm (GO:0005737);; Biological Process: abscisic acid-activated signaling pathway (GO:0009738);; Molecular Function: abscisic acid binding (GO:0010427);; Biological Process: negative regulation of catalyt…	K14496|8.04539e-97|gmx:100526923|K14496 abscisic acid receptor PYR/PYL family | (RefSeq) uncharacterized LOC100526923	Plant hormone signal transduction (ko04075)	--	--	--	Abscisic acid receptor PYL8 GN=MFH8.10 OS=Arabidopsis thaliana (Mouse-ear cress) PE=1 SV=1	--	--	Abscisic acid receptor PYL8 [Glycine soja]
HL_transcript_71550	717	781	786	164	184	270	47.67	50.17	54.31	12.74	10.51	19.19	1.79524e-07	-1.71403	down	--	--	Molecular Function: protein phosphatase inhibitor activity (GO:0004864);; Molecular Function: receptor activity (GO:0004872);; Cellular Component: nucleus (GO:0005634);; Cellular Component: cytoplasm (GO:0005737);; Biological Process: abscisic acid-activated signaling pathway (GO:0009738);; Molecular Function: abscisic acid binding (GO:0010427);; Biological Process: negative regulation of catalyt…	K14496|1.21687e-121|gmx:100786749|K14496 abscisic acid receptor PYR/PYL family | (RefSeq) abscisic acid receptor PYR1-like	Plant hormone signal transduction (ko04075)	--	--	Polyketide cyclase / dehydrase and lipid transport	Abscisic acid receptor PYR1 GN=T6K21.50 OS=Arabidopsis thaliana (Mouse-ear cress) PE=1 SV=1	S	Function unknown	PREDICTED: abscisic acid receptor PYR1-like [Glycine max]
protein phosphatase 2C(PP2C)
HL_transcript_29249	98	57	58	0	18	3	1.78	1.02	1.1	0	0.3	0.06	0.00633234	-2.61056	down	--	--	Molecular Function: protein serine/threonine phosphatase activity (GO:0004722);; Biological Process: protein dephosphorylation (GO:0006470);;	--	--	[T]	Signal transduction mechanisms	--	Probable protein phosphatase 2C 15 GN=At1g68410 OS=Arabidopsis thaliana (Mouse-ear cress) PE=2 SV=1	T	Signal transduction mechanisms	probable protein phosphatase 2C 15 isoform X2 [Cajanus cajan]
HL_transcript_55683	0	7	0	583	380	317	0	0.1	0	8.64	4.19	4.27	8.42773e-14	5.9073	up	[K]	Transcription	Biological Process: defense response (GO:0006952);; Biological Process: signal transduction (GO:0007165);; Cellular Component: integral component of membrane (GO:0016021);; Molecular Function: ADP binding (GO:0043531);;	--	--	--	--	TIR domain;; NB-ARC domain;; TIR domain;; Leucine rich repeat;; Protein phosphatase 2C	TMV resistance protein N GN=N OS=Nicotiana glutinosa (Tobacco) PE=1 SV=1	--	--	PREDICTED: uncharacterized protein LOC100791891 [Glycine max]
HL_transcript_73525	18	9	22	138	136	122	0.93	0.46	1.19	8.27	6.01	6.69	4.35252e-09	2.94111	up	--	--	Molecular Function: protein serine/threonine phosphatase activity (GO:0004722);; Biological Process: protein dephosphorylation (GO:0006470);; Biological Process: defense response (GO:0006952);; Biological Process: signal transduction (GO:0007165);; Cellular Component: integral component of membrane (GO:0016021);; Molecular Function: ADP binding (GO:0043531);;	--	--	[T]	Signal transduction mechanisms	Protein phosphatase 2C	Probable protein phosphatase 2C 41 GN=At3g16800 OS=Arabidopsis thaliana (Mouse-ear cress) PE=2 SV=1	--	--	Protein SUPPRESSOR OF npr1-1, CONSTITUTIVE 1 [Glycine soja]
HL_transcript_42597	353	595	353	133	185	75	9.74	15.96	10.09	4.28	4.41	2.2	0.00182814	-1.53086	down	--	--	Molecular Function: catalytic activity (GO:0003824);;	K17508|0|vra:106776360|K17508 protein phosphatase PTC7 [EC:3.1.3.16] | (RefSeq) probable protein phosphatase 2C 80	--	[T]	Signal transduction mechanisms	Stage II sporulation protein E (SpoIIE);; Protein phosphatase 2C	Probable protein phosphatase 2C 55 GN=At4g16580 OS=Arabidopsis thaliana (Mouse-ear cress) PE=2 SV=2	T	Signal transduction mechanisms	PREDICTED: probable protein phosphatase 2C 80 [Vigna angularis]
HL_transcript_63349	173	245	134	25	28	28	6.97	9.56	5.6	1.19	1	1.22	3.60493e-09	-2.52354	down	[T]	Signal transduction mechanisms	Molecular Function: protein serine/threonine phosphatase activity (GO:0004722);; Biological Process: protein dephosphorylation (GO:0006470);; Molecular Function: metal ion binding (GO:0046872);;	K17506|0|gmx:100797292|K17506 protein phosphatase 1L [EC:3.1.3.16] | (RefSeq) probable protein phosphatase 2C 10	--	[T]	Signal transduction mechanisms	Protein phosphatase 2C;; Stage II sporulation protein E (SpoIIE)	Probable protein phosphatase 2C 10 GN=At1g34750 OS=Arabidopsis thaliana (Mouse-ear cress) PE=2 SV=1	T	Signal transduction mechanisms	PREDICTED: probable protein phosphatase 2C 10 isoform X2 [Glycine max]
HL_transcript_59940	503	624	306	130	110	39	30.92	37.11	19.55	9.34	5.82	2.56	0.00207702	-1.98607	down	--	--	Molecular Function: protein serine/threonine phosphatase activity (GO:0004722);; Biological Process: protein dephosphorylation (GO:0006470);;	--	--	[T]	Signal transduction mechanisms	Protein phosphatase 2C	Probable protein phosphatase 2C 12 GN=At1g47380 OS=Arabidopsis thaliana (Mouse-ear cress) PE=2 SV=1	T	Signal transduction mechanisms	PREDICTED: probable protein phosphatase 2C 12 isoform X1 [Glycine max]
HL_transcript_8143	1032	601	520	21	154	74	27.93	15.83	14.61	0.67	3.61	2.13	6.77519e-06	-2.84579	down	[T]	Signal transduction mechanisms	Molecular Function: protein serine/threonine phosphatase activity (GO:0004722);; Biological Process: protein dephosphorylation (GO:0006470);;	--	--	[T]	Signal transduction mechanisms	Protein phosphatase 2C;; Stage II sporulation protein E (SpoIIE)	Probable protein phosphatase 2C 15 GN=At1g68410 OS=Arabidopsis thaliana (Mouse-ear cress) PE=2 SV=1	T	Signal transduction mechanisms	Hypothetical protein glysoja_021228 [Glycine soja]
HL_transcript_61989	493	728	464	150	86	66	18.72	26.86	18.31	6.64	2.83	2.69	0.000186574	-2.0972	down	[T]	Signal transduction mechanisms	Molecular Function: protein serine/threonine phosphatase activity (GO:0004722);; Biological Process: protein dephosphorylation (GO:0006470);; Molecular Function: metal ion binding (GO:0046872);;	K17506|0|gmx:100797292|K17506 protein phosphatase 1L [EC:3.1.3.16] | (RefSeq) probable protein phosphatase 2C 10	--	[T]	Signal transduction mechanisms	Protein phosphatase 2C;; Stage II sporulation protein E (SpoIIE)	Probable protein phosphatase 2C 10 GN=At1g34750 OS=Arabidopsis thaliana (Mouse-ear cress) PE=2 SV=1	T	Signal transduction mechanisms	PREDICTED: probable protein phosphatase 2C 10 isoform X2 [Glycine max]
HL_transcript_31491	760	662	478	110	158	108	30.72	25.99	20.06	5.19	5.51	4.65	2.4934e-10	-2.18144	down	[T]	Signal transduction mechanisms	Molecular Function: protein serine/threonine phosphatase activity (GO:0004722);; Biological Process: protein dephosphorylation (GO:0006470);;	--	--	[T]	Signal transduction mechanisms	Protein phosphatase 2C;; Stage II sporulation protein E (SpoIIE)	Probable protein phosphatase 2C 15 GN=At1g68410 OS=Arabidopsis thaliana (Mouse-ear cress) PE=2 SV=1	T	Signal transduction mechanisms	PREDICTED: probable protein phosphatase 2C 15 [Lupinus angustifolius]
HL_transcript_42653	289	306	302	1028	1107	575	3.43	3.55	3.71	14.19	11.36	7.21	4.62954e-05	1.664	up	[K]	Transcription	Biological Process: defense response (GO:0006952);; Biological Process: signal transduction (GO:0007165);; Cellular Component: integral component of membrane (GO:0016021);; Molecular Function: ADP binding (GO:0043531);;	--	--	--	--	TIR domain;; NB-ARC domain;; TIR domain;; Leucine rich repeat;; Protein phosphatase 2C	Putative disease resistance protein At4g11170 GN=At4g11170 OS=Arabidopsis thaliana (Mouse-ear cress) PE=2 SV=1	--	--	PREDICTED: uncharacterized protein LOC100791891 [Glycine max]
HL_transcript_62945	732	561	485	43	162	128	21.56	16.08	14.84	1.48	4.14	4.03	2.01007e-06	-2.27255	down	[T]	Signal transduction mechanisms	Molecular Function: protein serine/threonine phosphatase activity (GO:0004722);; Biological Process: protein dephosphorylation (GO:0006470);;	--	--	[T]	Signal transduction mechanisms	Protein phosphatase 2C;; Stage II sporulation protein E (SpoIIE)	Probable protein phosphatase 2C 15 GN=At1g68410 OS=Arabidopsis thaliana (Mouse-ear cress) PE=2 SV=1	T	Signal transduction mechanisms	Hypothetical protein glysoja_021228 [Glycine soja]
HL_transcript_39748	1201	1078	836	28	83	58	35.05	30.62	25.32	0.95	2.09	1.8	2.68401e-28	-4.01513	down	--	--	Molecular Function: protein serine/threonine phosphatase activity (GO:0004722);; Biological Process: protein dephosphorylation (GO:0006470);;	--	--	[T]	Signal transduction mechanisms	Protein phosphatase 2C	Probable protein phosphatase 2C 12 GN=At1g47380 OS=Arabidopsis thaliana (Mouse-ear cress) PE=2 SV=1	T	Signal transduction mechanisms	PREDICTED: probable protein phosphatase 2C 12 isoform X1 [Glycine max]
HL_transcript_36291	109	125	110	48	35	29	4.32	4.81	4.53	2.22	1.2	1.22	0.0076358	-1.37122	down	[T]	Signal transduction mechanisms	Molecular Function: protein serine/threonine phosphatase activity (GO:0004722);; Cellular Component: nucleus (GO:0005634);; Cellular Component: cytosol (GO:0005829);; Biological Process: protein dephosphorylation (GO:0006470);; Molecular Function: metal ion binding (GO:0046872);; Biological Process: regulation of defense response to virus (GO:0050688);;	K14803|0|gmx:100804558|K14803 protein phosphatase PTC2/3 [EC:3.1.3.16] | (RefSeq) probable protein phosphatase 2C 22	--	[T]	Signal transduction mechanisms	Protein phosphatase 2C;; Protein phosphatase 2C	Probable protein phosphatase 2C 22 GN=At2g25620 OS=Arabidopsis thaliana (Mouse-ear cress) PE=2 SV=1	T	Signal transduction mechanisms	unknown [Glycine max]
HL_transcript_9502	186	268	244	349	430	664	5.3	7.44	7.22	11.62	10.6	20.14	0.00547215	1.13189	up	[T]	Signal transduction mechanisms	Molecular Function: protein serine/threonine phosphatase activity (GO:0004722);; Biological Process: protein dephosphorylation (GO:0006470);; Molecular Function: metal ion binding (GO:0046872);;	K14497|0|gmx:100789207|K14497 protein phosphatase 2C [EC:3.1.3.16] | (RefSeq) protein phosphatase 2C 77-like	Plant hormone signal transduction (ko04075)	[T]	Signal transduction mechanisms	Protein phosphatase 2C	Probable protein phosphatase 2C 6 OS=Oryza sativa subsp. japonica (Rice) PE=2 SV=1	T	Signal transduction mechanisms	PREDICTED: protein phosphatase 2C 77-like [Glycine max]
HL_transcript_6161	1208	1123	1214	463	465	516	27.08	24.53	28.22	12.1	9.03	12.27	0.000158942	-1.13719	down	--	--	Molecular Function: protein serine/threonine phosphatase activity (GO:0004722);; Biological Process: protein dephosphorylation (GO:0006470);;	--	--	[T]	Signal transduction mechanisms	Protein phosphatase 2C	Probable protein phosphatase 2C 33 GN=PPC6-1 OS=Arabidopsis thaliana (Mouse-ear cress) PE=1 SV=1	T	Signal transduction mechanisms	PREDICTED: probable protein phosphatase 2C 33 isoform X1 [Glycine max]
HL_transcript_26210	32	37	65	351	461	303	0.36	0.4	0.75	4.57	4.46	3.59	2.32141e-15	3.05075	up	[K]	Transcription	Biological Process: defense response (GO:0006952);; Biological Process: signal transduction (GO:0007165);; Cellular Component: integral component of membrane (GO:0016021);; Molecular Function: ADP binding (GO:0043531);;	--	--	--	--	TIR domain;; NB-ARC domain;; TIR domain;; Leucine rich repeat;; Protein phosphatase 2C	TMV resistance protein N GN=N OS=Nicotiana glutinosa (Tobacco) PE=1 SV=1	--	--	PREDICTED: uncharacterized protein LOC100791891 [Glycine max]
HL_transcript_36542	110	239	66	3	0	1	4.79	10.1	2.98	0.15	0	0.05	3.32728e-10	-4.97324	down	[T]	Signal transduction mechanisms	Molecular Function: protein serine/threonine phosphatase activity (GO:0004722);; Biological Process: protein dephosphorylation (GO:0006470);; Cellular Component: integral component of membrane (GO:0016021);; Molecular Function: metal ion binding (GO:0046872);;	K17506|0|gmx:100779913|K17506 protein phosphatase 1L [EC:3.1.3.16] | (RefSeq) probable protein phosphatase 2C 25	--	[T]	Signal transduction mechanisms	Protein phosphatase 2C;; Stage II sporulation protein E (SpoIIE)	Probable protein phosphatase 2C 2 GN=At1g07160 OS=Arabidopsis thaliana (Mouse-ear cress) PE=2 SV=1	T	Signal transduction mechanisms	PREDICTED: probable protein phosphatase 2C 25 [Glycine max]
HL_transcript_58909	128	148	97	38	32	10	2.36	2.67	1.87	0.82	0.52	0.21	0.00664203	-1.8471	down	--	--	Molecular Function: catalytic activity (GO:0003824);;	--	--	[T]	Signal transduction mechanisms	Stage II sporulation protein E (SpoIIE)	Probable protein phosphatase 2C 55 GN=At4g16580 OS=Arabidopsis thaliana (Mouse-ear cress) PE=2 SV=2	--	--	PREDICTED: uncharacterized protein LOC102666609 [Glycine max]
HL_transcript_46321	0	0	0	30	81	73	0	0	0	0.44	0.88	0.97	2.979e-11	5.63978	up	[R]	General function prediction only	Biological Process: defense response (GO:0006952);; Biological Process: signal transduction (GO:0007165);; Cellular Component: integral component of membrane (GO:0016021);; Molecular Function: ADP binding (GO:0043531);;	--	--	--	--	TIR domain;; NB-ARC domain;; Leucine rich repeat;; TIR domain;; Protein phosphatase 2C	TMV resistance protein N GN=N OS=Nicotiana glutinosa (Tobacco) PE=1 SV=1	--	--	PREDICTED: uncharacterized protein LOC100791891 [Glycine max]
HL_transcript_42312	104	67	139	21	24	35	1.41	0.9	1.96	0.34	0.29	0.51	0.00171198	-1.71339	down	[R]	General function prediction only	Biological Process: defense response (GO:0006952);; Biological Process: signal transduction (GO:0007165);; Cellular Component: integral component of membrane (GO:0016021);; Molecular Function: ADP binding (GO:0043531);;	--	--	--	--	NB-ARC domain;; Leucine rich repeat;; TIR domain;; TIR domain;; Protein phosphatase 2C	TMV resistance protein N GN=N OS=Nicotiana glutinosa (Tobacco) PE=1 SV=1	--	--	PREDICTED: uncharacterized protein LOC100791891 [Glycine max]
HL_transcript_51386	96	130	94	28	21	18	1.76	2.33	1.8	0.61	0.34	0.37	7.67506e-05	-1.97293	down	[T]	Signal transduction mechanisms	Molecular Function: protein serine/threonine phosphatase activity (GO:0004722);; Biological Process: protein dephosphorylation (GO:0006470);; Molecular Function: metal ion binding (GO:0046872);;	K17506|5.95218e-93|gmx:100797292|K17506 protein phosphatase 1L [EC:3.1.3.16] | (RefSeq) probable protein phosphatase 2C 10	--	[T]	Signal transduction mechanisms	Protein phosphatase 2C	Probable protein phosphatase 2C 9 GN=At1g22280 OS=Arabidopsis thaliana (Mouse-ear cress) PE=1 SV=1	T	Signal transduction mechanisms	hypothetical protein GLYMA_04G101400 [Glycine max]
HL_transcript_36582	14	4	14	57	56	63	0.5	0.14	0.51	2.3	1.66	2.32	0.000448428	2.31108	up	[T]	Signal transduction mechanisms	Molecular Function: protein serine/threonine phosphatase activity (GO:0004722);; Biological Process: protein dephosphorylation (GO:0006470);; Cellular Component: integral component of membrane (GO:0016021);; Molecular Function: kinase activity (GO:0016301);; Biological Process: phosphorylation (GO:0016310);; Molecular Function: metal ion binding (GO:0046872);;	K01090|0|gmx:100170642|K01090 protein phosphatase [EC:3.1.3.16] | (RefSeq) kinase-associated protein phosphatase 1	--	[T]	Signal transduction mechanisms	Protein phosphatase 2C;; FHA domain;; Inner membrane component of T3SS, cytoplasmic domain	Protein phosphatase 2C 70 GN=KAPP OS=Arabidopsis thaliana (Mouse-ear cress) PE=1 SV=2	T	Signal transduction mechanisms	protein phosphatase 2C 70 [Cajanus cajan]
HL_transcript_37473	40	81	72	8	13	0	0.93	1.85	1.75	0.24	0.28	0	0.00839013	-2.42441	down	--	--	Molecular Function: protein serine/threonine phosphatase activity (GO:0004722);; Biological Process: protein dephosphorylation (GO:0006470);;	--	--	[T]	Signal transduction mechanisms	Protein phosphatase 2C	Probable protein phosphatase 2C 33 GN=PPC6-1 OS=Arabidopsis thaliana (Mouse-ear cress) PE=1 SV=1	T	Signal transduction mechanisms	PREDICTED: probable protein phosphatase 2C 33 [Glycine max]
HL_transcript_72887	97	106	144	411	553	404	0.96	1.03	1.49	4.75	4.75	4.25	1.67664e-13	2.05065	up	[R]	General function prediction only	Biological Process: defense response (GO:0006952);; Biological Process: signal transduction (GO:0007165);; Cellular Component: integral component of membrane (GO:0016021);; Molecular Function: ADP binding (GO:0043531);;	--	--	--	--	TIR domain;; NB-ARC domain;; TIR domain;; Leucine rich repeat;; Protein phosphatase 2C	Putative disease resistance protein At4g11170 GN=At4g11170 OS=Arabidopsis thaliana (Mouse-ear cress) PE=2 SV=1	--	--	PREDICTED: uncharacterized protein LOC100791891 [Glycine max]
ABA responsive element binding factor(ABF)
HL_transcript_44861	483	537	394	211	152	147	13.16	14.25	11.13	6.72	3.6	4.25	0.0087163	-1.23832	down	--	--	Molecular Function: transcription factor activity, sequence-specific DNA binding (GO:0003700);; Biological Process: regulation of transcription, DNA-templated (GO:0006355);; Molecular Function: sequence-specific DNA binding (GO:0043565);;	K14432|6.52379e-157|pvu:PHAVU_009G065500g|K14432 ABA responsive element binding factor | (RefSeq) hypothetical protein	Plant hormone signal transduction (ko04075)	--	--	--	ABSCISIC ACID-INSENSITIVE 5-like protein 5 GN=T2P3 OS=Arabidopsis thaliana (Mouse-ear cress) PE=1 SV=1	K	Transcription	PREDICTED: ABSCISIC ACID-INSENSITIVE 5-like protein 5 [Vigna angularis]
HL_transcript_6281	9	2	12	75	110	50	0.21	0.06	0.29	1.99	2.16	1.22	1.35142e-05	3.00242	up	--	--	Molecular Function: transcription factor activity, sequence-specific DNA binding (GO:0003700);; Biological Process: regulation of transcription, DNA-templated (GO:0006355);; Biological Process: response to abscisic acid (GO:0009737);; Molecular Function: sequence-specific DNA binding (GO:0043565);;	K14432|0|gmx:100776600|K14432 ABA responsive element binding factor | (RefSeq) bZIP transcription factor TRAB1-like	Plant hormone signal transduction (ko04075)	--	--	bZIP transcription factor;; Basic region leucine zipper	ABSCISIC ACID-INSENSITIVE 5-like protein 4 GN=F14J22.7 OS=Arabidopsis thaliana (Mouse-ear cress) PE=1 SV=1	K	Transcription	PREDICTED: bZIP transcription factor TRAB1-like [Glycine max]
HL_transcript_44178	42	23	76	173	555	282	0.99	0.53	1.83	4.69	11.15	6.95	3.40493e-06	2.62764	up	--	--	Molecular Function: transcription factor activity, sequence-specific DNA binding (GO:0003700);; Biological Process: regulation of transcription, DNA-templated (GO:0006355);; Biological Process: response to abscisic acid (GO:0009737);; Molecular Function: sequence-specific DNA binding (GO:0043565);;	K14432|0|gmx:100776600|K14432 ABA responsive element binding factor | (RefSeq) bZIP transcription factor TRAB1-like	Plant hormone signal transduction (ko04075)	--	--	bZIP transcription factor;; Basic region leucine zipper	ABSCISIC ACID-INSENSITIVE 5-like protein 4 GN=F14J22.7 OS=Arabidopsis thaliana (Mouse-ear cress) PE=1 SV=1	K	Transcription	PREDICTED: bZIP transcription factor TRAB1-like [Glycine max]
P1 vs. P6
auxin-responsive protein IAA(AUX/IAA)
HL_transcript_26870	105	43	63	321	196	253	2.39	0.96	1.48	7.5	5.07	5.7	0.000265264	1.75054	up	--	--	Biological Process: transcription, DNA-templated (GO:0006351);; Biological Process: regulation of cellular process (GO:0050794);;	K14484|2.11349e-74|gmx:100796888|K14484 auxin-responsive protein IAA | (RefSeq) auxin-responsive protein IAA16	Plant hormone signal transduction (ko04075)	--	--	AUX/IAA family	Auxin-induced protein AUX28 GN=AUX28 OS=Glycine max (Soybean) PE=2 SV=1	K	Transcription	PREDICTED: auxin-responsive protein IAA16 [Glycine max]
HL_transcript_62250	23	9	47	178	126	60	0.61	0.24	1.28	4.79	3.77	1.57	0.00533189	2.05687	up	--	--	Cellular Component: nucleus (GO:0005634);; Biological Process: regulation of transcription, DNA-templated (GO:0006355);; Biological Process: auxin-activated signaling pathway (GO:0009734);; Cellular Component: integral component of membrane (GO:0016021);;	K14484|2.68308e-151|gmx:100778529|K14484 auxin-responsive protein IAA | (RefSeq) auxin-responsive protein IAA27-like	Plant hormone signal transduction (ko04075)	--	--	AUX/IAA family;; AUX/IAA family	Auxin-responsive protein IAA27 GN=F19B15.110 OS=Arabidopsis thaliana (Mouse-ear cress) PE=1 SV=1	--	--	PREDICTED: uncharacterized protein LOC100795749 isoform X1 [Glycine max]
HL_transcript_35432	63	30	87	310	240	141	1.92	0.9	2.74	9.66	8.27	4.23	0.000781897	1.84519	up	--	--	Cellular Component: nucleus (GO:0005634);; Biological Process: regulation of transcription, DNA-templated (GO:0006355);; Biological Process: auxin-activated signaling pathway (GO:0009734);; Cellular Component: integral component of membrane (GO:0016021);;	K14484|3.54218e-99|gmx:100778529|K14484 auxin-responsive protein IAA | (RefSeq) auxin-responsive protein IAA27-like	Plant hormone signal transduction (ko04075)	--	--	AUX/IAA family	Auxin-responsive protein IAA27 GN=F19B15.110 OS=Arabidopsis thaliana (Mouse-ear cress) PE=1 SV=1	--	--	Auxin-responsive protein IAA27 [Glycine soja]
HL_transcript_74118	78	63	108	194	245	271	1.99	1.57	2.85	5.08	7.09	6.81	3.8477e-05	1.44921	up	--	--	Cellular Component: nucleus (GO:0005634);; Biological Process: regulation of transcription, DNA-templated (GO:0006355);; Biological Process: auxin-activated signaling pathway (GO:0009734);;	K14484|9.72277e-91|gmx:100796888|K14484 auxin-responsive protein IAA | (RefSeq) auxin-responsive protein IAA16	Plant hormone signal transduction (ko04075)	--	--	AUX/IAA family	Auxin-responsive protein IAA16 GN=IAA16 OS=Arabidopsis thaliana (Mouse-ear cress) PE=1 SV=1	K	Transcription	PREDICTED: auxin-responsive protein IAA16 [Glycine max]
HL_transcript_59042	236	133	203	447	439	618	14.22	7.77	12.73	28.07	30.04	37.09	0.000167347	1.31388	up	--	--	Cellular Component: nucleus (GO:0005634);; Biological Process: regulation of transcription, DNA-templated (GO:0006355);; Biological Process: auxin-activated signaling pathway (GO:0009734);;	K14484|7.71837e-118|gmx:100781847|K14484 auxin-responsive protein IAA | (RefSeq) auxin-responsive protein IAA16-like	Plant hormone signal transduction (ko04075)	--	--	AUX/IAA family	Auxin-responsive protein IAA16 GN=IAA16 OS=Arabidopsis thaliana (Mouse-ear cress) PE=1 SV=1	K	Transcription	uncharacterized protein LOC100781847 [Glycine max]
HL_transcript_45161	30	16	61	150	107	162	0.71	0.36	1.47	3.55	2.81	3.69	0.00118614	1.86102	up	--	--	Cellular Component: nucleus (GO:0005634);; Biological Process: regulation of transcription, DNA-templated (GO:0006355);; Biological Process: auxin-activated signaling pathway (GO:0009734);;	K14484|1.23968e-81|gmx:100796888|K14484 auxin-responsive protein IAA | (RefSeq) auxin-responsive protein IAA16	Plant hormone signal transduction (ko04075)	--	--	AUX/IAA family	Auxin-induced protein AUX28 GN=AUX28 OS=Glycine max (Soybean) PE=2 SV=1	K	Transcription	PREDICTED: auxin-responsive protein IAA16 [Glycine max]
HL_transcript_59944	21	81	27	225	323	365	1.24	4.5	1.63	13.44	21.01	20.82	1.64517e-06	2.69275	up	--	--	Cellular Component: nucleus (GO:0005634);; Biological Process: regulation of transcription, DNA-templated (GO:0006355);; Biological Process: auxin-activated signaling pathway (GO:0009734);;	K14484|4.59107e-143|vra:106772084|K14484 auxin-responsive protein IAA | (RefSeq) auxin-responsive protein IAA11-like	Plant hormone signal transduction (ko04075)	--	--	AUX/IAA family	Auxin-responsive protein IAA13 GN=IAA13 OS=Arabidopsis thaliana (Mouse-ear cress) PE=1 SV=2	K	Transcription	auxin-responsive protein IAA11 [Vigna radiata var. radiata]
HL_transcript_27587	60	53	34	201	126	120	2.42	2.09	1.43	8.37	5.77	4.81	0.00137661	1.51074	up	--	--	Cellular Component: nucleus (GO:0005634);; Biological Process: regulation of transcription, DNA-templated (GO:0006355);; Biological Process: auxin-activated signaling pathway (GO:0009734);;	K14484|0|gmx:547502|K14484 auxin-responsive protein IAA | (RefSeq) GH1; auxin-responsive protein IAA8	Plant hormone signal transduction (ko04075)	--	--	AUX/IAA family	Auxin-responsive protein IAA8 GN=IAA8 OS=Arabidopsis thaliana (Mouse-ear cress) PE=1 SV=1	K	Transcription	AUX/IAA family protein [Glycine max]
HL_transcript_14780	2951	2339	3796	1684	1151	1266	124.03	95.46	165.68	73.41	55.19	52.97	3.12427e-05	-1.18212	down	--	--	Cellular Component: nucleus (GO:0005634);; Biological Process: regulation of transcription, DNA-templated (GO:0006355);; Biological Process: auxin-activated signaling pathway (GO:0009734);;	K14484|0|gmx:100783314|K14484 auxin-responsive protein IAA | (RefSeq) auxin-responsive protein IAA8-like	Plant hormone signal transduction (ko04075)	--	--	AUX/IAA family	Auxin-responsive protein IAA8 GN=IAA8 OS=Arabidopsis thaliana (Mouse-ear cress) PE=1 SV=1	K	Transcription	Auxin-responsive protein IAA8 [Glycine soja]
HL_transcript_17799	231	200	227	813	670	1238	13.97	11.71	14.31	51.28	46.09	74.66	2.79216e-11	1.96629	up	--	--	Cellular Component: nucleus (GO:0005634);; Biological Process: regulation of transcription, DNA-templated (GO:0006355);; Biological Process: auxin-activated signaling pathway (GO:0009734);;	K14484|7.45749e-118|gmx:100781847|K14484 auxin-responsive protein IAA | (RefSeq) auxin-responsive protein IAA16-like	Plant hormone signal transduction (ko04075)	--	--	AUX/IAA family	Auxin-responsive protein IAA16 GN=IAA16 OS=Arabidopsis thaliana (Mouse-ear cress) PE=1 SV=1	K	Transcription	uncharacterized protein LOC100781847 [Glycine max]
HL_transcript_58423	504	533	633	276	130	236	14.22	14.64	18.53	8.03	4.19	6.63	3.06109e-05	-1.41333	down	--	--	Cellular Component: nucleus (GO:0005634);; Biological Process: regulation of transcription, DNA-templated (GO:0006355);; Biological Process: auxin-activated signaling pathway (GO:0009734);;	K14484|9.49023e-160|vra:106762490|K14484 auxin-responsive protein IAA | (RefSeq) auxin-responsive protein IAA26-like	Plant hormone signal transduction (ko04075)	--	--	AUX/IAA family	Auxin-responsive protein IAA26 GN=MDC8.13 OS=Arabidopsis thaliana (Mouse-ear cress) PE=1 SV=2	K	Transcription	PREDICTED: auxin-responsive protein IAA26-like [Vigna angularis]
HL_transcript_27948	2032	1626	2157	701	379	716	59.38	46.26	65.41	21.16	12.68	20.8	1.52321e-08	-1.7369	down	--	--	Cellular Component: nucleus (GO:0005634);; Biological Process: regulation of transcription, DNA-templated (GO:0006355);; Biological Process: auxin-activated signaling pathway (GO:0009734);;	K14484|0|pvu:PHAVU_005G165600g|K14484 auxin-responsive protein IAA | (RefSeq) hypothetical protein	Plant hormone signal transduction (ko04075)	--	--	AUX/IAA family	Auxin-responsive protein IAA26 GN=MDC8.13 OS=Arabidopsis thaliana (Mouse-ear cress) PE=1 SV=2	K	Transcription	PREDICTED: auxin-responsive protein IAA26-like [Vigna angularis]
HL_transcript_17738	781	430	1054	3113	1693	2786	46.85	24.97	65.71	194.77	115.5	166.65	4.01683e-05	1.66164	up	--	--	Cellular Component: nucleus (GO:0005634);; Biological Process: regulation of transcription, DNA-templated (GO:0006355);; Biological Process: auxin-activated signaling pathway (GO:0009734);;	K14484|1.39927e-126|vra:106754587|K14484 auxin-responsive protein IAA | (RefSeq) auxin-responsive protein IAA16-like	Plant hormone signal transduction (ko04075)	--	--	AUX/IAA family	Auxin-responsive protein IAA16 GN=IAA16 OS=Arabidopsis thaliana (Mouse-ear cress) PE=1 SV=1	K	Transcription	Auxin-responsive protein IAA16 [Glycine soja]
HL_transcript_43158	18	14	14	71	34	116	0.54	0.42	0.45	2.15	1.14	3.34	0.00129677	2.08868	up	--	--	Cellular Component: nucleus (GO:0005634);; Biological Process: regulation of transcription, DNA-templated (GO:0006355);; Biological Process: auxin-activated signaling pathway (GO:0009734);;	K14484|2.84688e-92|gmx:100796888|K14484 auxin-responsive protein IAA | (RefSeq) auxin-responsive protein IAA16	Plant hormone signal transduction (ko04075)	--	--	AUX/IAA family	Auxin-responsive protein IAA16 GN=IAA16 OS=Arabidopsis thaliana (Mouse-ear cress) PE=1 SV=1	K	Transcription	PREDICTED: auxin-responsive protein IAA16 [Glycine max]
HL_transcript_16483	77	99	44	241	349	483	3.81	4.76	2.28	12.35	19.62	23.73	1.41032e-06	2.17542	up	--	--	Cellular Component: nucleus (GO:0005634);; Biological Process: regulation of transcription, DNA-templated (GO:0006355);; Biological Process: auxin-activated signaling pathway (GO:0009734);;	K14484|5.67796e-155|gmx:100779400|K14484 auxin-responsive protein IAA | (RefSeq) auxin-responsive protein IAA11-like	Plant hormone signal transduction (ko04075)	--	--	AUX/IAA family	Auxin-responsive protein IAA13 GN=IAA13 OS=Arabidopsis thaliana (Mouse-ear cress) PE=1 SV=2	K	Transcription	PREDICTED: auxin-responsive protein IAA11-like [Glycine max]
HL_transcript_42360	17	10	12	41	35	54	1.64	0.91	1.2	4.14	3.78	5.12	0.009299	1.6062	up	--	--	Cellular Component: nucleus (GO:0005634);; Biological Process: regulation of transcription, DNA-templated (GO:0006355);; Biological Process: auxin-activated signaling pathway (GO:0009734);;	K14484|1.77484e-93|gmx:100781847|K14484 auxin-responsive protein IAA | (RefSeq) auxin-responsive protein IAA16-like	Plant hormone signal transduction (ko04075)	--	--	AUX/IAA family	Auxin-responsive protein IAA16 GN=IAA16 OS=Arabidopsis thaliana (Mouse-ear cress) PE=1 SV=1	K	Transcription	Auxin-responsive protein IAA16 [Glycine soja]
HL_transcript_38486	443	222	181	28	65	31	29.31	14.19	12.44	1.94	4.89	2.05	2.22376e-06	-2.72505	down	--	--	Molecular Function: protein binding (GO:0005515);; Cellular Component: nucleus (GO:0005634);; Biological Process: regulation of transcription, DNA-templated (GO:0006355);; Biological Process: auxin-activated signaling pathway (GO:0009734);;	K14484|1.00184e-83|gmx:100800212|K14484 auxin-responsive protein IAA | (RefSeq) auxin-induced protein 22B-like	Plant hormone signal transduction (ko04075)	--	--	AUX/IAA family	Auxin-induced protein 22B GN=AUX22B OS=Vigna radiata var. radiata (Mung bean) PE=2 SV=1	K	Transcription	Auxin-induced protein 22B [Cajanus cajan]
HL_transcript_66245	148	25	91	0	0	0	7.44	1.23	4.75	0	0	0	3.30981e-09	-7.11451	down	--	--	Cellular Component: nucleus (GO:0005634);; Biological Process: regulation of transcription, DNA-templated (GO:0006355);; Biological Process: auxin-activated signaling pathway (GO:0009734);;	K14484|0|gmx:100783314|K14484 auxin-responsive protein IAA | (RefSeq) auxin-responsive protein IAA8-like	Plant hormone signal transduction (ko04075)	--	--	AUX/IAA family	Auxin-responsive protein IAA8 GN=IAA8 OS=Arabidopsis thaliana (Mouse-ear cress) PE=1 SV=1	K	Transcription	Auxin-responsive protein IAA8 [Glycine soja]
HL_transcript_71797	279	176	222	696	458	484	15.62	9.53	12.89	40.52	29.13	26.97	0.00059241	1.20094	up	--	--	Cellular Component: nucleus (GO:0005634);; Biological Process: regulation of transcription, DNA-templated (GO:0006355);; Biological Process: auxin-activated signaling pathway (GO:0009734);;	K14484|3.11092e-126|vra:106754587|K14484 auxin-responsive protein IAA | (RefSeq) auxin-responsive protein IAA16-like	Plant hormone signal transduction (ko04075)	--	--	AUX/IAA family	Auxin-responsive protein IAA16 GN=IAA16 OS=Arabidopsis thaliana (Mouse-ear cress) PE=1 SV=1	K	Transcription	Auxin-responsive protein IAA16 [Glycine soja]
HL_transcript_36148	656	448	757	285	201	369	24.32	16.15	29.14	10.94	8.5	13.63	0.000906844	-1.16647	down	--	--	Cellular Component: nucleus (GO:0005634);; Biological Process: regulation of transcription, DNA-templated (GO:0006355);; Biological Process: auxin-activated signaling pathway (GO:0009734);;	K14484|5.12163e-176|gmx:100803754|K14484 auxin-responsive protein IAA | (RefSeq) auxin-responsive protein IAA27	Plant hormone signal transduction (ko04075)	--	--	AUX/IAA family	Auxin-responsive protein IAA27 GN=F19B15.110 OS=Arabidopsis thaliana (Mouse-ear cress) PE=1 SV=1	K	Transcription	Auxin-responsive protein IAA27 [Cajanus cajan]
HL_transcript_52693	1174	1075	1342	313	41	112	49.89	44.37	59.22	13.83	1.99	4.76	3.71901e-06	-2.87199	down	--	--	Cellular Component: nucleus (GO:0005634);; Biological Process: regulation of transcription, DNA-templated (GO:0006355);; Biological Process: auxin-activated signaling pathway (GO:0009734);;	K14484|0|pvu:PHAVU_004G166400g|K14484 auxin-responsive protein IAA | (RefSeq) hypothetical protein	Plant hormone signal transduction (ko04075)	--	--	AUX/IAA family	Auxin-responsive protein IAA27 GN=F19B15.110 OS=Arabidopsis thaliana (Mouse-ear cress) PE=1 SV=1	K	Transcription	auxin-responsive protein IAA27 [Cajanus cajan]
HL_transcript_17535	2679	1850	3378	379	182	560	162.48	108.54	212.88	23.98	12.55	33.87	2.76343e-11	-2.82589	down	--	--	Cellular Component: nucleus (GO:0005634);; Biological Process: regulation of transcription, DNA-templated (GO:0006355);; Biological Process: auxin-activated signaling pathway (GO:0009734);;	K14484|1.22425e-149|gmx:100810762|K14484 auxin-responsive protein IAA | (RefSeq) auxin-responsive protein IAA14-like	Plant hormone signal transduction (ko04075)	--	--	AUX/IAA family	Auxin-responsive protein IAA14 OS=Arabidopsis thaliana (Mouse-ear cress) PE=1 SV=2	K	Transcription	hypothetical protein GLYMA_20G210400 [Glycine max]
auxin responsive GH3 gene family (GH3)
HL_transcript_9175	405	4570	963	21	33	23	12.01	131.9	29.63	0.64	1.12	0.68	3.13615e-16	-5.87786	down	[HJ]	Coenzyme transport and metabolism;; Translation, ribosomal structure and biogenesis	--	K14487|0|gmx:100786829|K14487 auxin responsive GH3 gene family | (RefSeq) probable indole-3-acetic acid-amido synthetase GH3.6	Plant hormone signal transduction (ko04075)	--	--	GH3 auxin-responsive promoter	Probable indole-3-acetic acid-amido synthetase GH3.6 GN=OJ1607_F09.5 OS=Oryza sativa subsp. japonica (Rice) PE=2 SV=2	S	Function unknown	PREDICTED: probable indole-3-acetic acid-amido synthetase GH3.6 [Glycine max]
HL_transcript_8687	1108	1373	618	6	23	0	29.82	35.99	17.26	0.19	0.73	0	4.97845e-06	-5.41834	down	[H]	Coenzyme transport and metabolism	Biological Process: response to auxin (GO:0009733);;	K14487|0|gmx:100776488|K14487 auxin responsive GH3 gene family | (RefSeq) probable indole-3-acetic acid-amido synthetase GH3.1	Plant hormone signal transduction (ko04075)	--	--	GH3 auxin-responsive promoter	Probable indole-3-acetic acid-amido synthetase GH3.1 GN=GH3.1 OS=Arabidopsis thaliana (Mouse-ear cress) PE=2 SV=1	S	Function unknown	PREDICTED: probable indole-3-acetic acid-amido synthetase GH3.1 [Glycine max]
HL_transcript_50858	671	866	323	2	13	6	18.28	22.97	9.14	0.06	0.41	0.16	2.0458e-24	-6.21098	down	[HJ]	Coenzyme transport and metabolism;; Translation, ribosomal structure and biogenesis	--	K14487|0|gmx:100776488|K14487 auxin responsive GH3 gene family | (RefSeq) probable indole-3-acetic acid-amido synthetase GH3.1	Plant hormone signal transduction (ko04075)	--	--	GH3 auxin-responsive promoter;; GH3 auxin-responsive promoter	Probable indole-3-acetic acid-amido synthetase GH3.1 GN=GH3.1 OS=Arabidopsis thaliana (Mouse-ear cress) PE=2 SV=1	S	Function unknown	PREDICTED: probable indole-3-acetic acid-amido synthetase GH3.1 [Glycine max]
transport inhibitor response (TIR1)
HL_transcript_71702	408	1964	663	299	330	360	8.21	38.51	13.83	6.19	7.6	7.2	0.00521863	-1.58816	down	--	--	Molecular Function: inositol hexakisphosphate binding (GO:0000822);; Biological Process: auxin-activated signaling pathway (GO:0009734);; Molecular Function: auxin binding (GO:0010011);; Biological Process: pollen maturation (GO:0010152);; Biological Process: lateral root formation (GO:0010311);; Cellular Component: SCF ubiquitin ligase complex (GO:0019005);; Molecular Function: auxin receptor ac…	K14485|0|gra:105790782|K14485 transport inhibitor response 1 | (RefSeq) protein TRANSPORT INHIBITOR RESPONSE 1-like	Plant hormone signal transduction (ko04075)	[R]	General function prediction only	F-box-like	Protein TRANSPORT INHIBITOR RESPONSE 1 GN=T20O10.80 OS=Arabidopsis thaliana (Mouse-ear cress) PE=1 SV=2	S	Function unknown	hypothetical protein CCACVL1_14763 [Corchorus capsularis]
HL_transcript_57034	184	265	217	112	96	71	2.82	3.95	3.45	1.76	1.68	1.09	0.000287737	-1.27313	down	--	--	Molecular Function: inositol hexakisphosphate binding (GO:0000822);; Biological Process: auxin-activated signaling pathway (GO:0009734);; Molecular Function: auxin binding (GO:0010011);; Biological Process: pollen maturation (GO:0010152);; Biological Process: lateral root formation (GO:0010311);; Cellular Component: SCF ubiquitin ligase complex (GO:0019005);; Molecular Function: auxin receptor ac…	--	--	[R]	General function prediction only	Leucine Rich repeats (2 copies);; F-box-like;; F-box domain	Protein TRANSPORT INHIBITOR RESPONSE 1 GN=T20O10.80 OS=Arabidopsis thaliana (Mouse-ear cress) PE=1 SV=2	S	Function unknown	hypothetical protein GLYMA_03G209400 [Glycine max]
HL_transcript_58073	558	2311	809	381	185	309	13.76	55.46	20.69	9.69	5.22	7.57	0.00026316	-2.03656	down	--	--	Molecular Function: inositol hexakisphosphate binding (GO:0000822);; Biological Process: auxin-activated signaling pathway (GO:0009734);; Molecular Function: auxin binding (GO:0010011);; Biological Process: pollen maturation (GO:0010152);; Biological Process: lateral root formation (GO:0010311);; Cellular Component: SCF ubiquitin ligase complex (GO:0019005);; Molecular Function: auxin receptor ac…	K14485|0|gmx:100809794|K14485 transport inhibitor response 1 | (RefSeq) protein TRANSPORT INHIBITOR RESPONSE 1	Plant hormone signal transduction (ko04075)	[R]	General function prediction only	F-box-like;; Leucine Rich repeats (2 copies)	Protein TRANSPORT INHIBITOR RESPONSE 1 GN=T20O10.80 OS=Arabidopsis thaliana (Mouse-ear cress) PE=1 SV=2	S	Function unknown	F-box family protein TIR1 [Glycine max]
HL_transcript_55254	499	312	436	218	223	157	11.08	6.76	10.05	4.99	5.66	3.47	0.00245992	-1.09364	down	--	--	--	--	--	[R]	General function prediction only	--	Transport inhibitor response 1-like protein GN=At5g49980 OS=Arabidopsis thaliana (Mouse-ear cress) PE=2 SV=1	S	Function unknown	PREDICTED: transport inhibitor response 1-like protein [Glycine max]
HL_transcript_4872	114	196	266	420	343	627	2.33	3.89	5.62	8.79	7.98	12.65	0.00266453	1.21249	up	--	--	--	K14485|0|gmx:100788342|K14485 transport inhibitor response 1 | (RefSeq) protein TRANSPORT INHIBITOR RESPONSE 1-like	Plant hormone signal transduction (ko04075)	[R]	General function prediction only	Leucine Rich repeat;; Leucine Rich repeats (2 copies)	Protein TRANSPORT INHIBITOR RESPONSE 1 GN=T20O10.80 OS=Arabidopsis thaliana (Mouse-ear cress) PE=1 SV=2	S	Function unknown	PREDICTED: protein TRANSPORT INHIBITOR RESPONSE 1-like [Glycine max]
HL_transcript_31953	182	74	114	329	286	412	3.87	1.54	2.53	7.21	6.95	8.71	0.00256278	1.36742	up	--	--	--	K14485|0|gmx:100788342|K14485 transport inhibitor response 1 | (RefSeq) protein TRANSPORT INHIBITOR RESPONSE 1-like	Plant hormone signal transduction (ko04075)	[R]	General function prediction only	Leucine Rich repeat;; Leucine Rich repeats (2 copies)	Protein TRANSPORT INHIBITOR RESPONSE 1 GN=T20O10.80 OS=Arabidopsis thaliana (Mouse-ear cress) PE=1 SV=2	S	Function unknown	PREDICTED: protein TRANSPORT INHIBITOR RESPONSE 1-like [Glycine max]
auxin response factor (ARF)
HL_transcript_59619	358	348	335	146	144	43	5.74	5.45	5.57	2.4	2.65	0.69	0.00223378	-1.62464	down	--	--	Molecular Function: DNA binding (GO:0003677);; Cellular Component: nucleus (GO:0005634);; Biological Process: regulation of transcription, DNA-templated (GO:0006355);; Biological Process: auxin-activated signaling pathway (GO:0009734);; Biological Process: flower development (GO:0009908);;	--	--	--	--	AUX/IAA family;; B3 DNA binding domain;; Auxin response factor	Auxin response factor 6 GN=ARF6 OS=Arabidopsis thaliana (Mouse-ear cress) PE=1 SV=2	K	Transcription	Auxin response factor 6 [Glycine soja]
HL_transcript_42484	85	181	84	289	405	418	1.04	2.16	1.06	3.62	5.65	5.06	0.000171844	1.59784	up	--	--	Molecular Function: DNA binding (GO:0003677);; Cellular Component: nucleus (GO:0005634);; Biological Process: regulation of transcription, DNA-templated (GO:0006355);; Biological Process: auxin-activated signaling pathway (GO:0009734);;	--	--	--	--	Auxin response factor;; B3 DNA binding domain;; AUX/IAA family	Auxin response factor 19 GN=T29M8.9 OS=Arabidopsis thaliana (Mouse-ear cress) PE=1 SV=2	K	Transcription	Auxin response factor 19 [Glycine soja]
HL_transcript_28018	67	119	71	193	324	314	1.08	1.87	1.2	3.2	5.98	5.02	7.14543e-05	1.62526	up	--	--	Molecular Function: DNA binding (GO:0003677);; Cellular Component: nucleus (GO:0005634);; Biological Process: regulation of transcription, DNA-templated (GO:0006355);; Biological Process: auxin-activated signaling pathway (GO:0009734);;	--	--	--	--	Auxin response factor;; AUX/IAA family;; B3 DNA binding domain	Auxin response factor 8 GN=K15O15.5 OS=Arabidopsis thaliana (Mouse-ear cress) PE=2 SV=2	K	Transcription	PREDICTED: auxin response factor 8-like isoform X1 [Glycine max]
HL_transcript_1230	509	654	453	1163	1407	1158	6.85	8.59	6.32	16.05	21.64	15.45	1.06831e-05	1.15587	up	--	--	Molecular Function: DNA binding (GO:0003677);; Cellular Component: nucleus (GO:0005634);; Biological Process: regulation of transcription, DNA-templated (GO:0006355);; Biological Process: auxin-activated signaling pathway (GO:0009734);;	--	--	--	--	Auxin response factor;; B3 DNA binding domain;; AUX/IAA family	Auxin response factor 5 OS=Oryza sativa subsp. japonica (Rice) PE=2 SV=2	K	Transcription	hypothetical protein PHAVU_004G177600g [Phaseolus vulgaris]
HL_transcript_74924	38	58	77	146	197	265	0.73	1.07	1.51	2.83	4.25	4.96	3.16866e-05	1.74331	up	--	--	Molecular Function: DNA binding (GO:0003677);; Cellular Component: nucleus (GO:0005634);; Biological Process: regulation of transcription, DNA-templated (GO:0006355);; Biological Process: auxin-activated signaling pathway (GO:0009734);;	--	--	--	--	Auxin response factor;; B3 DNA binding domain;; AUX/IAA family	Auxin response factor 4 GN=ARF4 OS=Arabidopsis thaliana (Mouse-ear cress) PE=1 SV=1	K	Transcription	PREDICTED: auxin response factor 4-like isoform X4 [Glycine max]
HL_transcript_37216	60	33	44	190	155	437	1.84	0.99	1.39	5.94	5.35	13.14	8.56424e-06	2.35481	up	--	--	Molecular Function: DNA binding (GO:0003677);; Cellular Component: nucleus (GO:0005634);; Biological Process: regulation of transcription, DNA-templated (GO:0006355);; Biological Process: auxin-activated signaling pathway (GO:0009734);;	--	--	--	--	Auxin response factor;; B3 DNA binding domain	Auxin response factor 17 GN=ARF17 OS=Arabidopsis thaliana (Mouse-ear cress) PE=2 SV=1	K	Transcription	PREDICTED: auxin response factor 17-like [Glycine max]
HL_transcript_36051	44	43	37	163	127	132	0.83	0.79	0.72	3.15	2.73	2.46	2.6528e-06	1.69269	up	--	--	Molecular Function: DNA binding (GO:0003677);; Cellular Component: nucleus (GO:0005634);; Biological Process: regulation of transcription, DNA-templated (GO:0006355);; Biological Process: auxin-activated signaling pathway (GO:0009734);;	--	--	--	--	AUX/IAA family;; Auxin response factor	Auxin response factor 17 OS=Oryza sativa subsp. japonica (Rice) PE=2 SV=1	K	Transcription	PREDICTED: auxin response factor 8-like [Glycine max]
HL_transcript_45339	104	44	119	397	367	718	2	0.82	2.38	7.83	8.05	13.66	9.0939e-07	2.34613	up	--	--	Molecular Function: DNA binding (GO:0003677);; Cellular Component: nucleus (GO:0005634);; Biological Process: regulation of transcription, DNA-templated (GO:0006355);; Biological Process: auxin-activated signaling pathway (GO:0009734);;	--	--	--	--	Auxin response factor;; B3 DNA binding domain;; AUX/IAA family	Auxin response factor 4 GN=ARF4 OS=Arabidopsis thaliana (Mouse-ear cress) PE=1 SV=1	K	Transcription	PREDICTED: auxin response factor 4-like isoform X2 [Glycine max]
HL_transcript_3346	300	358	387	718	803	687	5.39	6.28	7.22	13.26	16.5	12.26	1.41065e-06	1.03793	up	--	--	Cellular Component: nucleus (GO:0005634);; Biological Process: negative regulation of cell proliferation (GO:0008285);; Biological Process: auxin-activated signaling pathway (GO:0009734);; Biological Process: response to abscisic acid (GO:0009737);; Biological Process: positive regulation of flower development (GO:0009911);; Biological Process: fruit dehiscence (GO:0010047);; Biological Process: …	--	--	--	--	Auxin response factor;; B3 DNA binding domain;; AUX/IAA family	Auxin response factor 2 GN=MTG10.3 OS=Arabidopsis thaliana (Mouse-ear cress) PE=1 SV=2	K	Transcription	PREDICTED: auxin response factor 2-like isoform X1 [Glycine max]
HL_transcript_38690	6	16	0	65	67	90	0.09	0.21	0	0.89	1.03	1.2	0.00192483	2.9423	up	--	--	Molecular Function: DNA binding (GO:0003677);; Cellular Component: nucleus (GO:0005634);; Biological Process: regulation of transcription, DNA-templated (GO:0006355);; Biological Process: auxin-activated signaling pathway (GO:0009734);;	--	--	--	--	Auxin response factor;; B3 DNA binding domain;; AUX/IAA family	Auxin response factor 5 OS=Oryza sativa subsp. japonica (Rice) PE=2 SV=2	K	Transcription	hypothetical protein PHAVU_004G177600g [Phaseolus vulgaris]
HL_transcript_59479	24	6	47	150	162	183	0.48	0.13	0.96	3.03	3.62	3.55	0.000177908	2.51594	up	--	--	Molecular Function: DNA binding (GO:0003677);; Cellular Component: nucleus (GO:0005634);; Biological Process: regulation of transcription, DNA-templated (GO:0006355);; Biological Process: auxin-activated signaling pathway (GO:0009734);;	--	--	--	--	Auxin response factor;; B3 DNA binding domain;; AUX/IAA family	Auxin response factor 4 GN=ARF4 OS=Arabidopsis thaliana (Mouse-ear cress) PE=1 SV=1	K	Transcription	Auxin response factor 4 [Glycine soja]
HL_transcript_56375	100	36	48	20	13	16	2.56	0.9	1.28	0.54	0.38	0.4	0.00561782	-1.89141	down	--	--	Molecular Function: DNA binding (GO:0003677);; Cellular Component: nucleus (GO:0005634);; Biological Process: regulation of transcription, DNA-templated (GO:0006355);; Biological Process: pattern specification process (GO:0007389);; Biological Process: auxin-activated signaling pathway (GO:0009734);; Biological Process: root cap development (GO:0048829);; Biological Process: cell division (GO:005…	--	--	--	--	Auxin response factor;; B3 DNA binding domain	Auxin response factor 18 OS=Oryza sativa subsp. japonica (Rice) PE=2 SV=1	--	--	PREDICTED: auxin response factor 18-like [Glycine max]
HL_transcript_3125	2759	2599	2252	4406	4222	8519	47.82	43.96	40.5	78.48	83.7	146.57	0.0013056	1.09007	up	--	--	Cellular Component: nucleus (GO:0005634);; Biological Process: negative regulation of cell proliferation (GO:0008285);; Biological Process: auxin-activated signaling pathway (GO:0009734);; Biological Process: response to abscisic acid (GO:0009737);; Biological Process: positive regulation of flower development (GO:0009911);; Biological Process: fruit dehiscence (GO:0010047);; Biological Process: …	--	--	--	--	Auxin response factor;; B3 DNA binding domain;; AUX/IAA family	Auxin response factor 2 GN=MTG10.3 OS=Arabidopsis thaliana (Mouse-ear cress) PE=1 SV=2	K	Transcription	hypothetical protein LR48_Vigan04g147400 [Vigna angularis]
HL_transcript_3416	2255	2611	2225	5158	5003	6254	41.01	46.34	41.98	96.44	104.07	112.92	1.98429e-11	1.15674	up	--	--	Cellular Component: nucleus (GO:0005634);; Biological Process: negative regulation of cell proliferation (GO:0008285);; Biological Process: auxin-activated signaling pathway (GO:0009734);; Biological Process: response to abscisic acid (GO:0009737);; Biological Process: positive regulation of flower development (GO:0009911);; Biological Process: fruit dehiscence (GO:0010047);; Biological Process: …	--	--	--	--	Auxin response factor;; B3 DNA binding domain;; AUX/IAA family	Auxin response factor 2 GN=MTG10.3 OS=Arabidopsis thaliana (Mouse-ear cress) PE=1 SV=2	K	Transcription	PREDICTED: auxin response factor 2-like isoform X1 [Glycine max]
HL_transcript_36824	33	7	19	98	130	202	0.92	0.2	0.57	2.81	4.15	5.59	4.90912e-05	2.65078	up	--	--	Molecular Function: DNA binding (GO:0003677);; Cellular Component: nucleus (GO:0005634);; Biological Process: regulation of transcription, DNA-templated (GO:0006355);; Biological Process: auxin-activated signaling pathway (GO:0009734);;	--	--	--	--	Auxin response factor	Auxin response factor 17 GN=ARF17 OS=Arabidopsis thaliana (Mouse-ear cress) PE=2 SV=1	K	Transcription	PREDICTED: auxin response factor 17-like [Glycine max]
HL_transcript_9322	50	62	36	256	186	456	1.42	1.71	1.08	7.44	5.98	12.75	5.87301e-08	2.47277	up	--	--	Molecular Function: DNA binding (GO:0003677);; Cellular Component: nucleus (GO:0005634);; Biological Process: regulation of transcription, DNA-templated (GO:0006355);; Biological Process: auxin-activated signaling pathway (GO:0009734);;	--	--	--	--	Auxin response factor;; B3 DNA binding domain	Auxin response factor 17 GN=ARF17 OS=Arabidopsis thaliana (Mouse-ear cress) PE=2 SV=1	K	Transcription	PREDICTED: auxin response factor 17-like [Glycine max]
HL_transcript_3168	176	138	128	565	541	536	3.06	2.34	2.31	10.09	10.75	9.24	1.64832e-11	1.82297	up	--	--	Molecular Function: DNA binding (GO:0003677);; Cellular Component: nucleus (GO:0005634);; Biological Process: regulation of transcription, DNA-templated (GO:0006355);; Biological Process: auxin-activated signaling pathway (GO:0009734);;	--	--	--	--	Auxin response factor;; B3 DNA binding domain	Auxin response factor 8 GN=K15O15.5 OS=Arabidopsis thaliana (Mouse-ear cress) PE=2 SV=2	K	Transcription	auxin response factor 8-like [Cajanus cajan]
HL_transcript_67032	120	75	78	704	272	612	2.44	1.49	1.66	14.69	6.31	12.32	1.16594e-07	2.40729	up	--	--	Cellular Component: nucleus (GO:0005634);; Biological Process: negative regulation of cell proliferation (GO:0008285);; Biological Process: auxin-activated signaling pathway (GO:0009734);; Biological Process: response to abscisic acid (GO:0009737);; Biological Process: positive regulation of flower development (GO:0009911);; Biological Process: fruit dehiscence (GO:0010047);; Biological Process: …	--	--	--	--	Auxin response factor;; AUX/IAA family;; B3 DNA binding domain;; B3 DNA binding domain	Auxin response factor 2 GN=MTG10.3 OS=Arabidopsis thaliana (Mouse-ear cress) PE=1 SV=2	K	Transcription	PREDICTED: auxin response factor 2-like isoform X1 [Glycine max]
HL_transcript_22305	60	41	57	133	162	179	1.02	0.68	1	2.31	3.11	2.99	4.91821e-05	1.50982	up	--	--	Molecular Function: DNA binding (GO:0003677);; Cellular Component: nucleus (GO:0005634);; Biological Process: regulation of transcription, DNA-templated (GO:0006355);; Biological Process: auxin-activated signaling pathway (GO:0009734);;	--	--	--	--	Auxin response factor;; B3 DNA binding domain;; AUX/IAA family	Auxin response factor 8 GN=K15O15.5 OS=Arabidopsis thaliana (Mouse-ear cress) PE=2 SV=2	K	Transcription	PREDICTED: auxin response factor 8-like [Glycine max]
HL_transcript_5130	750	589	548	313	285	347	15.56	11.92	11.79	6.69	6.77	7.16	0.000115371	-1.0503	down	--	--	Molecular Function: DNA binding (GO:0003677);; Cellular Component: nucleus (GO:0005634);; Biological Process: regulation of transcription, DNA-templated (GO:0006355);; Biological Process: auxin-activated signaling pathway (GO:0009734);;	K14486|0|gmx:100803911|K14486 auxin response factor | (RefSeq) auxin response factor 9	Plant hormone signal transduction (ko04075)	--	--	Auxin response factor;; B3 DNA binding domain;; AUX/IAA family	Auxin response factor 9 GN=ARF9 OS=Arabidopsis thaliana (Mouse-ear cress) PE=1 SV=1	K	Transcription	PREDICTED: auxin response factor 9 [Glycine max]
HL_transcript_4791	121	71	138	260	213	342	2.45	1.4	2.89	5.42	4.92	6.86	0.00207602	1.22587	up	--	--	Molecular Function: DNA binding (GO:0003677);; Cellular Component: nucleus (GO:0005634);; Biological Process: regulation of transcription, DNA-templated (GO:0006355);; Biological Process: auxin-activated signaling pathway (GO:0009734);;	K14486|0|gmx:100815450|K14486 auxin response factor | (RefSeq) auxin response factor 1-like	Plant hormone signal transduction (ko04075)	--	--	AUX/IAA family;; Auxin response factor;; B3 DNA binding domain	Auxin response factor 1 GN=ARF1 OS=Arabidopsis thaliana (Mouse-ear cress) PE=1 SV=2	K	Transcription	Auxin response factor 1 [Glycine soja]
HL_transcript_34764	1158	1222	916	2379	2298	3214	20.53	21.14	16.85	43.33	46.59	56.53	1.2322e-06	1.19288	up	--	--	Cellular Component: nucleus (GO:0005634);; Biological Process: negative regulation of cell proliferation (GO:0008285);; Biological Process: auxin-activated signaling pathway (GO:0009734);; Biological Process: response to abscisic acid (GO:0009737);; Biological Process: positive regulation of flower development (GO:0009911);; Biological Process: fruit dehiscence (GO:0010047);; Biological Process: …	--	--	--	--	Auxin response factor;; B3 DNA binding domain;; AUX/IAA family	Auxin response factor 2 GN=MTG10.3 OS=Arabidopsis thaliana (Mouse-ear cress) PE=1 SV=2	K	Transcription	PREDICTED: auxin response factor 2-like isoform X1 [Glycine max]
HL_transcript_36223	650	719	684	252	381	251	8.49	9.17	9.27	3.38	5.69	3.25	2.82863e-05	-1.23896	down	--	--	Molecular Function: DNA binding (GO:0003677);; Cellular Component: nucleus (GO:0005634);; Biological Process: regulation of transcription, DNA-templated (GO:0006355);; Biological Process: auxin-activated signaling pathway (GO:0009734);;	--	--	--	--	Auxin response factor;; B3 DNA binding domain;; AUX/IAA family	Auxin response factor 5 OS=Oryza sativa subsp. japonica (Rice) PE=2 SV=2	K	Transcription	PREDICTED: auxin response factor 19-like isoform X1 [Glycine max]
HL_transcript_72623	110	71	106	299	287	348	2.18	1.37	2.16	6.07	6.48	6.8	2.17081e-07	1.62941	up	--	--	Molecular Function: DNA binding (GO:0003677);; Cellular Component: nucleus (GO:0005634);; Biological Process: regulation of transcription, DNA-templated (GO:0006355);; Biological Process: auxin-activated signaling pathway (GO:0009734);;	--	--	--	--	Auxin response factor;; B3 DNA binding domain;; AUX/IAA family	Auxin response factor 4 GN=ARF4 OS=Arabidopsis thaliana (Mouse-ear cress) PE=1 SV=1	K	Transcription	PREDICTED: auxin response factor 4-like isoform X4 [Glycine max]
HL_transcript_73792	49	20	39	120	156	212	0.94	0.38	0.78	2.35	3.41	4.01	4.99072e-05	2.05088	up	--	--	Molecular Function: DNA binding (GO:0003677);; Cellular Component: nucleus (GO:0005634);; Biological Process: regulation of transcription, DNA-templated (GO:0006355);; Biological Process: auxin-activated signaling pathway (GO:0009734);;	--	--	--	--	Auxin response factor;; B3 DNA binding domain	Auxin response factor 17 GN=ARF17 OS=Arabidopsis thaliana (Mouse-ear cress) PE=2 SV=1	K	Transcription	PREDICTED: auxin response factor 17-like [Glycine max]
HL_transcript_48730	852	620	673	313	392	338	10.87	7.72	8.9	4.1	5.73	4.28	0.000178148	-1.0832	down	--	--	Molecular Function: DNA binding (GO:0003677);; Cellular Component: nucleus (GO:0005634);; Biological Process: regulation of transcription, DNA-templated (GO:0006355);; Biological Process: auxin-activated signaling pathway (GO:0009734);;	--	--	--	--	Auxin response factor;; AUX/IAA family;; B3 DNA binding domain	Auxin response factor 5 OS=Oryza sativa subsp. japonica (Rice) PE=2 SV=2	K	Transcription	PREDICTED: auxin response factor 19-like isoform X1 [Glycine max]
HL_transcript_3649	47	40	82	129	151	198	0.87	0.73	1.56	2.44	3.17	3.6	0.00104612	1.42986	up	--	--	Molecular Function: DNA binding (GO:0003677);; Cellular Component: nucleus (GO:0005634);; Biological Process: regulation of transcription, DNA-templated (GO:0006355);; Biological Process: auxin-activated signaling pathway (GO:0009734);;	--	--	--	--	Auxin response factor;; B3 DNA binding domain;; AUX/IAA family	Auxin response factor 4 GN=ARF4 OS=Arabidopsis thaliana (Mouse-ear cress) PE=1 SV=1	K	Transcription	PREDICTED: auxin response factor 4-like isoform X2 [Glycine max]
HL_transcript_55137	77	61	48	206	232	272	1.54	1.19	1.01	4.21	5.29	5.37	2.45229e-07	1.84526	up	--	--	Molecular Function: DNA binding (GO:0003677);; Cellular Component: nucleus (GO:0005634);; Biological Process: regulation of transcription, DNA-templated (GO:0006355);; Biological Process: auxin-activated signaling pathway (GO:0009734);;	K14486|0|gmx:100790981|K14486 auxin response factor | (RefSeq) auxin response factor 18-like	Plant hormone signal transduction (ko04075)	--	--	Auxin response factor;; B3 DNA binding domain;; AUX/IAA family	Auxin response factor 7 GN=OSJNBb0038F20.6 OS=Oryza sativa subsp. japonica (Rice) PE=2 SV=1	K	Transcription	PREDICTED: auxin response factor 18-like isoform X1 [Glycine max]
HL_transcript_5667	153	139	206	845	859	788	3.33	2.95	4.65	18.92	21.36	17.03	4.20627e-21	4.06891	up	--	--	Molecular Function: DNA binding (GO:0003677);; Cellular Component: nucleus (GO:0005634);; Biological Process: regulation of transcription, DNA-templated (GO:0006355);; Biological Process: auxin-activated signaling pathway (GO:0009734);;	K14486|0|gmx:100808119|K14486 auxin response factor | (RefSeq) auxin response factor 3-like	Plant hormone signal transduction (ko04075)	--	--	Auxin response factor;; B3 DNA binding domain	Auxin response factor 3 GN=T1B8.30 OS=Arabidopsis thaliana (Mouse-ear cress) PE=1 SV=2	K	Transcription	PREDICTED: auxin response factor 3-like isoform X1 [Glycine max]
HL_transcript_63852	30	13	68	227	220	171	0.63	0.26	1.46	4.78	5.15	3.49	0.000104058	2.35414	up	--	--	Molecular Function: DNA binding (GO:0003677);; Cellular Component: nucleus (GO:0005634);; Biological Process: regulation of transcription, DNA-templated (GO:0006355);; Biological Process: auxin-activated signaling pathway (GO:0009734);;	--	--	--	--	Auxin response factor;; B3 DNA binding domain;; AUX/IAA family	Auxin response factor 4 GN=ARF4 OS=Arabidopsis thaliana (Mouse-ear cress) PE=1 SV=1	K	Transcription	PREDICTED: auxin response factor 4-like isoform X4 [Glycine max]
HL_transcript_41919	51	102	80	359	294	182	0.71	1.38	1.16	5.12	4.68	2.51	5.07399e-05	1.78033	up	--	--	Molecular Function: DNA binding (GO:0003677);; Cellular Component: nucleus (GO:0005634);; Biological Process: regulation of transcription, DNA-templated (GO:0006355);; Biological Process: auxin-activated signaling pathway (GO:0009734);;	--	--	--	--	AUX/IAA family;; Auxin response factor;; B3 DNA binding domain	Auxin response factor 19 GN=T29M8.9 OS=Arabidopsis thaliana (Mouse-ear cress) PE=1 SV=2	K	Transcription	PREDICTED: auxin response factor 19-like isoform X1 [Glycine max]
HL_transcript_1949	620	1238	843	329	110	120	9.39	18.3	13.24	5.12	1.91	1.8	9.65026e-06	-2.24278	down	--	--	Molecular Function: DNA binding (GO:0003677);; Cellular Component: nucleus (GO:0005634);; Biological Process: regulation of transcription, DNA-templated (GO:0006355);; Biological Process: auxin-activated signaling pathway (GO:0009734);;	K14486|0|gmx:100813003|K14486 auxin response factor | (RefSeq) auxin response factor 5-like	Plant hormone signal transduction (ko04075)	--	--	Auxin response factor;; B3 DNA binding domain;; AUX/IAA family	Auxin response factor 5 GN=F6F9.10 OS=Arabidopsis thaliana (Mouse-ear cress) PE=1 SV=3	K	Transcription	PREDICTED: auxin response factor 5-like [Glycine max]
HL_transcript_62711	144	157	143	475	414	608	2.54	2.7	2.61	8.58	8.34	10.61	6.20148e-12	1.68809	up	--	--	Molecular Function: DNA binding (GO:0003677);; Cellular Component: nucleus (GO:0005634);; Biological Process: regulation of transcription, DNA-templated (GO:0006355);; Biological Process: auxin-activated signaling pathway (GO:0009734);;	--	--	--	--	Auxin response factor;; B3 DNA binding domain;; AUX/IAA family;; B3 DNA binding domain	Auxin response factor 8 GN=K15O15.5 OS=Arabidopsis thaliana (Mouse-ear cress) PE=2 SV=2	K	Transcription	PREDICTED: auxin response factor 8-like [Glycine max]
HL_transcript_2625	168	120	151	384	408	573	2.78	1.94	2.59	6.52	7.71	9.39	3.5623e-07	1.56055	up	--	--	Molecular Function: DNA binding (GO:0003677);; Cellular Component: nucleus (GO:0005634);; Biological Process: regulation of transcription, DNA-templated (GO:0006355);; Biological Process: auxin-activated signaling pathway (GO:0009734);;	--	--	--	--	Auxin response factor;; B3 DNA binding domain;; AUX/IAA family	Auxin response factor 8 GN=K15O15.5 OS=Arabidopsis thaliana (Mouse-ear cress) PE=2 SV=2	K	Transcription	PREDICTED: auxin response factor 8-like [Glycine max]
HL_transcript_6744	138	153	369	602	552	986	3.25	3.51	9.01	14.6	14.84	23.06	0.000413578	1.62439	up	--	--	Molecular Function: DNA binding (GO:0003677);; Cellular Component: nucleus (GO:0005634);; Biological Process: regulation of transcription, DNA-templated (GO:0006355);; Biological Process: auxin-activated signaling pathway (GO:0009734);;	K14486|0|gmx:100815450|K14486 auxin response factor | (RefSeq) auxin response factor 1-like	Plant hormone signal transduction (ko04075)	--	--	Auxin response factor;; B3 DNA binding domain;; AUX/IAA family	Auxin response factor 1 GN=ARF1 OS=Arabidopsis thaliana (Mouse-ear cress) PE=1 SV=2	K	Transcription	PREDICTED: auxin response factor 1-like [Glycine max]
small auxin up RNA(SAUR)
HL_transcript_20496	405	590	373	2	0	0	88.27	120.58	84.93	0.48	0	0	5.09488e-27	-8.5119	down	--	--	Biological Process: response to auxin (GO:0009733);;	K14488|1.57479e-61|pvu:PHAVU_009G001800g|K14488 SAUR family protein | (RefSeq) hypothetical protein	Plant hormone signal transduction (ko04075)	--	--	Auxin responsive protein	Auxin-induced protein 10A5 OS=Glycine max (Soybean) PE=2 SV=1	S	Function unknown	hypothetical protein PHAVU_009G001800g [Phaseolus vulgaris]
HL_transcript_19218	75	195	117	10	29	10	6.53	16.34	10.6	0.92	2.86	0.87	1.42996e-05	-2.84508	down	--	--	Biological Process: response to auxin (GO:0009733);; Biological Process: single-organism process (GO:0044699);; Biological Process: regulation of biological process (GO:0050789);;	K14488|1.00206e-40|gmx:100793103|K14488 SAUR family protein | (RefSeq) auxin-responsive protein SAUR71-like	Plant hormone signal transduction (ko04075)	--	--	Auxin responsive protein	Auxin-induced protein X10A OS=Glycine max (Soybean) PE=2 SV=1	S	Function unknown	PREDICTED: auxin-responsive protein SAUR71-like [Glycine max]
HL_transcript_49957	80	712	184	39	30	9	8.87	75.64	21.25	4.59	3.76	1	3.55173e-05	-3.36832	down	--	--	Biological Process: response to auxin (GO:0009733);;	K14488|2.90544e-97|gmx:100500385|K14488 SAUR family protein | (RefSeq) uncharacterized LOC100500385	Plant hormone signal transduction (ko04075)	--	--	Auxin responsive protein	Auxin-induced protein 15A OS=Glycine max (Soybean) PE=2 SV=1	--	--	Auxin-induced protein 15A [Glycine soja]
cytokinin receptor(CRE1)
HL_transcript_61842	453	363	312	749	843	818	5.17	4.05	3.7	8.77	11.01	9.26	0.000244305	1.03008	up	[T]	Signal transduction mechanisms	Molecular Function: phosphorelay sensor kinase activity (GO:0000155);; Biological Process: phosphorelay signal transduction system (GO:0000160);; Cellular Component: intracellular (GO:0005622);; Cellular Component: integral component of membrane (GO:0016021);; Biological Process: peptidyl-histidine phosphorylation (GO:0018106);; Biological Process: signal transduction by protein phosphorylation (…	K14489|0|gmx:100776798|K14489 arabidopsis histidine kinase 2/3/4 (cytokinin receptor) [EC:2.7.13.3] | (RefSeq) histidine kinase 3	Plant hormone signal transduction (ko04075)	[T]	Signal transduction mechanisms	Histidine kinase-, DNA gyrase B-, and HSP90-like ATPase;; Response regulator receiver domain;; His Kinase A (phospho-acceptor) domain;; CHASE domain	Histidine kinase 3 GN=F17L21.11 OS=Arabidopsis thaliana (Mouse-ear cress) PE=1 SV=1	T	Signal transduction mechanisms	Histidine kinase 3 [Glycine soja]
HL_transcript_2072	283	154	256	505	367	816	4.36	2.31	4.08	7.98	6.47	12.47	0.00578847	1.18858	up	[T]	Signal transduction mechanisms	Molecular Function: phosphorelay sensor kinase activity (GO:0000155);; Biological Process: phosphorelay signal transduction system (GO:0000160);; Cellular Component: intracellular (GO:0005622);; Cellular Component: integral component of membrane (GO:0016021);; Biological Process: signal transduction by protein phosphorylation (GO:0023014);;	K14489|0|gmx:100818481|K14489 arabidopsis histidine kinase 2/3/4 (cytokinin receptor) [EC:2.7.13.3] | (RefSeq) histidine kinase 4-like	Plant hormone signal transduction (ko04075)	[T]	Signal transduction mechanisms	CHASE domain;; Histidine kinase-, DNA gyrase B-, and HSP90-like ATPase;; His Kinase A (phospho-acceptor) domain;; Response regulator receiver domain	Histidine kinase 4 GN=T23K3.2 OS=Arabidopsis thaliana (Mouse-ear cress) PE=1 SV=1	T	Signal transduction mechanisms	PREDICTED: histidine kinase 4-like [Glycine max]
histidine-containing phosphotransfer protein(AHP)
HL_transcript_69570	67	55	64	155	129	182	4.11	3.29	4.11	9.92	9.02	11.15	0.000204242	1.25412	up	--	--	Biological Process: phosphorelay signal transduction system (GO:0000160);; Cellular Component: nucleus (GO:0005634);; Cellular Component: cytoplasm (GO:0005737);; Biological Process: cytokinin-activated signaling pathway (GO:0009736);; Molecular Function: histidine phosphotransfer kinase activity (GO:0009927);; Cellular Component: integral component of membrane (GO:0016021);; Biological Process: …	K14490|6.42178e-56|vra:106775067|K14490 histidine-containing phosphotransfer peotein | (RefSeq) histidine-containing phosphotransfer protein 1-like	Plant hormone signal transduction (ko04075)	[T]	Signal transduction mechanisms	Hpt domain	Histidine-containing phosphotransfer protein 1 GN=MIL23.8 OS=Arabidopsis thaliana (Mouse-ear cress) PE=1 SV=1	T	Signal transduction mechanisms	histidine-containing phosphotransfer protein 1 [Vigna radiata var. radiata]
HL_transcript_54230	20	9	12	917	651	580	2.18	0.94	1.36	105.96	80.05	63.28	7.5342e-41	5.53786	up	--	--	Biological Process: phosphorelay signal transduction system (GO:0000160);; Cellular Component: nucleus (GO:0005634);; Cellular Component: cytoplasm (GO:0005737);; Biological Process: cytokinin-activated signaling pathway (GO:0009736);; Molecular Function: histidine phosphotransfer kinase activity (GO:0009927);; Biological Process: phosphorylation (GO:0016310);; Molecular Function: 2-alkenal reduc…	K14490|5.94521e-86|gmx:100776020|K14490 histidine-containing phosphotransfer peotein | (RefSeq) histidine-containing phosphotransfer protein 1-like	Plant hormone signal transduction (ko04075)	[T]	Signal transduction mechanisms	Hpt domain	Histidine-containing phosphotransfer protein 1 GN=MIL23.8 OS=Arabidopsis thaliana (Mouse-ear cress) PE=1 SV=1	T	Signal transduction mechanisms	PREDICTED: histidine-containing phosphotransfer protein 1-like isoform X3 [Glycine max]
two-component response regulator ARR-B family(ARR-B)
HL_transcript_60151	435	396	348	129	106	111	10.23	9.07	8.49	3.12	2.85	2.59	3.5646e-11	-1.80715	down	[T]	Signal transduction mechanisms	Biological Process: phosphorelay signal transduction system (GO:0000160);; Molecular Function: DNA binding (GO:0003677);; Molecular Function: transcription factor activity, sequence-specific DNA binding (GO:0003700);; Cellular Component: nucleus (GO:0005634);; Biological Process: regulation of transcription, DNA-templated (GO:0006355);;	K14491|0|gmx:100809583|K14491 two-component response regulator ARR-B family | (RefSeq) two-component response regulator ARR2-like	Plant hormone signal transduction (ko04075)	[K]	Transcription	Response regulator receiver domain;; Myb-like DNA-binding domain	Two-component response regulator ARR2 OS=Arabidopsis thaliana (Mouse-ear cress) PE=1 SV=1	T	Signal transduction mechanisms	Two-component response regulator ARR2 [Glycine soja]
HL_transcript_9983	56	68	62	166	158	140	1.65	1.95	1.89	5.05	5.3	4.09	8.10548e-05	1.26446	up	[T]	Signal transduction mechanisms	Biological Process: phosphorelay signal transduction system (GO:0000160);; Molecular Function: DNA binding (GO:0003677);; Molecular Function: transcription factor activity, sequence-specific DNA binding (GO:0003700);; Cellular Component: nucleus (GO:0005634);; Biological Process: regulation of transcription, DNA-templated (GO:0006355);;	K14491|0|gmx:100799877|K14491 two-component response regulator ARR-B family | (RefSeq) two-component response regulator ARR11-like	Plant hormone signal transduction (ko04075)	[K]	Transcription	Response regulator receiver domain;; Myb-like DNA-binding domain	Two-component response regulator ARR11 GN=F12A21.15 OS=Arabidopsis thaliana (Mouse-ear cress) PE=1 SV=1	T	Signal transduction mechanisms	PREDICTED: LOW QUALITY PROTEIN: two-component response regulator ARR11-like [Glycine max]
HL_transcript_5488	165	292	217	100	112	115	3.53	6.08	4.8	2.21	2.73	2.43	0.00158563	-1.06699	down	[T]	Signal transduction mechanisms	Biological Process: phosphorelay signal transduction system (GO:0000160);; Molecular Function: DNA binding (GO:0003677);; Molecular Function: transcription factor activity, sequence-specific DNA binding (GO:0003700);; Cellular Component: nucleus (GO:0005634);; Biological Process: regulation of transcription, DNA-templated (GO:0006355);;	K14491|0|gmx:100817125|K14491 two-component response regulator ARR-B family | (RefSeq) two-component response regulator ARR14	Plant hormone signal transduction (ko04075)	[K]	Transcription	Response regulator receiver domain;; Myb-like DNA-binding domain	Two-component response regulator ARR2 OS=Arabidopsis thaliana (Mouse-ear cress) PE=1 SV=1	T	Signal transduction mechanisms	PREDICTED: two-component response regulator ORR21 isoform X1 [Glycine max]
two-component response regulator ARR-A family(ARR-A)
HL_transcript_75726	501	383	407	146	121	180	17	12.65	14.36	5.13	4.72	6.08	7.71447e-08	-1.57756	down	[T]	Signal transduction mechanisms	Biological Process: phosphorelay signal transduction system (GO:0000160);; Cellular Component: intracellular (GO:0005622);;	K14492|3.85544e-73|gmx:100796843|K14492 two-component response regulator ARR-A family | (RefSeq) two-component response regulator ARR5-like	Plant hormone signal transduction (ko04075)	[K]	Transcription	Response regulator receiver domain	Two-component response regulator ARR5 GN=T17F15.30 OS=Arabidopsis thaliana (Mouse-ear cress) PE=1 SV=2	K	Transcription	PREDICTED: two-component response regulator ARR5-like isoform X1 [Glycine max]
HL_transcript_19229	1189	1578	1266	435	318	480	104.29	133.11	115.51	40.17	31.63	42.15	7.66809e-14	-1.7494	down	[TK]	Signal transduction mechanisms;; Transcription	Biological Process: phosphorelay signal transduction system (GO:0000160);; Cellular Component: intracellular (GO:0005622);;	K14492|1.16366e-120|gmx:100796843|K14492 two-component response regulator ARR-A family | (RefSeq) two-component response regulator ARR5-like	Plant hormone signal transduction (ko04075)	[K]	Transcription	Response regulator receiver domain	Two-component response regulator ARR5 GN=T17F15.30 OS=Arabidopsis thaliana (Mouse-ear cress) PE=1 SV=2	K	Transcription	PREDICTED: two-component response regulator ARR5-like isoform X2 [Glycine max]
abscisic acid receptor PYR/PYL
HL_transcript_35289	428	913	711	51	36	27	25.25	52.12	43.58	3.14	2.42	1.59	2.14034e-25	-4.11787	down	--	--	Molecular Function: protein phosphatase inhibitor activity (GO:0004864);; Molecular Function: receptor activity (GO:0004872);; Cellular Component: nucleus (GO:0005634);; Cellular Component: cytoplasm (GO:0005737);; Biological Process: abscisic acid-activated signaling pathway (GO:0009738);; Molecular Function: abscisic acid binding (GO:0010427);; Biological Process: negative regulation of catalyt…	K14496|7.65547e-137|gmx:100788576|K14496 abscisic acid receptor PYR/PYL family | (RefSeq) abscisic acid receptor PYR1	Plant hormone signal transduction (ko04075)	--	--	Polyketide cyclase / dehydrase and lipid transport;; Polyketide cyclase / dehydrase and lipid transport	Abscisic acid receptor PYL1 GN=MZA15.21 OS=Arabidopsis thaliana (Mouse-ear cress) PE=1 SV=1	S	Function unknown	PREDICTED: abscisic acid receptor PYR1 [Glycine max]
HL_transcript_19319	62	176	96	30	9	26	5.48	14.96	8.9	2.79	0.9	2.3	0.000396961	-2.29585	down	--	--	Molecular Function: protein phosphatase inhibitor activity (GO:0004864);; Molecular Function: receptor activity (GO:0004872);; Cellular Component: nucleus (GO:0005634);; Cellular Component: cytoplasm (GO:0005737);; Biological Process: abscisic acid-activated signaling pathway (GO:0009738);; Molecular Function: abscisic acid binding (GO:0010427);; Biological Process: negative regulation of catalyt…	K14496|1.48501e-109|gmx:100805378|K14496 abscisic acid receptor PYR/PYL family | (RefSeq) abscisic acid receptor PYL4-like	Plant hormone signal transduction (ko04075)	--	--	Polyketide cyclase / dehydrase and lipid transport;; Polyketide cyclase / dehydrase and lipid transport;; Pathogenesis-related protein Bet v I family	Abscisic acid receptor PYL4 GN=T19C21.20 OS=Arabidopsis thaliana (Mouse-ear cress) PE=1 SV=1	S	Function unknown	PREDICTED: abscisic acid receptor PYL4-like [Glycine max]
HL_transcript_72762	70	64	140	258	213	312	3.1	2.75	6.43	11.84	10.74	13.74	0.00046366	1.44906	up	--	--	Molecular Function: protein phosphatase inhibitor activity (GO:0004864);; Molecular Function: receptor activity (GO:0004872);; Cellular Component: nucleus (GO:0005634);; Cellular Component: cytoplasm (GO:0005737);; Biological Process: abscisic acid-activated signaling pathway (GO:0009738);; Molecular Function: abscisic acid binding (GO:0010427);; Biological Process: negative regulation of catalyt…	K14496|8.04539e-97|gmx:100526923|K14496 abscisic acid receptor PYR/PYL family | (RefSeq) uncharacterized LOC100526923	Plant hormone signal transduction (ko04075)	--	--	--	Abscisic acid receptor PYL8 GN=MFH8.10 OS=Arabidopsis thaliana (Mouse-ear cress) PE=1 SV=1	--	--	Abscisic acid receptor PYL8 [Glycine soja]
HL_transcript_18847	76	263	119	52	38	14	5.92	19.6	9.59	4.27	3.33	1.12	0.00332322	-2.04141	down	[C]	Energy production and conversion	Molecular Function: peroxidase activity (GO:0004601);; Molecular Function: protein phosphatase inhibitor activity (GO:0004864);; Molecular Function: receptor activity (GO:0004872);; Cellular Component: nucleus (GO:0005634);; Cellular Component: cytoplasm (GO:0005737);; Biological Process: response to oxidative stress (GO:0006979);; Biological Process: abscisic acid-activated signaling pathway (GO…	K14496|1.60968e-132|gmx:100808416|K14496 abscisic acid receptor PYR/PYL family | (RefSeq) abscisic acid receptor PYL4-like	Plant hormone signal transduction (ko04075)	--	--	Polyketide cyclase / dehydrase and lipid transport;; Pathogenesis-related protein Bet v I family;; Polyketide cyclase / dehydrase and lipid transport	Abscisic acid receptor PYL6 OS=Arabidopsis thaliana (Mouse-ear cress) PE=1 SV=1	S	Function unknown	PREDICTED: abscisic acid receptor PYL4-like [Glycine max]
HL_transcript_71550	717	781	786	154	93	69	47.67	50.17	54.31	10.7	7.02	4.58	6.32259e-16	-2.85171	down	--	--	Molecular Function: protein phosphatase inhibitor activity (GO:0004864);; Molecular Function: receptor activity (GO:0004872);; Cellular Component: nucleus (GO:0005634);; Cellular Component: cytoplasm (GO:0005737);; Biological Process: abscisic acid-activated signaling pathway (GO:0009738);; Molecular Function: abscisic acid binding (GO:0010427);; Biological Process: negative regulation of catalyt…	K14496|1.21687e-121|gmx:100786749|K14496 abscisic acid receptor PYR/PYL family | (RefSeq) abscisic acid receptor PYR1-like	Plant hormone signal transduction (ko04075)	--	--	Polyketide cyclase / dehydrase and lipid transport	Abscisic acid receptor PYR1 GN=T6K21.50 OS=Arabidopsis thaliana (Mouse-ear cress) PE=1 SV=1	S	Function unknown	PREDICTED: abscisic acid receptor PYR1-like [Glycine max]
protein phosphatase 2C(PP2C)
HL_transcript_29249	98	57	58	3	25	16	1.78	1.02	1.1	0.06	0.53	0.3	0.00736066	-2.16609	down	--	--	Molecular Function: protein serine/threonine phosphatase activity (GO:0004722);; Biological Process: protein dephosphorylation (GO:0006470);;	--	--	[T]	Signal transduction mechanisms	--	Probable protein phosphatase 2C 15 GN=At1g68410 OS=Arabidopsis thaliana (Mouse-ear cress) PE=2 SV=1	T	Signal transduction mechanisms	probable protein phosphatase 2C 15 isoform X2 [Cajanus cajan]
HL_transcript_55683	0	7	0	57	36	122	0	0.1	0	0.75	0.53	1.54	0.000134326	4.15092	up	[K]	Transcription	Biological Process: defense response (GO:0006952);; Biological Process: signal transduction (GO:0007165);; Cellular Component: integral component of membrane (GO:0016021);; Molecular Function: ADP binding (GO:0043531);;	--	--	--	--	TIR domain;; NB-ARC domain;; TIR domain;; Leucine rich repeat;; Protein phosphatase 2C	TMV resistance protein N GN=N OS=Nicotiana glutinosa (Tobacco) PE=1 SV=1	--	--	PREDICTED: uncharacterized protein LOC100791891 [Glycine max]
HL_transcript_68295	7	3	1	48	53	34	0.24	0.11	0.04	1.5	1.85	1.02	8.46667e-05	3.26587	up	--	--	Molecular Function: protein serine/threonine phosphatase activity (GO:0004722);; Molecular Function: [pyruvate dehydrogenase (lipoamide)] phosphatase activity (GO:0004741);; Biological Process: protein dephosphorylation (GO:0006470);;	--	--	[T]	Signal transduction mechanisms	Protein phosphatase 2C	Protein phosphatase 2C 32 GN=POL OS=Arabidopsis thaliana (Mouse-ear cress) PE=1 SV=2	T	Signal transduction mechanisms	PREDICTED: protein phosphatase 2C 32-like [Vigna angularis]
HL_transcript_42597	353	595	353	122	130	108	9.74	15.96	10.09	3.47	4.11	2.96	2.78899e-08	-1.86689	down	--	--	Molecular Function: catalytic activity (GO:0003824);;	K17508|0|vra:106776360|K17508 protein phosphatase PTC7 [EC:3.1.3.16] | (RefSeq) probable protein phosphatase 2C 80	--	[T]	Signal transduction mechanisms	Stage II sporulation protein E (SpoIIE);; Protein phosphatase 2C	Probable protein phosphatase 2C 55 GN=At4g16580 OS=Arabidopsis thaliana (Mouse-ear cress) PE=2 SV=2	T	Signal transduction mechanisms	PREDICTED: probable protein phosphatase 2C 80 [Vigna angularis]
HL_transcript_65109	29	42	20	115	81	138	0.63	0.89	0.46	2.54	1.99	2.96	0.000308879	1.77062	up	[T]	Signal transduction mechanisms	Molecular Function: protein serine/threonine phosphatase activity (GO:0004722);; Biological Process: protein dephosphorylation (GO:0006470);; Cellular Component: integral component of membrane (GO:0016021);; Molecular Function: metal ion binding (GO:0046872);;	K17506|3.20584e-79|vra:106761292|K17506 protein phosphatase 1L [EC:3.1.3.16] | (RefSeq) probable protein phosphatase 2C 71	--	[T]	Signal transduction mechanisms	Protein phosphatase 2C	Probable protein phosphatase 2C 59 GN=WIN2 OS=Arabidopsis thaliana (Mouse-ear cress) PE=1 SV=1	T	Signal transduction mechanisms	probable protein phosphatase 2C 71 isoform X2 [Vigna radiata var. radiata]
HL_transcript_21866	212	147	228	64	50	43	4.88	3.3	5.44	1.53	1.34	1	6.70931e-07	-1.91706	down	--	--	Molecular Function: protein serine/threonine phosphatase activity (GO:0004722);; Biological Process: protein dephosphorylation (GO:0006470);;	--	--	[T]	Signal transduction mechanisms	Protein phosphatase 2C	Probable protein phosphatase 2C 33 GN=PPC6-1 OS=Arabidopsis thaliana (Mouse-ear cress) PE=1 SV=1	T	Signal transduction mechanisms	PREDICTED: probable protein phosphatase 2C 33 isoform X1 [Glycine max]
HL_transcript_74558	91	33	55	133	172	227	1.06	0.38	0.67	1.59	2.3	2.63	0.00689072	1.45178	up	--	--	Molecular Function: protein serine/threonine phosphatase activity (GO:0004722);; Molecular Function: [pyruvate dehydrogenase (lipoamide)] phosphatase activity (GO:0004741);; Molecular Function: phospholipid binding (GO:0005543);; Cellular Component: plasma membrane (GO:0005886);; Biological Process: regulation of transcription, DNA-templated (GO:0006355);; Biological Process: protein dephosphoryl…	--	--	[T]	Signal transduction mechanisms	Protein phosphatase 2C	Protein phosphatase 2C 32 GN=POL OS=Arabidopsis thaliana (Mouse-ear cress) PE=1 SV=2	T	Signal transduction mechanisms	hypothetical protein GLYMA_19G222700 [Glycine max]
HL_transcript_63349	173	245	134	67	43	46	6.97	9.56	5.6	2.81	2	1.86	1.60319e-05	-1.8351	down	[T]	Signal transduction mechanisms	Molecular Function: protein serine/threonine phosphatase activity (GO:0004722);; Biological Process: protein dephosphorylation (GO:0006470);; Molecular Function: metal ion binding (GO:0046872);;	K17506|0|gmx:100797292|K17506 protein phosphatase 1L [EC:3.1.3.16] | (RefSeq) probable protein phosphatase 2C 10	--	[T]	Signal transduction mechanisms	Protein phosphatase 2C;; Stage II sporulation protein E (SpoIIE)	Probable protein phosphatase 2C 10 GN=At1g34750 OS=Arabidopsis thaliana (Mouse-ear cress) PE=2 SV=1	T	Signal transduction mechanisms	PREDICTED: probable protein phosphatase 2C 10 isoform X2 [Glycine max]
HL_transcript_13264	807	703	942	185	166	120	29.77	25.23	36.08	7.08	7.02	4.43	5.30654e-17	-2.39619	down	--	--	Molecular Function: protein serine/threonine phosphatase activity (GO:0004722);; Biological Process: protein dephosphorylation (GO:0006470);;	--	--	[T]	Signal transduction mechanisms	Protein phosphatase 2C;; Stage II sporulation protein E (SpoIIE)	Probable protein phosphatase 2C 5 GN=At1g09160 OS=Arabidopsis thaliana (Mouse-ear cress) PE=2 SV=1	T	Signal transduction mechanisms	PREDICTED: probable protein phosphatase 2C 5 isoform X1 [Vigna angularis]
HL_transcript_58279	737	460	439	95	98	55	27.94	16.96	17.28	3.73	4.25	2.09	5.87492e-11	-2.72173	down	[T]	Signal transduction mechanisms	Molecular Function: protein serine/threonine phosphatase activity (GO:0004722);; Biological Process: protein dephosphorylation (GO:0006470);; Cellular Component: integral component of membrane (GO:0016021);; Molecular Function: metal ion binding (GO:0046872);;	--	--	[T]	Signal transduction mechanisms	Protein phosphatase 2C	Probable protein phosphatase 2C 2 GN=At1g07160 OS=Arabidopsis thaliana (Mouse-ear cress) PE=2 SV=1	T	Signal transduction mechanisms	hypothetical protein PHAVU_008G259800g [Phaseolus vulgaris]
HL_transcript_1692	223	294	395	772	637	682	3.25	4.18	5.97	11.54	10.61	9.85	2.09615e-05	1.15465	up	[M]	Cell wall/membrane/envelope biogenesis	Molecular Function: cAMP-dependent protein kinase activity (GO:0004691);; Molecular Function: phosphoprotein phosphatase activity (GO:0004721);; Molecular Function: ATP binding (GO:0005524);; Cellular Component: plasma membrane (GO:0005886);; Biological Process: protein phosphorylation (GO:0006468);; Biological Process: protein dephosphorylation (GO:0006470);; Molecular Function: metal ion bindin…	--	--	[T]	Signal transduction mechanisms	Protein phosphatase 2C;; Protein kinase domain;; Cyclic nucleotide-binding domain;; Protein tyrosine kinase	Probable inactive cyclic nucleotide-dependent protein kinase At2g20050 GN=At2g20050/At2g20040 OS=Arabidopsis thaliana (Mouse-ear cress) PE=2 SV=2	T	Signal transduction mechanisms	PREDICTED: protein phosphatase 2C and cyclic nucleotide-binding/kinase domain-containing protein-like isoform X1 [Glycine max]
HL_transcript_59940	503	624	306	39	33	21	30.92	37.11	19.55	2.5	2.31	1.29	1.62088e-19	-3.90496	down	--	--	Molecular Function: protein serine/threonine phosphatase activity (GO:0004722);; Biological Process: protein dephosphorylation (GO:0006470);;	--	--	[T]	Signal transduction mechanisms	Protein phosphatase 2C	Probable protein phosphatase 2C 12 GN=At1g47380 OS=Arabidopsis thaliana (Mouse-ear cress) PE=2 SV=1	T	Signal transduction mechanisms	PREDICTED: probable protein phosphatase 2C 12 isoform X1 [Glycine max]
HL_transcript_8143	1032	601	520	85	43	37	27.93	15.83	14.61	2.38	1.36	1	6.12781e-15	-3.67639	down	[T]	Signal transduction mechanisms	Molecular Function: protein serine/threonine phosphatase activity (GO:0004722);; Biological Process: protein dephosphorylation (GO:0006470);;	--	--	[T]	Signal transduction mechanisms	Protein phosphatase 2C;; Stage II sporulation protein E (SpoIIE)	Probable protein phosphatase 2C 15 GN=At1g68410 OS=Arabidopsis thaliana (Mouse-ear cress) PE=2 SV=1	T	Signal transduction mechanisms	Hypothetical protein glysoja_021228 [Glycine soja]
HL_transcript_70699	277	431	324	104	85	182	8.03	12.15	9.75	3.12	2.83	5.24	9.63661e-05	-1.50658	down	--	--	Molecular Function: protein serine/threonine phosphatase activity (GO:0004722);; Biological Process: protein dephosphorylation (GO:0006470);;	--	--	[T]	Signal transduction mechanisms	Protein phosphatase 2C;; Stage II sporulation protein E (SpoIIE)	Probable protein phosphatase 2C 4 GN=PLL5 OS=Arabidopsis thaliana (Mouse-ear cress) PE=2 SV=1	T	Signal transduction mechanisms	PREDICTED: probable protein phosphatase 2C 4 [Glycine max]
HL_transcript_61989	493	728	464	111	150	82	18.72	26.86	18.31	4.38	6.53	3.13	6.65311e-10	-2.29156	down	[T]	Signal transduction mechanisms	Molecular Function: protein serine/threonine phosphatase activity (GO:0004722);; Biological Process: protein dephosphorylation (GO:0006470);; Molecular Function: metal ion binding (GO:0046872);;	K17506|0|gmx:100797292|K17506 protein phosphatase 1L [EC:3.1.3.16] | (RefSeq) probable protein phosphatase 2C 10	--	[T]	Signal transduction mechanisms	Protein phosphatase 2C;; Stage II sporulation protein E (SpoIIE)	Probable protein phosphatase 2C 10 GN=At1g34750 OS=Arabidopsis thaliana (Mouse-ear cress) PE=2 SV=1	T	Signal transduction mechanisms	PREDICTED: probable protein phosphatase 2C 10 isoform X2 [Glycine max]
HL_transcript_51389	897	822	760	77	128	66	34.04	30.32	29.95	3.03	5.57	2.52	1.74815e-19	-3.18459	down	[T]	Signal transduction mechanisms	Molecular Function: protein serine/threonine phosphatase activity (GO:0004722);; Biological Process: protein dephosphorylation (GO:0006470);; Cellular Component: integral component of membrane (GO:0016021);; Molecular Function: metal ion binding (GO:0046872);;	--	--	[T]	Signal transduction mechanisms	Protein phosphatase 2C	Probable protein phosphatase 2C 2 GN=At1g07160 OS=Arabidopsis thaliana (Mouse-ear cress) PE=2 SV=1	T	Signal transduction mechanisms	hypothetical protein PHAVU_008G259800g [Phaseolus vulgaris]
HL_transcript_30476	8	31	32	52	90	134	0.12	0.43	0.47	0.75	1.44	1.86	0.00777484	1.83688	up	[M]	Cell wall/membrane/envelope biogenesis	Molecular Function: cAMP-dependent protein kinase activity (GO:0004691);; Molecular Function: phosphoprotein phosphatase activity (GO:0004721);; Molecular Function: ATP binding (GO:0005524);; Cellular Component: plasma membrane (GO:0005886);; Biological Process: protein phosphorylation (GO:0006468);; Biological Process: protein dephosphorylation (GO:0006470);; Molecular Function: metal ion bindin…	--	--	[T]	Signal transduction mechanisms	Protein phosphatase 2C;; Cyclic nucleotide-binding domain;; Protein kinase domain;; Protein tyrosine kinase;; Cyclic nucleotide-binding domain	Probable inactive cyclic nucleotide-dependent protein kinase At2g20050 GN=At2g20050/At2g20040 OS=Arabidopsis thaliana (Mouse-ear cress) PE=2 SV=2	T	Signal transduction mechanisms	hypothetical protein GLYMA_01G146600 [Glycine max]
HL_transcript_49887	96	121	72	319	394	500	1.62	1.99	1.26	5.52	7.58	8.35	6.75918e-09	1.98866	up	--	--	--	--	--	[S]	Function unknown	Telomere length regulation protein	Probable protein phosphatase 2C 19 OS=Oryza sativa subsp. japonica (Rice) PE=3 SV=2	S	Function unknown	hypothetical protein GLYMA_06G172900, partial [Glycine max]
HL_transcript_33260	5	14	19	81	60	80	0.14	0.38	0.55	2.31	1.88	2.19	5.80349e-05	2.413	up	--	--	Molecular Function: catalytic activity (GO:0003824);;	K17508|4.31582e-132|gmx:100808720|K17508 protein phosphatase PTC7 [EC:3.1.3.16] | (RefSeq) probable protein phosphatase 2C 26	--	[T]	Signal transduction mechanisms	--	Probable protein phosphatase 2C 1 OS=Oryza sativa subsp. japonica (Rice) PE=2 SV=1	T	Signal transduction mechanisms	hypothetical protein GLYMA_18G057500 [Glycine max]
HL_transcript_13346	472	224	323	1513	1390	1243	17.58	8.14	12.5	58.33	59.08	46.07	9.65623e-08	1.93391	up	--	--	Molecular Function: protein serine/threonine phosphatase activity (GO:0004722);; Biological Process: protein dephosphorylation (GO:0006470);; Molecular Function: metal ion binding (GO:0046872);;	K14497|0|gmx:100781388|K14497 protein phosphatase 2C [EC:3.1.3.16] | (RefSeq) protein phosphatase 2C 37	Plant hormone signal transduction (ko04075)	[T]	Signal transduction mechanisms	Protein phosphatase 2C	Protein phosphatase 2C 37 GN=F24K9.8 OS=Arabidopsis thaliana (Mouse-ear cress) PE=1 SV=1	T	Signal transduction mechanisms	PREDICTED: protein phosphatase 2C 37 [Glycine max]
HL_transcript_43951	61	44	61	193	363	149	0.69	0.49	0.71	2.22	4.67	1.67	6.18396e-05	2.00151	up	--	--	Molecular Function: protein serine/threonine phosphatase activity (GO:0004722);; Biological Process: protein dephosphorylation (GO:0006470);; Molecular Function: metal ion binding (GO:0046872);;	K14497|8.1826e-138|gmx:100793293|K14497 protein phosphatase 2C [EC:3.1.3.16] | (RefSeq) probable protein phosphatase 2C 6	Plant hormone signal transduction (ko04075)	[T]	Signal transduction mechanisms	Protein phosphatase 2C	Probable protein phosphatase 2C 6 OS=Oryza sativa subsp. japonica (Rice) PE=2 SV=1	T	Signal transduction mechanisms	hypothetical protein GLYMA_08G033800 [Glycine max]
HL_transcript_31491	760	662	478	46	45	19	30.72	25.99	20.06	1.93	2.07	0.76	1.02183e-20	-4.06357	down	[T]	Signal transduction mechanisms	Molecular Function: protein serine/threonine phosphatase activity (GO:0004722);; Biological Process: protein dephosphorylation (GO:0006470);;	--	--	[T]	Signal transduction mechanisms	Protein phosphatase 2C;; Stage II sporulation protein E (SpoIIE)	Probable protein phosphatase 2C 15 GN=At1g68410 OS=Arabidopsis thaliana (Mouse-ear cress) PE=2 SV=1	T	Signal transduction mechanisms	PREDICTED: probable protein phosphatase 2C 15 [Lupinus angustifolius]
HL_transcript_42384	104	45	88	6	15	8	1.27	0.54	1.11	0.09	0.22	0.1	1.21343e-05	-2.92336	down	[R]	General function prediction only	Biological Process: defense response (GO:0006952);; Biological Process: signal transduction (GO:0007165);; Cellular Component: integral component of membrane (GO:0016021);; Molecular Function: ADP binding (GO:0043531);;	--	--	--	--	TIR domain;; NB-ARC domain;; Leucine rich repeat;; TIR domain;; Protein phosphatase 2C;; Protein phosphatase 2C	TMV resistance protein N GN=N OS=Nicotiana glutinosa (Tobacco) PE=1 SV=1	--	--	hypothetical protein GLYMA_15G152200 [Glycine max]
HL_transcript_62053	587	363	413	105	84	58	14.18	8.54	10.37	2.62	2.33	1.41	3.69294e-10	-2.47474	down	--	--	Molecular Function: protein serine/threonine phosphatase activity (GO:0004722);; Biological Process: protein dephosphorylation (GO:0006470);;	--	--	[T]	Signal transduction mechanisms	Protein phosphatase 2C	Probable protein phosphatase 2C 33 GN=PPC6-1 OS=Arabidopsis thaliana (Mouse-ear cress) PE=1 SV=1	T	Signal transduction mechanisms	PREDICTED: probable protein phosphatase 2C 33 isoform X1 [Glycine max]
HL_transcript_62945	732	561	485	43	61	50	21.56	16.08	14.84	1.31	2.06	1.49	2.41047e-25	-3.53632	down	[T]	Signal transduction mechanisms	Molecular Function: protein serine/threonine phosphatase activity (GO:0004722);; Biological Process: protein dephosphorylation (GO:0006470);;	--	--	[T]	Signal transduction mechanisms	Protein phosphatase 2C;; Stage II sporulation protein E (SpoIIE)	Probable protein phosphatase 2C 15 GN=At1g68410 OS=Arabidopsis thaliana (Mouse-ear cress) PE=2 SV=1	T	Signal transduction mechanisms	Hypothetical protein glysoja_021228 [Glycine soja]
HL_transcript_6226	202	315	242	586	539	731	4.59	6.98	5.72	13.72	14	16.51	2.16024e-06	1.23565	up	[T]	Signal transduction mechanisms	Molecular Function: protein serine/threonine phosphatase activity (GO:0004722);; Biological Process: protein dephosphorylation (GO:0006470);; Molecular Function: metal ion binding (GO:0046872);;	K14497|0|gmx:100789207|K14497 protein phosphatase 2C [EC:3.1.3.16] | (RefSeq) protein phosphatase 2C 77-like	Plant hormone signal transduction (ko04075)	[T]	Signal transduction mechanisms	Protein phosphatase 2C	Probable protein phosphatase 2C 6 OS=Oryza sativa subsp. japonica (Rice) PE=2 SV=1	T	Signal transduction mechanisms	PREDICTED: protein phosphatase 2C 77-like [Glycine max]
HL_transcript_39748	1201	1078	836	66	81	24	35.05	30.62	25.32	1.99	2.7	0.7	1.28205e-18	-4.11502	down	--	--	Molecular Function: protein serine/threonine phosphatase activity (GO:0004722);; Biological Process: protein dephosphorylation (GO:0006470);;	--	--	[T]	Signal transduction mechanisms	Protein phosphatase 2C	Probable protein phosphatase 2C 12 GN=At1g47380 OS=Arabidopsis thaliana (Mouse-ear cress) PE=2 SV=1	T	Signal transduction mechanisms	PREDICTED: probable protein phosphatase 2C 12 isoform X1 [Glycine max]
HL_transcript_36291	109	125	110	29	19	15	4.32	4.81	4.53	1.19	0.86	0.59	5.01348e-08	-2.43591	down	[T]	Signal transduction mechanisms	Molecular Function: protein serine/threonine phosphatase activity (GO:0004722);; Cellular Component: nucleus (GO:0005634);; Cellular Component: cytosol (GO:0005829);; Biological Process: protein dephosphorylation (GO:0006470);; Molecular Function: metal ion binding (GO:0046872);; Biological Process: regulation of defense response to virus (GO:0050688);;	K14803|0|gmx:100804558|K14803 protein phosphatase PTC2/3 [EC:3.1.3.16] | (RefSeq) probable protein phosphatase 2C 22	--	[T]	Signal transduction mechanisms	Protein phosphatase 2C;; Protein phosphatase 2C	Probable protein phosphatase 2C 22 GN=At2g25620 OS=Arabidopsis thaliana (Mouse-ear cress) PE=2 SV=1	T	Signal transduction mechanisms	unknown [Glycine max]
HL_transcript_11809	384	355	395	125	118	58	12.87	11.56	13.73	4.32	4.5	1.94	1.33046e-06	-1.9151	down	[T]	Signal transduction mechanisms	Molecular Function: protein serine/threonine phosphatase activity (GO:0004722);; Cellular Component: plasma membrane (GO:0005886);; Biological Process: protein dephosphorylation (GO:0006470);;	--	--	[T]	Signal transduction mechanisms	Protein phosphatase 2C;; Stage II sporulation protein E (SpoIIE)	Probable protein phosphatase 2C 5 GN=At1g09160 OS=Arabidopsis thaliana (Mouse-ear cress) PE=2 SV=1	T	Signal transduction mechanisms	probable protein phosphatase 2C 5 [Cajanus cajan]
HL_transcript_70451	48	72	52	121	202	215	0.52	0.76	0.58	1.33	2.47	2.28	0.000139082	1.57398	up	--	--	Molecular Function: protein serine/threonine phosphatase activity (GO:0004722);; Biological Process: protein dephosphorylation (GO:0006470);; Cellular Component: integral component of membrane (GO:0016021);; Molecular Function: metal ion binding (GO:0046872);;	--	--	[T]	Signal transduction mechanisms	--	Probable protein phosphatase 2C 64 GN=At4g38520 OS=Arabidopsis thaliana (Mouse-ear cress) PE=2 SV=1	T	Signal transduction mechanisms	hypothetical protein GLYMA_02G044700 [Glycine max]
HL_transcript_6546	365	698	445	158	192	221	8.49	15.84	10.76	3.8	5.11	5.13	2.89564e-05	-1.42211	down	--	--	Molecular Function: protein serine/threonine phosphatase activity (GO:0004722);; Biological Process: protein dephosphorylation (GO:0006470);;	--	--	[T]	Signal transduction mechanisms	Protein phosphatase 2C;; Stage II sporulation protein E (SpoIIE)	Probable protein phosphatase 2C 23 GN=PLL4 OS=Arabidopsis thaliana (Mouse-ear cress) PE=2 SV=1	T	Signal transduction mechanisms	PREDICTED: probable protein phosphatase 2C 4 [Glycine max]
HL_transcript_42465	75	16	59	530	415	347	1.5	0.31	1.22	10.87	9.46	6.87	1.99906e-07	2.93498	up	--	--	Molecular Function: protein serine/threonine phosphatase activity (GO:0004722);; Biological Process: protein dephosphorylation (GO:0006470);;	--	--	[T]	Signal transduction mechanisms	Protein phosphatase 2C	Protein phosphatase 2C 29 GN=PLL1 OS=Arabidopsis thaliana (Mouse-ear cress) PE=1 SV=2	T	Signal transduction mechanisms	PREDICTED: protein phosphatase 2C 29-like [Glycine max]
HL_transcript_15115	943	1092	739	192	184	173	40.37	45.41	32.88	8.52	8.99	7.38	1.63019e-19	-2.36709	down	--	--	Molecular Function: protein serine/threonine phosphatase activity (GO:0004722);; Biological Process: protein dephosphorylation (GO:0006470);; Molecular Function: metal ion binding (GO:0046872);;	--	--	[T]	Signal transduction mechanisms	Protein phosphatase 2C	Probable protein phosphatase 2C 63 GN=At4g33920 OS=Arabidopsis thaliana (Mouse-ear cress) PE=2 SV=1	T	Signal transduction mechanisms	probable protein phosphatase 2C 63 [Vigna radiata var. radiata]
HL_transcript_14220	718	1773	847	468	351	341	28.49	68.32	34.89	19.25	15.89	13.46	0.00019265	-1.53004	down	[T]	Signal transduction mechanisms	Molecular Function: protein serine/threonine phosphatase activity (GO:0004722);; Biological Process: protein dephosphorylation (GO:0006470);; Molecular Function: metal ion binding (GO:0046872);;	K14803|0|gmx:100781949|K14803 protein phosphatase PTC2/3 [EC:3.1.3.16] | (RefSeq) probable protein phosphatase 2C 13	--	[T]	Signal transduction mechanisms	Protein phosphatase 2C	Probable protein phosphatase 2C 13 GN=At1g48040 OS=Arabidopsis thaliana (Mouse-ear cress) PE=2 SV=2	T	Signal transduction mechanisms	PREDICTED: probable protein phosphatase 2C 13 [Glycine max]
HL_transcript_31374	934	403	462	65	125	82	25.39	10.67	13.06	1.85	3.9	2.24	2.91281e-08	-2.71468	down	--	--	Molecular Function: protein serine/threonine phosphatase activity (GO:0004722);; Biological Process: protein dephosphorylation (GO:0006470);;	--	--	[T]	Signal transduction mechanisms	Protein phosphatase 2C	Probable protein phosphatase 2C 15 GN=At1g68410 OS=Arabidopsis thaliana (Mouse-ear cress) PE=2 SV=1	T	Signal transduction mechanisms	probable protein phosphatase 2C 15 isoform X2 [Cajanus cajan]
HL_transcript_37606	185	409	130	741	681	776	2.76	5.95	2	11.31	11.59	11.45	0.00103495	1.52259	up	[M]	Cell wall/membrane/envelope biogenesis	Molecular Function: cAMP-dependent protein kinase activity (GO:0004691);; Molecular Function: phosphoprotein phosphatase activity (GO:0004721);; Molecular Function: ATP binding (GO:0005524);; Biological Process: protein phosphorylation (GO:0006468);; Biological Process: protein dephosphorylation (GO:0006470);; Molecular Function: metal ion binding (GO:0046872);;	--	--	[T]	Signal transduction mechanisms	Protein phosphatase 2C;; Protein kinase domain;; Cyclic nucleotide-binding domain;; Protein tyrosine kinase	Probable inactive cyclic nucleotide-dependent protein kinase At2g20050 GN=At2g20050/At2g20040 OS=Arabidopsis thaliana (Mouse-ear cress) PE=2 SV=2	T	Signal transduction mechanisms	PREDICTED: protein phosphatase 2C and cyclic nucleotide-binding/kinase domain-containing protein-like isoform X3 [Glycine max]
HL_transcript_9502	186	268	244	411	345	792	5.3	7.44	7.22	12.11	11.24	22.44	0.00647439	1.07563	up	[T]	Signal transduction mechanisms	Molecular Function: protein serine/threonine phosphatase activity (GO:0004722);; Biological Process: protein dephosphorylation (GO:0006470);; Molecular Function: metal ion binding (GO:0046872);;	K14497|0|gmx:100789207|K14497 protein phosphatase 2C [EC:3.1.3.16] | (RefSeq) protein phosphatase 2C 77-like	Plant hormone signal transduction (ko04075)	[T]	Signal transduction mechanisms	Protein phosphatase 2C	Probable protein phosphatase 2C 6 OS=Oryza sativa subsp. japonica (Rice) PE=2 SV=1	T	Signal transduction mechanisms	PREDICTED: protein phosphatase 2C 77-like [Glycine max]
HL_transcript_46938	80	120	45	356	460	346	1.5	2.19	0.87	6.82	9.8	6.41	1.13029e-06	2.15431	up	[M]	Cell wall/membrane/envelope biogenesis	Molecular Function: cAMP-dependent protein kinase activity (GO:0004691);; Molecular Function: phosphoprotein phosphatase activity (GO:0004721);; Molecular Function: ATP binding (GO:0005524);; Biological Process: protein phosphorylation (GO:0006468);; Biological Process: protein dephosphorylation (GO:0006470);; Molecular Function: metal ion binding (GO:0046872);;	--	--	[T]	Signal transduction mechanisms	Protein phosphatase 2C;; Cyclic nucleotide-binding domain;; Protein kinase domain	Probable inactive cyclic nucleotide-dependent protein kinase At2g20050 GN=At2g20050/At2g20040 OS=Arabidopsis thaliana (Mouse-ear cress) PE=2 SV=2	T	Signal transduction mechanisms	PREDICTED: protein phosphatase 2C and cyclic nucleotide-binding/kinase domain-containing protein-like isoform X3 [Glycine max]
HL_transcript_6161	1208	1123	1214	238	140	158	27.08	24.53	28.22	5.49	3.61	3.52	1.3415e-23	-2.75095	down	--	--	Molecular Function: protein serine/threonine phosphatase activity (GO:0004722);; Biological Process: protein dephosphorylation (GO:0006470);;	--	--	[T]	Signal transduction mechanisms	Protein phosphatase 2C	Probable protein phosphatase 2C 33 GN=PPC6-1 OS=Arabidopsis thaliana (Mouse-ear cress) PE=1 SV=1	T	Signal transduction mechanisms	PREDICTED: probable protein phosphatase 2C 33 isoform X1 [Glycine max]
HL_transcript_37617	87	88	84	10	3	7	3.04	2.99	3.05	0.38	0.16	0.25	2.84138e-10	-3.60671	down	--	--	Molecular Function: protein serine/threonine phosphatase activity (GO:0004722);; Biological Process: protein dephosphorylation (GO:0006470);; Cellular Component: integral component of membrane (GO:0016021);; Molecular Function: metal ion binding (GO:0046872);;	--	--	[T]	Signal transduction mechanisms	Protein phosphatase 2C	Probable protein phosphatase 2C 2 GN=At1g07160 OS=Arabidopsis thaliana (Mouse-ear cress) PE=2 SV=1	T	Signal transduction mechanisms	hypothetical protein PHAVU_008G259800g [Phaseolus vulgaris]
HL_transcript_55286	1	2	0	71	72	72	0.05	0.11	0	2.94	3.3	2.87	6.01966e-11	5.51717	up	--	--	Molecular Function: protein serine/threonine phosphatase activity (GO:0004722);; Biological Process: protein dephosphorylation (GO:0006470);; Molecular Function: metal ion binding (GO:0046872);;	K14497|1.67228e-177|gmx:100793293|K14497 protein phosphatase 2C [EC:3.1.3.16] | (RefSeq) probable protein phosphatase 2C 6	Plant hormone signal transduction (ko04075)	[T]	Signal transduction mechanisms	Protein phosphatase 2C	Probable protein phosphatase 2C 6 OS=Oryza sativa subsp. japonica (Rice) PE=2 SV=1	T	Signal transduction mechanisms	PREDICTED: probable protein phosphatase 2C 6 [Glycine max]
HL_transcript_1704	51	42	80	0	8	6	0.76	0.62	1.23	0	0.14	0.09	0.00017457	-3.323	down	--	--	Biological Process: defense response (GO:0006952);; Biological Process: signal transduction (GO:0007165);; Cellular Component: integral component of membrane (GO:0016021);; Molecular Function: ADP binding (GO:0043531);;	--	--	--	--	Leucine rich repeat;; TIR domain;; TIR domain;; Protein phosphatase 2C	Inactive disease resistance protein RPS4 {ECO:0000303|PubMed:10571887} GN=RPS4 OS=Arabidopsis thaliana (Mouse-ear cress) PE=3 SV=1	--	--	PREDICTED: uncharacterized protein LOC100791891 [Glycine max]
HL_transcript_3218	122	200	285	659	444	570	2.12	3.4	5.14	11.75	8.82	9.82	0.000109694	1.41258	up	--	--	Molecular Function: protein serine/threonine phosphatase activity (GO:0004722);; Molecular Function: [pyruvate dehydrogenase (lipoamide)] phosphatase activity (GO:0004741);; Molecular Function: phospholipid binding (GO:0005543);; Cellular Component: plasma membrane (GO:0005886);; Biological Process: regulation of transcription, DNA-templated (GO:0006355);; Biological Process: protein dephosphoryl…	--	--	[T]	Signal transduction mechanisms	Protein phosphatase 2C	Protein phosphatase 2C 32 GN=POL OS=Arabidopsis thaliana (Mouse-ear cress) PE=1 SV=2	T	Signal transduction mechanisms	PREDICTED: protein phosphatase 2C 32-like [Glycine max]
HL_transcript_7928	173	116	152	7	30	3	4.4	2.88	4.01	0.19	0.9	0.1	3.85531e-05	-3.23295	down	--	--	Molecular Function: protein serine/threonine phosphatase activity (GO:0004722);; Biological Process: protein dephosphorylation (GO:0006470);; Cellular Component: integral component of membrane (GO:0016021);; Molecular Function: metal ion binding (GO:0046872);;	--	--	[T]	Signal transduction mechanisms	Protein phosphatase 2C	Probable protein phosphatase 2C 2 GN=At1g07160 OS=Arabidopsis thaliana (Mouse-ear cress) PE=2 SV=1	T	Signal transduction mechanisms	hypothetical protein PHAVU_008G259800g [Phaseolus vulgaris]
HL_transcript_31053	459	317	230	45	55	23	23.61	15.84	12.28	2.41	3.22	1.18	1.82045e-09	-2.99667	down	--	--	Molecular Function: protein serine/threonine phosphatase activity (GO:0004722);; Biological Process: protein dephosphorylation (GO:0006470);; Molecular Function: metal ion binding (GO:0046872);;	--	--	[T]	Signal transduction mechanisms	Protein phosphatase 2C;; Protein phosphatase 2C	Probable protein phosphatase 2C 63 GN=At4g33920 OS=Arabidopsis thaliana (Mouse-ear cress) PE=2 SV=1	T	Signal transduction mechanisms	PREDICTED: probable protein phosphatase 2C 63 isoform X2 [Glycine max]
HL_transcript_50828	934	1235	744	228	225	129	34.89	44.83	28.84	8.82	9.59	4.8	2.00167e-10	-2.32533	down	--	--	Molecular Function: protein serine/threonine phosphatase activity (GO:0004722);; Biological Process: protein dephosphorylation (GO:0006470);; Molecular Function: metal ion binding (GO:0046872);;	--	--	[T]	Signal transduction mechanisms	Protein phosphatase 2C	Probable protein phosphatase 2C 63 GN=At4g33920 OS=Arabidopsis thaliana (Mouse-ear cress) PE=2 SV=1	T	Signal transduction mechanisms	probable protein phosphatase 2C 63 [Vigna radiata var. radiata]
HL_transcript_61970	14	12	46	210	179	92	0.24	0.2	0.77	3.47	3.3	1.47	7.94381e-05	2.60061	up	--	--	Molecular Function: protein serine/threonine phosphatase activity (GO:0004722);; Biological Process: protein dephosphorylation (GO:0006470);;	--	--	[T]	Signal transduction mechanisms	Protein phosphatase 2C;; Protein phosphatase 2C	Probable protein phosphatase 2C 39 OS=Oryza sativa subsp. japonica (Rice) PE=2 SV=2	T	Signal transduction mechanisms	PREDICTED: probable protein phosphatase 2C 40 [Glycine max]
HL_transcript_28798	64	37	108	4	11	0	0.8	0.45	1.39	0.06	0.16	0	0.000508313	-3.37599	down	[R]	General function prediction only	Biological Process: defense response (GO:0006952);; Biological Process: signal transduction (GO:0007165);; Cellular Component: integral component of membrane (GO:0016021);; Molecular Function: ADP binding (GO:0043531);;	--	--	--	--	TIR domain;; NB-ARC domain;; Leucine rich repeat;; TIR domain;; Protein phosphatase 2C	TMV resistance protein N GN=N OS=Nicotiana glutinosa (Tobacco) PE=1 SV=1	--	--	hypothetical protein GLYMA_15G152200 [Glycine max]
HL_transcript_58694	0	0	14	137	127	127	0	0	0.35	3.36	3.48	3.02	0.000108623	4.12932	up	[T]	Signal transduction mechanisms	Molecular Function: protein serine/threonine phosphatase activity (GO:0004722);; Biological Process: protein dephosphorylation (GO:0006470);; Cellular Component: membrane (GO:0016020);; Molecular Function: metal ion binding (GO:0046872);;	K17506|1.87972e-169|vra:106762336|K17506 protein phosphatase 1L [EC:3.1.3.16] | (RefSeq) probable protein phosphatase 2C 39	--	[T]	Signal transduction mechanisms	Protein phosphatase 2C	Probable protein phosphatase 2C 39 GN=At3g15260 OS=Arabidopsis thaliana (Mouse-ear cress) PE=2 SV=1	T	Signal transduction mechanisms	probable protein phosphatase 2C [Glycine max]
HL_transcript_3300	0	31	25	201	174	331	0	0.55	0.47	3.64	3.52	5.8	0.000245367	3.3011	up	--	--	--	K11137|0|gmx:100779550|K11137 telomere length regulation protein | (RefSeq) telomere length regulation protein TEL2 homolog	--	[S]	Function unknown	Telomere length regulation protein	Probable protein phosphatase 2C 19 OS=Oryza sativa subsp. japonica (Rice) PE=3 SV=2	S	Function unknown	Telomere length regulation protein TEL2 like [Glycine soja]
HL_transcript_27995	172	350	177	82	36	107	2.63	5.2	2.8	1.29	0.64	1.63	0.00206309	-1.64301	down	--	--	Molecular Function: protein serine/threonine phosphatase activity (GO:0004722);; Biological Process: protein dephosphorylation (GO:0006470);;	--	--	[T]	Signal transduction mechanisms	Protein phosphatase 2C;; Protein phosphatase 2C	Protein phosphatase 2C 29 GN=PLL1 OS=Arabidopsis thaliana (Mouse-ear cress) PE=1 SV=2	T	Signal transduction mechanisms	PREDICTED: protein phosphatase 2C 29-like [Glycine max]
HL_transcript_63500	99	201	173	357	416	479	1.14	2.26	2.06	4.21	5.47	5.46	5.78788e-05	1.35487	up	[M]	Cell wall/membrane/envelope biogenesis	Molecular Function: cAMP-dependent protein kinase activity (GO:0004691);; Molecular Function: phosphoprotein phosphatase activity (GO:0004721);; Molecular Function: ATP binding (GO:0005524);; Biological Process: protein phosphorylation (GO:0006468);; Biological Process: protein dephosphorylation (GO:0006470);; Molecular Function: metal ion binding (GO:0046872);;	--	--	[T]	Signal transduction mechanisms	Protein phosphatase 2C;; Cyclic nucleotide-binding domain;; Protein kinase domain;; Protein tyrosine kinase;; Cyclic nucleotide-binding domain	Probable inactive cyclic nucleotide-dependent protein kinase At2g20050 GN=At2g20050/At2g20040 OS=Arabidopsis thaliana (Mouse-ear cress) PE=2 SV=2	T	Signal transduction mechanisms	PREDICTED: protein phosphatase 2C and cyclic nucleotide-binding/kinase domain-containing protein-like isoform X3 [Glycine max]
HL_transcript_63857	289	571	503	235	245	171	9.18	17.64	16.58	7.71	8.88	5.4	0.00349513	-1.07307	down	--	--	Molecular Function: protein serine/threonine phosphatase activity (GO:0004722);; Biological Process: protein dephosphorylation (GO:0006470);; Cellular Component: integral component of membrane (GO:0016021);;	--	--	[T]	Signal transduction mechanisms	Protein phosphatase 2C	Probable protein phosphatase 2C 52 GN=At4g03415 OS=Arabidopsis thaliana (Mouse-ear cress) PE=2 SV=1	T	Signal transduction mechanisms	PREDICTED: probable protein phosphatase 2C 52 [Glycine max]
HL_transcript_36542	110	239	66	0	0	0	4.79	10.1	2.98	0	0	0	6.63579e-12	-7.81128	down	[T]	Signal transduction mechanisms	Molecular Function: protein serine/threonine phosphatase activity (GO:0004722);; Biological Process: protein dephosphorylation (GO:0006470);; Cellular Component: integral component of membrane (GO:0016021);; Molecular Function: metal ion binding (GO:0046872);;	K17506|0|gmx:100779913|K17506 protein phosphatase 1L [EC:3.1.3.16] | (RefSeq) probable protein phosphatase 2C 25	--	[T]	Signal transduction mechanisms	Protein phosphatase 2C;; Stage II sporulation protein E (SpoIIE)	Probable protein phosphatase 2C 2 GN=At1g07160 OS=Arabidopsis thaliana (Mouse-ear cress) PE=2 SV=1	T	Signal transduction mechanisms	PREDICTED: probable protein phosphatase 2C 25 [Glycine max]
HL_transcript_32468	0	17	3	224	157	77	0	0.66	0.16	9.18	7.12	3.03	2.07617e-05	4.02612	up	--	--	Molecular Function: protein serine/threonine phosphatase activity (GO:0004722);; Biological Process: protein dephosphorylation (GO:0006470);;	--	--	[T]	Signal transduction mechanisms	Protein phosphatase 2C	Probable protein phosphatase 2C 40 GN=At3g16560 OS=Arabidopsis thaliana (Mouse-ear cress) PE=2 SV=1	T	Signal transduction mechanisms	PREDICTED: probable protein phosphatase 2C 40 [Glycine max]
HL_transcript_58909	128	148	97	33	23	33	2.36	2.67	1.87	0.63	0.5	0.61	7.4349e-07	-2.08218	down	--	--	Molecular Function: catalytic activity (GO:0003824);;	--	--	[T]	Signal transduction mechanisms	Stage II sporulation protein E (SpoIIE)	Probable protein phosphatase 2C 55 GN=At4g16580 OS=Arabidopsis thaliana (Mouse-ear cress) PE=2 SV=2	--	--	PREDICTED: uncharacterized protein LOC102666609 [Glycine max]
HL_transcript_13196	491	423	409	810	1314	940	17.78	14.87	15.37	30.31	54.19	33.8	0.00024821	1.15529	up	--	--	Molecular Function: protein serine/threonine phosphatase activity (GO:0004722);; Biological Process: protein dephosphorylation (GO:0006470);; Molecular Function: metal ion binding (GO:0046872);;	K14497|0|gmx:100793293|K14497 protein phosphatase 2C [EC:3.1.3.16] | (RefSeq) probable protein phosphatase 2C 6	Plant hormone signal transduction (ko04075)	[T]	Signal transduction mechanisms	Protein phosphatase 2C	Probable protein phosphatase 2C 6 OS=Oryza sativa subsp. japonica (Rice) PE=2 SV=1	T	Signal transduction mechanisms	PREDICTED: probable protein phosphatase 2C 6 [Glycine max]
HL_transcript_32922	115	87	76	384	386	314	4.21	3.07	2.88	14.43	15.99	11.35	1.60404e-08	1.88622	up	--	--	Molecular Function: protein serine/threonine phosphatase activity (GO:0004722);; Biological Process: protein dephosphorylation (GO:0006470);; Molecular Function: metal ion binding (GO:0046872);;	K14497|0|gmx:100807302|K14497 protein phosphatase 2C [EC:3.1.3.16] | (RefSeq) protein phosphatase 2C 37	Plant hormone signal transduction (ko04075)	[T]	Signal transduction mechanisms	Protein phosphatase 2C	Protein phosphatase 2C 3 GN=AIP1 OS=Arabidopsis thaliana (Mouse-ear cress) PE=1 SV=1	T	Signal transduction mechanisms	PREDICTED: protein phosphatase 2C 37 [Glycine max]
HL_transcript_29639	18	32	33	283	292	161	0.7	1.19	1.34	11.17	12.73	6.11	7.65461e-12	3.05651	up	--	--	Molecular Function: protein serine/threonine phosphatase activity (GO:0004722);; Biological Process: protein dephosphorylation (GO:0006470);; Molecular Function: metal ion binding (GO:0046872);;	K14497|0|gmx:100793293|K14497 protein phosphatase 2C [EC:3.1.3.16] | (RefSeq) probable protein phosphatase 2C 6	Plant hormone signal transduction (ko04075)	[T]	Signal transduction mechanisms	Protein phosphatase 2C	Probable protein phosphatase 2C 6 OS=Oryza sativa subsp. japonica (Rice) PE=2 SV=1	T	Signal transduction mechanisms	PREDICTED: probable protein phosphatase 2C 6 [Glycine max]
HL_transcript_36029	95	114	86	33	52	43	3.09	3.59	2.89	1.11	1.94	1.39	0.00452865	-1.2237	down	--	--	Molecular Function: protein serine/threonine phosphatase activity (GO:0004722);; Biological Process: protein dephosphorylation (GO:0006470);; Molecular Function: metal ion binding (GO:0046872);;	--	--	[T]	Signal transduction mechanisms	Protein phosphatase 2C;; Protein phosphatase 2C	Probable protein phosphatase 2C 63 GN=At4g33920 OS=Arabidopsis thaliana (Mouse-ear cress) PE=2 SV=1	T	Signal transduction mechanisms	PREDICTED: probable protein phosphatase 2C 63 [Glycine max]
HL_transcript_3017	430	326	365	773	833	1047	7.33	5.43	6.46	13.53	16.22	17.7	5.63344e-06	1.1758	up	--	--	Molecular Function: protein serine/threonine phosphatase activity (GO:0004722);; Molecular Function: [pyruvate dehydrogenase (lipoamide)] phosphatase activity (GO:0004741);; Molecular Function: phospholipid binding (GO:0005543);; Cellular Component: plasma membrane (GO:0005886);; Biological Process: regulation of transcription, DNA-templated (GO:0006355);; Biological Process: protein dephosphoryl…	--	--	[T]	Signal transduction mechanisms	Protein phosphatase 2C	Protein phosphatase 2C 32 GN=POL OS=Arabidopsis thaliana (Mouse-ear cress) PE=1 SV=2	T	Signal transduction mechanisms	PREDICTED: protein phosphatase 2C 32-like [Glycine max]
HL_transcript_24035	202	180	127	21	33	14	7.98	6.89	5.23	0.86	1.48	0.55	1.28922e-08	-2.86303	down	--	--	Molecular Function: protein serine/threonine phosphatase activity (GO:0004722);; Biological Process: protein dephosphorylation (GO:0006470);; Molecular Function: metal ion binding (GO:0046872);;	K01102|9.86246e-158|gmx:100809958|K01102 pyruvate dehydrogenase phosphatase [EC:3.1.3.43] | (RefSeq) probable protein phosphatase 2C 63	--	[T]	Signal transduction mechanisms	Protein phosphatase 2C;; Protein phosphatase 2C	Probable protein phosphatase 2C 64 GN=At4g38520 OS=Arabidopsis thaliana (Mouse-ear cress) PE=2 SV=1	T	Signal transduction mechanisms	PREDICTED: probable protein phosphatase 2C 63 [Glycine max]
HL_transcript_42312	104	67	139	14	24	25	1.41	0.9	1.96	0.2	0.39	0.35	1.69025e-05	-2.27119	down	[R]	General function prediction only	Biological Process: defense response (GO:0006952);; Biological Process: signal transduction (GO:0007165);; Cellular Component: integral component of membrane (GO:0016021);; Molecular Function: ADP binding (GO:0043531);;	--	--	--	--	NB-ARC domain;; Leucine rich repeat;; TIR domain;; TIR domain;; Protein phosphatase 2C	TMV resistance protein N GN=N OS=Nicotiana glutinosa (Tobacco) PE=1 SV=1	--	--	PREDICTED: uncharacterized protein LOC100791891 [Glycine max]
HL_transcript_16811	2870	3382	3279	1768	1469	1425	151.91	173.42	180.28	97.35	88.53	75.16	4.79685e-09	-1.06922	down	[T]	Signal transduction mechanisms	Molecular Function: protein serine/threonine phosphatase activity (GO:0004722);; Biological Process: protein dephosphorylation (GO:0006470);; Molecular Function: metal ion binding (GO:0046872);;	K17506|1.89706e-180|gmx:100787942|K17506 protein phosphatase 1L [EC:3.1.3.16] | (RefSeq) probable protein phosphatase 2C 39-like	--	[T]	Signal transduction mechanisms	Protein phosphatase 2C	Probable protein phosphatase 2C 39 GN=At3g15260 OS=Arabidopsis thaliana (Mouse-ear cress) PE=2 SV=1	T	Signal transduction mechanisms	hypothetical protein GLYMA_U025900 [Glycine max]
HL_transcript_53510	868	1233	825	294	326	191	57.21	78.54	56.51	20.25	24.41	12.56	3.63216e-08	-1.86034	down	[T]	Signal transduction mechanisms	Molecular Function: protein serine/threonine phosphatase activity (GO:0004722);; Biological Process: protein dephosphorylation (GO:0006470);;	K17506|3.13138e-171|gmx:100819846|K17506 protein phosphatase 1L [EC:3.1.3.16] | (RefSeq) probable protein phosphatase 2C 58	--	[T]	Signal transduction mechanisms	Protein phosphatase 2C;; Stage II sporulation protein E (SpoIIE)	Probable protein phosphatase 2C 58 GN=At4g28400 OS=Arabidopsis thaliana (Mouse-ear cress) PE=2 SV=1	T	Signal transduction mechanisms	PREDICTED: probable protein phosphatase 2C 58 [Glycine max]
HL_transcript_50106	234	177	175	26	34	41	3.22	2.39	2.5	0.37	0.54	0.56	3.94491e-11	-2.55259	down	[T]	Signal transduction mechanisms	Molecular Function: protein serine/threonine phosphatase activity (GO:0004722);; Biological Process: protein dephosphorylation (GO:0006470);;	--	--	[T]	Signal transduction mechanisms	Protein phosphatase 2C;; Stage II sporulation protein E (SpoIIE)	Probable protein phosphatase 2C 15 GN=At1g68410 OS=Arabidopsis thaliana (Mouse-ear cress) PE=2 SV=1	T	Signal transduction mechanisms	Hypothetical protein glysoja_021228 [Glycine soja]
HL_transcript_32457	59	44	58	0	6	2	0.76	0.55	0.77	0	0.1	0.04	5.488e-06	-3.95919	down	[R]	General function prediction only	Biological Process: defense response (GO:0006952);; Biological Process: signal transduction (GO:0007165);; Cellular Component: integral component of membrane (GO:0016021);; Molecular Function: ADP binding (GO:0043531);;	--	--	--	--	TIR domain;; NB-ARC domain;; Leucine rich repeat;; TIR domain;; Protein phosphatase 2C	TMV resistance protein N GN=N OS=Nicotiana glutinosa (Tobacco) PE=1 SV=1	--	--	PREDICTED: uncharacterized protein LOC100791891 [Glycine max]
HL_transcript_13649	1270	1699	1497	697	579	882	47.9	62.27	58.61	27.22	24.93	33.11	1.33107e-06	-1.09237	down	[T]	Signal transduction mechanisms	Molecular Function: protein serine/threonine phosphatase activity (GO:0004722);; Biological Process: protein dephosphorylation (GO:0006470);; Cellular Component: integral component of membrane (GO:0016021);; Molecular Function: metal ion binding (GO:0046872);;	K17506|0|vra:106762336|K17506 protein phosphatase 1L [EC:3.1.3.16] | (RefSeq) probable protein phosphatase 2C 39	--	[T]	Signal transduction mechanisms	Protein phosphatase 2C	Probable protein phosphatase 2C 39 GN=At3g15260 OS=Arabidopsis thaliana (Mouse-ear cress) PE=2 SV=1	T	Signal transduction mechanisms	probable protein phosphatase 2C [Glycine max]
HL_transcript_25461	268	125	232	958	1640	808	3.14	1.44	2.82	11.51	21.99	9.39	1.65606e-07	2.35074	up	--	--	Molecular Function: protein serine/threonine phosphatase activity (GO:0004722);; Biological Process: protein dephosphorylation (GO:0006470);; Molecular Function: metal ion binding (GO:0046872);;	K14497|7.54256e-95|pvu:PHAVU_002G309100g|K14497 protein phosphatase 2C [EC:3.1.3.16] | (RefSeq) hypothetical protein	Plant hormone signal transduction (ko04075)	[T]	Signal transduction mechanisms	Protein phosphatase 2C	Probable protein phosphatase 2C 6 OS=Oryza sativa subsp. japonica (Rice) PE=2 SV=1	T	Signal transduction mechanisms	probable protein phosphatase 2C 6 [Cajanus cajan]
HL_transcript_51386	96	130	94	29	38	8	1.76	2.33	1.8	0.56	0.8	0.15	0.00214167	-2.0168	down	[T]	Signal transduction mechanisms	Molecular Function: protein serine/threonine phosphatase activity (GO:0004722);; Biological Process: protein dephosphorylation (GO:0006470);; Molecular Function: metal ion binding (GO:0046872);;	K17506|5.95218e-93|gmx:100797292|K17506 protein phosphatase 1L [EC:3.1.3.16] | (RefSeq) probable protein phosphatase 2C 10	--	[T]	Signal transduction mechanisms	Protein phosphatase 2C	Probable protein phosphatase 2C 9 GN=At1g22280 OS=Arabidopsis thaliana (Mouse-ear cress) PE=1 SV=1	T	Signal transduction mechanisms	hypothetical protein GLYMA_04G101400 [Glycine max]
HL_transcript_36582	14	4	14	95	63	138	0.5	0.14	0.51	3.4	2.49	4.71	3.02763e-06	2.99348	up	[T]	Signal transduction mechanisms	Molecular Function: protein serine/threonine phosphatase activity (GO:0004722);; Biological Process: protein dephosphorylation (GO:0006470);; Cellular Component: integral component of membrane (GO:0016021);; Molecular Function: kinase activity (GO:0016301);; Biological Process: phosphorylation (GO:0016310);; Molecular Function: metal ion binding (GO:0046872);;	K01090|0|gmx:100170642|K01090 protein phosphatase [EC:3.1.3.16] | (RefSeq) kinase-associated protein phosphatase 1	--	[T]	Signal transduction mechanisms	Protein phosphatase 2C;; FHA domain;; Inner membrane component of T3SS, cytoplasmic domain	Protein phosphatase 2C 70 GN=KAPP OS=Arabidopsis thaliana (Mouse-ear cress) PE=1 SV=2	T	Signal transduction mechanisms	protein phosphatase 2C 70 [Cajanus cajan]
HL_transcript_26659	24	48	42	114	70	162	0.47	0.89	0.84	2.22	1.51	3.02	0.00335696	1.51121	up	[T]	Signal transduction mechanisms	Molecular Function: protein serine/threonine phosphatase activity (GO:0004722);; Biological Process: protein dephosphorylation (GO:0006470);; Molecular Function: metal ion binding (GO:0046872);;	K14497|0|gmx:100791754|K14497 protein phosphatase 2C [EC:3.1.3.16] | (RefSeq) protein phosphatase 2C 77-like	Plant hormone signal transduction (ko04075)	[T]	Signal transduction mechanisms	Protein phosphatase 2C	Protein phosphatase 2C 16 (Precursor) GN=F28P22.4 OS=Arabidopsis thaliana (Mouse-ear cress) PE=1 SV=1	T	Signal transduction mechanisms	PREDICTED: protein phosphatase 2C 77-like isoform X1 [Glycine max]
HL_transcript_37473	40	81	72	17	8	15	0.93	1.85	1.75	0.43	0.23	0.35	0.000180449	-2.22064	down	--	--	Molecular Function: protein serine/threonine phosphatase activity (GO:0004722);; Biological Process: protein dephosphorylation (GO:0006470);;	--	--	[T]	Signal transduction mechanisms	Protein phosphatase 2C	Probable protein phosphatase 2C 33 GN=PPC6-1 OS=Arabidopsis thaliana (Mouse-ear cress) PE=1 SV=1	T	Signal transduction mechanisms	PREDICTED: probable protein phosphatase 2C 33 [Glycine max]
HL_transcript_11940	160	144	217	949	967	654	5.43	4.75	7.65	33.23	37.4	22.05	2.61532e-13	2.2456	up	--	--	Molecular Function: protein serine/threonine phosphatase activity (GO:0004722);; Biological Process: protein dephosphorylation (GO:0006470);;	--	--	[T]	Signal transduction mechanisms	Protein phosphatase 2C	Probable protein phosphatase 2C 40 GN=At3g16560 OS=Arabidopsis thaliana (Mouse-ear cress) PE=2 SV=1	T	Signal transduction mechanisms	PREDICTED: probable protein phosphatase 2C 40 [Glycine max]
ABA responsive element binding factor(ABF)
HL_transcript_70310	250	257	283	1048	1026	1087	11.98	11.93	14.05	52.06	55.88	51.78	4.13392e-32	1.94945	up	--	--	Molecular Function: transcription factor activity, sequence-specific DNA binding (GO:0003700);; Biological Process: regulation of transcription, DNA-templated (GO:0006355);; Molecular Function: sequence-specific DNA binding (GO:0043565);;	K14432|8.566e-180|gmx:100776600|K14432 ABA responsive element binding factor | (RefSeq) bZIP transcription factor TRAB1-like	Plant hormone signal transduction (ko04075)	--	--	bZIP transcription factor;; Basic region leucine zipper	ABSCISIC ACID-INSENSITIVE 5-like protein 5 GN=T2P3 OS=Arabidopsis thaliana (Mouse-ear cress) PE=1 SV=1	K	Transcription	PREDICTED: bZIP transcription factor TRAB1-like [Glycine max]
HL_transcript_22272	59	65	75	325	245	180	2.92	3.11	3.88	16.63	13.75	8.86	7.02845e-07	1.85008	up	--	--	Molecular Function: transcription factor activity, sequence-specific DNA binding (GO:0003700);; Cellular Component: nucleus (GO:0005634);; Biological Process: regulation of transcription, DNA-templated (GO:0006355);; Molecular Function: sequence-specific DNA binding (GO:0043565);;	K14432|2.26736e-170|gmx:100101875|K14432 ABA responsive element binding factor | (RefSeq) BZIP70; ABSCISIC ACID-INSENSITIVE 5-like protein 2	Plant hormone signal transduction (ko04075)	--	--	bZIP transcription factor;; Basic region leucine zipper	ABSCISIC ACID-INSENSITIVE 5-like protein 2 GN=T8M16_180 OS=Arabidopsis thaliana (Mouse-ear cress) PE=1 SV=1	K	Transcription	ABSCISIC ACID-INSENSITIVE 5-like protein 2 [Cajanus cajan]
HL_transcript_30586	65	63	94	150	148	241	1.31	1.24	1.94	3.07	3.37	4.76	0.00159997	1.21147	up	--	--	Molecular Function: transcription factor activity, sequence-specific DNA binding (GO:0003700);; Cellular Component: nucleus (GO:0005634);; Biological Process: regulation of transcription, DNA-templated (GO:0006355);; Molecular Function: sequence-specific DNA binding (GO:0043565);;	K14432|3.66977e-50|pvu:PHAVU_007G081000g|K14432 ABA responsive element binding factor | (RefSeq) hypothetical protein	Plant hormone signal transduction (ko04075)	--	--	--	G-box-binding factor 4 GN=F21M11.10 OS=Arabidopsis thaliana (Mouse-ear cress) PE=1 SV=1	K	Transcription	hypothetical protein LR48_Vigan02g202100 [Vigna angularis]
HL_transcript_44178	42	23	76	875	773	905	0.99	0.53	1.83	20.89	20.5	20.84	3.84435e-23	4.05712	up	--	--	Molecular Function: transcription factor activity, sequence-specific DNA binding (GO:0003700);; Biological Process: regulation of transcription, DNA-templated (GO:0006355);; Biological Process: response to abscisic acid (GO:0009737);; Molecular Function: sequence-specific DNA binding (GO:0043565);;	K14432|0|gmx:100776600|K14432 ABA responsive element binding factor | (RefSeq) bZIP transcription factor TRAB1-like	Plant hormone signal transduction (ko04075)	--	--	bZIP transcription factor;; Basic region leucine zipper	ABSCISIC ACID-INSENSITIVE 5-like protein 4 GN=F14J22.7 OS=Arabidopsis thaliana (Mouse-ear cress) PE=1 SV=1	K	Transcription	PREDICTED: bZIP transcription factor TRAB1-like [Glycine max]
HL_transcript_32764	24	25	22	80	75	51	0.33	0.35	0.32	1.15	1.2	0.71	0.0037791	1.45751	up	--	--	Molecular Function: transcription factor activity, sequence-specific DNA binding (GO:0003700);; Cellular Component: nucleus (GO:0005634);; Biological Process: regulation of transcription, DNA-templated (GO:0006355);; Molecular Function: sequence-specific DNA binding (GO:0043565);;	K14432|2.84844e-119|gmx:100101875|K14432 ABA responsive element binding factor | (RefSeq) BZIP70; ABSCISIC ACID-INSENSITIVE 5-like protein 2	Plant hormone signal transduction (ko04075)	--	--	bZIP transcription factor;; Basic region leucine zipper;; bZIP Maf transcription factor	ABSCISIC ACID-INSENSITIVE 5-like protein 2 GN=T8M16_180 OS=Arabidopsis thaliana (Mouse-ear cress) PE=1 SV=1	K	Transcription	PREDICTED: ABSCISIC ACID-INSENSITIVE 5-like protein 2 isoform X2 [Glycine max]
HL_transcript_46595	276	281	201	72	100	52	7.67	7.6	5.79	2.06	3.18	1.45	2.21988e-05	-1.76546	down	--	--	Molecular Function: transcription factor activity, sequence-specific DNA binding (GO:0003700);; Biological Process: regulation of transcription, DNA-templated (GO:0006355);; Molecular Function: sequence-specific DNA binding (GO:0043565);;	K14432|4.12967e-172|pvu:PHAVU_009G065500g|K14432 ABA responsive element binding factor | (RefSeq) hypothetical protein	Plant hormone signal transduction (ko04075)	--	--	bZIP transcription factor;; Basic region leucine zipper	ABSCISIC ACID-INSENSITIVE 5-like protein 5 GN=T2P3 OS=Arabidopsis thaliana (Mouse-ear cress) PE=1 SV=1	K	Transcription	PREDICTED: ABSCISIC ACID-INSENSITIVE 5-like protein 5 [Vigna angularis]
HL_transcript_6281	9	2	12	296	204	279	0.21	0.06	0.29	6.91	5.29	6.27	8.31276e-21	4.86549	up	--	--	Molecular Function: transcription factor activity, sequence-specific DNA binding (GO:0003700);; Biological Process: regulation of transcription, DNA-templated (GO:0006355);; Biological Process: response to abscisic acid (GO:0009737);; Molecular Function: sequence-specific DNA binding (GO:0043565);;	K14432|0|gmx:100776600|K14432 ABA responsive element binding factor | (RefSeq) bZIP transcription factor TRAB1-like	Plant hormone signal transduction (ko04075)	--	--	bZIP transcription factor;; Basic region leucine zipper	ABSCISIC ACID-INSENSITIVE 5-like protein 4 GN=F14J22.7 OS=Arabidopsis thaliana (Mouse-ear cress) PE=1 SV=1	K	Transcription	PREDICTED: bZIP transcription factor TRAB1-like [Glycine max]
HL_transcript_13103	642	646	586	1997	1863	1869	23.48	22.97	22.26	75.54	77.71	67.97	2.26604e-18	1.55798	up	--	--	Molecular Function: transcription factor activity, sequence-specific DNA binding (GO:0003700);; Biological Process: regulation of transcription, DNA-templated (GO:0006355);; Biological Process: response to abscisic acid (GO:0009737);; Molecular Function: sequence-specific DNA binding (GO:0043565);;	K14432|0|gmx:100776600|K14432 ABA responsive element binding factor | (RefSeq) bZIP transcription factor TRAB1-like	Plant hormone signal transduction (ko04075)	--	--	bZIP transcription factor;; Basic region leucine zipper	ABSCISIC ACID-INSENSITIVE 5-like protein 4 GN=F14J22.7 OS=Arabidopsis thaliana (Mouse-ear cress) PE=1 SV=1	K	Transcription	PREDICTED: bZIP transcription factor TRAB1-like [Glycine max]
