# Supplementary material for: Transcriptome profiling reveals the genes involved in tuberous root expansion in Pueraria (Pueraria montana var. thomsonii)
Source: BMC Plant Biol. 2023 Jun 26;23:338. doi: 10.1186/s12870-023-04303-x (PMC10291767; doi:10.1186/s12870-023-04303-x)
Supplement: Supplementary file 7 — Supplementary Material 7 [file 12870_2023_4303_MOESM7_ESM.xlsx]

## Sheet: Sheet1
P1 vs. P2
sucrose synthase(SuSy)
HL_transcript_39777	429	1775	1351	114	226	148	9.14	36.86	29.85	2.32	3.86	2.53	4.00736e-10	-3.0388	down	[M]	Cell wall/membrane/envelope biogenesis	Biological Process: sucrose metabolic process (GO:0005985);; Molecular Function: sucrose synthase activity (GO:0016157);;	K00695|0|gmx:100806761|K00695 sucrose synthase [EC:2.4.1.13] | (RefSeq) sucrose synthase	Starch and sucrose metabolism (ko00500)	[M]	Cell wall/membrane/envelope biogenesis	Sucrose synthase;; Sucrose synthase;; Glycosyl transferases group 1;; Glycosyl transferases group 1	Sucrose synthase GN=SS OS=Glycine max (Soybean) PE=1 SV=2	M	Cell wall/membrane/envelope biogenesis	hypothetical protein GLYMA_09G073600 [Glycine max]
HL_transcript_4828	264	628	220	152	158	249	5.34	12.39	4.61	2.93	2.57	4.03	0.0096832	-1.33548	down	[M]	Cell wall/membrane/envelope biogenesis	Biological Process: sucrose metabolic process (GO:0005985);; Molecular Function: sucrose synthase activity (GO:0016157);;	K00695|0|gmx:100802045|K00695 sucrose synthase [EC:2.4.1.13] | (RefSeq) sucrose synthase 2	Starch and sucrose metabolism (ko00500)	[M]	Cell wall/membrane/envelope biogenesis	Sucrose synthase;; Glycosyl transferases group 1;; Glycosyl transferases group 1;; Sucrose synthase	Sucrose synthase 2 GN=SUS2 OS=Pisum sativum (Garden pea) PE=2 SV=1	M	Cell wall/membrane/envelope biogenesis	PREDICTED: sucrose synthase 2 [Glycine max]
HL_transcript_72152	75	270	146	3	39	3	1.42	4.99	2.88	0.06	0.6	0.05	0.00025518	-2.94733	down	[M]	Cell wall/membrane/envelope biogenesis	Biological Process: sucrose metabolic process (GO:0005985);; Molecular Function: sucrose synthase activity (GO:0016157);;	K00695|0|gmx:100819730|K00695 sucrose synthase [EC:2.4.1.13] | (RefSeq) sucrose synthase-like	Starch and sucrose metabolism (ko00500)	[M]	Cell wall/membrane/envelope biogenesis	Sucrose synthase;; Sucrose synthase;; Glycosyl transferases group 1;; Glycosyl transferases group 1	Sucrose synthase GN=SUCS OS=Vicia faba (Broad bean) PE=2 SV=1	M	Cell wall/membrane/envelope biogenesis	Sucrose synthase [Glycine soja]
HL_transcript_53803	40	120	125	6	19	7	0.83	2.42	2.67	0.14	0.32	0.13	1.11828e-06	-3.08616	down	[M]	Cell wall/membrane/envelope biogenesis	Biological Process: sucrose metabolic process (GO:0005985);; Biological Process: nodulation (GO:0009877);; Molecular Function: sucrose synthase activity (GO:0016157);;	K00695|0|gmx:100806761|K00695 sucrose synthase [EC:2.4.1.13] | (RefSeq) sucrose synthase	Starch and sucrose metabolism (ko00500)	[M]	Cell wall/membrane/envelope biogenesis	Sucrose synthase;; Sucrose synthase;; Glycosyl transferases group 1;; Glycosyl transferases group 1	Sucrose synthase GN=SS OS=Glycine max (Soybean) PE=1 SV=2	M	Cell wall/membrane/envelope biogenesis	PREDICTED: sucrose synthase [Glycine max]
HL_transcript_67262	5100	9655	9277	1606	1768	1064	104.83	193.53	197.8	31.37	29.14	17.49	1.25662e-18	-2.77705	down	[M]	Cell wall/membrane/envelope biogenesis	Biological Process: sucrose metabolic process (GO:0005985);; Molecular Function: sucrose synthase activity (GO:0016157);;	K00695|0|gmx:100806761|K00695 sucrose synthase [EC:2.4.1.13] | (RefSeq) sucrose synthase	Starch and sucrose metabolism (ko00500)	[M]	Cell wall/membrane/envelope biogenesis	Sucrose synthase;; Glycosyl transferases group 1;; Glycosyl transferases group 1	Sucrose synthase GN=SS OS=Glycine max (Soybean) PE=1 SV=2	M	Cell wall/membrane/envelope biogenesis	PREDICTED: sucrose synthase [Glycine max]
HL_transcript_70156	116	83	140	314	265	426	1.17	0.82	1.47	3	2.14	3.42	0.0060871	1.07009	up	[HR]	Coenzyme transport and metabolism;; General function prediction only	Cellular Component: cytosol (GO:0005829);; Cellular Component: plasma membrane (GO:0005886);; Biological Process: sucrose biosynthetic process (GO:0005986);; Cellular Component: plasmodesma (GO:0009506);; Molecular Function: sucrose synthase activity (GO:0016157);; Molecular Function: sucrose-phosphate synthase activity (GO:0046524);; Biological Process: nectar secretion (GO:0071836);;	K00696|0|vra:106768365|K00696 sucrose-phosphate synthase [EC:2.4.1.14] | (RefSeq) probable sucrose-phosphate synthase	Starch and sucrose metabolism (ko00500)	[M]	Cell wall/membrane/envelope biogenesis	Sucrose synthase;; Glycosyl transferases group 1;; Glycosyl transferases group 1;; Glycosyl transferases group 1;; Sucrose-6F-phosphate phosphohydrolase	Probable sucrose-phosphate synthase GN=SPS OS=Vicia faba (Broad bean) PE=2 SV=1	M	Cell wall/membrane/envelope biogenesis	probable sucrose-phosphate synthase [Vigna radiata var. radiata]
HL_transcript_3235	451	1067	391	283	67	223	7.9	18.23	7.11	4.71	0.95	3.13	0.00185863	-1.90832	down	[M]	Cell wall/membrane/envelope biogenesis	Biological Process: sucrose metabolic process (GO:0005985);; Molecular Function: sucrose synthase activity (GO:0016157);;	K00695|0|gmx:100802045|K00695 sucrose synthase [EC:2.4.1.13] | (RefSeq) sucrose synthase 2	Starch and sucrose metabolism (ko00500)	[M]	Cell wall/membrane/envelope biogenesis	Sucrose synthase;; Glycosyl transferases group 1;; Glycosyl transferases group 1;; Sucrose synthase	Sucrose synthase 2 GN=SUS2 OS=Pisum sativum (Garden pea) PE=2 SV=1	M	Cell wall/membrane/envelope biogenesis	PREDICTED: sucrose synthase 2 [Glycine max]
HL_transcript_55753	66	25	62	248	177	251	1.18	0.43	1.14	4.15	2.51	3.53	0.00198871	1.56163	up	[HR]	Coenzyme transport and metabolism;; General function prediction only	Cellular Component: cytosol (GO:0005829);; Cellular Component: plasma membrane (GO:0005886);; Biological Process: sucrose biosynthetic process (GO:0005986);; Cellular Component: plasmodesma (GO:0009506);; Molecular Function: sucrose synthase activity (GO:0016157);; Molecular Function: sucrose-phosphate synthase activity (GO:0046524);; Biological Process: nectar secretion (GO:0071836);;	K00696|0|gmx:100798787|K00696 sucrose-phosphate synthase [EC:2.4.1.14] | (RefSeq) probable sucrose-phosphate synthase	Starch and sucrose metabolism (ko00500)	[M]	Cell wall/membrane/envelope biogenesis	Glycosyl transferases group 1;; Glycosyl transferases group 1;; Sucrose synthase	Probable sucrose-phosphate synthase GN=SPS OS=Vicia faba (Broad bean) PE=2 SV=1	M	Cell wall/membrane/envelope biogenesis	PREDICTED: probable sucrose-phosphate synthase [Glycine max]
HL_transcript_4864	1607	3892	3142	823	1119	652	33.51	79.12	67.95	16.32	18.71	10.87	1.47141e-08	-2.08254	down	[M]	Cell wall/membrane/envelope biogenesis	Biological Process: sucrose metabolic process (GO:0005985);; Molecular Function: sucrose synthase activity (GO:0016157);;	K00695|0|gmx:100806761|K00695 sucrose synthase [EC:2.4.1.13] | (RefSeq) sucrose synthase	Starch and sucrose metabolism (ko00500)	[M]	Cell wall/membrane/envelope biogenesis	Sucrose synthase;; Glycosyl transferases group 1;; Glycosyl transferases group 1	Sucrose synthase GN=SS OS=Glycine max (Soybean) PE=1 SV=2	M	Cell wall/membrane/envelope biogenesis	PREDICTED: sucrose synthase [Glycine max]
HL_transcript_29709	136	661	424	10	24	26	2.37	11.23	7.66	0.17	0.34	0.37	4.4082e-14	-4.22563	down	[M]	Cell wall/membrane/envelope biogenesis	Biological Process: sucrose metabolic process (GO:0005985);; Molecular Function: sucrose synthase activity (GO:0016157);;	K00695|0|gmx:100806761|K00695 sucrose synthase [EC:2.4.1.13] | (RefSeq) sucrose synthase	Starch and sucrose metabolism (ko00500)	[M]	Cell wall/membrane/envelope biogenesis	Sucrose synthase;; Glycosyl transferases group 1;; Glycosyl transferases group 1	Sucrose synthase GN=SS OS=Glycine max (Soybean) PE=1 SV=2	M	Cell wall/membrane/envelope biogenesis	hypothetical protein GLYMA_09G073600 [Glycine max]
HL_transcript_61635	710	1052	1489	331	255	747	10	14.47	21.75	4.43	2.89	8.4	0.00105835	-1.60171	down	[M]	Cell wall/membrane/envelope biogenesis	Biological Process: sucrose metabolic process (GO:0005985);; Molecular Function: sucrose synthase activity (GO:0016157);;	K00695|0|gmx:100802045|K00695 sucrose synthase [EC:2.4.1.13] | (RefSeq) sucrose synthase 2	Starch and sucrose metabolism (ko00500)	[M]	Cell wall/membrane/envelope biogenesis	Sucrose synthase;; Glycosyl transferases group 1;; Glycosyl transferases group 1;; Sucrose synthase	Sucrose synthase 2 GN=SUS2 OS=Pisum sativum (Garden pea) PE=2 SV=1	M	Cell wall/membrane/envelope biogenesis	PREDICTED: sucrose synthase 2 [Glycine max]
sucrose phosphate synthase(SPS)
HL_transcript_70156	116	83	140	314	265	426	1.17	0.82	1.47	3	2.14	3.42	0.0060871	1.07009	up	[HR]	Coenzyme transport and metabolism;; General function prediction only	Cellular Component: cytosol (GO:0005829);; Cellular Component: plasma membrane (GO:0005886);; Biological Process: sucrose biosynthetic process (GO:0005986);; Cellular Component: plasmodesma (GO:0009506);; Molecular Function: sucrose synthase activity (GO:0016157);; Molecular Function: sucrose-phosphate synthase activity (GO:0046524);; Biological Process: nectar secretion (GO:0071836);;	K00696|0|vra:106768365|K00696 sucrose-phosphate synthase [EC:2.4.1.14] | (RefSeq) probable sucrose-phosphate synthase	Starch and sucrose metabolism (ko00500)	[M]	Cell wall/membrane/envelope biogenesis	Sucrose synthase;; Glycosyl transferases group 1;; Glycosyl transferases group 1;; Glycosyl transferases group 1;; Sucrose-6F-phosphate phosphohydrolase	Probable sucrose-phosphate synthase GN=SPS OS=Vicia faba (Broad bean) PE=2 SV=1	M	Cell wall/membrane/envelope biogenesis	probable sucrose-phosphate synthase [Vigna radiata var. radiata]
HL_transcript_55753	66	25	62	248	177	251	1.18	0.43	1.14	4.15	2.51	3.53	0.00198871	1.56163	up	[HR]	Coenzyme transport and metabolism;; General function prediction only	Cellular Component: cytosol (GO:0005829);; Cellular Component: plasma membrane (GO:0005886);; Biological Process: sucrose biosynthetic process (GO:0005986);; Cellular Component: plasmodesma (GO:0009506);; Molecular Function: sucrose synthase activity (GO:0016157);; Molecular Function: sucrose-phosphate synthase activity (GO:0046524);; Biological Process: nectar secretion (GO:0071836);;	K00696|0|gmx:100798787|K00696 sucrose-phosphate synthase [EC:2.4.1.14] | (RefSeq) probable sucrose-phosphate synthase	Starch and sucrose metabolism (ko00500)	[M]	Cell wall/membrane/envelope biogenesis	Glycosyl transferases group 1;; Glycosyl transferases group 1;; Sucrose synthase	Probable sucrose-phosphate synthase GN=SPS OS=Vicia faba (Broad bean) PE=2 SV=1	M	Cell wall/membrane/envelope biogenesis	PREDICTED: probable sucrose-phosphate synthase [Glycine max]
starch synthase(SS)
HL_transcript_45324	65	34	68	189	167	296	0.59	0.31	0.64	1.62	1.21	2.13	0.00319628	1.40847	up	[D]	Cell cycle control, cell division, chromosome partitioning	Molecular Function: glycogen (starch) synthase activity (GO:0004373);; Molecular Function: starch synthase activity (GO:0009011);; Molecular Function: alpha-1,4-glucan synthase activity (GO:0033201);; Molecular Function: starch binding (GO:2001070);;	--	--	--	--	Starch/carbohydrate-binding module (family 53);; Starch synthase catalytic domain;; Glycosyl transferases group 1;; Glycosyl transferases group 1	Soluble starch synthase 3, chloroplastic/amyloplastic (Precursor) GN=SS3 OS=Solanum tuberosum (Potato) PE=1 SV=1	G	Carbohydrate transport and metabolism	PREDICTED: starch synthase 3, chloroplastic/amyloplastic-like isoform X3 [Glycine max]
HL_transcript_905	80	175	252	715	777	769	1.02	2.17	3.31	8.61	7.88	7.77	8.09651e-05	1.63574	up	[D]	Cell cycle control, cell division, chromosome partitioning	Molecular Function: glycogen (starch) synthase activity (GO:0004373);; Molecular Function: starch synthase activity (GO:0009011);; Molecular Function: alpha-1,4-glucan synthase activity (GO:0033201);; Molecular Function: starch binding (GO:2001070);;	--	--	--	--	Starch/carbohydrate-binding module (family 53);; Starch synthase catalytic domain;; Glycosyltransferase Family 4;; Glycosyl transferase 4-like domain;; Glycosyl transferases group 1;; Glycosyl transferases group 1	Soluble starch synthase 3, chloroplastic/amyloplastic (Precursor) GN=SS3 OS=Solanum tuberosum (Potato) PE=1 SV=1	G	Carbohydrate transport and metabolism	PREDICTED: starch synthase 3, chloroplastic/amyloplastic-like isoform X3 [Glycine max]
HL_transcript_33681	118	193	175	652	478	495	2.83	4.49	4.33	14.77	9.14	9.44	9.89977e-05	1.26546	up	[G]	Carbohydrate transport and metabolism	Molecular Function: glycogen (starch) synthase activity (GO:0004373);; Cellular Component: amyloplast (GO:0009501);; Cellular Component: chloroplast (GO:0009507);; Biological Process: starch biosynthetic process (GO:0019252);;	K13679|0|gmx:100170703|K13679 granule-bound starch synthase [EC:2.4.1.242] | (RefSeq) GBSSIa, GBSSI; granule bound starch synthase Ia	--	--	--	Starch synthase catalytic domain;; Glycosyl transferases group 1;; Glycosyl transferases group 1	Granule-bound starch synthase 1, chloroplastic/amyloplastic (Precursor) OS=Pisum sativum (Garden pea) PE=1 SV=1	G	Carbohydrate transport and metabolism	PREDICTED: granule bound starch synthase Ia isoform X1 [Glycine max]
invertase(INV)
HL_transcript_6305	2087	3643	2179	55	33	8	65.45	111.15	70.91	1.79	1.2	0.25	8.56885e-29	-3.15142	down	[GI]	Carbohydrate transport and metabolism;; Lipid transport and metabolism	Cellular Component: cell wall (GO:0005618);; Molecular Function: pectinesterase activity (GO:0030599);; Biological Process: cell wall modification (GO:0042545);; Biological Process: negative regulation of catalytic activity (GO:0043086);; Molecular Function: aspartyl esterase activity (GO:0045330);; Biological Process: pectin catabolic process (GO:0045490);; Molecular Function: pectinesterase inh…	K01051|0|gmx:100816503|K01051 pectinesterase [EC:3.1.1.11] | (RefSeq) probable pectinesterase/pectinesterase inhibitor 47	Pentose and glucuronate interconversions (ko00040);Starch and sucrose metabolism (ko00500)	--	--	Pectinesterase;; Plant invertase/pectin methylesterase inhibitor	Pectinesterase 47 (Precursor) GN=MUG13.17 OS=Arabidopsis thaliana (Mouse-ear cress) PE=2 SV=1	G	Carbohydrate transport and metabolism	PREDICTED: probable pectinesterase/pectinesterase inhibitor 47 [Glycine max]
HL_transcript_8493	856	1146	1073	387	528	455	22.79	29.71	29.64	9.8	11.29	9.72	1.87669e-15	-1.59919	down	[G]	Carbohydrate transport and metabolism	Molecular Function: sucrose alpha-glucosidase activity (GO:0004575);; Biological Process: metabolic process (GO:0008152);; Molecular Function: glycopeptide alpha-N-acetylgalactosaminidase activity (GO:0033926);;	--	--	--	--	Alkaline and neutral invertase;; Amylo-alpha-1,6-glucosidase	Alkaline/neutral invertase CINV2 {ECO:0000305} GN=At4g09510 OS=Arabidopsis thaliana (Mouse-ear cress) PE=1 SV=1	S	Function unknown	PREDICTED: probable alkaline/neutral invertase D [Glycine max]
HL_transcript_19387	15135	23266	15143	3924	5482	6393	1516.55	2237.53	1579.04	374.65	443.53	522.67	6.19198e-15	-2.16242	down	--	--	Molecular Function: enzyme inhibitor activity (GO:0004857);; Molecular Function: pectinesterase activity (GO:0030599);; Biological Process: negative regulation of catalytic activity (GO:0043086);;	--	--	--	--	Plant invertase/pectin methylesterase inhibitor	21 kDa protein (Precursor) OS=Daucus carota (Wild carrot) PE=2 SV=1	S	Function unknown	plant invertase/pectin methylesterase inhibitor superfamily protein precursor [Glycine max]
HL_transcript_9730	845	1082	959	493	635	481	24.32	30.32	28.64	13.49	14.66	11.08	5.98621e-10	-1.28035	down	[G]	Carbohydrate transport and metabolism	Molecular Function: sucrose alpha-glucosidase activity (GO:0004575);; Biological Process: metabolic process (GO:0008152);; Molecular Function: glycopeptide alpha-N-acetylgalactosaminidase activity (GO:0033926);;	--	--	--	--	Alkaline and neutral invertase;; Amylo-alpha-1,6-glucosidase	Alkaline/neutral invertase CINV2 {ECO:0000305} GN=At4g09510 OS=Arabidopsis thaliana (Mouse-ear cress) PE=1 SV=1	S	Function unknown	PREDICTED: probable alkaline/neutral invertase D [Glycine max]
HL_transcript_34471	333	490	266	20	29	93	11.6	16.61	9.63	0.69	0.82	2.62	8.15173e-08	-3.0272	down	--	--	Cellular Component: cell wall (GO:0005618);; Molecular Function: pectinesterase activity (GO:0030599);; Biological Process: cell wall modification (GO:0042545);; Biological Process: negative regulation of catalytic activity (GO:0043086);; Molecular Function: aspartyl esterase activity (GO:0045330);; Biological Process: pectin catabolic process (GO:0045490);; Molecular Function: pectinesterase inh…	K01051|5.78878e-100|gmx:100816503|K01051 pectinesterase [EC:3.1.1.11] | (RefSeq) probable pectinesterase/pectinesterase inhibitor 47	Pentose and glucuronate interconversions (ko00040);Starch and sucrose metabolism (ko00500)	--	--	Plant invertase/pectin methylesterase inhibitor	Pectinesterase 47 (Precursor) GN=MUG13.17 OS=Arabidopsis thaliana (Mouse-ear cress) PE=2 SV=1	G	Carbohydrate transport and metabolism	PREDICTED: probable pectinesterase/pectinesterase inhibitor 47 [Glycine max]
HL_transcript_55836	358	635	503	152	100	160	14.2	24.48	20.72	5.74	3.19	5.1	1.16609e-10	-2.20725	down	[GI]	Carbohydrate transport and metabolism;; Lipid transport and metabolism	Cellular Component: extracellular region (GO:0005576);; Cellular Component: cell wall (GO:0005618);; Cellular Component: integral component of membrane (GO:0016021);; Molecular Function: pectinesterase activity (GO:0030599);; Biological Process: cell wall modification (GO:0042545);; Biological Process: negative regulation of catalytic activity (GO:0043086);; Molecular Function: aspartyl esterase …	K01051|0|gmx:100814987|K01051 pectinesterase [EC:3.1.1.11] | (RefSeq) pectinesterase/pectinesterase inhibitor PPE8B-like	Pentose and glucuronate interconversions (ko00040);Starch and sucrose metabolism (ko00500)	--	--	Pectinesterase;; Plant invertase/pectin methylesterase inhibitor	Pectinesterase PPE8B (Precursor) OS=Prunus persica (Peach) PE=2 SV=1	G	Carbohydrate transport and metabolism	PREDICTED: pectinesterase/pectinesterase inhibitor PPE8B-like [Glycine max]
granule-bound starch synthase(GBSS)
HL_transcript_33681	118	193	175	652	478	495	2.83	4.49	4.33	14.77	9.14	9.44	9.89977e-05	1.26546	up	[G]	Carbohydrate transport and metabolism	Molecular Function: glycogen (starch) synthase activity (GO:0004373);; Cellular Component: amyloplast (GO:0009501);; Cellular Component: chloroplast (GO:0009507);; Biological Process: starch biosynthetic process (GO:0019252);;	K13679|0|gmx:100170703|K13679 granule-bound starch synthase [EC:2.4.1.242] | (RefSeq) GBSSIa, GBSSI; granule bound starch synthase Ia	--	--	--	Starch synthase catalytic domain;; Glycosyl transferases group 1;; Glycosyl transferases group 1	Granule-bound starch synthase 1, chloroplastic/amyloplastic (Precursor) OS=Pisum sativum (Garden pea) PE=1 SV=1	G	Carbohydrate transport and metabolism	PREDICTED: granule bound starch synthase Ia isoform X1 [Glycine max]
soluble starch synthase(SSS)
HL_transcript_45324	65	34	68	189	167	296	0.59	0.31	0.64	1.62	1.21	2.13	0.00319628	1.40847	up	[D]	Cell cycle control, cell division, chromosome partitioning	Molecular Function: glycogen (starch) synthase activity (GO:0004373);; Molecular Function: starch synthase activity (GO:0009011);; Molecular Function: alpha-1,4-glucan synthase activity (GO:0033201);; Molecular Function: starch binding (GO:2001070);;	--	--	--	--	Starch/carbohydrate-binding module (family 53);; Starch synthase catalytic domain;; Glycosyl transferases group 1;; Glycosyl transferases group 1	Soluble starch synthase 3, chloroplastic/amyloplastic (Precursor) GN=SS3 OS=Solanum tuberosum (Potato) PE=1 SV=1	G	Carbohydrate transport and metabolism	PREDICTED: starch synthase 3, chloroplastic/amyloplastic-like isoform X3 [Glycine max]
HL_transcript_905	80	175	252	715	777	769	1.02	2.17	3.31	8.61	7.88	7.77	8.09651e-05	1.63574	up	[D]	Cell cycle control, cell division, chromosome partitioning	Molecular Function: glycogen (starch) synthase activity (GO:0004373);; Molecular Function: starch synthase activity (GO:0009011);; Molecular Function: alpha-1,4-glucan synthase activity (GO:0033201);; Molecular Function: starch binding (GO:2001070);;	--	--	--	--	Starch/carbohydrate-binding module (family 53);; Starch synthase catalytic domain;; Glycosyltransferase Family 4;; Glycosyl transferase 4-like domain;; Glycosyl transferases group 1;; Glycosyl transferases group 1	Soluble starch synthase 3, chloroplastic/amyloplastic (Precursor) GN=SS3 OS=Solanum tuberosum (Potato) PE=1 SV=1	G	Carbohydrate transport and metabolism	PREDICTED: starch synthase 3, chloroplastic/amyloplastic-like isoform X3 [Glycine max]
stach branching enzyme(SBE)
HL_transcript_31488	59	9	42	243	207	187	0.92	0.14	0.68	3.54	2.55	2.28	0.00583864	1.79822	up	[G]	Carbohydrate transport and metabolism	Molecular Function: 1,4-alpha-glucan branching enzyme activity (GO:0003844);; Molecular Function: hydrolase activity, hydrolyzing O-glycosyl compounds (GO:0004553);; Biological Process: glycogen biosynthetic process (GO:0005978);; Molecular Function: cation binding (GO:0043169);;	K00700|0|gmx:100792499|K00700 1,4-alpha-glucan branching enzyme [EC:2.4.1.18] | (RefSeq) AMY1; 1,4-alpha-glucan-branching enzyme 1, chloroplastic/amyloplastic-like	Starch and sucrose metabolism (ko00500)	[G]	Carbohydrate transport and metabolism	Carbohydrate-binding module 48 (Isoamylase N-terminal domain);; Alpha amylase, catalytic domain	1,4-alpha-glucan-branching enzyme 1, chloroplastic/amyloplastic (Precursor; Fragment) GN=SBEII OS=Pisum sativum (Garden pea) PE=1 SV=1	G	Carbohydrate transport and metabolism	PREDICTED: 1,4-alpha-glucan-branching enzyme 1, chloroplastic/amyloplastic-like isoform X1 [Glycine max]
HL_transcript_60878	0	0	8	107	81	71	0.01	0	0.14	1.56	1	0.87	0.000132539	3.20812	up	[G]	Carbohydrate transport and metabolism	Molecular Function: 1,4-alpha-glucan branching enzyme activity (GO:0003844);; Molecular Function: hydrolase activity, hydrolyzing O-glycosyl compounds (GO:0004553);; Biological Process: glycogen biosynthetic process (GO:0005978);; Cellular Component: amyloplast (GO:0009501);; Cellular Component: chloroplast (GO:0009507);; Biological Process: starch biosynthetic process (GO:0019252);; Molecular Fu…	K00700|0|gmx:100792499|K00700 1,4-alpha-glucan branching enzyme [EC:2.4.1.18] | (RefSeq) AMY1; 1,4-alpha-glucan-branching enzyme 1, chloroplastic/amyloplastic-like	Starch and sucrose metabolism (ko00500)	[G]	Carbohydrate transport and metabolism	Alpha amylase, C-terminal all-beta domain;; Alpha amylase, catalytic domain;; Carbohydrate-binding module 48 (Isoamylase N-terminal domain)	1,4-alpha-glucan-branching enzyme 1, chloroplastic/amyloplastic (Precursor; Fragment) GN=SBEII OS=Pisum sativum (Garden pea) PE=1 SV=1	G	Carbohydrate transport and metabolism	PREDICTED: 1,4-alpha-glucan-branching enzyme 1, chloroplastic/amyloplastic-like isoform X2 [Glycine max]
HL_transcript_66841	6	4	8	75	115	45	0.09	0.06	0.11	0.95	1.23	0.48	8.7255e-06	2.79374	up	[G]	Carbohydrate transport and metabolism	Molecular Function: 1,4-alpha-glucan branching enzyme activity (GO:0003844);; Molecular Function: hydrolase activity, hydrolyzing O-glycosyl compounds (GO:0004553);; Biological Process: glycogen biosynthetic process (GO:0005978);; Molecular Function: cation binding (GO:0043169);;	K00700|0|gmx:100792499|K00700 1,4-alpha-glucan branching enzyme [EC:2.4.1.18] | (RefSeq) AMY1; 1,4-alpha-glucan-branching enzyme 1, chloroplastic/amyloplastic-like	Starch and sucrose metabolism (ko00500)	[G]	Carbohydrate transport and metabolism	Alpha amylase, catalytic domain;; Carbohydrate-binding module 48 (Isoamylase N-terminal domain);; Alpha amylase, C-terminal all-beta domain	1,4-alpha-glucan-branching enzyme GN=SBE1 OS=Solanum tuberosum (Potato) PE=2 SV=2	G	Carbohydrate transport and metabolism	PREDICTED: 1,4-alpha-glucan-branching enzyme 1, chloroplastic/amyloplastic-like isoform X1 [Glycine max]
HL_transcript_2457	356	278	437	2633	3276	2067	5.78	4.41	7.37	40.6	42.62	26.78	1.40507e-17	2.37613	up	[G]	Carbohydrate transport and metabolism	Molecular Function: 1,4-alpha-glucan branching enzyme activity (GO:0003844);; Molecular Function: hydrolase activity, hydrolyzing O-glycosyl compounds (GO:0004553);; Biological Process: glycogen biosynthetic process (GO:0005978);; Cellular Component: amyloplast (GO:0009501);; Cellular Component: chloroplast (GO:0009507);; Biological Process: starch biosynthetic process (GO:0019252);; Molecular Fu…	K00700|0|gmx:100792499|K00700 1,4-alpha-glucan branching enzyme [EC:2.4.1.18] | (RefSeq) AMY1; 1,4-alpha-glucan-branching enzyme 1, chloroplastic/amyloplastic-like	Starch and sucrose metabolism (ko00500)	[G]	Carbohydrate transport and metabolism	Carbohydrate-binding module 48 (Isoamylase N-terminal domain);; Alpha amylase, C-terminal all-beta domain;; Alpha amylase, catalytic domain	1,4-alpha-glucan-branching enzyme 1, chloroplastic/amyloplastic (Precursor; Fragment) GN=SBEII OS=Pisum sativum (Garden pea) PE=1 SV=1	G	Carbohydrate transport and metabolism	PREDICTED: 1,4-alpha-glucan-branching enzyme 1, chloroplastic/amyloplastic-like isoform X1 [Glycine max]
β-amylase
HL_transcript_60621	249	136	150	103	99	80	12.85	6.8	8.04	5.06	4.11	3.33	0.00242267	-1.31837	down	[G]	Carbohydrate transport and metabolism	Biological Process: polysaccharide catabolic process (GO:0000272);; Molecular Function: beta-amylase activity (GO:0016161);;	--	--	--	--	Glycosyl hydrolase family 14	Inactive beta-amylase 9 GN=T1A4.50 OS=Arabidopsis thaliana (Mouse-ear cress) PE=2 SV=1	S	Function unknown	hypothetical protein PHAVU_006G161200g [Phaseolus vulgaris]
HL_transcript_11690	743	1592	1381	195	220	326	24.88	51.8	47.97	6.22	5.93	8.77	2.61566e-14	-2.65354	down	[G]	Carbohydrate transport and metabolism	Biological Process: polysaccharide catabolic process (GO:0000272);; Molecular Function: beta-amylase activity (GO:0016161);;	K01177|0|gmx:100818063|K01177 beta-amylase [EC:3.2.1.2] | (RefSeq) beta-amylase 3, chloroplastic	Starch and sucrose metabolism (ko00500)	--	--	Glycosyl hydrolase family 14	Beta-amylase 3, chloroplastic (Precursor) OS=Arabidopsis thaliana (Mouse-ear cress) PE=1 SV=3	S	Function unknown	PREDICTED: beta-amylase 3, chloroplastic [Glycine max]
HL_transcript_68149	731	1399	1080	573	656	849	14.68	27.39	22.48	10.93	10.57	13.62	0.00145151	-1.04127	down	[G]	Carbohydrate transport and metabolism	Biological Process: polysaccharide catabolic process (GO:0000272);; Molecular Function: beta-amylase activity (GO:0016161);;	--	--	--	--	Glycosyl hydrolase family 14;; Glycosyl hydrolase family 14	Inactive beta-amylase 9 GN=T1A4.50 OS=Arabidopsis thaliana (Mouse-ear cress) PE=2 SV=1	S	Function unknown	hypothetical protein PHAVU_006G161200g [Phaseolus vulgaris]
HL_transcript_17770	195	463	353	30	45	18	11.75	26.96	22.06	1.74	2.21	0.89	8.14378e-16	-3.6085	down	[G]	Carbohydrate transport and metabolism	Biological Process: polysaccharide catabolic process (GO:0000272);; Molecular Function: beta-amylase activity (GO:0016161);;	K01177|0|gmx:547683|K01177 beta-amylase [EC:3.2.1.2] | (RefSeq) BMY2; beta-amylase	Starch and sucrose metabolism (ko00500)	--	--	Glycosyl hydrolase family 14	Beta-amylase 3, chloroplastic (Precursor) OS=Arabidopsis thaliana (Mouse-ear cress) PE=1 SV=3	S	Function unknown	beta-amylase [Glycine max]
α-amylase
HL_transcript_47819	71	115	143	483	893	865	19.27	29.03	40.57	125.43	198.07	199.73	7.7688e-10	2.2163	up	--	--	Biological Process: proteolysis (GO:0006508);; Molecular Function: peptidase activity (GO:0008233);;	--	--	--	--	Probable lipid transfer	Non-specific lipid-transfer protein 2 {ECO:0000303|PubMed:23913675} OS=Apium graveolens var. rapaceum (Celeriac) PE=1 SV=1	U	Intracellular trafficking, secretion, and vesicular transport	alpha-amylase inhibitor/lipid transfer/seed storage family protein precursor [Glycine max]
HL_transcript_25381	93	83	107	265	307	373	1.44	1.25	1.71	3.87	3.79	4.58	2.17794e-05	1.24943	up	[G]	Carbohydrate transport and metabolism	Molecular Function: alpha-amylase activity (GO:0004556);; Molecular Function: calcium ion binding (GO:0005509);; Biological Process: carbohydrate metabolic process (GO:0005975);;	--	--	[G]	Carbohydrate transport and metabolism	Alpha amylase, catalytic domain;; Alpha-amylase C-terminal beta-sheet domain	Alpha-amylase 3, chloroplastic (Precursor) GN=AMY3 OS=Arabidopsis thaliana (Mouse-ear cress) PE=1 SV=1	G	Carbohydrate transport and metabolism	PREDICTED: alpha-amylase 3, chloroplastic-like [Glycine max]
HL_transcript_24087	6	10	6	38	42	40	0.42	0.62	0.44	2.32	2.19	2.07	0.00604485	1.74985	up	[G]	Carbohydrate transport and metabolism	Molecular Function: alpha-amylase activity (GO:0004556);; Molecular Function: calcium ion binding (GO:0005509);; Biological Process: carbohydrate metabolic process (GO:0005975);;	--	--	[G]	Carbohydrate transport and metabolism	--	Alpha-amylase 3, chloroplastic (Precursor) GN=AMY3 OS=Arabidopsis thaliana (Mouse-ear cress) PE=1 SV=1	G	Carbohydrate transport and metabolism	hypothetical protein CUMW_023050 [Citrus unshiu]
HL_transcript_44742	5	9	12	26	68	217	0.1	0.17	0.25	0.48	1.05	3.31	0.00158123	2.45958	up	[G]	Carbohydrate transport and metabolism	Molecular Function: alpha-amylase activity (GO:0004556);; Molecular Function: calcium ion binding (GO:0005509);; Biological Process: carbohydrate metabolic process (GO:0005975);;	--	--	[G]	Carbohydrate transport and metabolism	Alpha-amylase C-terminal beta-sheet domain;; Alpha amylase, catalytic domain	Alpha-amylase 3, chloroplastic (Precursor) GN=AMY3 OS=Arabidopsis thaliana (Mouse-ear cress) PE=1 SV=1	G	Carbohydrate transport and metabolism	PREDICTED: alpha-amylase 3, chloroplastic-like [Glycine max]
HL_transcript_33047	93	66	91	249	326	318	1.24	0.87	1.25	3.14	3.46	3.36	1.8778e-05	1.333	up	[G]	Carbohydrate transport and metabolism	Molecular Function: alpha-amylase activity (GO:0004556);; Molecular Function: calcium ion binding (GO:0005509);; Biological Process: carbohydrate metabolic process (GO:0005975);;	--	--	[G]	Carbohydrate transport and metabolism	Alpha amylase, catalytic domain	Alpha-amylase 3, chloroplastic (Precursor) GN=AMY3 OS=Arabidopsis thaliana (Mouse-ear cress) PE=1 SV=1	G	Carbohydrate transport and metabolism	PREDICTED: alpha-amylase 3, chloroplastic-like [Glycine max]
HL_transcript_61339	73	222	140	457	553	588	8.07	23.26	15.94	47.61	48.8	52.54	0.00203439	1.35708	up	--	--	--	--	--	--	--	Hydrophobic seed protein;; Protease inhibitor/seed storage/LTP family;; Probable lipid transfer	14 kDa proline-rich protein DC2.15 (Precursor) OS=Daucus carota (Wild carrot) PE=2 SV=1	S	Function unknown	alpha-amylase inhibitor/lipid transfer/seed storage family protein precursor [Glycine max]
HL_transcript_53339	60	32	111	221	343	678	0.76	0.4	1.45	2.64	3.45	6.78	0.00095993	1.93079	up	[G]	Carbohydrate transport and metabolism	Molecular Function: alpha-amylase activity (GO:0004556);; Molecular Function: calcium ion binding (GO:0005509);; Biological Process: carbohydrate metabolic process (GO:0005975);;	--	--	[G]	Carbohydrate transport and metabolism	Alpha amylase, catalytic domain	Alpha-amylase 3, chloroplastic (Precursor) GN=AMY3 OS=Arabidopsis thaliana (Mouse-ear cress) PE=1 SV=1	G	Carbohydrate transport and metabolism	PREDICTED: alpha-amylase 3, chloroplastic-like [Glycine max]
HL_transcript_69594	23	17	27	122	64	168	0.45	0.34	0.56	2.3	1.02	2.66	0.00179068	1.76803	up	[G]	Carbohydrate transport and metabolism	Molecular Function: alpha-amylase activity (GO:0004556);; Molecular Function: calcium ion binding (GO:0005509);; Biological Process: carbohydrate metabolic process (GO:0005975);;	--	--	[G]	Carbohydrate transport and metabolism	Alpha amylase, catalytic domain;; Alpha-amylase C-terminal beta-sheet domain	Alpha-amylase 3, chloroplastic (Precursor) GN=AMY3 OS=Arabidopsis thaliana (Mouse-ear cress) PE=1 SV=1	G	Carbohydrate transport and metabolism	PREDICTED: alpha-amylase 3, chloroplastic-like [Glycine max]
HL_transcript_11716	559	700	647	2507	2047	1635	18.63	22.68	22.38	79.36	54.73	43.65	5.01653e-06	1.22901	up	[G]	Carbohydrate transport and metabolism	Molecular Function: alpha-amylase activity (GO:0004556);; Molecular Function: calcium ion binding (GO:0005509);; Biological Process: carbohydrate metabolic process (GO:0005975);;	K01176|0|gmx:100813490|K01176 alpha-amylase [EC:3.2.1.1] | (RefSeq) alpha-amylase-like	Starch and sucrose metabolism (ko00500)	[G]	Carbohydrate transport and metabolism	Alpha-amylase C-terminal beta-sheet domain;; Alpha amylase, catalytic domain	Probable alpha-amylase 2 GN=AMY2 OS=Arabidopsis thaliana (Mouse-ear cress) PE=2 SV=1	G	Carbohydrate transport and metabolism	uncharacterized protein LOC100813490 [Glycine max]
HL_transcript_29477	41	18	26	140	274	231	0.61	0.27	0.41	1.97	3.23	2.72	2.64656e-06	2.2563	up	[G]	Carbohydrate transport and metabolism	Molecular Function: alpha-amylase activity (GO:0004556);; Molecular Function: calcium ion binding (GO:0005509);; Biological Process: carbohydrate metabolic process (GO:0005975);;	--	--	[G]	Carbohydrate transport and metabolism	Alpha amylase, catalytic domain;; Alpha-amylase C-terminal beta-sheet domain	Alpha-amylase 3, chloroplastic (Precursor) GN=AMY3 OS=Arabidopsis thaliana (Mouse-ear cress) PE=1 SV=1	G	Carbohydrate transport and metabolism	PREDICTED: alpha-amylase 3, chloroplastic-like [Glycine max]
isoamylase (ISA)
HL_transcript_31488	59	9	42	243	207	187	0.92	0.14	0.68	3.54	2.55	2.28	0.00583864	1.79822	up	[G]	Carbohydrate transport and metabolism	Molecular Function: 1,4-alpha-glucan branching enzyme activity (GO:0003844);; Molecular Function: hydrolase activity, hydrolyzing O-glycosyl compounds (GO:0004553);; Biological Process: glycogen biosynthetic process (GO:0005978);; Molecular Function: cation binding (GO:0043169);;	K00700|0|gmx:100792499|K00700 1,4-alpha-glucan branching enzyme [EC:2.4.1.18] | (RefSeq) AMY1; 1,4-alpha-glucan-branching enzyme 1, chloroplastic/amyloplastic-like	Starch and sucrose metabolism (ko00500)	[G]	Carbohydrate transport and metabolism	Carbohydrate-binding module 48 (Isoamylase N-terminal domain);; Alpha amylase, catalytic domain	1,4-alpha-glucan-branching enzyme 1, chloroplastic/amyloplastic (Precursor; Fragment) GN=SBEII OS=Pisum sativum (Garden pea) PE=1 SV=1	G	Carbohydrate transport and metabolism	PREDICTED: 1,4-alpha-glucan-branching enzyme 1, chloroplastic/amyloplastic-like isoform X1 [Glycine max]
HL_transcript_3338	197	143	288	515	692	634	3.49	2.47	5.29	8.67	9.82	8.96	0.00254457	1.05863	up	[G]	Carbohydrate transport and metabolism	Molecular Function: 1,4-alpha-glucan branching enzyme activity (GO:0003844);; Molecular Function: hydrolase activity, hydrolyzing O-glycosyl compounds (GO:0004553);; Biological Process: glycogen biosynthetic process (GO:0005978);; Molecular Function: cation binding (GO:0043169);;	K00700|0|gmx:100780600|K00700 1,4-alpha-glucan branching enzyme [EC:2.4.1.18] | (RefSeq) 1,4-alpha-glucan-branching enzyme 3, chloroplastic/amyloplastic	Starch and sucrose metabolism (ko00500)	[G]	Carbohydrate transport and metabolism	Alpha amylase, C-terminal all-beta domain;; Alpha amylase, catalytic domain;; Carbohydrate-binding module 48 (Isoamylase N-terminal domain)	1,4-alpha-glucan-branching enzyme 3, chloroplastic/amyloplastic (Precursor) GN=MQC12.20 OS=Arabidopsis thaliana (Mouse-ear cress) PE=1 SV=1	G	Carbohydrate transport and metabolism	PREDICTED: 1,4-alpha-glucan-branching enzyme 3, chloroplastic/amyloplastic [Glycine max]
HL_transcript_60878	0	0	8	107	81	71	0.01	0	0.14	1.56	1	0.87	0.000132539	3.20812	up	[G]	Carbohydrate transport and metabolism	Molecular Function: 1,4-alpha-glucan branching enzyme activity (GO:0003844);; Molecular Function: hydrolase activity, hydrolyzing O-glycosyl compounds (GO:0004553);; Biological Process: glycogen biosynthetic process (GO:0005978);; Cellular Component: amyloplast (GO:0009501);; Cellular Component: chloroplast (GO:0009507);; Biological Process: starch biosynthetic process (GO:0019252);; Molecular Fu…	K00700|0|gmx:100792499|K00700 1,4-alpha-glucan branching enzyme [EC:2.4.1.18] | (RefSeq) AMY1; 1,4-alpha-glucan-branching enzyme 1, chloroplastic/amyloplastic-like	Starch and sucrose metabolism (ko00500)	[G]	Carbohydrate transport and metabolism	Alpha amylase, C-terminal all-beta domain;; Alpha amylase, catalytic domain;; Carbohydrate-binding module 48 (Isoamylase N-terminal domain)	1,4-alpha-glucan-branching enzyme 1, chloroplastic/amyloplastic (Precursor; Fragment) GN=SBEII OS=Pisum sativum (Garden pea) PE=1 SV=1	G	Carbohydrate transport and metabolism	PREDICTED: 1,4-alpha-glucan-branching enzyme 1, chloroplastic/amyloplastic-like isoform X2 [Glycine max]
HL_transcript_3342	191	168	208	714	440	503	3.4	2.92	3.85	12.06	6.28	7.15	0.00212366	1.06864	up	[G]	Carbohydrate transport and metabolism	Molecular Function: 1,4-alpha-glucan branching enzyme activity (GO:0003844);; Molecular Function: hydrolase activity, hydrolyzing O-glycosyl compounds (GO:0004553);; Biological Process: glycogen biosynthetic process (GO:0005978);; Molecular Function: cation binding (GO:0043169);;	K00700|0|gmx:100780600|K00700 1,4-alpha-glucan branching enzyme [EC:2.4.1.18] | (RefSeq) 1,4-alpha-glucan-branching enzyme 3, chloroplastic/amyloplastic	Starch and sucrose metabolism (ko00500)	[G]	Carbohydrate transport and metabolism	Alpha amylase, C-terminal all-beta domain;; Alpha amylase, catalytic domain;; Carbohydrate-binding module 48 (Isoamylase N-terminal domain)	1,4-alpha-glucan-branching enzyme 3, chloroplastic/amyloplastic (Precursor) GN=MQC12.20 OS=Arabidopsis thaliana (Mouse-ear cress) PE=1 SV=1	G	Carbohydrate transport and metabolism	PREDICTED: 1,4-alpha-glucan-branching enzyme 3, chloroplastic/amyloplastic [Glycine max]
HL_transcript_2457	356	278	437	2633	3276	2067	5.78	4.41	7.37	40.6	42.62	26.78	1.40507e-17	2.37613	up	[G]	Carbohydrate transport and metabolism	Molecular Function: 1,4-alpha-glucan branching enzyme activity (GO:0003844);; Molecular Function: hydrolase activity, hydrolyzing O-glycosyl compounds (GO:0004553);; Biological Process: glycogen biosynthetic process (GO:0005978);; Cellular Component: amyloplast (GO:0009501);; Cellular Component: chloroplast (GO:0009507);; Biological Process: starch biosynthetic process (GO:0019252);; Molecular Fu…	K00700|0|gmx:100792499|K00700 1,4-alpha-glucan branching enzyme [EC:2.4.1.18] | (RefSeq) AMY1; 1,4-alpha-glucan-branching enzyme 1, chloroplastic/amyloplastic-like	Starch and sucrose metabolism (ko00500)	[G]	Carbohydrate transport and metabolism	Carbohydrate-binding module 48 (Isoamylase N-terminal domain);; Alpha amylase, C-terminal all-beta domain;; Alpha amylase, catalytic domain	1,4-alpha-glucan-branching enzyme 1, chloroplastic/amyloplastic (Precursor; Fragment) GN=SBEII OS=Pisum sativum (Garden pea) PE=1 SV=1	G	Carbohydrate transport and metabolism	PREDICTED: 1,4-alpha-glucan-branching enzyme 1, chloroplastic/amyloplastic-like isoform X1 [Glycine max]
P1 vs. P3
sucrose synthase(SuSy)
HL_transcript_72965	13695	8175	17941	29618	49150	32450	273.96	159.5	372.3	545.63	876.8	665.86	0.00123533	1.37738	up	[M]	Cell wall/membrane/envelope biogenesis	Biological Process: sucrose metabolic process (GO:0005985);; Biological Process: nodulation (GO:0009877);; Molecular Function: sucrose synthase activity (GO:0016157);;	K00695|0|gmx:547508|K00695 sucrose synthase [EC:2.4.1.13] | (RefSeq) SS, N-100; sucrose synthase	Starch and sucrose metabolism (ko00500)	[M]	Cell wall/membrane/envelope biogenesis	Sucrose synthase;; Glycosyl transferases group 1;; Glycosyl transferases group 1;; Anaerobic c4-dicarboxylate membrane transporter	Sucrose synthase GN=SS OS=Glycine max (Soybean) PE=1 SV=2	M	Cell wall/membrane/envelope biogenesis	sucrose synthase [Glycine max]
HL_transcript_1806	1585	1131	2000	2892	5180	3290	23.28	16.22	30.46	39.11	67.88	49.6	0.00217568	1.18866	up	[HR]	Coenzyme transport and metabolism;; General function prediction only	Cellular Component: cytosol (GO:0005829);; Cellular Component: plasma membrane (GO:0005886);; Biological Process: sucrose biosynthetic process (GO:0005986);; Cellular Component: plasmodesma (GO:0009506);; Molecular Function: sucrose synthase activity (GO:0016157);; Molecular Function: sucrose-phosphate synthase activity (GO:0046524);; Biological Process: nectar secretion (GO:0071836);;	K00696|0|gmx:100798787|K00696 sucrose-phosphate synthase [EC:2.4.1.14] | (RefSeq) probable sucrose-phosphate synthase	Starch and sucrose metabolism (ko00500)	[M]	Cell wall/membrane/envelope biogenesis	Glycosyl transferases group 1;; Glycosyl transferases group 1;; Sucrose-6F-phosphate phosphohydrolase;; Sucrose synthase	Probable sucrose-phosphate synthase GN=SPS OS=Vicia faba (Broad bean) PE=2 SV=1	M	Cell wall/membrane/envelope biogenesis	PREDICTED: probable sucrose-phosphate synthase [Glycine max]
HL_transcript_5106	31	27	25	55	91	61	0.67	0.57	0.58	1.1	1.75	1.35	0.00596965	1.22205	up	[M]	Cell wall/membrane/envelope biogenesis	Molecular Function: transferase activity (GO:0016740);;	K00695|4.44638e-165|sind:105175978|K00695 sucrose synthase [EC:2.4.1.13] | (RefSeq) sucrose synthase 5-like	Starch and sucrose metabolism (ko00500)	[M]	Cell wall/membrane/envelope biogenesis	Sucrose synthase;; Glycosyl transferases group 1;; Sucrose synthase;; Sucrose synthase;; Sucrose synthase	Sucrose synthase 6 GN=SUS6 OS=Arabidopsis thaliana (Mouse-ear cress) PE=1 SV=1	M	Cell wall/membrane/envelope biogenesis	hypothetical protein GOBAR_AA10251 [Gossypium barbadense]
HL_transcript_21526	65	37	29	121	370	167	1.22	0.67	0.57	2.08	6.13	3.18	0.000827783	1.99508	up	[M]	Cell wall/membrane/envelope biogenesis	Biological Process: sucrose metabolic process (GO:0005985);; Biological Process: nodulation (GO:0009877);; Molecular Function: sucrose synthase activity (GO:0016157);;	K00695|0|gmx:547508|K00695 sucrose synthase [EC:2.4.1.13] | (RefSeq) SS, N-100; sucrose synthase	Starch and sucrose metabolism (ko00500)	[M]	Cell wall/membrane/envelope biogenesis	Sucrose synthase;; Glycosyl transferases group 1;; Glycosyl transferases group 1	Sucrose synthase GN=SS OS=Glycine max (Soybean) PE=1 SV=2	M	Cell wall/membrane/envelope biogenesis	sucrose synthase [Glycine max]
sucrose phosphate synthase(SPS)
HL_transcript_1806	1585	1131	2000	2892	5180	3290	23.28	16.22	30.46	39.11	67.88	49.6	0.00217568	1.18866	up	[HR]	Coenzyme transport and metabolism;; General function prediction only	Cellular Component: cytosol (GO:0005829);; Cellular Component: plasma membrane (GO:0005886);; Biological Process: sucrose biosynthetic process (GO:0005986);; Cellular Component: plasmodesma (GO:0009506);; Molecular Function: sucrose synthase activity (GO:0016157);; Molecular Function: sucrose-phosphate synthase activity (GO:0046524);; Biological Process: nectar secretion (GO:0071836);;	K00696|0|gmx:100798787|K00696 sucrose-phosphate synthase [EC:2.4.1.14] | (RefSeq) probable sucrose-phosphate synthase	Starch and sucrose metabolism (ko00500)	[M]	Cell wall/membrane/envelope biogenesis	Glycosyl transferases group 1;; Glycosyl transferases group 1;; Sucrose-6F-phosphate phosphohydrolase;; Sucrose synthase	Probable sucrose-phosphate synthase GN=SPS OS=Vicia faba (Broad bean) PE=2 SV=1	M	Cell wall/membrane/envelope biogenesis	PREDICTED: probable sucrose-phosphate synthase [Glycine max]
starch synthase(SS)
HL_transcript_7606	1993	810	2242	3284	8120	5319	52.07	20.63	60.77	79	188.95	142.35	0.00743761	1.52843	up	[G]	Carbohydrate transport and metabolism	Molecular Function: glycogen (starch) synthase activity (GO:0004373);; Cellular Component: amyloplast (GO:0009501);; Cellular Component: chloroplast (GO:0009507);; Biological Process: starch biosynthetic process (GO:0019252);;	K13679|0|gmx:100170703|K13679 granule-bound starch synthase [EC:2.4.1.242] | (RefSeq) GBSSIa, GBSSI; granule bound starch synthase Ia	--	--	--	Starch synthase catalytic domain;; Glycosyl transferases group 1;; Glycosyl transferases group 1	Granule-bound starch synthase 1, chloroplastic/amyloplastic (Precursor) OS=Pisum sativum (Garden pea) PE=1 SV=1	G	Carbohydrate transport and metabolism	PREDICTED: granule bound starch synthase Ia isoform X1 [Glycine max]
HL_transcript_72156	7472	5300	9338	19616	33651	20508	194.28	134.25	251.95	469.7	779.67	546.49	4.8632e-06	1.63875	up	[G]	Carbohydrate transport and metabolism	Molecular Function: glycogen (starch) synthase activity (GO:0004373);; Cellular Component: amyloplast (GO:0009501);; Cellular Component: chloroplast (GO:0009507);; Biological Process: starch biosynthetic process (GO:0019252);;	K13679|0|gmx:100037476|K13679 granule-bound starch synthase [EC:2.4.1.242] | (RefSeq) granule-bound starch synthase	--	--	--	Starch synthase catalytic domain;; Glycosyl transferases group 1;; Glycosyl transferases group 1;; Starch synthase catalytic domain	Granule-bound starch synthase 1, chloroplastic/amyloplastic (Precursor) GN=WAXY OS=Antirrhinum majus (Garden snapdragon) PE=2 SV=1	G	Carbohydrate transport and metabolism	granule-bound starch synthase [Glycine max]
HL_transcript_6915	0	0	0	563	508	261	0	0	0	12.38	10.81	6.39	1.83387e-33	7.58245	up	[G]	Carbohydrate transport and metabolism	Molecular Function: glycogen (starch) synthase activity (GO:0004373);; Cellular Component: amyloplast (GO:0009501);; Cellular Component: chloroplast (GO:0009507);; Biological Process: starch biosynthetic process (GO:0019252);;	K13679|0|gmx:100170703|K13679 granule-bound starch synthase [EC:2.4.1.242] | (RefSeq) GBSSIa, GBSSI; granule bound starch synthase Ia	--	--	--	Starch synthase catalytic domain;; Glycosyl transferases group 1;; Glycosyl transferases group 1	Granule-bound starch synthase 1, chloroplastic/amyloplastic (Precursor) OS=Pisum sativum (Garden pea) PE=1 SV=1	G	Carbohydrate transport and metabolism	PREDICTED: granule bound starch synthase Ia isoform X1 [Glycine max]
HL_transcript_16003	1323	1160	1657	4018	7052	4428	61.61	52.41	80.16	172.28	291.78	210.67	1.57114e-09	1.82206	up	[G]	Carbohydrate transport and metabolism	Molecular Function: glycogen (starch) synthase activity (GO:0004373);; Cellular Component: amyloplast (GO:0009501);; Cellular Component: chloroplast (GO:0009507);; Biological Process: starch biosynthetic process (GO:0019252);;	K13679|0|gmx:100037476|K13679 granule-bound starch synthase [EC:2.4.1.242] | (RefSeq) granule-bound starch synthase	--	--	--	Starch synthase catalytic domain;; Starch synthase catalytic domain	Granule-bound starch synthase 1, chloroplastic/amyloplastic (Precursor) GN=WAXY OS=Solanum tuberosum (Potato) PE=1 SV=1	G	Carbohydrate transport and metabolism	granule-bound starch synthase [Glycine max]
HL_transcript_38462	216	218	268	368	876	523	3.61	3.55	4.63	5.64	13.01	8.95	0.00270234	1.24155	up	[G]	Carbohydrate transport and metabolism	Molecular Function: glycogen (starch) synthase activity (GO:0004373);; Cellular Component: amyloplast (GO:0009501);; Cellular Component: chloroplast (GO:0009507);; Biological Process: starch biosynthetic process (GO:0019252);;	--	--	--	--	Starch synthase catalytic domain;; Glycosyltransferase Family 4;; Glycosyl transferases group 1;; Glycosyl transferase 4-like domain	Probable starch synthase 4, chloroplastic/amyloplastic (Precursor) GN=SS4 OS=Arabidopsis thaliana (Mouse-ear cress) PE=2 SV=1	G	Carbohydrate transport and metabolism	Glycogen synthase [Glycine soja]
HL_transcript_75839	117	78	113	290	365	262	1.66	1.08	1.68	3.8	4.63	3.83	1.765e-06	1.50159	up	[G]	Carbohydrate transport and metabolism	Molecular Function: glycogen (starch) synthase activity (GO:0004373);; Molecular Function: starch synthase activity (GO:0009011);; Molecular Function: alpha-1,4-glucan synthase activity (GO:0033201);; Molecular Function: starch binding (GO:2001070);;	--	--	--	--	Starch/carbohydrate-binding module (family 53);; Starch synthase catalytic domain;; Starch synthase catalytic domain;; Glycosyltransferase Family 4;; Glycosyl transferases group 1;; Glycosyl transferase 4-like domain;; Glycosyl transferases group 1	Soluble starch synthase 3, chloroplastic/amyloplastic (Precursor) GN=SS3 OS=Solanum tuberosum (Potato) PE=1 SV=1	G	Carbohydrate transport and metabolism	PREDICTED: starch synthase 3, chloroplastic/amyloplastic-like isoform X3 [Glycine max]
HL_transcript_69642	195	129	116	511	1388	729	2.75	1.79	1.71	6.64	17.47	10.56	1.0379e-06	2.32601	up	[G]	Carbohydrate transport and metabolism	Molecular Function: glycogen (starch) synthase activity (GO:0004373);; Molecular Function: starch synthase activity (GO:0009011);; Molecular Function: alpha-1,4-glucan synthase activity (GO:0033201);; Molecular Function: starch binding (GO:2001070);;	--	--	--	--	Starch/carbohydrate-binding module (family 53);; Starch synthase catalytic domain;; Glycosyltransferase Family 4;; Glycosyl transferase 4-like domain;; Glycosyl transferases group 1	Soluble starch synthase 3, chloroplastic/amyloplastic (Precursor) GN=SS3 OS=Solanum tuberosum (Potato) PE=1 SV=1	G	Carbohydrate transport and metabolism	PREDICTED: starch synthase 3, chloroplastic/amyloplastic-like isoform X3 [Glycine max]
HL_transcript_8398	3681	2447	4181	8218	15488	9069	95.14	61.61	112.12	195.56	356.63	240.17	4.92855e-05	1.55872	up	[G]	Carbohydrate transport and metabolism	Molecular Function: glycogen (starch) synthase activity (GO:0004373);; Cellular Component: amyloplast (GO:0009501);; Cellular Component: chloroplast (GO:0009507);; Biological Process: starch biosynthetic process (GO:0019252);;	K13679|0|gmx:100037476|K13679 granule-bound starch synthase [EC:2.4.1.242] | (RefSeq) granule-bound starch synthase	--	--	--	Starch synthase catalytic domain;; Glycosyl transferases group 1;; Glycosyl transferases group 1	Granule-bound starch synthase 1, chloroplastic/amyloplastic (Precursor) GN=WAXY OS=Antirrhinum majus (Garden snapdragon) PE=2 SV=1	G	Carbohydrate transport and metabolism	granule-bound starch synthase [Glycine max]
HL_transcript_55084	26	15	27	157	308	223	0.68	0.39	0.74	3.74	7.07	5.89	1.25337e-12	3.07812	up	[G]	Carbohydrate transport and metabolism	Molecular Function: glycogen (starch) synthase activity (GO:0004373);; Cellular Component: amyloplast (GO:0009501);; Cellular Component: chloroplast (GO:0009507);; Biological Process: starch biosynthetic process (GO:0019252);;	K13679|0|pxb:103956358|K13679 granule-bound starch synthase [EC:2.4.1.242] | (RefSeq) granule-bound starch synthase 1, chloroplastic/amyloplastic-like	--	--	--	Starch synthase catalytic domain;; Glycosyl transferases group 1;; Glycosyl transferases group 1;; Starch synthase catalytic domain;; Starch synthase catalytic domain	Granule-bound starch synthase 1, chloroplastic/amyloplastic (Precursor) GN=WAXY OS=Ipomoea batatas (Sweet potato) PE=2 SV=2	G	Carbohydrate transport and metabolism	granule-bound starch synthase 1, chloroplastic/amyloplastic [Quercus suber]
HL_transcript_51245	1192	806	1741	3411	5449	3195	29.33	19.32	44.42	77.25	119.44	80.55	0.000117617	1.57369	up	[G]	Carbohydrate transport and metabolism	Molecular Function: glycogen (starch) synthase activity (GO:0004373);; Cellular Component: amyloplast (GO:0009501);; Cellular Component: chloroplast (GO:0009507);; Biological Process: starch biosynthetic process (GO:0019252);;	K13679|0|gmx:100817424|K13679 granule-bound starch synthase [EC:2.4.1.242] | (RefSeq) granule-bound starch synthase 1, chloroplastic/amyloplastic	--	--	--	Starch synthase catalytic domain;; Starch synthase catalytic domain;; Glycosyl transferases group 1	Granule-bound starch synthase 1, chloroplastic/amyloplastic (Precursor) GN=WAXY OS=Ipomoea batatas (Sweet potato) PE=2 SV=2	G	Carbohydrate transport and metabolism	Granule-bound starch synthase 1, chloroplastic/amyloplastic [Glycine soja]
HL_transcript_43152	10075	7074	12791	24191	44095	25480	259.84	177.74	342.31	574.55	1013.36	673.47	5.73867e-05	1.54082	up	[G]	Carbohydrate transport and metabolism	Molecular Function: glycogen (starch) synthase activity (GO:0004373);; Cellular Component: amyloplast (GO:0009501);; Cellular Component: chloroplast (GO:0009507);; Biological Process: starch biosynthetic process (GO:0019252);;	K13679|0|gmx:100037476|K13679 granule-bound starch synthase [EC:2.4.1.242] | (RefSeq) granule-bound starch synthase	--	--	--	Starch synthase catalytic domain;; Glycosyl transferases group 1;; Glycosyl transferases group 1	Granule-bound starch synthase 1, chloroplastic/amyloplastic (Precursor) GN=WAXY OS=Solanum tuberosum (Potato) PE=1 SV=1	G	Carbohydrate transport and metabolism	Granule-bound starch synthase 1, chloroplastic/amyloplastic [Glycine soja]
HL_transcript_1575	1934	1653	2495	2880	5850	4301	27.88	23.27	37.3	38.23	75.26	63.65	0.00898175	1.03746	up	[G]	Carbohydrate transport and metabolism	Molecular Function: glycogen (starch) synthase activity (GO:0004373);; Molecular Function: starch synthase activity (GO:0009011);; Molecular Function: alpha-1,4-glucan synthase activity (GO:0033201);; Molecular Function: starch binding (GO:2001070);;	--	--	--	--	Starch/carbohydrate-binding module (family 53);; Starch synthase catalytic domain;; Glycosyltransferase Family 4;; Glycosyl transferase 4-like domain;; Glycosyl transferases group 1	Soluble starch synthase 3, chloroplastic/amyloplastic (Precursor) GN=SS3 OS=Solanum tuberosum (Potato) PE=1 SV=1	G	Carbohydrate transport and metabolism	PREDICTED: starch synthase 3, chloroplastic/amyloplastic-like isoform X3 [Glycine max]
HL_transcript_1782	452	281	699	1101	2221	1518	6.64	4.03	10.64	14.89	29.09	22.87	0.000890101	1.61015	up	[G]	Carbohydrate transport and metabolism	Molecular Function: glycogen (starch) synthase activity (GO:0004373);; Molecular Function: starch synthase activity (GO:0009011);; Molecular Function: alpha-1,4-glucan synthase activity (GO:0033201);; Molecular Function: starch binding (GO:2001070);;	--	--	--	--	Starch/carbohydrate-binding module (family 53);; Starch synthase catalytic domain;; Glycosyltransferase Family 4;; Glycosyl transferase 4-like domain;; Glycosyl transferases group 1	Soluble starch synthase 3, chloroplastic/amyloplastic (Precursor) GN=SS3 OS=Solanum tuberosum (Potato) PE=1 SV=1	G	Carbohydrate transport and metabolism	PREDICTED: starch synthase 3, chloroplastic/amyloplastic-like isoform X3 [Glycine max]
HL_transcript_24980	614	417	877	1572	2526	1311	15.4	10.2	22.82	36.28	56.42	33.67	0.00114527	1.3888	up	[G]	Carbohydrate transport and metabolism	Molecular Function: glycogen (starch) synthase activity (GO:0004373);; Cellular Component: amyloplast (GO:0009501);; Cellular Component: chloroplast (GO:0009507);; Biological Process: starch biosynthetic process (GO:0019252);;	K13679|0|gmx:100037476|K13679 granule-bound starch synthase [EC:2.4.1.242] | (RefSeq) granule-bound starch synthase	--	--	--	Starch synthase catalytic domain;; Glycosyl transferases group 1;; Glycosyl transferases group 1	Granule-bound starch synthase 1, chloroplastic/amyloplastic (Precursor) GN=WAXY OS=Solanum tuberosum (Potato) PE=1 SV=1	G	Carbohydrate transport and metabolism	granule-bound starch synthase [Glycine max]
invertase(INV)
HL_transcript_19138	447	1160	587	3	4	31	37.79	94.25	51.57	0.29	0.35	2.68	2.31314e-08	-4.17638	down	--	--	Molecular Function: enzyme inhibitor activity (GO:0004857);; Cellular Component: integral component of membrane (GO:0016021);; Biological Process: negative regulation of catalytic activity (GO:0043086);;	--	--	--	--	Plant invertase/pectin methylesterase inhibitor	21 kDa protein (Precursor) OS=Daucus carota (Wild carrot) PE=2 SV=1	S	Function unknown	PREDICTED: 21 kDa protein [Glycine max]
HL_transcript_6305	2087	3643	2179	142	105	134	65.45	111.15	70.91	2.56	1.86	4.48	3.72817e-25	-4.48738	down	[GI]	Carbohydrate transport and metabolism;; Lipid transport and metabolism	Cellular Component: cell wall (GO:0005618);; Molecular Function: pectinesterase activity (GO:0030599);; Biological Process: cell wall modification (GO:0042545);; Biological Process: negative regulation of catalytic activity (GO:0043086);; Molecular Function: aspartyl esterase activity (GO:0045330);; Biological Process: pectin catabolic process (GO:0045490);; Molecular Function: pectinesterase inh…	K01051|0|gmx:100816503|K01051 pectinesterase [EC:3.1.1.11] | (RefSeq) probable pectinesterase/pectinesterase inhibitor 47	Pentose and glucuronate interconversions (ko00040);Starch and sucrose metabolism (ko00500)	--	--	Pectinesterase;; Plant invertase/pectin methylesterase inhibitor	Pectinesterase 47 (Precursor) GN=MUG13.17 OS=Arabidopsis thaliana (Mouse-ear cress) PE=2 SV=1	G	Carbohydrate transport and metabolism	PREDICTED: probable pectinesterase/pectinesterase inhibitor 47 [Glycine max]
HL_transcript_29755	13	45	14	190	65	99	0.48	1.63	0.54	6.52	2.16	3.77	0.00708694	1.93121	up	[GI]	Carbohydrate transport and metabolism;; Lipid transport and metabolism	Cellular Component: cell wall (GO:0005618);; Molecular Function: pectinesterase activity (GO:0030599);; Biological Process: cell wall modification (GO:0042545);; Biological Process: negative regulation of catalytic activity (GO:0043086);; Molecular Function: aspartyl esterase activity (GO:0045330);; Biological Process: pectin catabolic process (GO:0045490);; Molecular Function: pectinesterase inh…	--	--	--	--	Pectinesterase;; Plant invertase/pectin methylesterase inhibitor	Pectinesterase 12 (Precursor) GN=T9J22.11 OS=Arabidopsis thaliana (Mouse-ear cress) PE=2 SV=1	G	Carbohydrate transport and metabolism	PREDICTED: probable pectinesterase/pectinesterase inhibitor 12 [Glycine max]
HL_transcript_47498	568	729	741	1556	1593	1247	19.35	24.15	26.2	48.82	48.33	43.51	3.47818e-10	1.09371	up	[GI]	Carbohydrate transport and metabolism;; Lipid transport and metabolism	Cellular Component: extracellular region (GO:0005576);; Cellular Component: cell wall (GO:0005618);; Cellular Component: integral component of membrane (GO:0016021);; Molecular Function: pectinesterase activity (GO:0030599);; Biological Process: cell wall modification (GO:0042545);; Biological Process: negative regulation of catalytic activity (GO:0043086);; Molecular Function: aspartyl esterase …	K01051|0|gmx:100815836|K01051 pectinesterase [EC:3.1.1.11] | (RefSeq) pectinesterase-like	Pentose and glucuronate interconversions (ko00040);Starch and sucrose metabolism (ko00500)	--	--	Pectinesterase;; Pectinesterase;; Plant invertase/pectin methylesterase inhibitor	Pectinesterase (Precursor) OS=Ficus pumila var. awkeotsang (Jelly fig) PE=1 SV=1	G	Carbohydrate transport and metabolism	PREDICTED: pectinesterase-like [Glycine max]
HL_transcript_16003	1323	1160	1657	4018	7052	4428	61.61	52.41	80.16	172.28	291.78	210.67	1.57114e-09	1.82206	up	[G]	Carbohydrate transport and metabolism	Molecular Function: glycogen (starch) synthase activity (GO:0004373);; Cellular Component: amyloplast (GO:0009501);; Cellular Component: chloroplast (GO:0009507);; Biological Process: starch biosynthetic process (GO:0019252);;	K13679|0|gmx:100037476|K13679 granule-bound starch synthase [EC:2.4.1.242] | (RefSeq) granule-bound starch synthase	--	--	--	Starch synthase catalytic domain;; Starch synthase catalytic domain	Granule-bound starch synthase 1, chloroplastic/amyloplastic (Precursor) GN=WAXY OS=Solanum tuberosum (Potato) PE=1 SV=1	G	Carbohydrate transport and metabolism	granule-bound starch synthase [Glycine max]
HL_transcript_38462	216	218	268	368	876	523	3.61	3.55	4.63	5.64	13.01	8.95	0.00270234	1.24155	up	[G]	Carbohydrate transport and metabolism	Molecular Function: glycogen (starch) synthase activity (GO:0004373);; Cellular Component: amyloplast (GO:0009501);; Cellular Component: chloroplast (GO:0009507);; Biological Process: starch biosynthetic process (GO:0019252);;	--	--	--	--	Starch synthase catalytic domain;; Glycosyltransferase Family 4;; Glycosyl transferases group 1;; Glycosyl transferase 4-like domain	Probable starch synthase 4, chloroplastic/amyloplastic (Precursor) GN=SS4 OS=Arabidopsis thaliana (Mouse-ear cress) PE=2 SV=1	G	Carbohydrate transport and metabolism	Glycogen synthase [Glycine soja]
HL_transcript_34471	333	490	266	21	4	10	11.6	16.61	9.63	0.7	0.14	0.36	1.90635e-14	-4.28065	down	--	--	Cellular Component: cell wall (GO:0005618);; Molecular Function: pectinesterase activity (GO:0030599);; Biological Process: cell wall modification (GO:0042545);; Biological Process: negative regulation of catalytic activity (GO:0043086);; Molecular Function: aspartyl esterase activity (GO:0045330);; Biological Process: pectin catabolic process (GO:0045490);; Molecular Function: pectinesterase inh…	K01051|5.78878e-100|gmx:100816503|K01051 pectinesterase [EC:3.1.1.11] | (RefSeq) probable pectinesterase/pectinesterase inhibitor 47	Pentose and glucuronate interconversions (ko00040);Starch and sucrose metabolism (ko00500)	--	--	Plant invertase/pectin methylesterase inhibitor	Pectinesterase 47 (Precursor) GN=MUG13.17 OS=Arabidopsis thaliana (Mouse-ear cress) PE=2 SV=1	G	Carbohydrate transport and metabolism	PREDICTED: probable pectinesterase/pectinesterase inhibitor 47 [Glycine max]
HL_transcript_69642	195	129	116	511	1388	729	2.75	1.79	1.71	6.64	17.47	10.56	1.0379e-06	2.32601	up	[G]	Carbohydrate transport and metabolism	Molecular Function: glycogen (starch) synthase activity (GO:0004373);; Molecular Function: starch synthase activity (GO:0009011);; Molecular Function: alpha-1,4-glucan synthase activity (GO:0033201);; Molecular Function: starch binding (GO:2001070);;	--	--	--	--	Starch/carbohydrate-binding module (family 53);; Starch synthase catalytic domain;; Glycosyltransferase Family 4;; Glycosyl transferase 4-like domain;; Glycosyl transferases group 1	Soluble starch synthase 3, chloroplastic/amyloplastic (Precursor) GN=SS3 OS=Solanum tuberosum (Potato) PE=1 SV=1	G	Carbohydrate transport and metabolism	PREDICTED: starch synthase 3, chloroplastic/amyloplastic-like isoform X3 [Glycine max]
HL_transcript_34227	679	1570	951	10	27	29	52.15	116.33	75.96	0.73	1.86	2.32	4.01292e-25	-5.01507	down	--	--	Molecular Function: enzyme inhibitor activity (GO:0004857);; Cellular Component: integral component of membrane (GO:0016021);; Biological Process: negative regulation of catalytic activity (GO:0043086);;	--	--	--	--	Plant invertase/pectin methylesterase inhibitor	21 kDa protein (Precursor) OS=Daucus carota (Wild carrot) PE=2 SV=1	S	Function unknown	PREDICTED: 21 kDa protein [Glycine max]
granule-bound starch synthase(GBSS)
HL_transcript_7606	1993	810	2242	3284	8120	5319	52.07	20.63	60.77	79	188.95	142.35	0.00743761	1.52843	up	[G]	Carbohydrate transport and metabolism	Molecular Function: glycogen (starch) synthase activity (GO:0004373);; Cellular Component: amyloplast (GO:0009501);; Cellular Component: chloroplast (GO:0009507);; Biological Process: starch biosynthetic process (GO:0019252);;	K13679|0|gmx:100170703|K13679 granule-bound starch synthase [EC:2.4.1.242] | (RefSeq) GBSSIa, GBSSI; granule bound starch synthase Ia	--	--	--	Starch synthase catalytic domain;; Glycosyl transferases group 1;; Glycosyl transferases group 1	Granule-bound starch synthase 1, chloroplastic/amyloplastic (Precursor) OS=Pisum sativum (Garden pea) PE=1 SV=1	G	Carbohydrate transport and metabolism	PREDICTED: granule bound starch synthase Ia isoform X1 [Glycine max]
HL_transcript_72156	7472	5300	9338	19616	33651	20508	194.28	134.25	251.95	469.7	779.67	546.49	4.8632e-06	1.63875	up	[G]	Carbohydrate transport and metabolism	Molecular Function: glycogen (starch) synthase activity (GO:0004373);; Cellular Component: amyloplast (GO:0009501);; Cellular Component: chloroplast (GO:0009507);; Biological Process: starch biosynthetic process (GO:0019252);;	K13679|0|gmx:100037476|K13679 granule-bound starch synthase [EC:2.4.1.242] | (RefSeq) granule-bound starch synthase	--	--	--	Starch synthase catalytic domain;; Glycosyl transferases group 1;; Glycosyl transferases group 1;; Starch synthase catalytic domain	Granule-bound starch synthase 1, chloroplastic/amyloplastic (Precursor) GN=WAXY OS=Antirrhinum majus (Garden snapdragon) PE=2 SV=1	G	Carbohydrate transport and metabolism	granule-bound starch synthase [Glycine max]
HL_transcript_6915	0	0	0	563	508	261	0	0	0	12.38	10.81	6.39	1.83387e-33	7.58245	up	[G]	Carbohydrate transport and metabolism	Molecular Function: glycogen (starch) synthase activity (GO:0004373);; Cellular Component: amyloplast (GO:0009501);; Cellular Component: chloroplast (GO:0009507);; Biological Process: starch biosynthetic process (GO:0019252);;	K13679|0|gmx:100170703|K13679 granule-bound starch synthase [EC:2.4.1.242] | (RefSeq) GBSSIa, GBSSI; granule bound starch synthase Ia	--	--	--	Starch synthase catalytic domain;; Glycosyl transferases group 1;; Glycosyl transferases group 1	Granule-bound starch synthase 1, chloroplastic/amyloplastic (Precursor) OS=Pisum sativum (Garden pea) PE=1 SV=1	G	Carbohydrate transport and metabolism	PREDICTED: granule bound starch synthase Ia isoform X1 [Glycine max]
HL_transcript_16003	1323	1160	1657	4018	7052	4428	61.61	52.41	80.16	172.28	291.78	210.67	1.57114e-09	1.82206	up	[G]	Carbohydrate transport and metabolism	Molecular Function: glycogen (starch) synthase activity (GO:0004373);; Cellular Component: amyloplast (GO:0009501);; Cellular Component: chloroplast (GO:0009507);; Biological Process: starch biosynthetic process (GO:0019252);;	K13679|0|gmx:100037476|K13679 granule-bound starch synthase [EC:2.4.1.242] | (RefSeq) granule-bound starch synthase	--	--	--	Starch synthase catalytic domain;; Starch synthase catalytic domain	Granule-bound starch synthase 1, chloroplastic/amyloplastic (Precursor) GN=WAXY OS=Solanum tuberosum (Potato) PE=1 SV=1	G	Carbohydrate transport and metabolism	granule-bound starch synthase [Glycine max]
HL_transcript_8398	3681	2447	4181	8218	15488	9069	95.14	61.61	112.12	195.56	356.63	240.17	4.92855e-05	1.55872	up	[G]	Carbohydrate transport and metabolism	Molecular Function: glycogen (starch) synthase activity (GO:0004373);; Cellular Component: amyloplast (GO:0009501);; Cellular Component: chloroplast (GO:0009507);; Biological Process: starch biosynthetic process (GO:0019252);;	K13679|0|gmx:100037476|K13679 granule-bound starch synthase [EC:2.4.1.242] | (RefSeq) granule-bound starch synthase	--	--	--	Starch synthase catalytic domain;; Glycosyl transferases group 1;; Glycosyl transferases group 1	Granule-bound starch synthase 1, chloroplastic/amyloplastic (Precursor) GN=WAXY OS=Antirrhinum majus (Garden snapdragon) PE=2 SV=1	G	Carbohydrate transport and metabolism	granule-bound starch synthase [Glycine max]
HL_transcript_55084	26	15	27	157	308	223	0.68	0.39	0.74	3.74	7.07	5.89	1.25337e-12	3.07812	up	[G]	Carbohydrate transport and metabolism	Molecular Function: glycogen (starch) synthase activity (GO:0004373);; Cellular Component: amyloplast (GO:0009501);; Cellular Component: chloroplast (GO:0009507);; Biological Process: starch biosynthetic process (GO:0019252);;	K13679|0|pxb:103956358|K13679 granule-bound starch synthase [EC:2.4.1.242] | (RefSeq) granule-bound starch synthase 1, chloroplastic/amyloplastic-like	--	--	--	Starch synthase catalytic domain;; Glycosyl transferases group 1;; Glycosyl transferases group 1;; Starch synthase catalytic domain;; Starch synthase catalytic domain	Granule-bound starch synthase 1, chloroplastic/amyloplastic (Precursor) GN=WAXY OS=Ipomoea batatas (Sweet potato) PE=2 SV=2	G	Carbohydrate transport and metabolism	granule-bound starch synthase 1, chloroplastic/amyloplastic [Quercus suber]
HL_transcript_51245	1192	806	1741	3411	5449	3195	29.33	19.32	44.42	77.25	119.44	80.55	0.000117617	1.57369	up	[G]	Carbohydrate transport and metabolism	Molecular Function: glycogen (starch) synthase activity (GO:0004373);; Cellular Component: amyloplast (GO:0009501);; Cellular Component: chloroplast (GO:0009507);; Biological Process: starch biosynthetic process (GO:0019252);;	K13679|0|gmx:100817424|K13679 granule-bound starch synthase [EC:2.4.1.242] | (RefSeq) granule-bound starch synthase 1, chloroplastic/amyloplastic	--	--	--	Starch synthase catalytic domain;; Starch synthase catalytic domain;; Glycosyl transferases group 1	Granule-bound starch synthase 1, chloroplastic/amyloplastic (Precursor) GN=WAXY OS=Ipomoea batatas (Sweet potato) PE=2 SV=2	G	Carbohydrate transport and metabolism	Granule-bound starch synthase 1, chloroplastic/amyloplastic [Glycine soja]
HL_transcript_43152	10075	7074	12791	24191	44095	25480	259.84	177.74	342.31	574.55	1013.36	673.47	5.73867e-05	1.54082	up	[G]	Carbohydrate transport and metabolism	Molecular Function: glycogen (starch) synthase activity (GO:0004373);; Cellular Component: amyloplast (GO:0009501);; Cellular Component: chloroplast (GO:0009507);; Biological Process: starch biosynthetic process (GO:0019252);;	K13679|0|gmx:100037476|K13679 granule-bound starch synthase [EC:2.4.1.242] | (RefSeq) granule-bound starch synthase	--	--	--	Starch synthase catalytic domain;; Glycosyl transferases group 1;; Glycosyl transferases group 1	Granule-bound starch synthase 1, chloroplastic/amyloplastic (Precursor) GN=WAXY OS=Solanum tuberosum (Potato) PE=1 SV=1	G	Carbohydrate transport and metabolism	Granule-bound starch synthase 1, chloroplastic/amyloplastic [Glycine soja]
HL_transcript_24980	614	417	877	1572	2526	1311	15.4	10.2	22.82	36.28	56.42	33.67	0.00114527	1.3888	up	[G]	Carbohydrate transport and metabolism	Molecular Function: glycogen (starch) synthase activity (GO:0004373);; Cellular Component: amyloplast (GO:0009501);; Cellular Component: chloroplast (GO:0009507);; Biological Process: starch biosynthetic process (GO:0019252);;	K13679|0|gmx:100037476|K13679 granule-bound starch synthase [EC:2.4.1.242] | (RefSeq) granule-bound starch synthase	--	--	--	Starch synthase catalytic domain;; Glycosyl transferases group 1;; Glycosyl transferases group 1	Granule-bound starch synthase 1, chloroplastic/amyloplastic (Precursor) GN=WAXY OS=Solanum tuberosum (Potato) PE=1 SV=1	G	Carbohydrate transport and metabolism	granule-bound starch synthase [Glycine max]
soluble starch synthase(SSS)
HL_transcript_75839	117	78	113	290	365	262	1.66	1.08	1.68	3.8	4.63	3.83	1.765e-06	1.50159	up	[G]	Carbohydrate transport and metabolism	Molecular Function: glycogen (starch) synthase activity (GO:0004373);; Molecular Function: starch synthase activity (GO:0009011);; Molecular Function: alpha-1,4-glucan synthase activity (GO:0033201);; Molecular Function: starch binding (GO:2001070);;	--	--	--	--	Starch/carbohydrate-binding module (family 53);; Starch synthase catalytic domain;; Starch synthase catalytic domain;; Glycosyltransferase Family 4;; Glycosyl transferases group 1;; Glycosyl transferase 4-like domain;; Glycosyl transferases group 1	Soluble starch synthase 3, chloroplastic/amyloplastic (Precursor) GN=SS3 OS=Solanum tuberosum (Potato) PE=1 SV=1	G	Carbohydrate transport and metabolism	PREDICTED: starch synthase 3, chloroplastic/amyloplastic-like isoform X3 [Glycine max]
HL_transcript_69642	195	129	116	511	1388	729	2.75	1.79	1.71	6.64	17.47	10.56	1.0379e-06	2.32601	up	[G]	Carbohydrate transport and metabolism	Molecular Function: glycogen (starch) synthase activity (GO:0004373);; Molecular Function: starch synthase activity (GO:0009011);; Molecular Function: alpha-1,4-glucan synthase activity (GO:0033201);; Molecular Function: starch binding (GO:2001070);;	--	--	--	--	Starch/carbohydrate-binding module (family 53);; Starch synthase catalytic domain;; Glycosyltransferase Family 4;; Glycosyl transferase 4-like domain;; Glycosyl transferases group 1	Soluble starch synthase 3, chloroplastic/amyloplastic (Precursor) GN=SS3 OS=Solanum tuberosum (Potato) PE=1 SV=1	G	Carbohydrate transport and metabolism	PREDICTED: starch synthase 3, chloroplastic/amyloplastic-like isoform X3 [Glycine max]
HL_transcript_1575	1934	1653	2495	2880	5850	4301	27.88	23.27	37.3	38.23	75.26	63.65	0.00898175	1.03746	up	[G]	Carbohydrate transport and metabolism	Molecular Function: glycogen (starch) synthase activity (GO:0004373);; Molecular Function: starch synthase activity (GO:0009011);; Molecular Function: alpha-1,4-glucan synthase activity (GO:0033201);; Molecular Function: starch binding (GO:2001070);;	--	--	--	--	Starch/carbohydrate-binding module (family 53);; Starch synthase catalytic domain;; Glycosyltransferase Family 4;; Glycosyl transferase 4-like domain;; Glycosyl transferases group 1	Soluble starch synthase 3, chloroplastic/amyloplastic (Precursor) GN=SS3 OS=Solanum tuberosum (Potato) PE=1 SV=1	G	Carbohydrate transport and metabolism	PREDICTED: starch synthase 3, chloroplastic/amyloplastic-like isoform X3 [Glycine max]
HL_transcript_1782	452	281	699	1101	2221	1518	6.64	4.03	10.64	14.89	29.09	22.87	0.000890101	1.61015	up	[G]	Carbohydrate transport and metabolism	Molecular Function: glycogen (starch) synthase activity (GO:0004373);; Molecular Function: starch synthase activity (GO:0009011);; Molecular Function: alpha-1,4-glucan synthase activity (GO:0033201);; Molecular Function: starch binding (GO:2001070);;	--	--	--	--	Starch/carbohydrate-binding module (family 53);; Starch synthase catalytic domain;; Glycosyltransferase Family 4;; Glycosyl transferase 4-like domain;; Glycosyl transferases group 1	Soluble starch synthase 3, chloroplastic/amyloplastic (Precursor) GN=SS3 OS=Solanum tuberosum (Potato) PE=1 SV=1	G	Carbohydrate transport and metabolism	PREDICTED: starch synthase 3, chloroplastic/amyloplastic-like isoform X3 [Glycine max]
stach branching enzyme(SBE)
HL_transcript_64692	550	282	1066	2143	5760	3123	9.95	4.98	20.01	35.69	92.93	57.96	0.0001936	2.20627	up	[G]	Carbohydrate transport and metabolism	Molecular Function: 1,4-alpha-glucan branching enzyme activity (GO:0003844);; Molecular Function: hydrolase activity, hydrolyzing O-glycosyl compounds (GO:0004553);; Biological Process: glycogen biosynthetic process (GO:0005978);; Cellular Component: amyloplast (GO:0009501);; Cellular Component: chloroplast (GO:0009507);; Biological Process: starch biosynthetic process (GO:0019252);; Molecular Fu…	K00700|0|gmx:100792499|K00700 1,4-alpha-glucan branching enzyme [EC:2.4.1.18] | (RefSeq) AMY1; 1,4-alpha-glucan-branching enzyme 1, chloroplastic/amyloplastic-like	Starch and sucrose metabolism (ko00500)	[G]	Carbohydrate transport and metabolism	Carbohydrate-binding module 48 (Isoamylase N-terminal domain);; Alpha amylase, catalytic domain;; Alpha amylase, C-terminal all-beta domain	1,4-alpha-glucan-branching enzyme 1, chloroplastic/amyloplastic (Precursor; Fragment) GN=SBEII OS=Pisum sativum (Garden pea) PE=1 SV=1	G	Carbohydrate transport and metabolism	PREDICTED: 1,4-alpha-glucan-branching enzyme 1, chloroplastic/amyloplastic-like isoform X1 [Glycine max]
HL_transcript_60096	250	223	609	1027	2179	1068	6.89	5.98	17.41	26.06	53.45	30.13	0.0010882	1.77264	up	[G]	Carbohydrate transport and metabolism	Molecular Function: 1,4-alpha-glucan branching enzyme activity (GO:0003844);; Molecular Function: hydrolase activity, hydrolyzing O-glycosyl compounds (GO:0004553);; Biological Process: glycogen biosynthetic process (GO:0005978);; Molecular Function: cation binding (GO:0043169);;	K00700|0|gmx:100792499|K00700 1,4-alpha-glucan branching enzyme [EC:2.4.1.18] | (RefSeq) AMY1; 1,4-alpha-glucan-branching enzyme 1, chloroplastic/amyloplastic-like	Starch and sucrose metabolism (ko00500)	[G]	Carbohydrate transport and metabolism	Alpha amylase, C-terminal all-beta domain;; Alpha amylase, catalytic domain	1,4-alpha-glucan-branching enzyme 1, chloroplastic/amyloplastic (Precursor; Fragment) GN=SBEII OS=Pisum sativum (Garden pea) PE=1 SV=1	G	Carbohydrate transport and metabolism	PREDICTED: 1,4-alpha-glucan-branching enzyme 1, chloroplastic/amyloplastic-like isoform X2 [Glycine max]
HL_transcript_3717	1921	910	2501	4751	11583	6416	35.31	16.33	47.68	80.41	189.86	120.97	0.000452304	1.86551	up	[G]	Carbohydrate transport and metabolism	Molecular Function: 1,4-alpha-glucan branching enzyme activity (GO:0003844);; Molecular Function: hydrolase activity, hydrolyzing O-glycosyl compounds (GO:0004553);; Biological Process: glycogen biosynthetic process (GO:0005978);; Molecular Function: cation binding (GO:0043169);;	K00700|0|gmx:100792499|K00700 1,4-alpha-glucan branching enzyme [EC:2.4.1.18] | (RefSeq) AMY1; 1,4-alpha-glucan-branching enzyme 1, chloroplastic/amyloplastic-like	Starch and sucrose metabolism (ko00500)	[G]	Carbohydrate transport and metabolism	Alpha amylase, C-terminal all-beta domain;; Alpha amylase, catalytic domain;; Carbohydrate-binding module 48 (Isoamylase N-terminal domain)	1,4-alpha-glucan-branching enzyme 1, chloroplastic/amyloplastic (Precursor; Fragment) GN=SBEII OS=Pisum sativum (Garden pea) PE=1 SV=1	G	Carbohydrate transport and metabolism	PREDICTED: 1,4-alpha-glucan-branching enzyme 1, chloroplastic/amyloplastic-like isoform X2 [Glycine max]
HL_transcript_56792	281	211	419	776	2623	1165	5.45	3.99	8.42	13.83	45.25	23.13	0.000113022	2.06207	up	[G]	Carbohydrate transport and metabolism	Molecular Function: 1,4-alpha-glucan branching enzyme activity (GO:0003844);; Molecular Function: hydrolase activity, hydrolyzing O-glycosyl compounds (GO:0004553);; Biological Process: glycogen biosynthetic process (GO:0005978);; Cellular Component: amyloplast (GO:0009501);; Cellular Component: chloroplast (GO:0009507);; Biological Process: embryo development (GO:0009790);; Biological Process: s…	K00700|0|gmx:100785968|K00700 1,4-alpha-glucan branching enzyme [EC:2.4.1.18] | (RefSeq) 1,4-alpha-glucan-branching enzyme 1, chloroplastic/amyloplastic-like	Starch and sucrose metabolism (ko00500)	[G]	Carbohydrate transport and metabolism	Alpha amylase, C-terminal all-beta domain;; Alpha amylase, catalytic domain;; Carbohydrate-binding module 48 (Isoamylase N-terminal domain)	1,4-alpha-glucan-branching enzyme 1, chloroplastic/amyloplastic (Precursor) GN=SBEI OS=Pisum sativum (Garden pea) PE=1 SV=1	G	Carbohydrate transport and metabolism	PREDICTED: 1,4-alpha-glucan-branching enzyme 1, chloroplastic/amyloplastic-like [Glycine max]
HL_transcript_2457	356	278	437	1071	3197	1050	5.78	4.41	7.37	16.01	46.29	17.5	6.08303e-05	2.05259	up	[G]	Carbohydrate transport and metabolism	Molecular Function: 1,4-alpha-glucan branching enzyme activity (GO:0003844);; Molecular Function: hydrolase activity, hydrolyzing O-glycosyl compounds (GO:0004553);; Biological Process: glycogen biosynthetic process (GO:0005978);; Cellular Component: amyloplast (GO:0009501);; Cellular Component: chloroplast (GO:0009507);; Biological Process: starch biosynthetic process (GO:0019252);; Molecular Fu…	K00700|0|gmx:100792499|K00700 1,4-alpha-glucan branching enzyme [EC:2.4.1.18] | (RefSeq) AMY1; 1,4-alpha-glucan-branching enzyme 1, chloroplastic/amyloplastic-like	Starch and sucrose metabolism (ko00500)	[G]	Carbohydrate transport and metabolism	Carbohydrate-binding module 48 (Isoamylase N-terminal domain);; Alpha amylase, C-terminal all-beta domain;; Alpha amylase, catalytic domain	1,4-alpha-glucan-branching enzyme 1, chloroplastic/amyloplastic (Precursor; Fragment) GN=SBEII OS=Pisum sativum (Garden pea) PE=1 SV=1	G	Carbohydrate transport and metabolism	PREDICTED: 1,4-alpha-glucan-branching enzyme 1, chloroplastic/amyloplastic-like isoform X1 [Glycine max]
HL_transcript_56086	773	255	959	1767	3658	2246	12.58	4.06	16.19	26.48	53.09	37.5	0.00451494	1.69862	up	[G]	Carbohydrate transport and metabolism	Molecular Function: 1,4-alpha-glucan branching enzyme activity (GO:0003844);; Molecular Function: hydrolase activity, hydrolyzing O-glycosyl compounds (GO:0004553);; Biological Process: glycogen biosynthetic process (GO:0005978);; Cellular Component: amyloplast (GO:0009501);; Cellular Component: chloroplast (GO:0009507);; Biological Process: embryo development (GO:0009790);; Biological Process: s…	K00700|0|gmx:100785968|K00700 1,4-alpha-glucan branching enzyme [EC:2.4.1.18] | (RefSeq) 1,4-alpha-glucan-branching enzyme 1, chloroplastic/amyloplastic-like	Starch and sucrose metabolism (ko00500)	[G]	Carbohydrate transport and metabolism	Alpha amylase, C-terminal all-beta domain;; Carbohydrate-binding module 48 (Isoamylase N-terminal domain);; Alpha amylase, catalytic domain	1,4-alpha-glucan-branching enzyme 1, chloroplastic/amyloplastic (Precursor) GN=SBEI OS=Pisum sativum (Garden pea) PE=1 SV=1	G	Carbohydrate transport and metabolism	PREDICTED: 1,4-alpha-glucan-branching enzyme 1, chloroplastic/amyloplastic-like [Glycine max]
β-amylase
HL_transcript_60621	249	136	150	67	73	62	12.85	6.8	8.04	3.18	3.34	3.27	0.00281384	-1.34365	down	[G]	Carbohydrate transport and metabolism	Biological Process: polysaccharide catabolic process (GO:0000272);; Molecular Function: beta-amylase activity (GO:0016161);;	--	--	--	--	Glycosyl hydrolase family 14	Inactive beta-amylase 9 GN=T1A4.50 OS=Arabidopsis thaliana (Mouse-ear cress) PE=2 SV=1	S	Function unknown	hypothetical protein PHAVU_006G161200g [Phaseolus vulgaris]
HL_transcript_58747	5106	2219	6046	12591	14903	10001	200.12	84.5	245.99	454.35	519.44	400.85	0.0055197	1.35621	up	[G]	Carbohydrate transport and metabolism	Biological Process: polysaccharide catabolic process (GO:0000272);; Molecular Function: beta-amylase activity (GO:0016161);;	--	--	--	--	Glycosyl hydrolase family 14;; Glycosyl hydrolase family 14	Beta-amylase GN=BMY1 OS=Glycine max (Soybean) PE=1 SV=3	G	Carbohydrate transport and metabolism	beta-amylase [Glycine max]
HL_transcript_31409	330	299	278	131	137	82	9.86	8.69	8.61	3.61	3.64	2.53	5.56293e-06	-1.35811	down	[G]	Carbohydrate transport and metabolism	Biological Process: polysaccharide catabolic process (GO:0000272);; Molecular Function: beta-amylase activity (GO:0016161);;	K01177|0|gmx:100781423|K01177 beta-amylase [EC:3.2.1.2] | (RefSeq) beta-amylase 1, chloroplastic-like	Starch and sucrose metabolism (ko00500)	--	--	Glycosyl hydrolase family 14;; Glycosyl hydrolase family 14	Beta-amylase 1, chloroplastic (Precursor) GN=F14O13.12 OS=Arabidopsis thaliana (Mouse-ear cress) PE=1 SV=1	S	Function unknown	PREDICTED: beta-amylase 1, chloroplastic-like [Glycine max]
HL_transcript_40863	308	322	289	74	85	80	8.92	9.08	8.68	1.99	2.19	2.37	6.01509e-16	-1.90703	down	[G]	Carbohydrate transport and metabolism	Biological Process: polysaccharide catabolic process (GO:0000272);; Molecular Function: beta-amylase activity (GO:0016161);;	K01177|0|gmx:100781423|K01177 beta-amylase [EC:3.2.1.2] | (RefSeq) beta-amylase 1, chloroplastic-like	Starch and sucrose metabolism (ko00500)	--	--	Glycosyl hydrolase family 14	Beta-amylase 1, chloroplastic (Precursor) GN=F14O13.12 OS=Arabidopsis thaliana (Mouse-ear cress) PE=1 SV=1	S	Function unknown	PREDICTED: beta-amylase 1, chloroplastic-like [Glycine max]
HL_transcript_26421	612	479	477	108	124	128	24.04	18.28	19.48	3.91	4.34	5.16	2.18348e-12	-2.06238	down	[G]	Carbohydrate transport and metabolism	Cellular Component: nucleus (GO:0005634);; Cellular Component: cytosol (GO:0005829);; Biological Process: starch catabolic process (GO:0005983);; Molecular Function: beta-amylase activity (GO:0016161);;	K01177|0|gmx:100781448|K01177 beta-amylase [EC:3.2.1.2] | (RefSeq) beta-amylase 1, chloroplastic	Starch and sucrose metabolism (ko00500)	--	--	Glycosyl hydrolase family 14	Beta-amylase 1, chloroplastic (Precursor) GN=F14O13.12 OS=Arabidopsis thaliana (Mouse-ear cress) PE=1 SV=1	S	Function unknown	PREDICTED: beta-amylase 1, chloroplastic [Glycine max]
α-amylase
HL_transcript_60298	3630	4387	4502	1613	2044	1196	64.41	75.94	82.85	26.35	32.35	21.79	2.7273e-10	-1.3635	down	[G]	Carbohydrate transport and metabolism	Molecular Function: alpha-amylase activity (GO:0004556);; Molecular Function: calcium ion binding (GO:0005509);; Biological Process: carbohydrate metabolic process (GO:0005975);;	--	--	[G]	Carbohydrate transport and metabolism	Alpha-amylase C-terminal beta-sheet domain;; Alpha amylase, catalytic domain	Alpha-amylase 3, chloroplastic (Precursor) GN=AMY3 OS=Arabidopsis thaliana (Mouse-ear cress) PE=1 SV=1	G	Carbohydrate transport and metabolism	Alpha-amylase [Glycine soja]
HL_transcript_60539	337	467	286	157	244	132	6.08	8.21	5.36	2.61	3.94	2.46	0.0079356	-1.01281	down	[G]	Carbohydrate transport and metabolism	Molecular Function: alpha-amylase activity (GO:0004556);; Molecular Function: calcium ion binding (GO:0005509);; Biological Process: carbohydrate metabolic process (GO:0005975);;	--	--	[G]	Carbohydrate transport and metabolism	Alpha-amylase C-terminal beta-sheet domain;; Alpha amylase, catalytic domain	Alpha-amylase 3, chloroplastic (Precursor) GN=AMY3 OS=Arabidopsis thaliana (Mouse-ear cress) PE=1 SV=1	G	Carbohydrate transport and metabolism	PREDICTED: alpha-amylase 3, chloroplastic isoform X1 [Glycine max]
HL_transcript_37970	36	88	40	0	3	4	0.96	2.3	1.12	0	0.09	0.11	4.88255e-06	-3.38939	down	[G]	Carbohydrate transport and metabolism	Molecular Function: alpha-amylase activity (GO:0004556);; Molecular Function: calcium ion binding (GO:0005509);; Biological Process: carbohydrate metabolic process (GO:0005975);;	--	--	--	--	Alpha amylase, catalytic domain	Alpha-amylase 3, chloroplastic (Precursor) GN=AMY3 OS=Arabidopsis thaliana (Mouse-ear cress) PE=1 SV=1	G	Carbohydrate transport and metabolism	Alpha-amylase [Glycine soja]
HL_transcript_50838	73	109	125	30	58	26	0.96	1.41	1.72	0.37	0.68	0.36	0.00481147	-1.35122	down	[G]	Carbohydrate transport and metabolism	Molecular Function: alpha-amylase activity (GO:0004556);; Molecular Function: calcium ion binding (GO:0005509);; Biological Process: carbohydrate metabolic process (GO:0005975);;	--	--	[G]	Carbohydrate transport and metabolism	Alpha amylase, catalytic domain;; Alpha-amylase C-terminal beta-sheet domain	Alpha-amylase 3, chloroplastic (Precursor) GN=AMY3 OS=Arabidopsis thaliana (Mouse-ear cress) PE=1 SV=1	G	Carbohydrate transport and metabolism	PREDICTED: alpha-amylase 3, chloroplastic isoform X2 [Glycine max]
HL_transcript_44742	5	9	12	154	71	46	0.1	0.17	0.25	2.71	1.22	0.9	9.03388e-06	2.84556	up	[G]	Carbohydrate transport and metabolism	Molecular Function: alpha-amylase activity (GO:0004556);; Molecular Function: calcium ion binding (GO:0005509);; Biological Process: carbohydrate metabolic process (GO:0005975);;	--	--	[G]	Carbohydrate transport and metabolism	Alpha-amylase C-terminal beta-sheet domain;; Alpha amylase, catalytic domain	Alpha-amylase 3, chloroplastic (Precursor) GN=AMY3 OS=Arabidopsis thaliana (Mouse-ear cress) PE=1 SV=1	G	Carbohydrate transport and metabolism	PREDICTED: alpha-amylase 3, chloroplastic-like [Glycine max]
HL_transcript_54160	161	426	69	6	11	38	3.95	10.18	1.76	0.14	0.24	0.96	0.0017904	-2.55472	down	[G]	Carbohydrate transport and metabolism	Molecular Function: alpha-amylase activity (GO:0004556);; Molecular Function: calcium ion binding (GO:0005509);; Biological Process: carbohydrate metabolic process (GO:0005975);; Cellular Component: integral component of membrane (GO:0016021);;	K01176|2.13668e-174|gmx:100815664|K01176 alpha-amylase [EC:3.2.1.1] | (RefSeq) alpha-amylase-like	Starch and sucrose metabolism (ko00500)	[G]	Carbohydrate transport and metabolism	Alpha amylase, catalytic domain;; Glycosyl hydrolase family 70;; Alpha-amylase C-terminal beta-sheet domain	Alpha-amylase (Precursor) GN=AMY1.1 OS=Vigna mungo (Black gram) PE=2 SV=1	G	Carbohydrate transport and metabolism	hypothetical protein GLYMA_17G242400 [Glycine max]
HL_transcript_67944	190	292	154	59	66	55	2.34	3.51	1.97	0.67	0.73	0.7	5.41573e-06	-1.73452	down	[G]	Carbohydrate transport and metabolism	Molecular Function: alpha-amylase activity (GO:0004556);; Molecular Function: calcium ion binding (GO:0005509);; Biological Process: carbohydrate metabolic process (GO:0005975);;	--	--	[G]	Carbohydrate transport and metabolism	Alpha amylase, catalytic domain;; Alpha-amylase C-terminal beta-sheet domain	Alpha-amylase 3, chloroplastic (Precursor) GN=AMY3 OS=Arabidopsis thaliana (Mouse-ear cress) PE=1 SV=1	G	Carbohydrate transport and metabolism	PREDICTED: alpha-amylase 3, chloroplastic isoform X2 [Glycine max]
HL_transcript_57560	1740	1934	1928	455	579	346	31.75	34.44	36.49	7.66	9.44	6.49	8.32245e-25	-2.0116	down	[G]	Carbohydrate transport and metabolism	Molecular Function: alpha-amylase activity (GO:0004556);; Molecular Function: calcium ion binding (GO:0005509);; Biological Process: carbohydrate metabolic process (GO:0005975);;	--	--	[G]	Carbohydrate transport and metabolism	Alpha-amylase C-terminal beta-sheet domain;; Alpha amylase, catalytic domain	Alpha-amylase 3, chloroplastic (Precursor) GN=AMY3 OS=Arabidopsis thaliana (Mouse-ear cress) PE=1 SV=1	G	Carbohydrate transport and metabolism	PREDICTED: alpha-amylase 3, chloroplastic isoform X2 [Glycine max]
HL_transcript_29477	41	18	26	89	145	61	0.61	0.27	0.41	1.21	1.9	0.93	0.00685267	1.55962	up	[G]	Carbohydrate transport and metabolism	Molecular Function: alpha-amylase activity (GO:0004556);; Molecular Function: calcium ion binding (GO:0005509);; Biological Process: carbohydrate metabolic process (GO:0005975);;	--	--	[G]	Carbohydrate transport and metabolism	Alpha amylase, catalytic domain;; Alpha-amylase C-terminal beta-sheet domain	Alpha-amylase 3, chloroplastic (Precursor) GN=AMY3 OS=Arabidopsis thaliana (Mouse-ear cress) PE=1 SV=1	G	Carbohydrate transport and metabolism	PREDICTED: alpha-amylase 3, chloroplastic-like [Glycine max]
HL_transcript_75851	295	339	421	17	110	11	3.38	3.8	5.01	0.18	1.12	0.14	0.00153994	-2.39194	down	[G]	Carbohydrate transport and metabolism	Molecular Function: alpha-amylase activity (GO:0004556);; Molecular Function: calcium ion binding (GO:0005509);; Biological Process: carbohydrate metabolic process (GO:0005975);;	--	--	[G]	Carbohydrate transport and metabolism	Alpha amylase, catalytic domain;; Alpha-amylase C-terminal beta-sheet domain	Alpha-amylase 3, chloroplastic (Precursor) GN=AMY3 OS=Arabidopsis thaliana (Mouse-ear cress) PE=1 SV=1	G	Carbohydrate transport and metabolism	PREDICTED: alpha-amylase 3, chloroplastic isoform X2 [Glycine max]
isoamylase (ISA)
HL_transcript_64692	550	282	1066	2143	5760	3123	9.95	4.98	20.01	35.69	92.93	57.96	0.0001936	2.20627	up	[G]	Carbohydrate transport and metabolism	Molecular Function: 1,4-alpha-glucan branching enzyme activity (GO:0003844);; Molecular Function: hydrolase activity, hydrolyzing O-glycosyl compounds (GO:0004553);; Biological Process: glycogen biosynthetic process (GO:0005978);; Cellular Component: amyloplast (GO:0009501);; Cellular Component: chloroplast (GO:0009507);; Biological Process: starch biosynthetic process (GO:0019252);; Molecular Fu…	K00700|0|gmx:100792499|K00700 1,4-alpha-glucan branching enzyme [EC:2.4.1.18] | (RefSeq) AMY1; 1,4-alpha-glucan-branching enzyme 1, chloroplastic/amyloplastic-like	Starch and sucrose metabolism (ko00500)	[G]	Carbohydrate transport and metabolism	Carbohydrate-binding module 48 (Isoamylase N-terminal domain);; Alpha amylase, catalytic domain;; Alpha amylase, C-terminal all-beta domain	1,4-alpha-glucan-branching enzyme 1, chloroplastic/amyloplastic (Precursor; Fragment) GN=SBEII OS=Pisum sativum (Garden pea) PE=1 SV=1	G	Carbohydrate transport and metabolism	PREDICTED: 1,4-alpha-glucan-branching enzyme 1, chloroplastic/amyloplastic-like isoform X1 [Glycine max]
HL_transcript_6387	681	298	956	1369	3639	2391	15.65	6.68	22.77	28.96	74.47	56.28	0.0040468	1.69913	up	[G]	Carbohydrate transport and metabolism	Molecular Function: hydrolase activity, hydrolyzing O-glycosyl compounds (GO:0004553);; Biological Process: carbohydrate metabolic process (GO:0005975);;	K01214|0|pvu:PHAVU_002G303600g|K01214 isoamylase [EC:3.2.1.68] | (RefSeq) hypothetical protein	--	[G]	Carbohydrate transport and metabolism	Alpha amylase, catalytic domain;; Carbohydrate-binding module 48 (Isoamylase N-terminal domain)	Isoamylase 1, chloroplastic (Precursor) GN=ISA1 OS=Arabidopsis thaliana (Mouse-ear cress) PE=1 SV=1	G	Carbohydrate transport and metabolism	isoamylase 1, chloroplastic [Cajanus cajan]
HL_transcript_30833	363	407	452	730	1109	891	8.02	8.76	10.35	14.84	21.81	20.16	6.60258e-06	1.13134	up	[G]	Carbohydrate transport and metabolism	Biological Process: glycogen metabolic process (GO:0005977);; Biological Process: starch catabolic process (GO:0005983);; Cellular Component: chloroplast starch grain (GO:0009569);; Cellular Component: chloroplast stroma (GO:0009570);; Molecular Function: isoamylase activity (GO:0019156);;	K01214|0|gmx:100806342|K01214 isoamylase [EC:3.2.1.68] | (RefSeq) isoamylase 3, chloroplastic-like	--	[G]	Carbohydrate transport and metabolism	Alpha amylase, catalytic domain;; Carbohydrate-binding module 48 (Isoamylase N-terminal domain);; Alpha amylase, C-terminal all-beta domain	Isoamylase 3, chloroplastic (Precursor) GN=ISA3 OS=Arabidopsis thaliana (Mouse-ear cress) PE=2 SV=2	G	Carbohydrate transport and metabolism	PREDICTED: isoamylase 3, chloroplastic-like isoform X1 [Glycine max]
HL_transcript_4976	161	43	211	493	1991	1009	3.28	0.85	4.46	9.25	36.19	21.09	0.000249628	2.50633	up	[G]	Carbohydrate transport and metabolism	Biological Process: glycogen metabolic process (GO:0005977);; Cellular Component: chloroplast (GO:0009507);; Biological Process: amylopectin biosynthetic process (GO:0010021);; Molecular Function: isoamylase activity (GO:0019156);;	K01214|0|gmx:100777953|K01214 isoamylase [EC:3.2.1.68] | (RefSeq) isoamylase 2, chloroplastic-like	--	[G]	Carbohydrate transport and metabolism	Carbohydrate-binding module 48 (Isoamylase N-terminal domain);; Alpha amylase, catalytic domain	Isoamylase 2, chloroplastic (Precursor) GN=F15K9.9 OS=Arabidopsis thaliana (Mouse-ear cress) PE=1 SV=2	G	Carbohydrate transport and metabolism	PREDICTED: isoamylase 2, chloroplastic-like [Glycine max]
HL_transcript_3717	1921	910	2501	4751	11583	6416	35.31	16.33	47.68	80.41	189.86	120.97	0.000452304	1.86551	up	[G]	Carbohydrate transport and metabolism	Molecular Function: 1,4-alpha-glucan branching enzyme activity (GO:0003844);; Molecular Function: hydrolase activity, hydrolyzing O-glycosyl compounds (GO:0004553);; Biological Process: glycogen biosynthetic process (GO:0005978);; Molecular Function: cation binding (GO:0043169);;	K00700|0|gmx:100792499|K00700 1,4-alpha-glucan branching enzyme [EC:2.4.1.18] | (RefSeq) AMY1; 1,4-alpha-glucan-branching enzyme 1, chloroplastic/amyloplastic-like	Starch and sucrose metabolism (ko00500)	[G]	Carbohydrate transport and metabolism	Alpha amylase, C-terminal all-beta domain;; Alpha amylase, catalytic domain;; Carbohydrate-binding module 48 (Isoamylase N-terminal domain)	1,4-alpha-glucan-branching enzyme 1, chloroplastic/amyloplastic (Precursor; Fragment) GN=SBEII OS=Pisum sativum (Garden pea) PE=1 SV=1	G	Carbohydrate transport and metabolism	PREDICTED: 1,4-alpha-glucan-branching enzyme 1, chloroplastic/amyloplastic-like isoform X2 [Glycine max]
HL_transcript_4627	475	392	528	869	1442	1165	9.44	7.6	10.9	15.92	25.56	23.76	6.6415e-05	1.26463	up	[G]	Carbohydrate transport and metabolism	Molecular Function: hydrolase activity, hydrolyzing O-glycosyl compounds (GO:0004553);; Biological Process: carbohydrate metabolic process (GO:0005975);;	K01214|0|gmx:100806342|K01214 isoamylase [EC:3.2.1.68] | (RefSeq) isoamylase 3, chloroplastic-like	--	[G]	Carbohydrate transport and metabolism	Alpha amylase, catalytic domain;; Carbohydrate-binding module 48 (Isoamylase N-terminal domain)	Isoamylase 3, chloroplastic (Precursor) GN=ISA3 OS=Arabidopsis thaliana (Mouse-ear cress) PE=2 SV=2	G	Carbohydrate transport and metabolism	hypothetical protein GLYMA_06G100600 [Glycine max]
HL_transcript_56792	281	211	419	776	2623	1165	5.45	3.99	8.42	13.83	45.25	23.13	0.000113022	2.06207	up	[G]	Carbohydrate transport and metabolism	Molecular Function: 1,4-alpha-glucan branching enzyme activity (GO:0003844);; Molecular Function: hydrolase activity, hydrolyzing O-glycosyl compounds (GO:0004553);; Biological Process: glycogen biosynthetic process (GO:0005978);; Cellular Component: amyloplast (GO:0009501);; Cellular Component: chloroplast (GO:0009507);; Biological Process: embryo development (GO:0009790);; Biological Process: s…	K00700|0|gmx:100785968|K00700 1,4-alpha-glucan branching enzyme [EC:2.4.1.18] | (RefSeq) 1,4-alpha-glucan-branching enzyme 1, chloroplastic/amyloplastic-like	Starch and sucrose metabolism (ko00500)	[G]	Carbohydrate transport and metabolism	Alpha amylase, C-terminal all-beta domain;; Alpha amylase, catalytic domain;; Carbohydrate-binding module 48 (Isoamylase N-terminal domain)	1,4-alpha-glucan-branching enzyme 1, chloroplastic/amyloplastic (Precursor) GN=SBEI OS=Pisum sativum (Garden pea) PE=1 SV=1	G	Carbohydrate transport and metabolism	PREDICTED: 1,4-alpha-glucan-branching enzyme 1, chloroplastic/amyloplastic-like [Glycine max]
HL_transcript_2457	356	278	437	1071	3197	1050	5.78	4.41	7.37	16.01	46.29	17.5	6.08303e-05	2.05259	up	[G]	Carbohydrate transport and metabolism	Molecular Function: 1,4-alpha-glucan branching enzyme activity (GO:0003844);; Molecular Function: hydrolase activity, hydrolyzing O-glycosyl compounds (GO:0004553);; Biological Process: glycogen biosynthetic process (GO:0005978);; Cellular Component: amyloplast (GO:0009501);; Cellular Component: chloroplast (GO:0009507);; Biological Process: starch biosynthetic process (GO:0019252);; Molecular Fu…	K00700|0|gmx:100792499|K00700 1,4-alpha-glucan branching enzyme [EC:2.4.1.18] | (RefSeq) AMY1; 1,4-alpha-glucan-branching enzyme 1, chloroplastic/amyloplastic-like	Starch and sucrose metabolism (ko00500)	[G]	Carbohydrate transport and metabolism	Carbohydrate-binding module 48 (Isoamylase N-terminal domain);; Alpha amylase, C-terminal all-beta domain;; Alpha amylase, catalytic domain	1,4-alpha-glucan-branching enzyme 1, chloroplastic/amyloplastic (Precursor; Fragment) GN=SBEII OS=Pisum sativum (Garden pea) PE=1 SV=1	G	Carbohydrate transport and metabolism	PREDICTED: 1,4-alpha-glucan-branching enzyme 1, chloroplastic/amyloplastic-like isoform X1 [Glycine max]
HL_transcript_56086	773	255	959	1767	3658	2246	12.58	4.06	16.19	26.48	53.09	37.5	0.00451494	1.69862	up	[G]	Carbohydrate transport and metabolism	Molecular Function: 1,4-alpha-glucan branching enzyme activity (GO:0003844);; Molecular Function: hydrolase activity, hydrolyzing O-glycosyl compounds (GO:0004553);; Biological Process: glycogen biosynthetic process (GO:0005978);; Cellular Component: amyloplast (GO:0009501);; Cellular Component: chloroplast (GO:0009507);; Biological Process: embryo development (GO:0009790);; Biological Process: s…	K00700|0|gmx:100785968|K00700 1,4-alpha-glucan branching enzyme [EC:2.4.1.18] | (RefSeq) 1,4-alpha-glucan-branching enzyme 1, chloroplastic/amyloplastic-like	Starch and sucrose metabolism (ko00500)	[G]	Carbohydrate transport and metabolism	Alpha amylase, C-terminal all-beta domain;; Carbohydrate-binding module 48 (Isoamylase N-terminal domain);; Alpha amylase, catalytic domain	1,4-alpha-glucan-branching enzyme 1, chloroplastic/amyloplastic (Precursor) GN=SBEI OS=Pisum sativum (Garden pea) PE=1 SV=1	G	Carbohydrate transport and metabolism	PREDICTED: 1,4-alpha-glucan-branching enzyme 1, chloroplastic/amyloplastic-like [Glycine max]
P1 vs. P4
sucrose synthase(SuSy)
HL_transcript_72965	13695	8175	17941	51927	27333	25570	273.96	159.5	372.3	887.43	562.79	448.68	0.00165117	1.46922	up	[M]	Cell wall/membrane/envelope biogenesis	Biological Process: sucrose metabolic process (GO:0005985);; Biological Process: nodulation (GO:0009877);; Molecular Function: sucrose synthase activity (GO:0016157);;	K00695|0|gmx:547508|K00695 sucrose synthase [EC:2.4.1.13] | (RefSeq) SS, N-100; sucrose synthase	Starch and sucrose metabolism (ko00500)	[M]	Cell wall/membrane/envelope biogenesis	Sucrose synthase;; Glycosyl transferases group 1;; Glycosyl transferases group 1;; Anaerobic c4-dicarboxylate membrane transporter	Sucrose synthase GN=SS OS=Glycine max (Soybean) PE=1 SV=2	M	Cell wall/membrane/envelope biogenesis	sucrose synthase [Glycine max]
HL_transcript_39777	429	1775	1351	4831	4954	6936	9.14	36.86	29.85	87.84	108.58	129.59	1.46541e-05	2.2956	up	[M]	Cell wall/membrane/envelope biogenesis	Biological Process: sucrose metabolic process (GO:0005985);; Molecular Function: sucrose synthase activity (GO:0016157);;	K00695|0|gmx:100806761|K00695 sucrose synthase [EC:2.4.1.13] | (RefSeq) sucrose synthase	Starch and sucrose metabolism (ko00500)	[M]	Cell wall/membrane/envelope biogenesis	Sucrose synthase;; Sucrose synthase;; Glycosyl transferases group 1;; Glycosyl transferases group 1	Sucrose synthase GN=SS OS=Glycine max (Soybean) PE=1 SV=2	M	Cell wall/membrane/envelope biogenesis	hypothetical protein GLYMA_09G073600 [Glycine max]
HL_transcript_45483	143	247	182	778	634	909	2.85	4.82	3.77	13.26	13.03	15.91	2.02558e-14	2.12797	up	[M]	Cell wall/membrane/envelope biogenesis	Biological Process: sucrose metabolic process (GO:0005985);; Molecular Function: sucrose synthase activity (GO:0016157);;	K00695|0|gmx:100793371|K00695 sucrose synthase [EC:2.4.1.13] | (RefSeq) sucrose synthase 2	Starch and sucrose metabolism (ko00500)	[M]	Cell wall/membrane/envelope biogenesis	Sucrose synthase;; Sucrose synthase;; Glycosyl transferases group 1;; Glycosyl transferases group 1;; Sucrose synthase;; Sucrose synthase	Sucrose synthase 2 GN=SUS2 OS=Pisum sativum (Garden pea) PE=2 SV=1	M	Cell wall/membrane/envelope biogenesis	sucrose synthase 2 [Cajanus cajan]
HL_transcript_4828	264	628	220	1417	1622	1879	5.34	12.39	4.61	24.46	33.75	33.32	5.16448e-06	2.2142	up	[M]	Cell wall/membrane/envelope biogenesis	Biological Process: sucrose metabolic process (GO:0005985);; Molecular Function: sucrose synthase activity (GO:0016157);;	K00695|0|gmx:100802045|K00695 sucrose synthase [EC:2.4.1.13] | (RefSeq) sucrose synthase 2	Starch and sucrose metabolism (ko00500)	[M]	Cell wall/membrane/envelope biogenesis	Sucrose synthase;; Glycosyl transferases group 1;; Glycosyl transferases group 1;; Sucrose synthase	Sucrose synthase 2 GN=SUS2 OS=Pisum sativum (Garden pea) PE=2 SV=1	M	Cell wall/membrane/envelope biogenesis	PREDICTED: sucrose synthase 2 [Glycine max]
HL_transcript_2207	115	216	224	596	495	861	1.81	3.31	3.66	8.01	8	11.84	1.51122e-07	1.91129	up	[M]	Cell wall/membrane/envelope biogenesis	Biological Process: sucrose metabolic process (GO:0005985);; Molecular Function: sucrose synthase activity (GO:0016157);;	K00695|0|gmx:100802045|K00695 sucrose synthase [EC:2.4.1.13] | (RefSeq) sucrose synthase 2	Starch and sucrose metabolism (ko00500)	[M]	Cell wall/membrane/envelope biogenesis	Sucrose synthase;; Glycosyl transferases group 1;; Glycosyl transferases group 1;; Sucrose synthase	Sucrose synthase 2 GN=SUS2 OS=Pisum sativum (Garden pea) PE=2 SV=1	M	Cell wall/membrane/envelope biogenesis	PREDICTED: sucrose synthase 2 [Glycine max]
HL_transcript_35445	3895	8629	5279	26284	17248	25438	138.01	297.27	194.15	791.4	629.08	793.51	8.15053e-09	2.04625	up	[M]	Cell wall/membrane/envelope biogenesis	Biological Process: sucrose metabolic process (GO:0005985);; Molecular Function: sucrose synthase activity (GO:0016157);;	K00695|0|gmx:100793371|K00695 sucrose synthase [EC:2.4.1.13] | (RefSeq) sucrose synthase 2	Starch and sucrose metabolism (ko00500)	[M]	Cell wall/membrane/envelope biogenesis	Sucrose synthase;; Glycosyl transferases group 1;; Glycosyl transferases group 1	Sucrose synthase 2 GN=SUS2 OS=Pisum sativum (Garden pea) PE=2 SV=1	M	Cell wall/membrane/envelope biogenesis	PREDICTED: sucrose synthase 2 [Glycine max]
HL_transcript_4476	12526	22930	16027	80861	60987	99788	247.26	441.51	328.21	1363.84	1239.18	1727.76	8.27205e-15	2.32672	up	[M]	Cell wall/membrane/envelope biogenesis	Biological Process: starch metabolic process (GO:0005982);; Biological Process: sucrose metabolic process (GO:0005985);; Biological Process: seed maturation (GO:0010431);; Molecular Function: sucrose synthase activity (GO:0016157);;	K00695|0|gmx:100802045|K00695 sucrose synthase [EC:2.4.1.13] | (RefSeq) sucrose synthase 2	Starch and sucrose metabolism (ko00500)	[M]	Cell wall/membrane/envelope biogenesis	Sucrose synthase;; Glycosyl transferases group 1;; Glycosyl transferases group 1	Sucrose synthase 2 GN=SUS2 OS=Pisum sativum (Garden pea) PE=2 SV=1	M	Cell wall/membrane/envelope biogenesis	PREDICTED: sucrose synthase 2 [Glycine max]
HL_transcript_32527	26	91	53	398	418	1063	0.42	1.41	0.88	5.37	6.79	14.68	9.1357e-09	3.40188	up	[M]	Cell wall/membrane/envelope biogenesis	Biological Process: sucrose metabolic process (GO:0005985);; Molecular Function: sucrose synthase activity (GO:0016157);;	K00695|0|gmx:100802045|K00695 sucrose synthase [EC:2.4.1.13] | (RefSeq) sucrose synthase 2	Starch and sucrose metabolism (ko00500)	[M]	Cell wall/membrane/envelope biogenesis	Sucrose synthase;; Sucrose synthase;; Glycosyl transferases group 1;; Glycosyl transferases group 1;; Sucrose synthase	Sucrose synthase 2 GN=SUS2 OS=Pisum sativum (Garden pea) PE=2 SV=1	M	Cell wall/membrane/envelope biogenesis	PREDICTED: sucrose synthase 2 [Glycine max]
HL_transcript_70235	21	42	45	125	196	185	0.31	0.6	0.69	1.55	2.93	2.35	9.06496e-07	2.31891	up	[HR]	Coenzyme transport and metabolism;; General function prediction only	Biological Process: sucrose biosynthetic process (GO:0005986);; Molecular Function: sucrose synthase activity (GO:0016157);; Molecular Function: sucrose-phosphate synthase activity (GO:0046524);;	K00696|0|vra:106768365|K00696 sucrose-phosphate synthase [EC:2.4.1.14] | (RefSeq) probable sucrose-phosphate synthase	Starch and sucrose metabolism (ko00500)	[M]	Cell wall/membrane/envelope biogenesis	Glycosyl transferases group 1;; Glycosyl transferases group 1;; Sucrose synthase;; Sucrose-6F-phosphate phosphohydrolase	Probable sucrose-phosphate synthase GN=SPS OS=Vicia faba (Broad bean) PE=2 SV=1	M	Cell wall/membrane/envelope biogenesis	probable sucrose-phosphate synthase [Vigna radiata var. radiata]
HL_transcript_67262	5100	9655	9277	35984	24410	32667	104.83	193.53	197.8	631.72	516.4	589.01	5.62496e-12	2.06236	up	[M]	Cell wall/membrane/envelope biogenesis	Biological Process: sucrose metabolic process (GO:0005985);; Molecular Function: sucrose synthase activity (GO:0016157);;	K00695|0|gmx:100806761|K00695 sucrose synthase [EC:2.4.1.13] | (RefSeq) sucrose synthase	Starch and sucrose metabolism (ko00500)	[M]	Cell wall/membrane/envelope biogenesis	Sucrose synthase;; Glycosyl transferases group 1;; Glycosyl transferases group 1	Sucrose synthase GN=SS OS=Glycine max (Soybean) PE=1 SV=2	M	Cell wall/membrane/envelope biogenesis	PREDICTED: sucrose synthase [Glycine max]
HL_transcript_32224	26	16	103	123	253	663	0.57	0.34	2.28	2.24	5.57	12.41	0.00199713	2.65084	up	[M]	Cell wall/membrane/envelope biogenesis	Biological Process: sucrose metabolic process (GO:0005985);; Molecular Function: sucrose synthase activity (GO:0016157);;	K00695|0|gmx:100793371|K00695 sucrose synthase [EC:2.4.1.13] | (RefSeq) sucrose synthase 2	Starch and sucrose metabolism (ko00500)	[M]	Cell wall/membrane/envelope biogenesis	Sucrose synthase;; Glycosyl transferases group 1;; Glycosyl transferases group 1;; Sucrose synthase;; Sucrose synthase	Sucrose synthase 2 GN=SUS2 OS=Pisum sativum (Garden pea) PE=2 SV=1	M	Cell wall/membrane/envelope biogenesis	PREDICTED: sucrose synthase 2 [Glycine max]
HL_transcript_3235	451	1067	391	2153	2311	1916	7.9	18.23	7.11	32.23	41.64	29.4	0.000158404	1.8353	up	[M]	Cell wall/membrane/envelope biogenesis	Biological Process: sucrose metabolic process (GO:0005985);; Molecular Function: sucrose synthase activity (GO:0016157);;	K00695|0|gmx:100802045|K00695 sucrose synthase [EC:2.4.1.13] | (RefSeq) sucrose synthase 2	Starch and sucrose metabolism (ko00500)	[M]	Cell wall/membrane/envelope biogenesis	Sucrose synthase;; Glycosyl transferases group 1;; Glycosyl transferases group 1;; Sucrose synthase	Sucrose synthase 2 GN=SUS2 OS=Pisum sativum (Garden pea) PE=2 SV=1	M	Cell wall/membrane/envelope biogenesis	PREDICTED: sucrose synthase 2 [Glycine max]
HL_transcript_24767	642	2082	792	8984	7612	14949	12.89	40.77	16.5	154.12	157.32	263.29	1.75607e-09	3.15843	up	[M]	Cell wall/membrane/envelope biogenesis	Biological Process: starch metabolic process (GO:0005982);; Biological Process: sucrose metabolic process (GO:0005985);; Biological Process: seed maturation (GO:0010431);; Molecular Function: sucrose synthase activity (GO:0016157);;	K00695|0|gmx:100802045|K00695 sucrose synthase [EC:2.4.1.13] | (RefSeq) sucrose synthase 2	Starch and sucrose metabolism (ko00500)	[M]	Cell wall/membrane/envelope biogenesis	Sucrose synthase;; Glycosyl transferases group 1;; Glycosyl transferases group 1	Sucrose synthase 2 GN=SUS2 OS=Pisum sativum (Garden pea) PE=2 SV=1	M	Cell wall/membrane/envelope biogenesis	PREDICTED: sucrose synthase 2 [Glycine max]
HL_transcript_4864	1607	3892	3142	19206	16712	24132	33.51	79.12	67.95	341.96	358.6	441.38	1.6959e-15	2.88251	up	[M]	Cell wall/membrane/envelope biogenesis	Biological Process: sucrose metabolic process (GO:0005985);; Molecular Function: sucrose synthase activity (GO:0016157);;	K00695|0|gmx:100806761|K00695 sucrose synthase [EC:2.4.1.13] | (RefSeq) sucrose synthase	Starch and sucrose metabolism (ko00500)	[M]	Cell wall/membrane/envelope biogenesis	Sucrose synthase;; Glycosyl transferases group 1;; Glycosyl transferases group 1	Sucrose synthase GN=SS OS=Glycine max (Soybean) PE=1 SV=2	M	Cell wall/membrane/envelope biogenesis	PREDICTED: sucrose synthase [Glycine max]
HL_transcript_10839	225	159	144	52	54	73	7.07	4.89	4.71	1.4	1.76	2.04	0.000720996	-1.41103	down	--	--	Biological Process: sucrose metabolic process (GO:0005985);; Cellular Component: integral component of membrane (GO:0016021);; Molecular Function: sucrose synthase activity (GO:0016157);; Molecular Function: sucrose-phosphate synthase activity (GO:0046524);;	--	--	[S]	Function unknown	Sad1 / UNC-like C-terminal;; Muskelin N-terminus	--	S	Function unknown	PREDICTED: SUN domain-containing ossification factor-like [Glycine max]
HL_transcript_67208	15	49	26	125	73	223	0.23	0.7	0.4	1.56	1.1	2.85	0.000562914	2.20333	up	[M]	Cell wall/membrane/envelope biogenesis	Biological Process: sucrose metabolic process (GO:0005985);; Molecular Function: sucrose synthase activity (GO:0016157);;	K00695|0|gmx:100802045|K00695 sucrose synthase [EC:2.4.1.13] | (RefSeq) sucrose synthase 2	Starch and sucrose metabolism (ko00500)	[M]	Cell wall/membrane/envelope biogenesis	Sucrose synthase;; Glycosyl transferases group 1;; Glycosyl transferases group 1;; Sucrose synthase	Sucrose synthase 2 GN=SUS2 OS=Pisum sativum (Garden pea) PE=2 SV=1	M	Cell wall/membrane/envelope biogenesis	PREDICTED: sucrose synthase 2 [Glycine max]
HL_transcript_51910	162	613	75	2671	3546	4247	2.81	10.36	1.36	39.55	63.17	64.44	1.56025e-06	3.4692	up	[M]	Cell wall/membrane/envelope biogenesis	Biological Process: sucrose metabolic process (GO:0005985);; Molecular Function: sucrose synthase activity (GO:0016157);;	K00695|0|gmx:100802045|K00695 sucrose synthase [EC:2.4.1.13] | (RefSeq) sucrose synthase 2	Starch and sucrose metabolism (ko00500)	[M]	Cell wall/membrane/envelope biogenesis	Sucrose synthase;; Glycosyl transferases group 1;; Glycosyl transferases group 1;; Sucrose synthase	Sucrose synthase 2 GN=SUS2 OS=Pisum sativum (Garden pea) PE=2 SV=1	M	Cell wall/membrane/envelope biogenesis	PREDICTED: sucrose synthase 2 [Glycine max]
HL_transcript_4810	1228	5273	1962	21691	9578	24131	24.78	103.81	41.09	374.02	199	427.24	9.40657e-06	2.67566	up	[M]	Cell wall/membrane/envelope biogenesis	Biological Process: sucrose metabolic process (GO:0005985);; Molecular Function: sucrose synthase activity (GO:0016157);;	K00695|0|gmx:100802045|K00695 sucrose synthase [EC:2.4.1.13] | (RefSeq) sucrose synthase 2	Starch and sucrose metabolism (ko00500)	[M]	Cell wall/membrane/envelope biogenesis	Sucrose synthase;; Glycosyl transferases group 1;; Glycosyl transferases group 1	Sucrose synthase 2 GN=SUS2 OS=Pisum sativum (Garden pea) PE=2 SV=1	M	Cell wall/membrane/envelope biogenesis	PREDICTED: sucrose synthase 2 [Glycine max]
HL_transcript_22725	26	88	120	732	288	534	0.47	1.52	2.21	11.09	5.26	8.29	6.891e-06	2.70724	up	[M]	Cell wall/membrane/envelope biogenesis	Biological Process: starch metabolic process (GO:0005982);; Biological Process: sucrose metabolic process (GO:0005985);; Biological Process: seed maturation (GO:0010431);; Molecular Function: sucrose synthase activity (GO:0016157);;	K00695|0|gmx:100793371|K00695 sucrose synthase [EC:2.4.1.13] | (RefSeq) sucrose synthase 2	Starch and sucrose metabolism (ko00500)	[M]	Cell wall/membrane/envelope biogenesis	Sucrose synthase;; Glycosyl transferases group 1;; Glycosyl transferases group 1;; Sucrose synthase	Sucrose synthase 2 GN=SUS2 OS=Pisum sativum (Garden pea) PE=2 SV=1	M	Cell wall/membrane/envelope biogenesis	PREDICTED: sucrose synthase 2 [Glycine max]
HL_transcript_21526	65	37	29	238	150	128	1.22	0.67	0.57	3.77	2.88	2.09	0.000215629	1.99385	up	[M]	Cell wall/membrane/envelope biogenesis	Biological Process: sucrose metabolic process (GO:0005985);; Biological Process: nodulation (GO:0009877);; Molecular Function: sucrose synthase activity (GO:0016157);;	K00695|0|gmx:547508|K00695 sucrose synthase [EC:2.4.1.13] | (RefSeq) SS, N-100; sucrose synthase	Starch and sucrose metabolism (ko00500)	[M]	Cell wall/membrane/envelope biogenesis	Sucrose synthase;; Glycosyl transferases group 1;; Glycosyl transferases group 1	Sucrose synthase GN=SS OS=Glycine max (Soybean) PE=1 SV=2	M	Cell wall/membrane/envelope biogenesis	sucrose synthase [Glycine max]
HL_transcript_46379	225	375	217	1847	1224	3287	3.63	5.89	3.63	25.45	20.29	46.37	8.22183e-12	2.97606	up	[M]	Cell wall/membrane/envelope biogenesis	Biological Process: sucrose metabolic process (GO:0005985);; Molecular Function: sucrose synthase activity (GO:0016157);;	K00695|0|gmx:100802045|K00695 sucrose synthase [EC:2.4.1.13] | (RefSeq) sucrose synthase 2	Starch and sucrose metabolism (ko00500)	[M]	Cell wall/membrane/envelope biogenesis	Sucrose synthase;; Sucrose synthase	Sucrose synthase 2 GN=SUS2 OS=Pisum sativum (Garden pea) PE=2 SV=1	M	Cell wall/membrane/envelope biogenesis	PREDICTED: sucrose synthase 2 [Glycine max]
HL_transcript_61635	710	1052	1489	4812	3810	6210	10	14.47	21.75	58.03	55.24	76.62	7.07352e-12	2.28622	up	[M]	Cell wall/membrane/envelope biogenesis	Biological Process: sucrose metabolic process (GO:0005985);; Molecular Function: sucrose synthase activity (GO:0016157);;	K00695|0|gmx:100802045|K00695 sucrose synthase [EC:2.4.1.13] | (RefSeq) sucrose synthase 2	Starch and sucrose metabolism (ko00500)	[M]	Cell wall/membrane/envelope biogenesis	Sucrose synthase;; Glycosyl transferases group 1;; Glycosyl transferases group 1;; Sucrose synthase	Sucrose synthase 2 GN=SUS2 OS=Pisum sativum (Garden pea) PE=2 SV=1	M	Cell wall/membrane/envelope biogenesis	PREDICTED: sucrose synthase 2 [Glycine max]
HL_transcript_49294	7	23	10	70	42	161	0.09	0.27	0.12	0.71	0.52	1.65	0.000352981	2.64202	up	[M]	Cell wall/membrane/envelope biogenesis	Biological Process: sucrose metabolic process (GO:0005985);; Molecular Function: sucrose synthase activity (GO:0016157);;	K00695|1.11626e-133|cit:102615040|K00695 sucrose synthase [EC:2.4.1.13] | (RefSeq) sucrose synthase 2	Starch and sucrose metabolism (ko00500)	[M]	Cell wall/membrane/envelope biogenesis	Glycosyl transferases group 1;; Glycosyl transferases group 1;; Sucrose synthase;; Sucrose synthase;; Sucrose synthase;; Sucrose synthase	Sucrose synthase 2 GN=SUS2 OS=Pisum sativum (Garden pea) PE=2 SV=1	M	Cell wall/membrane/envelope biogenesis	hypothetical protein CISIN_1g003492mg [Citrus sinensis]
HL_transcript_28355	212	249	355	37	55	37	4.62	5.3	8.05	0.7	1.24	0.71	4.91283e-09	-2.42708	down	[M]	Cell wall/membrane/envelope biogenesis	Biological Process: sucrose metabolic process (GO:0005985);; Biological Process: nodulation (GO:0009877);; Molecular Function: sucrose synthase activity (GO:0016157);;	K00695|0|gmx:547508|K00695 sucrose synthase [EC:2.4.1.13] | (RefSeq) SS, N-100; sucrose synthase	Starch and sucrose metabolism (ko00500)	[M]	Cell wall/membrane/envelope biogenesis	Sucrose synthase;; Glycosyl transferases group 1;; Glycosyl transferases group 1	Sucrose synthase GN=SS OS=Glycine max (Soybean) PE=1 SV=2	M	Cell wall/membrane/envelope biogenesis	sucrose synthase [Glycine max]
HL_transcript_44634	11	36	29	140	119	133	0.73	2.27	1.94	7.6	7.9	7.6	9.59583e-07	2.42744	up	[M]	Cell wall/membrane/envelope biogenesis	Biological Process: sucrose metabolic process (GO:0005985);; Biological Process: nodulation (GO:0009877);; Molecular Function: sucrose synthase activity (GO:0016157);;	K00695|7.73643e-97|vra:106768289|K00695 sucrose synthase [EC:2.4.1.13] | (RefSeq) SS, vss1; sucrose synthase	Starch and sucrose metabolism (ko00500)	[M]	Cell wall/membrane/envelope biogenesis	Sucrose synthase	Sucrose synthase GN=SS1 OS=Vigna radiata var. radiata (Mung bean) PE=1 SV=1	M	Cell wall/membrane/envelope biogenesis	sucrose synthase, partial [Arachis hypogaea var. vulgaris]
HL_transcript_60255	0	0	0	23	26	46	0	0	0	0.59	0.82	1.22	4.29718e-07	5.63855	up	[M]	Cell wall/membrane/envelope biogenesis	Biological Process: sucrose metabolic process (GO:0005985);; Molecular Function: sucrose synthase activity (GO:0016157);;	K00695|0|gmx:100793371|K00695 sucrose synthase [EC:2.4.1.13] | (RefSeq) sucrose synthase 2	Starch and sucrose metabolism (ko00500)	[M]	Cell wall/membrane/envelope biogenesis	Glycosyl transferases group 1;; Glycosyl transferases group 1;; Sucrose synthase;; Sucrose synthase	Sucrose synthase 2 GN=SUS2 OS=Pisum sativum (Garden pea) PE=2 SV=1	M	Cell wall/membrane/envelope biogenesis	PREDICTED: sucrose synthase 2 [Glycine max]
HL_transcript_49449	41	101	19	169	298	322	0.83	1.98	0.4	2.88	6.13	5.63	0.00109448	2.27749	up	[M]	Cell wall/membrane/envelope biogenesis	Biological Process: starch metabolic process (GO:0005982);; Biological Process: sucrose metabolic process (GO:0005985);; Biological Process: seed maturation (GO:0010431);; Molecular Function: sucrose synthase activity (GO:0016157);;	K00695|0|gmx:100793371|K00695 sucrose synthase [EC:2.4.1.13] | (RefSeq) sucrose synthase 2	Starch and sucrose metabolism (ko00500)	[M]	Cell wall/membrane/envelope biogenesis	Sucrose synthase;; Glycosyl transferases group 1;; Glycosyl transferases group 1	Sucrose synthase 2 GN=SUS2 OS=Pisum sativum (Garden pea) PE=2 SV=1	M	Cell wall/membrane/envelope biogenesis	PREDICTED: sucrose synthase 2 [Glycine max]
sucrose phosphate synthase(SPS)
HL_transcript_70235	21	42	45	125	196	185	0.31	0.6	0.69	1.55	2.93	2.35	9.06496e-07	2.31891	up	[HR]	Coenzyme transport and metabolism;; General function prediction only	Biological Process: sucrose biosynthetic process (GO:0005986);; Molecular Function: sucrose synthase activity (GO:0016157);; Molecular Function: sucrose-phosphate synthase activity (GO:0046524);;	K00696|0|vra:106768365|K00696 sucrose-phosphate synthase [EC:2.4.1.14] | (RefSeq) probable sucrose-phosphate synthase	Starch and sucrose metabolism (ko00500)	[M]	Cell wall/membrane/envelope biogenesis	Glycosyl transferases group 1;; Glycosyl transferases group 1;; Sucrose synthase;; Sucrose-6F-phosphate phosphohydrolase	Probable sucrose-phosphate synthase GN=SPS OS=Vicia faba (Broad bean) PE=2 SV=1	M	Cell wall/membrane/envelope biogenesis	probable sucrose-phosphate synthase [Vigna radiata var. radiata]
HL_transcript_10839	225	159	144	52	54	73	7.07	4.89	4.71	1.4	1.76	2.04	0.000720996	-1.41103	down	--	--	Biological Process: sucrose metabolic process (GO:0005985);; Cellular Component: integral component of membrane (GO:0016021);; Molecular Function: sucrose synthase activity (GO:0016157);; Molecular Function: sucrose-phosphate synthase activity (GO:0046524);;	--	--	[S]	Function unknown	Sad1 / UNC-like C-terminal;; Muskelin N-terminus	--	S	Function unknown	PREDICTED: SUN domain-containing ossification factor-like [Glycine max]
HL_transcript_69911	100	84	115	563	351	444	3.43	2.8	4.09	16.42	12.39	13.41	1.06567e-15	2.27338	up	[HR]	Coenzyme transport and metabolism;; General function prediction only	Molecular Function: magnesium ion binding (GO:0000287);; Biological Process: sucrose biosynthetic process (GO:0005986);; Biological Process: dephosphorylation (GO:0016311);; Molecular Function: sucrose-phosphate phosphatase activity (GO:0050307);;	K07024|1.09659e-151|vra:106769690|K07024 sucrose-6-phosphatase&#160; [EC:3.1.3.24] | (RefSeq) sucrose-phosphatase 1-like	--	--	--	Sucrose-6-phosphate phosphohydrolase C-terminal;; Sucrose-6F-phosphate phosphohydrolase;; Sucrose-6F-phosphate phosphohydrolase;; Sucrose-6F-phosphate phosphohydrolase	Sucrose-phosphatase 1 GN=SPP1 OS=Nicotiana tabacum (Common tobacco) PE=2 SV=1	S	Function unknown	sucrose-phosphatase 1 [Vigna radiata var. radiata]
starch synthase(SS)
HL_transcript_7606	1993	810	2242	6848	8349	5194	52.07	20.63	60.77	152.48	224.44	119.16	5.33379e-05	2.08228	up	[G]	Carbohydrate transport and metabolism	Molecular Function: glycogen (starch) synthase activity (GO:0004373);; Cellular Component: amyloplast (GO:0009501);; Cellular Component: chloroplast (GO:0009507);; Biological Process: starch biosynthetic process (GO:0019252);;	K13679|0|gmx:100170703|K13679 granule-bound starch synthase [EC:2.4.1.242] | (RefSeq) GBSSIa, GBSSI; granule bound starch synthase Ia	--	--	--	Starch synthase catalytic domain;; Glycosyl transferases group 1;; Glycosyl transferases group 1	Granule-bound starch synthase 1, chloroplastic/amyloplastic (Precursor) OS=Pisum sativum (Garden pea) PE=1 SV=1	G	Carbohydrate transport and metabolism	PREDICTED: granule bound starch synthase Ia isoform X1 [Glycine max]
HL_transcript_72156	7472	5300	9338	36126	39291	17237	194.28	134.25	251.95	800.88	1051.62	393.73	5.86963e-06	2.15627	up	[G]	Carbohydrate transport and metabolism	Molecular Function: glycogen (starch) synthase activity (GO:0004373);; Cellular Component: amyloplast (GO:0009501);; Cellular Component: chloroplast (GO:0009507);; Biological Process: starch biosynthetic process (GO:0019252);;	K13679|0|gmx:100037476|K13679 granule-bound starch synthase [EC:2.4.1.242] | (RefSeq) granule-bound starch synthase	--	--	--	Starch synthase catalytic domain;; Glycosyl transferases group 1;; Glycosyl transferases group 1;; Starch synthase catalytic domain	Granule-bound starch synthase 1, chloroplastic/amyloplastic (Precursor) GN=WAXY OS=Antirrhinum majus (Garden snapdragon) PE=2 SV=1	G	Carbohydrate transport and metabolism	granule-bound starch synthase [Glycine max]
HL_transcript_31338	8	37	7	222	227	505	0.26	1.07	0.23	5.63	6.96	13.24	3.13645e-08	3.97022	up	[G]	Carbohydrate transport and metabolism	--	--	--	--	--	Starch synthase catalytic domain	Probable starch synthase 4, chloroplastic/amyloplastic (Precursor) GN=SS4 OS=Arabidopsis thaliana (Mouse-ear cress) PE=2 SV=1	G	Carbohydrate transport and metabolism	PREDICTED: probable starch synthase 4, chloroplastic/amyloplastic isoform X2 [Glycine max]
HL_transcript_28448	18	0	35	281	115	584	0.59	0	1.17	7.6	3.77	16.28	0.000821085	3.49566	up	[G]	Carbohydrate transport and metabolism	Molecular Function: starch synthase activity (GO:0009011);; Molecular Function: alpha-1,4-glucan synthase activity (GO:0033201);;	--	--	--	--	Starch synthase catalytic domain;; Glycosyltransferase Family 4	Probable starch synthase 4, chloroplastic/amyloplastic (Precursor) GN=SS4 OS=Arabidopsis thaliana (Mouse-ear cress) PE=2 SV=1	G	Carbohydrate transport and metabolism	PREDICTED: probable starch synthase 4, chloroplastic/amyloplastic isoform X2 [Glycine max]
HL_transcript_21679	13	81	107	680	509	960	0.41	2.47	3.47	17.97	16.27	26.21	8.82216e-07	3.31869	up	[G]	Carbohydrate transport and metabolism	--	--	--	--	--	Starch synthase catalytic domain;; Glycosyltransferase Family 4	Probable starch synthase 4, chloroplastic/amyloplastic (Precursor) GN=SS4 OS=Arabidopsis thaliana (Mouse-ear cress) PE=2 SV=1	G	Carbohydrate transport and metabolism	PREDICTED: probable starch synthase 4, chloroplastic/amyloplastic isoform X2 [Glycine max]
HL_transcript_16003	1323	1160	1657	8552	10105	5207	61.61	52.41	80.16	337.14	484.44	214.05	3.26362e-11	2.62818	up	[G]	Carbohydrate transport and metabolism	Molecular Function: glycogen (starch) synthase activity (GO:0004373);; Cellular Component: amyloplast (GO:0009501);; Cellular Component: chloroplast (GO:0009507);; Biological Process: starch biosynthetic process (GO:0019252);;	K13679|0|gmx:100037476|K13679 granule-bound starch synthase [EC:2.4.1.242] | (RefSeq) granule-bound starch synthase	--	--	--	Starch synthase catalytic domain;; Starch synthase catalytic domain	Granule-bound starch synthase 1, chloroplastic/amyloplastic (Precursor) GN=WAXY OS=Solanum tuberosum (Potato) PE=1 SV=1	G	Carbohydrate transport and metabolism	granule-bound starch synthase [Glycine max]
HL_transcript_6948	1174	251	1350	4185	7588	3192	28.09	5.85	33.52	85.43	186.89	67.07	0.000796282	2.40766	up	[G]	Carbohydrate transport and metabolism	Molecular Function: glycogen (starch) synthase activity (GO:0004373);; Cellular Component: amyloplast (GO:0009501);; Cellular Component: chloroplast (GO:0009507);; Biological Process: starch biosynthetic process (GO:0019252);;	K13679|0|gmx:100170703|K13679 granule-bound starch synthase [EC:2.4.1.242] | (RefSeq) GBSSIa, GBSSI; granule bound starch synthase Ia	--	--	--	Starch synthase catalytic domain;; Glycosyl transferases group 1;; Glycosyl transferases group 1	Granule-bound starch synthase 1, chloroplastic/amyloplastic (Precursor) OS=Pisum sativum (Garden pea) PE=1 SV=1	G	Carbohydrate transport and metabolism	PREDICTED: granule bound starch synthase Ia isoform X1 [Glycine max]
HL_transcript_8398	3681	2447	4181	15827	18436	7508	95.14	61.61	112.12	348.71	490.37	170.43	2.1595e-05	2.10518	up	[G]	Carbohydrate transport and metabolism	Molecular Function: glycogen (starch) synthase activity (GO:0004373);; Cellular Component: amyloplast (GO:0009501);; Cellular Component: chloroplast (GO:0009507);; Biological Process: starch biosynthetic process (GO:0019252);;	K13679|0|gmx:100037476|K13679 granule-bound starch synthase [EC:2.4.1.242] | (RefSeq) granule-bound starch synthase	--	--	--	Starch synthase catalytic domain;; Glycosyl transferases group 1;; Glycosyl transferases group 1	Granule-bound starch synthase 1, chloroplastic/amyloplastic (Precursor) GN=WAXY OS=Antirrhinum majus (Garden snapdragon) PE=2 SV=1	G	Carbohydrate transport and metabolism	granule-bound starch synthase [Glycine max]
HL_transcript_55084	26	15	27	510	705	400	0.68	0.39	0.74	11.2	18.69	9.05	1.03389e-22	4.56477	up	[G]	Carbohydrate transport and metabolism	Molecular Function: glycogen (starch) synthase activity (GO:0004373);; Cellular Component: amyloplast (GO:0009501);; Cellular Component: chloroplast (GO:0009507);; Biological Process: starch biosynthetic process (GO:0019252);;	K13679|0|pxb:103956358|K13679 granule-bound starch synthase [EC:2.4.1.242] | (RefSeq) granule-bound starch synthase 1, chloroplastic/amyloplastic-like	--	--	--	Starch synthase catalytic domain;; Glycosyl transferases group 1;; Glycosyl transferases group 1;; Starch synthase catalytic domain;; Starch synthase catalytic domain	Granule-bound starch synthase 1, chloroplastic/amyloplastic (Precursor) GN=WAXY OS=Ipomoea batatas (Sweet potato) PE=2 SV=2	G	Carbohydrate transport and metabolism	granule-bound starch synthase 1, chloroplastic/amyloplastic [Quercus suber]
HL_transcript_8912	0	0	0	28	34	64	0	0	0	0.71	1.04	1.68	4.4081e-08	5.97208	up	[M]	Cell wall/membrane/envelope biogenesis	--	--	--	--	--	Starch synthase catalytic domain	Probable starch synthase 4, chloroplastic/amyloplastic (Precursor) GN=SS4 OS=Arabidopsis thaliana (Mouse-ear cress) PE=2 SV=1	G	Carbohydrate transport and metabolism	PREDICTED: probable starch synthase 4, chloroplastic/amyloplastic isoform X2 [Glycine max]
HL_transcript_51245	1192	806	1741	5560	6152	3489	29.33	19.32	44.42	116.64	155.73	75.35	2.38082e-06	2.12007	up	[G]	Carbohydrate transport and metabolism	Molecular Function: glycogen (starch) synthase activity (GO:0004373);; Cellular Component: amyloplast (GO:0009501);; Cellular Component: chloroplast (GO:0009507);; Biological Process: starch biosynthetic process (GO:0019252);;	K13679|0|gmx:100817424|K13679 granule-bound starch synthase [EC:2.4.1.242] | (RefSeq) granule-bound starch synthase 1, chloroplastic/amyloplastic	--	--	--	Starch synthase catalytic domain;; Starch synthase catalytic domain;; Glycosyl transferases group 1	Granule-bound starch synthase 1, chloroplastic/amyloplastic (Precursor) GN=WAXY OS=Ipomoea batatas (Sweet potato) PE=2 SV=2	G	Carbohydrate transport and metabolism	Granule-bound starch synthase 1, chloroplastic/amyloplastic [Glycine soja]
HL_transcript_54410	270	109	53	873	1351	457	6.84	2.69	1.4	18.87	35.24	10.17	0.000749426	2.53802	up	[G]	Carbohydrate transport and metabolism	Molecular Function: glycogen (starch) synthase activity (GO:0004373);; Cellular Component: amyloplast (GO:0009501);; Cellular Component: chloroplast (GO:0009507);; Biological Process: starch biosynthetic process (GO:0019252);;	K13679|0|gmx:100170703|K13679 granule-bound starch synthase [EC:2.4.1.242] | (RefSeq) GBSSIa, GBSSI; granule bound starch synthase Ia	--	--	--	Starch synthase catalytic domain;; Glycosyl transferases group 1;; Glycosyl transferases group 1	Granule-bound starch synthase 1, chloroplastic/amyloplastic (Precursor) OS=Pisum sativum (Garden pea) PE=1 SV=1	G	Carbohydrate transport and metabolism	PREDICTED: granule bound starch synthase Ia isoform X1 [Glycine max]
HL_transcript_55245	0	0	13	594	651	807	0	0	0.38	14.1	18.66	19.74	2.85719e-10	6.11545	up	[G]	Carbohydrate transport and metabolism	--	--	--	--	--	Starch synthase catalytic domain	Probable starch synthase 4, chloroplastic/amyloplastic (Precursor) GN=SS4 OS=Arabidopsis thaliana (Mouse-ear cress) PE=2 SV=1	G	Carbohydrate transport and metabolism	PREDICTED: probable starch synthase 4, chloroplastic/amyloplastic isoform X2 [Glycine max]
HL_transcript_43152	10075	7074	12791	44219	52814	22023	259.84	177.74	342.31	972.38	1402.08	498.91	2.20034e-05	2.08445	up	[G]	Carbohydrate transport and metabolism	Molecular Function: glycogen (starch) synthase activity (GO:0004373);; Cellular Component: amyloplast (GO:0009501);; Cellular Component: chloroplast (GO:0009507);; Biological Process: starch biosynthetic process (GO:0019252);;	K13679|0|gmx:100037476|K13679 granule-bound starch synthase [EC:2.4.1.242] | (RefSeq) granule-bound starch synthase	--	--	--	Starch synthase catalytic domain;; Glycosyl transferases group 1;; Glycosyl transferases group 1	Granule-bound starch synthase 1, chloroplastic/amyloplastic (Precursor) GN=WAXY OS=Solanum tuberosum (Potato) PE=1 SV=1	G	Carbohydrate transport and metabolism	Granule-bound starch synthase 1, chloroplastic/amyloplastic [Glycine soja]
HL_transcript_24980	614	417	877	2449	3437	1526	15.4	10.2	22.82	52.36	88.67	33.6	5.18448e-05	2.05496	up	[G]	Carbohydrate transport and metabolism	Molecular Function: glycogen (starch) synthase activity (GO:0004373);; Cellular Component: amyloplast (GO:0009501);; Cellular Component: chloroplast (GO:0009507);; Biological Process: starch biosynthetic process (GO:0019252);;	K13679|0|gmx:100037476|K13679 granule-bound starch synthase [EC:2.4.1.242] | (RefSeq) granule-bound starch synthase	--	--	--	Starch synthase catalytic domain;; Glycosyl transferases group 1;; Glycosyl transferases group 1	Granule-bound starch synthase 1, chloroplastic/amyloplastic (Precursor) GN=WAXY OS=Solanum tuberosum (Potato) PE=1 SV=1	G	Carbohydrate transport and metabolism	granule-bound starch synthase [Glycine max]
invertase(INV)
HL_transcript_19138	447	1160	587	2972	4621	1699	37.79	94.25	51.57	209.59	401.48	127.69	0.000197858	2.17114	up	--	--	Molecular Function: enzyme inhibitor activity (GO:0004857);; Cellular Component: integral component of membrane (GO:0016021);; Biological Process: negative regulation of catalytic activity (GO:0043086);;	--	--	--	--	Plant invertase/pectin methylesterase inhibitor	21 kDa protein (Precursor) OS=Daucus carota (Wild carrot) PE=2 SV=1	S	Function unknown	PREDICTED: 21 kDa protein [Glycine max]
HL_transcript_44592	28	101	48	606	677	172	2.14	7.43	3.81	38.73	53.16	11.66	2.31009e-05	2.99063	up	--	--	Molecular Function: enzyme inhibitor activity (GO:0004857);; Molecular Function: pectinesterase activity (GO:0030599);; Biological Process: negative regulation of catalytic activity (GO:0043086);;	--	--	--	--	Plant invertase/pectin methylesterase inhibitor	21 kDa protein (Precursor) OS=Daucus carota (Wild carrot) PE=2 SV=1	S	Function unknown	plant invertase/pectin methylesterase inhibitor-domain containing protein precursor [Glycine max]
HL_transcript_6305	2087	3643	2179	187	133	184	65.45	111.15	70.91	15.4	6.93	2.73	2.17375e-11	-4.38236	down	[GI]	Carbohydrate transport and metabolism;; Lipid transport and metabolism	Cellular Component: cell wall (GO:0005618);; Molecular Function: pectinesterase activity (GO:0030599);; Biological Process: cell wall modification (GO:0042545);; Biological Process: negative regulation of catalytic activity (GO:0043086);; Molecular Function: aspartyl esterase activity (GO:0045330);; Biological Process: pectin catabolic process (GO:0045490);; Molecular Function: pectinesterase inh…	K01051|0|gmx:100816503|K01051 pectinesterase [EC:3.1.1.11] | (RefSeq) probable pectinesterase/pectinesterase inhibitor 47	Pentose and glucuronate interconversions (ko00040);Starch and sucrose metabolism (ko00500)	--	--	Pectinesterase;; Plant invertase/pectin methylesterase inhibitor	Pectinesterase 47 (Precursor) GN=MUG13.17 OS=Arabidopsis thaliana (Mouse-ear cress) PE=2 SV=1	G	Carbohydrate transport and metabolism	PREDICTED: probable pectinesterase/pectinesterase inhibitor 47 [Glycine max]
HL_transcript_19387	15135	23266	15143	1950	2812	4558	1516.55	2237.53	1579.04	162.42	290.16	408.39	1.72091e-08	-2.32531	down	--	--	Molecular Function: enzyme inhibitor activity (GO:0004857);; Molecular Function: pectinesterase activity (GO:0030599);; Biological Process: negative regulation of catalytic activity (GO:0043086);;	--	--	--	--	Plant invertase/pectin methylesterase inhibitor	21 kDa protein (Precursor) OS=Daucus carota (Wild carrot) PE=2 SV=1	S	Function unknown	plant invertase/pectin methylesterase inhibitor superfamily protein precursor [Glycine max]
HL_transcript_47498	568	729	741	2274	1769	2940	19.35	24.15	26.2	65.87	62.07	88.16	2.82831e-16	1.88536	up	[GI]	Carbohydrate transport and metabolism;; Lipid transport and metabolism	Cellular Component: extracellular region (GO:0005576);; Cellular Component: cell wall (GO:0005618);; Cellular Component: integral component of membrane (GO:0016021);; Molecular Function: pectinesterase activity (GO:0030599);; Biological Process: cell wall modification (GO:0042545);; Biological Process: negative regulation of catalytic activity (GO:0043086);; Molecular Function: aspartyl esterase …	K01051|0|gmx:100815836|K01051 pectinesterase [EC:3.1.1.11] | (RefSeq) pectinesterase-like	Pentose and glucuronate interconversions (ko00040);Starch and sucrose metabolism (ko00500)	--	--	Pectinesterase;; Pectinesterase;; Plant invertase/pectin methylesterase inhibitor	Pectinesterase (Precursor) OS=Ficus pumila var. awkeotsang (Jelly fig) PE=1 SV=1	G	Carbohydrate transport and metabolism	PREDICTED: pectinesterase-like [Glycine max]
HL_transcript_45402	131	118	137	17	39	21	10.5	9.14	11.42	1.15	3.26	1.54	0.000120946	-2.0623	down	[G]	Carbohydrate transport and metabolism	Molecular Function: glycopeptide alpha-N-acetylgalactosaminidase activity (GO:0033926);;	--	--	--	--	Alkaline and neutral invertase	Alkaline/neutral invertase E, chloroplastic {ECO:0000305} (Precursor) OS=Arabidopsis thaliana (Mouse-ear cress) PE=1 SV=1	S	Function unknown	PREDICTED: neutral/alkaline invertase 3, chloroplastic-like [Glycine max]
HL_transcript_34471	333	490	266	23	39	31	11.6	16.61	9.63	0.71	1.42	0.96	1.63254e-13	-3.28696	down	--	--	Cellular Component: cell wall (GO:0005618);; Molecular Function: pectinesterase activity (GO:0030599);; Biological Process: cell wall modification (GO:0042545);; Biological Process: negative regulation of catalytic activity (GO:0043086);; Molecular Function: aspartyl esterase activity (GO:0045330);; Biological Process: pectin catabolic process (GO:0045490);; Molecular Function: pectinesterase inh…	K01051|5.78878e-100|gmx:100816503|K01051 pectinesterase [EC:3.1.1.11] | (RefSeq) probable pectinesterase/pectinesterase inhibitor 47	Pentose and glucuronate interconversions (ko00040);Starch and sucrose metabolism (ko00500)	--	--	Plant invertase/pectin methylesterase inhibitor	Pectinesterase 47 (Precursor) GN=MUG13.17 OS=Arabidopsis thaliana (Mouse-ear cress) PE=2 SV=1	G	Carbohydrate transport and metabolism	PREDICTED: probable pectinesterase/pectinesterase inhibitor 47 [Glycine max]
HL_transcript_22281	1057	689	666	161	181	277	23.94	15.21	15.65	3.11	4.22	5.51	7.48689e-06	-1.80864	down	[G]	Carbohydrate transport and metabolism	Molecular Function: glycopeptide alpha-N-acetylgalactosaminidase activity (GO:0033926);;	--	--	--	--	Alkaline and neutral invertase;; Amylo-alpha-1,6-glucosidase	Alkaline/neutral invertase C, mitochondrial {ECO:0000305} (Precursor) OS=Arabidopsis thaliana (Mouse-ear cress) PE=1 SV=1	S	Function unknown	PREDICTED: alkaline/neutral invertase A, mitochondrial-like [Glycine max]
HL_transcript_7890	704	752	762	242	206	133	17.95	18.68	20.15	5.27	5.42	2.98	2.7836e-07	-1.7564	down	[G]	Carbohydrate transport and metabolism	Molecular Function: glycopeptide alpha-N-acetylgalactosaminidase activity (GO:0033926);;	--	--	--	--	Alkaline and neutral invertase	Alkaline/neutral invertase E, chloroplastic {ECO:0000305} (Precursor) OS=Arabidopsis thaliana (Mouse-ear cress) PE=1 SV=1	S	Function unknown	PREDICTED: neutral/alkaline invertase 3, chloroplastic-like [Glycine max]
HL_transcript_70924	466	1624	317	1	0	9	40.33	135.25	28.53	0.07	0	0.69	8.17651e-13	-6.55295	down	--	--	Molecular Function: enzyme inhibitor activity (GO:0004857);; Cellular Component: integral component of membrane (GO:0016021);; Molecular Function: pectinesterase activity (GO:0030599);; Biological Process: negative regulation of catalytic activity (GO:0043086);;	--	--	--	--	Plant invertase/pectin methylesterase inhibitor	21 kDa protein (Precursor) OS=Daucus carota (Wild carrot) PE=2 SV=1	S	Function unknown	PREDICTED: 21 kDa protein-like [Glycine max]
HL_transcript_34227	679	1570	951	5213	6737	2548	52.15	116.33	75.96	335.49	532.8	174.06	2.63883e-05	2.26997	up	--	--	Molecular Function: enzyme inhibitor activity (GO:0004857);; Cellular Component: integral component of membrane (GO:0016021);; Biological Process: negative regulation of catalytic activity (GO:0043086);;	--	--	--	--	Plant invertase/pectin methylesterase inhibitor	21 kDa protein (Precursor) OS=Daucus carota (Wild carrot) PE=2 SV=1	S	Function unknown	PREDICTED: 21 kDa protein [Glycine max]
granule-bound starch synthase(GBSS)
HL_transcript_7606	1993	810	2242	6848	8349	5194	52.07	20.63	60.77	152.48	224.44	119.16	5.33379e-05	2.08228	up	[G]	Carbohydrate transport and metabolism	Molecular Function: glycogen (starch) synthase activity (GO:0004373);; Cellular Component: amyloplast (GO:0009501);; Cellular Component: chloroplast (GO:0009507);; Biological Process: starch biosynthetic process (GO:0019252);;	K13679|0|gmx:100170703|K13679 granule-bound starch synthase [EC:2.4.1.242] | (RefSeq) GBSSIa, GBSSI; granule bound starch synthase Ia	--	--	--	Starch synthase catalytic domain;; Glycosyl transferases group 1;; Glycosyl transferases group 1	Granule-bound starch synthase 1, chloroplastic/amyloplastic (Precursor) OS=Pisum sativum (Garden pea) PE=1 SV=1	G	Carbohydrate transport and metabolism	PREDICTED: granule bound starch synthase Ia isoform X1 [Glycine max]
HL_transcript_72156	7472	5300	9338	36126	39291	17237	194.28	134.25	251.95	800.88	1051.62	393.73	5.86963e-06	2.15627	up	[G]	Carbohydrate transport and metabolism	Molecular Function: glycogen (starch) synthase activity (GO:0004373);; Cellular Component: amyloplast (GO:0009501);; Cellular Component: chloroplast (GO:0009507);; Biological Process: starch biosynthetic process (GO:0019252);;	K13679|0|gmx:100037476|K13679 granule-bound starch synthase [EC:2.4.1.242] | (RefSeq) granule-bound starch synthase	--	--	--	Starch synthase catalytic domain;; Glycosyl transferases group 1;; Glycosyl transferases group 1;; Starch synthase catalytic domain	Granule-bound starch synthase 1, chloroplastic/amyloplastic (Precursor) GN=WAXY OS=Antirrhinum majus (Garden snapdragon) PE=2 SV=1	G	Carbohydrate transport and metabolism	granule-bound starch synthase [Glycine max]
HL_transcript_16003	1323	1160	1657	8552	10105	5207	61.61	52.41	80.16	337.14	484.44	214.05	3.26362e-11	2.62818	up	[G]	Carbohydrate transport and metabolism	Molecular Function: glycogen (starch) synthase activity (GO:0004373);; Cellular Component: amyloplast (GO:0009501);; Cellular Component: chloroplast (GO:0009507);; Biological Process: starch biosynthetic process (GO:0019252);;	K13679|0|gmx:100037476|K13679 granule-bound starch synthase [EC:2.4.1.242] | (RefSeq) granule-bound starch synthase	--	--	--	Starch synthase catalytic domain;; Starch synthase catalytic domain	Granule-bound starch synthase 1, chloroplastic/amyloplastic (Precursor) GN=WAXY OS=Solanum tuberosum (Potato) PE=1 SV=1	G	Carbohydrate transport and metabolism	granule-bound starch synthase [Glycine max]
HL_transcript_6948	1174	251	1350	4185	7588	3192	28.09	5.85	33.52	85.43	186.89	67.07	0.000796282	2.40766	up	[G]	Carbohydrate transport and metabolism	Molecular Function: glycogen (starch) synthase activity (GO:0004373);; Cellular Component: amyloplast (GO:0009501);; Cellular Component: chloroplast (GO:0009507);; Biological Process: starch biosynthetic process (GO:0019252);;	K13679|0|gmx:100170703|K13679 granule-bound starch synthase [EC:2.4.1.242] | (RefSeq) GBSSIa, GBSSI; granule bound starch synthase Ia	--	--	--	Starch synthase catalytic domain;; Glycosyl transferases group 1;; Glycosyl transferases group 1	Granule-bound starch synthase 1, chloroplastic/amyloplastic (Precursor) OS=Pisum sativum (Garden pea) PE=1 SV=1	G	Carbohydrate transport and metabolism	PREDICTED: granule bound starch synthase Ia isoform X1 [Glycine max]
HL_transcript_8398	3681	2447	4181	15827	18436	7508	95.14	61.61	112.12	348.71	490.37	170.43	2.1595e-05	2.10518	up	[G]	Carbohydrate transport and metabolism	Molecular Function: glycogen (starch) synthase activity (GO:0004373);; Cellular Component: amyloplast (GO:0009501);; Cellular Component: chloroplast (GO:0009507);; Biological Process: starch biosynthetic process (GO:0019252);;	K13679|0|gmx:100037476|K13679 granule-bound starch synthase [EC:2.4.1.242] | (RefSeq) granule-bound starch synthase	--	--	--	Starch synthase catalytic domain;; Glycosyl transferases group 1;; Glycosyl transferases group 1	Granule-bound starch synthase 1, chloroplastic/amyloplastic (Precursor) GN=WAXY OS=Antirrhinum majus (Garden snapdragon) PE=2 SV=1	G	Carbohydrate transport and metabolism	granule-bound starch synthase [Glycine max]
HL_transcript_55084	26	15	27	510	705	400	0.68	0.39	0.74	11.2	18.69	9.05	1.03389e-22	4.56477	up	[G]	Carbohydrate transport and metabolism	Molecular Function: glycogen (starch) synthase activity (GO:0004373);; Cellular Component: amyloplast (GO:0009501);; Cellular Component: chloroplast (GO:0009507);; Biological Process: starch biosynthetic process (GO:0019252);;	K13679|0|pxb:103956358|K13679 granule-bound starch synthase [EC:2.4.1.242] | (RefSeq) granule-bound starch synthase 1, chloroplastic/amyloplastic-like	--	--	--	Starch synthase catalytic domain;; Glycosyl transferases group 1;; Glycosyl transferases group 1;; Starch synthase catalytic domain;; Starch synthase catalytic domain	Granule-bound starch synthase 1, chloroplastic/amyloplastic (Precursor) GN=WAXY OS=Ipomoea batatas (Sweet potato) PE=2 SV=2	G	Carbohydrate transport and metabolism	granule-bound starch synthase 1, chloroplastic/amyloplastic [Quercus suber]
HL_transcript_51245	1192	806	1741	5560	6152	3489	29.33	19.32	44.42	116.64	155.73	75.35	2.38082e-06	2.12007	up	[G]	Carbohydrate transport and metabolism	Molecular Function: glycogen (starch) synthase activity (GO:0004373);; Cellular Component: amyloplast (GO:0009501);; Cellular Component: chloroplast (GO:0009507);; Biological Process: starch biosynthetic process (GO:0019252);;	K13679|0|gmx:100817424|K13679 granule-bound starch synthase [EC:2.4.1.242] | (RefSeq) granule-bound starch synthase 1, chloroplastic/amyloplastic	--	--	--	Starch synthase catalytic domain;; Starch synthase catalytic domain;; Glycosyl transferases group 1	Granule-bound starch synthase 1, chloroplastic/amyloplastic (Precursor) GN=WAXY OS=Ipomoea batatas (Sweet potato) PE=2 SV=2	G	Carbohydrate transport and metabolism	Granule-bound starch synthase 1, chloroplastic/amyloplastic [Glycine soja]
HL_transcript_54410	270	109	53	873	1351	457	6.84	2.69	1.4	18.87	35.24	10.17	0.000749426	2.53802	up	[G]	Carbohydrate transport and metabolism	Molecular Function: glycogen (starch) synthase activity (GO:0004373);; Cellular Component: amyloplast (GO:0009501);; Cellular Component: chloroplast (GO:0009507);; Biological Process: starch biosynthetic process (GO:0019252);;	K13679|0|gmx:100170703|K13679 granule-bound starch synthase [EC:2.4.1.242] | (RefSeq) GBSSIa, GBSSI; granule bound starch synthase Ia	--	--	--	Starch synthase catalytic domain;; Glycosyl transferases group 1;; Glycosyl transferases group 1	Granule-bound starch synthase 1, chloroplastic/amyloplastic (Precursor) OS=Pisum sativum (Garden pea) PE=1 SV=1	G	Carbohydrate transport and metabolism	PREDICTED: granule bound starch synthase Ia isoform X1 [Glycine max]
HL_transcript_43152	10075	7074	12791	44219	52814	22023	259.84	177.74	342.31	972.38	1402.08	498.91	2.20034e-05	2.08445	up	[G]	Carbohydrate transport and metabolism	Molecular Function: glycogen (starch) synthase activity (GO:0004373);; Cellular Component: amyloplast (GO:0009501);; Cellular Component: chloroplast (GO:0009507);; Biological Process: starch biosynthetic process (GO:0019252);;	K13679|0|gmx:100037476|K13679 granule-bound starch synthase [EC:2.4.1.242] | (RefSeq) granule-bound starch synthase	--	--	--	Starch synthase catalytic domain;; Glycosyl transferases group 1;; Glycosyl transferases group 1	Granule-bound starch synthase 1, chloroplastic/amyloplastic (Precursor) GN=WAXY OS=Solanum tuberosum (Potato) PE=1 SV=1	G	Carbohydrate transport and metabolism	Granule-bound starch synthase 1, chloroplastic/amyloplastic [Glycine soja]
HL_transcript_24980	614	417	877	2449	3437	1526	15.4	10.2	22.82	52.36	88.67	33.6	5.18448e-05	2.05496	up	[G]	Carbohydrate transport and metabolism	Molecular Function: glycogen (starch) synthase activity (GO:0004373);; Cellular Component: amyloplast (GO:0009501);; Cellular Component: chloroplast (GO:0009507);; Biological Process: starch biosynthetic process (GO:0019252);;	K13679|0|gmx:100037476|K13679 granule-bound starch synthase [EC:2.4.1.242] | (RefSeq) granule-bound starch synthase	--	--	--	Starch synthase catalytic domain;; Glycosyl transferases group 1;; Glycosyl transferases group 1	Granule-bound starch synthase 1, chloroplastic/amyloplastic (Precursor) GN=WAXY OS=Solanum tuberosum (Potato) PE=1 SV=1	G	Carbohydrate transport and metabolism	granule-bound starch synthase [Glycine max]
stach branching enzyme(SBE)
HL_transcript_64692	550	282	1066	3897	4339	1163	9.95	4.98	20.01	60.26	80.78	18.45	0.000959815	2.31326	up	[G]	Carbohydrate transport and metabolism	Molecular Function: 1,4-alpha-glucan branching enzyme activity (GO:0003844);; Molecular Function: hydrolase activity, hydrolyzing O-glycosyl compounds (GO:0004553);; Biological Process: glycogen biosynthetic process (GO:0005978);; Cellular Component: amyloplast (GO:0009501);; Cellular Component: chloroplast (GO:0009507);; Biological Process: starch biosynthetic process (GO:0019252);; Molecular Fu…	K00700|0|gmx:100792499|K00700 1,4-alpha-glucan branching enzyme [EC:2.4.1.18] | (RefSeq) AMY1; 1,4-alpha-glucan-branching enzyme 1, chloroplastic/amyloplastic-like	Starch and sucrose metabolism (ko00500)	[G]	Carbohydrate transport and metabolism	Carbohydrate-binding module 48 (Isoamylase N-terminal domain);; Alpha amylase, catalytic domain;; Alpha amylase, C-terminal all-beta domain	1,4-alpha-glucan-branching enzyme 1, chloroplastic/amyloplastic (Precursor; Fragment) GN=SBEII OS=Pisum sativum (Garden pea) PE=1 SV=1	G	Carbohydrate transport and metabolism	PREDICTED: 1,4-alpha-glucan-branching enzyme 1, chloroplastic/amyloplastic-like isoform X1 [Glycine max]
HL_transcript_60096	250	223	609	1500	2327	477	6.89	5.98	17.41	35.2	65.96	11.55	0.00505765	2.03974	up	[G]	Carbohydrate transport and metabolism	Molecular Function: 1,4-alpha-glucan branching enzyme activity (GO:0003844);; Molecular Function: hydrolase activity, hydrolyzing O-glycosyl compounds (GO:0004553);; Biological Process: glycogen biosynthetic process (GO:0005978);; Molecular Function: cation binding (GO:0043169);;	K00700|0|gmx:100792499|K00700 1,4-alpha-glucan branching enzyme [EC:2.4.1.18] | (RefSeq) AMY1; 1,4-alpha-glucan-branching enzyme 1, chloroplastic/amyloplastic-like	Starch and sucrose metabolism (ko00500)	[G]	Carbohydrate transport and metabolism	Alpha amylase, C-terminal all-beta domain;; Alpha amylase, catalytic domain	1,4-alpha-glucan-branching enzyme 1, chloroplastic/amyloplastic (Precursor; Fragment) GN=SBEII OS=Pisum sativum (Garden pea) PE=1 SV=1	G	Carbohydrate transport and metabolism	PREDICTED: 1,4-alpha-glucan-branching enzyme 1, chloroplastic/amyloplastic-like isoform X2 [Glycine max]
HL_transcript_3717	1921	910	2501	8034	10079	2466	35.31	16.33	47.68	126.2	190.63	39.75	0.00344235	1.98805	up	[G]	Carbohydrate transport and metabolism	Molecular Function: 1,4-alpha-glucan branching enzyme activity (GO:0003844);; Molecular Function: hydrolase activity, hydrolyzing O-glycosyl compounds (GO:0004553);; Biological Process: glycogen biosynthetic process (GO:0005978);; Molecular Function: cation binding (GO:0043169);;	K00700|0|gmx:100792499|K00700 1,4-alpha-glucan branching enzyme [EC:2.4.1.18] | (RefSeq) AMY1; 1,4-alpha-glucan-branching enzyme 1, chloroplastic/amyloplastic-like	Starch and sucrose metabolism (ko00500)	[G]	Carbohydrate transport and metabolism	Alpha amylase, C-terminal all-beta domain;; Alpha amylase, catalytic domain;; Carbohydrate-binding module 48 (Isoamylase N-terminal domain)	1,4-alpha-glucan-branching enzyme 1, chloroplastic/amyloplastic (Precursor; Fragment) GN=SBEII OS=Pisum sativum (Garden pea) PE=1 SV=1	G	Carbohydrate transport and metabolism	PREDICTED: 1,4-alpha-glucan-branching enzyme 1, chloroplastic/amyloplastic-like isoform X2 [Glycine max]
β-amylase
HL_transcript_9969	5494	10249	9175	25624	16758	12621	161.81	293.85	280.44	642.67	508.06	326.79	0.00207507	1.26102	up	[G]	Carbohydrate transport and metabolism	Biological Process: polysaccharide catabolic process (GO:0000272);; Molecular Function: beta-amylase activity (GO:0016161);;	--	--	--	--	Glycosyl hydrolase family 14;; Glycosyl hydrolase family 14	Inactive beta-amylase 9 GN=T1A4.50 OS=Arabidopsis thaliana (Mouse-ear cress) PE=2 SV=1	S	Function unknown	PREDICTED: inactive beta-amylase 9 [Glycine max]
HL_transcript_68149	731	1399	1080	2287	1884	1727	14.68	27.39	22.48	39.21	38.93	30.4	0.00218761	1.01277	up	[G]	Carbohydrate transport and metabolism	Biological Process: polysaccharide catabolic process (GO:0000272);; Molecular Function: beta-amylase activity (GO:0016161);;	--	--	--	--	Glycosyl hydrolase family 14;; Glycosyl hydrolase family 14	Inactive beta-amylase 9 GN=T1A4.50 OS=Arabidopsis thaliana (Mouse-ear cress) PE=2 SV=1	S	Function unknown	hypothetical protein PHAVU_006G161200g [Phaseolus vulgaris]
HL_transcript_58378	14308	6282	17386	48716	105943	12633	529.2	225.86	667.51	1530.38	4033.64	411.52	0.0089772	2.12927	up	[G]	Carbohydrate transport and metabolism	Biological Process: polysaccharide catabolic process (GO:0000272);; Molecular Function: beta-amylase activity (GO:0016161);;	--	--	--	--	Glycosyl hydrolase family 14	Beta-amylase GN=BMY1 OS=Glycine max (Soybean) PE=1 SV=3	G	Carbohydrate transport and metabolism	beta-amylase [Glycine max]
HL_transcript_47920	4365	8798	7534	18591	12630	10088	134.07	262.97	240.14	485.99	399.26	272.45	0.00570141	1.12171	up	[G]	Carbohydrate transport and metabolism	Biological Process: polysaccharide catabolic process (GO:0000272);; Molecular Function: beta-amylase activity (GO:0016161);;	--	--	--	--	Glycosyl hydrolase family 14	Inactive beta-amylase 9 GN=T1A4.50 OS=Arabidopsis thaliana (Mouse-ear cress) PE=2 SV=1	S	Function unknown	PREDICTED: inactive beta-amylase 9 [Glycine max]
HL_transcript_22642	66	46	119	397	687	94	2.01	1.36	3.72	10.17	21.26	2.49	0.00364966	2.32569	up	[G]	Carbohydrate transport and metabolism	Biological Process: polysaccharide catabolic process (GO:0000272);; Molecular Function: beta-amylase activity (GO:0016161);;	--	--	--	--	Glycosyl hydrolase family 14;; Glycosyl hydrolase family 14;; Glycosyl hydrolase family 14	Beta-amylase GN=BMY1 OS=Glycine max (Soybean) PE=1 SV=3	G	Carbohydrate transport and metabolism	PREDICTED: beta-amylase-like [Glycine max]
HL_transcript_28149	2251	5039	3643	11678	7864	8187	73.06	159.09	122.69	322.35	262.69	233.71	8.19229e-05	1.4577	up	[G]	Carbohydrate transport and metabolism	Biological Process: polysaccharide catabolic process (GO:0000272);; Molecular Function: beta-amylase activity (GO:0016161);;	--	--	--	--	Glycosyl hydrolase family 14;; Glycosyl hydrolase family 14	Inactive beta-amylase 9 GN=T1A4.50 OS=Arabidopsis thaliana (Mouse-ear cress) PE=2 SV=1	S	Function unknown	PREDICTED: inactive beta-amylase 9 [Glycine max]
HL_transcript_28407	1764	3539	3251	8912	6687	6047	51.02	99.65	97.58	219.49	199.05	153.72	3.25481e-05	1.46457	up	[G]	Carbohydrate transport and metabolism	Biological Process: polysaccharide catabolic process (GO:0000272);; Molecular Function: beta-amylase activity (GO:0016161);;	--	--	--	--	Glycosyl hydrolase family 14	Inactive beta-amylase 9 GN=T1A4.50 OS=Arabidopsis thaliana (Mouse-ear cress) PE=2 SV=1	S	Function unknown	PREDICTED: inactive beta-amylase 9 [Glycine max]
HL_transcript_58747	5106	2219	6046	20064	42600	5561	200.12	84.5	245.99	667.35	1718.62	192.04	0.00329454	2.32749	up	[G]	Carbohydrate transport and metabolism	Biological Process: polysaccharide catabolic process (GO:0000272);; Molecular Function: beta-amylase activity (GO:0016161);;	--	--	--	--	Glycosyl hydrolase family 14;; Glycosyl hydrolase family 14	Beta-amylase GN=BMY1 OS=Glycine max (Soybean) PE=1 SV=3	G	Carbohydrate transport and metabolism	beta-amylase [Glycine max]
HL_transcript_31409	330	299	278	129	104	136	9.86	8.69	8.61	3.28	3.2	3.58	8.86624e-06	-1.16605	down	[G]	Carbohydrate transport and metabolism	Biological Process: polysaccharide catabolic process (GO:0000272);; Molecular Function: beta-amylase activity (GO:0016161);;	K01177|0|gmx:100781423|K01177 beta-amylase [EC:3.2.1.2] | (RefSeq) beta-amylase 1, chloroplastic-like	Starch and sucrose metabolism (ko00500)	--	--	Glycosyl hydrolase family 14;; Glycosyl hydrolase family 14	Beta-amylase 1, chloroplastic (Precursor) GN=F14O13.12 OS=Arabidopsis thaliana (Mouse-ear cress) PE=1 SV=1	S	Function unknown	PREDICTED: beta-amylase 1, chloroplastic-like [Glycine max]
HL_transcript_40863	308	322	289	156	106	62	8.92	9.08	8.68	3.86	3.16	1.59	0.00391685	-1.32923	down	[G]	Carbohydrate transport and metabolism	Biological Process: polysaccharide catabolic process (GO:0000272);; Molecular Function: beta-amylase activity (GO:0016161);;	K01177|0|gmx:100781423|K01177 beta-amylase [EC:3.2.1.2] | (RefSeq) beta-amylase 1, chloroplastic-like	Starch and sucrose metabolism (ko00500)	--	--	Glycosyl hydrolase family 14	Beta-amylase 1, chloroplastic (Precursor) GN=F14O13.12 OS=Arabidopsis thaliana (Mouse-ear cress) PE=1 SV=1	S	Function unknown	PREDICTED: beta-amylase 1, chloroplastic-like [Glycine max]
HL_transcript_26421	612	479	477	116	141	120	24.04	18.28	19.48	3.88	5.71	4.16	8.95895e-09	-1.88764	down	[G]	Carbohydrate transport and metabolism	Cellular Component: nucleus (GO:0005634);; Cellular Component: cytosol (GO:0005829);; Biological Process: starch catabolic process (GO:0005983);; Molecular Function: beta-amylase activity (GO:0016161);;	K01177|0|gmx:100781448|K01177 beta-amylase [EC:3.2.1.2] | (RefSeq) beta-amylase 1, chloroplastic	Starch and sucrose metabolism (ko00500)	--	--	Glycosyl hydrolase family 14	Beta-amylase 1, chloroplastic (Precursor) GN=F14O13.12 OS=Arabidopsis thaliana (Mouse-ear cress) PE=1 SV=1	S	Function unknown	PREDICTED: beta-amylase 1, chloroplastic [Glycine max]
α-amylase
HL_transcript_60298	3630	4387	4502	935	497	1193	64.41	75.94	82.85	14.2	9.08	18.57	1.49973e-10	-2.11337	down	[G]	Carbohydrate transport and metabolism	Molecular Function: alpha-amylase activity (GO:0004556);; Molecular Function: calcium ion binding (GO:0005509);; Biological Process: carbohydrate metabolic process (GO:0005975);;	--	--	[G]	Carbohydrate transport and metabolism	Alpha-amylase C-terminal beta-sheet domain;; Alpha amylase, catalytic domain	Alpha-amylase 3, chloroplastic (Precursor) GN=AMY3 OS=Arabidopsis thaliana (Mouse-ear cress) PE=1 SV=1	G	Carbohydrate transport and metabolism	Alpha-amylase [Glycine soja]
HL_transcript_25381	93	83	107	269	233	149	1.44	1.25	1.71	3.54	3.7	2.01	0.00136986	1.31613	up	[G]	Carbohydrate transport and metabolism	Molecular Function: alpha-amylase activity (GO:0004556);; Molecular Function: calcium ion binding (GO:0005509);; Biological Process: carbohydrate metabolic process (GO:0005975);;	--	--	[G]	Carbohydrate transport and metabolism	Alpha amylase, catalytic domain;; Alpha-amylase C-terminal beta-sheet domain	Alpha-amylase 3, chloroplastic (Precursor) GN=AMY3 OS=Arabidopsis thaliana (Mouse-ear cress) PE=1 SV=1	G	Carbohydrate transport and metabolism	PREDICTED: alpha-amylase 3, chloroplastic-like [Glycine max]
HL_transcript_43222	12	20	20	76	152	47	0.21	0.33	0.35	1.09	2.61	0.69	0.000457582	2.42698	up	[G]	Carbohydrate transport and metabolism	Molecular Function: alpha-amylase activity (GO:0004556);; Molecular Function: calcium ion binding (GO:0005509);; Biological Process: carbohydrate metabolic process (GO:0005975);;	--	--	[G]	Carbohydrate transport and metabolism	Alpha-amylase C-terminal beta-sheet domain;; Alpha amylase, catalytic domain	Alpha-amylase 3, chloroplastic (Precursor) GN=AMY3 OS=Arabidopsis thaliana (Mouse-ear cress) PE=1 SV=1	G	Carbohydrate transport and metabolism	PREDICTED: alpha-amylase 3, chloroplastic-like [Glycine max]
HL_transcript_37970	36	88	40	3	3	0	0.96	2.3	1.12	0.07	0.08	0	5.84268e-06	-3.98247	down	[G]	Carbohydrate transport and metabolism	Molecular Function: alpha-amylase activity (GO:0004556);; Molecular Function: calcium ion binding (GO:0005509);; Biological Process: carbohydrate metabolic process (GO:0005975);;	--	--	--	--	Alpha amylase, catalytic domain	Alpha-amylase 3, chloroplastic (Precursor) GN=AMY3 OS=Arabidopsis thaliana (Mouse-ear cress) PE=1 SV=1	G	Carbohydrate transport and metabolism	Alpha-amylase [Glycine soja]
HL_transcript_44742	5	9	12	57	193	26	0.1	0.17	0.25	0.94	3.8	0.44	0.000379042	3.1912	up	[G]	Carbohydrate transport and metabolism	Molecular Function: alpha-amylase activity (GO:0004556);; Molecular Function: calcium ion binding (GO:0005509);; Biological Process: carbohydrate metabolic process (GO:0005975);;	--	--	[G]	Carbohydrate transport and metabolism	Alpha-amylase C-terminal beta-sheet domain;; Alpha amylase, catalytic domain	Alpha-amylase 3, chloroplastic (Precursor) GN=AMY3 OS=Arabidopsis thaliana (Mouse-ear cress) PE=1 SV=1	G	Carbohydrate transport and metabolism	PREDICTED: alpha-amylase 3, chloroplastic-like [Glycine max]
HL_transcript_69594	23	17	27	64	126	65	0.45	0.34	0.56	1.08	2.56	1.14	0.000912023	1.99774	up	[G]	Carbohydrate transport and metabolism	Molecular Function: alpha-amylase activity (GO:0004556);; Molecular Function: calcium ion binding (GO:0005509);; Biological Process: carbohydrate metabolic process (GO:0005975);;	--	--	[G]	Carbohydrate transport and metabolism	Alpha amylase, catalytic domain;; Alpha-amylase C-terminal beta-sheet domain	Alpha-amylase 3, chloroplastic (Precursor) GN=AMY3 OS=Arabidopsis thaliana (Mouse-ear cress) PE=1 SV=1	G	Carbohydrate transport and metabolism	PREDICTED: alpha-amylase 3, chloroplastic-like [Glycine max]
HL_transcript_67944	190	292	154	68	63	56	2.34	3.51	1.97	0.72	0.81	0.61	0.000123798	-1.58546	down	[G]	Carbohydrate transport and metabolism	Molecular Function: alpha-amylase activity (GO:0004556);; Molecular Function: calcium ion binding (GO:0005509);; Biological Process: carbohydrate metabolic process (GO:0005975);;	--	--	[G]	Carbohydrate transport and metabolism	Alpha amylase, catalytic domain;; Alpha-amylase C-terminal beta-sheet domain	Alpha-amylase 3, chloroplastic (Precursor) GN=AMY3 OS=Arabidopsis thaliana (Mouse-ear cress) PE=1 SV=1	G	Carbohydrate transport and metabolism	PREDICTED: alpha-amylase 3, chloroplastic isoform X2 [Glycine max]
HL_transcript_57560	1740	1934	1928	113	122	163	31.75	34.44	36.49	1.77	2.31	2.61	3.36157e-61	-3.6524	down	[G]	Carbohydrate transport and metabolism	Molecular Function: alpha-amylase activity (GO:0004556);; Molecular Function: calcium ion binding (GO:0005509);; Biological Process: carbohydrate metabolic process (GO:0005975);;	--	--	[G]	Carbohydrate transport and metabolism	Alpha-amylase C-terminal beta-sheet domain;; Alpha amylase, catalytic domain	Alpha-amylase 3, chloroplastic (Precursor) GN=AMY3 OS=Arabidopsis thaliana (Mouse-ear cress) PE=1 SV=1	G	Carbohydrate transport and metabolism	PREDICTED: alpha-amylase 3, chloroplastic isoform X2 [Glycine max]
HL_transcript_24069	252	43	138	3	3	0	15.85	2.64	9.05	0.19	0.25	0	3.31389e-08	-5.08853	down	[G]	Carbohydrate transport and metabolism	Molecular Function: alpha-amylase activity (GO:0004556);; Molecular Function: calcium ion binding (GO:0005509);; Biological Process: carbohydrate metabolic process (GO:0005975);;	--	--	[G]	Carbohydrate transport and metabolism	Alpha-amylase C-terminal beta-sheet domain	Alpha-amylase 3, chloroplastic (Precursor) GN=AMY3 OS=Arabidopsis thaliana (Mouse-ear cress) PE=1 SV=1	G	Carbohydrate transport and metabolism	PREDICTED: alpha-amylase 3, chloroplastic isoform X2 [Glycine max]
HL_transcript_75851	295	339	421	91	22	132	3.38	3.8	5.01	0.9	0.26	1.33	0.00219278	-1.91372	down	[G]	Carbohydrate transport and metabolism	Molecular Function: alpha-amylase activity (GO:0004556);; Molecular Function: calcium ion binding (GO:0005509);; Biological Process: carbohydrate metabolic process (GO:0005975);;	--	--	[G]	Carbohydrate transport and metabolism	Alpha amylase, catalytic domain;; Alpha-amylase C-terminal beta-sheet domain	Alpha-amylase 3, chloroplastic (Precursor) GN=AMY3 OS=Arabidopsis thaliana (Mouse-ear cress) PE=1 SV=1	G	Carbohydrate transport and metabolism	PREDICTED: alpha-amylase 3, chloroplastic isoform X2 [Glycine max]
isoamylase (ISA)
HL_transcript_64692	550	282	1066	3897	4339	1163	9.95	4.98	20.01	60.26	80.78	18.45	0.000959815	2.31326	up	[G]	Carbohydrate transport and metabolism	Molecular Function: 1,4-alpha-glucan branching enzyme activity (GO:0003844);; Molecular Function: hydrolase activity, hydrolyzing O-glycosyl compounds (GO:0004553);; Biological Process: glycogen biosynthetic process (GO:0005978);; Cellular Component: amyloplast (GO:0009501);; Cellular Component: chloroplast (GO:0009507);; Biological Process: starch biosynthetic process (GO:0019252);; Molecular Fu…	K00700|0|gmx:100792499|K00700 1,4-alpha-glucan branching enzyme [EC:2.4.1.18] | (RefSeq) AMY1; 1,4-alpha-glucan-branching enzyme 1, chloroplastic/amyloplastic-like	Starch and sucrose metabolism (ko00500)	[G]	Carbohydrate transport and metabolism	Carbohydrate-binding module 48 (Isoamylase N-terminal domain);; Alpha amylase, catalytic domain;; Alpha amylase, C-terminal all-beta domain	1,4-alpha-glucan-branching enzyme 1, chloroplastic/amyloplastic (Precursor; Fragment) GN=SBEII OS=Pisum sativum (Garden pea) PE=1 SV=1	G	Carbohydrate transport and metabolism	PREDICTED: 1,4-alpha-glucan-branching enzyme 1, chloroplastic/amyloplastic-like isoform X1 [Glycine max]
HL_transcript_3797	180	125	278	88	52	40	3.33	2.25	5.32	1.39	1	0.66	0.0052355	-1.50182	down	[G]	Carbohydrate transport and metabolism	Biological Process: starch catabolic process (GO:0005983);; Cellular Component: chloroplast stroma (GO:0009570);; Molecular Function: limit dextrinase activity (GO:0010303);; Biological Process: starch biosynthetic process (GO:0019252);; Molecular Function: pullulanase activity (GO:0051060);;	--	--	[G]	Carbohydrate transport and metabolism	Carbohydrate-binding module 48 (Isoamylase N-terminal domain);; Alpha amylase, catalytic domain;; Domain of unknown function (DUF3372)	Pullulanase 1, chloroplastic (Precursor) GN=T19N18.90 OS=Arabidopsis thaliana (Mouse-ear cress) PE=2 SV=2	G	Carbohydrate transport and metabolism	Pullulanase 1, chloroplastic [Glycine soja]
HL_transcript_3717	1921	910	2501	8034	10079	2466	35.31	16.33	47.68	126.2	190.63	39.75	0.00344235	1.98805	up	[G]	Carbohydrate transport and metabolism	Molecular Function: 1,4-alpha-glucan branching enzyme activity (GO:0003844);; Molecular Function: hydrolase activity, hydrolyzing O-glycosyl compounds (GO:0004553);; Biological Process: glycogen biosynthetic process (GO:0005978);; Molecular Function: cation binding (GO:0043169);;	K00700|0|gmx:100792499|K00700 1,4-alpha-glucan branching enzyme [EC:2.4.1.18] | (RefSeq) AMY1; 1,4-alpha-glucan-branching enzyme 1, chloroplastic/amyloplastic-like	Starch and sucrose metabolism (ko00500)	[G]	Carbohydrate transport and metabolism	Alpha amylase, C-terminal all-beta domain;; Alpha amylase, catalytic domain;; Carbohydrate-binding module 48 (Isoamylase N-terminal domain)	1,4-alpha-glucan-branching enzyme 1, chloroplastic/amyloplastic (Precursor; Fragment) GN=SBEII OS=Pisum sativum (Garden pea) PE=1 SV=1	G	Carbohydrate transport and metabolism	PREDICTED: 1,4-alpha-glucan-branching enzyme 1, chloroplastic/amyloplastic-like isoform X2 [Glycine max]
HL_transcript_4627	475	392	528	968	1051	1038	9.44	7.6	10.9	16.45	21.5	18.1	1.24945e-06	1.25954	up	[G]	Carbohydrate transport and metabolism	Molecular Function: hydrolase activity, hydrolyzing O-glycosyl compounds (GO:0004553);; Biological Process: carbohydrate metabolic process (GO:0005975);;	K01214|0|gmx:100806342|K01214 isoamylase [EC:3.2.1.68] | (RefSeq) isoamylase 3, chloroplastic-like	--	[G]	Carbohydrate transport and metabolism	Alpha amylase, catalytic domain;; Carbohydrate-binding module 48 (Isoamylase N-terminal domain)	Isoamylase 3, chloroplastic (Precursor) GN=ISA3 OS=Arabidopsis thaliana (Mouse-ear cress) PE=2 SV=2	G	Carbohydrate transport and metabolism	hypothetical protein GLYMA_06G100600 [Glycine max]
P1 vs. P5
sucrose synthase(SuSy)
HL_transcript_27173	117	148	105	20	36	34	2.31	2.85	2.15	0.46	0.61	0.71	1.0473e-06	-1.88321	down	[M]	Cell wall/membrane/envelope biogenesis	Biological Process: sucrose metabolic process (GO:0005985);; Cellular Component: integral component of membrane (GO:0016021);; Molecular Function: sucrose synthase activity (GO:0016157);;	K00695|0|gmx:100783965|K00695 sucrose synthase [EC:2.4.1.13] | (RefSeq) sucrose synthase 7-like	Starch and sucrose metabolism (ko00500)	[M]	Cell wall/membrane/envelope biogenesis	Sucrose synthase;; Glycosyl transferases group 1;; Glycosyl transferases group 1	Sucrose synthase 6 GN=SUS6 OS=Arabidopsis thaliana (Mouse-ear cress) PE=1 SV=1	M	Cell wall/membrane/envelope biogenesis	PREDICTED: sucrose synthase 7-like [Glycine max]
HL_transcript_32527	26	91	53	56	327	709	0.42	1.41	0.88	1.04	4.47	11.85	0.00744307	2.27006	up	[M]	Cell wall/membrane/envelope biogenesis	Biological Process: sucrose metabolic process (GO:0005985);; Molecular Function: sucrose synthase activity (GO:0016157);;	K00695|0|gmx:100802045|K00695 sucrose synthase [EC:2.4.1.13] | (RefSeq) sucrose synthase 2	Starch and sucrose metabolism (ko00500)	[M]	Cell wall/membrane/envelope biogenesis	Sucrose synthase;; Sucrose synthase;; Glycosyl transferases group 1;; Glycosyl transferases group 1;; Sucrose synthase	Sucrose synthase 2 GN=SUS2 OS=Pisum sativum (Garden pea) PE=2 SV=1	M	Cell wall/membrane/envelope biogenesis	PREDICTED: sucrose synthase 2 [Glycine max]
HL_transcript_24767	642	2082	792	2157	3289	6178	12.89	40.77	16.5	50.51	57.21	131.69	0.00989895	1.67667	up	[M]	Cell wall/membrane/envelope biogenesis	Biological Process: starch metabolic process (GO:0005982);; Biological Process: sucrose metabolic process (GO:0005985);; Biological Process: seed maturation (GO:0010431);; Molecular Function: sucrose synthase activity (GO:0016157);;	K00695|0|gmx:100802045|K00695 sucrose synthase [EC:2.4.1.13] | (RefSeq) sucrose synthase 2	Starch and sucrose metabolism (ko00500)	[M]	Cell wall/membrane/envelope biogenesis	Sucrose synthase;; Glycosyl transferases group 1;; Glycosyl transferases group 1	Sucrose synthase 2 GN=SUS2 OS=Pisum sativum (Garden pea) PE=2 SV=1	M	Cell wall/membrane/envelope biogenesis	PREDICTED: sucrose synthase 2 [Glycine max]
HL_transcript_10839	225	159	144	54	75	33	7.07	4.89	4.71	2.01	2.05	1.12	0.00273225	-1.52718	down	--	--	Biological Process: sucrose metabolic process (GO:0005985);; Cellular Component: integral component of membrane (GO:0016021);; Molecular Function: sucrose synthase activity (GO:0016157);; Molecular Function: sucrose-phosphate synthase activity (GO:0046524);;	--	--	[S]	Function unknown	Sad1 / UNC-like C-terminal;; Muskelin N-terminus	--	S	Function unknown	PREDICTED: SUN domain-containing ossification factor-like [Glycine max]
HL_transcript_45116	65	70	44	9	20	17	1.41	1.48	0.99	0.23	0.38	0.39	0.00106113	-1.76939	down	[M]	Cell wall/membrane/envelope biogenesis	Biological Process: sucrose metabolic process (GO:0005985);; Molecular Function: sucrose synthase activity (GO:0016157);;	K00695|0|gmx:100808482|K00695 sucrose synthase [EC:2.4.1.13] | (RefSeq) sucrose synthase 6-like	Starch and sucrose metabolism (ko00500)	[M]	Cell wall/membrane/envelope biogenesis	Sucrose synthase;; Glycosyl transferases group 1;; Glycosyl transferases group 1	Sucrose synthase 6 GN=SUS6 OS=Arabidopsis thaliana (Mouse-ear cress) PE=1 SV=1	M	Cell wall/membrane/envelope biogenesis	PREDICTED: sucrose synthase 6-like [Glycine max]
HL_transcript_11034	236	114	149	38	77	49	7.36	3.46	4.85	1.38	2.09	1.63	0.00419608	-1.47295	down	--	--	Biological Process: sucrose metabolic process (GO:0005985);; Cellular Component: integral component of membrane (GO:0016021);; Molecular Function: sucrose synthase activity (GO:0016157);; Molecular Function: sucrose-phosphate synthase activity (GO:0046524);;	--	--	[S]	Function unknown	Sad1 / UNC-like C-terminal;; Muskelin N-terminus	--	S	Function unknown	PREDICTED: SUN domain-containing ossification factor-like [Glycine max]
HL_transcript_46379	225	375	217	597	556	1601	3.63	5.89	3.63	11.22	7.76	27.35	0.00401598	1.74008	up	[M]	Cell wall/membrane/envelope biogenesis	Biological Process: sucrose metabolic process (GO:0005985);; Molecular Function: sucrose synthase activity (GO:0016157);;	K00695|0|gmx:100802045|K00695 sucrose synthase [EC:2.4.1.13] | (RefSeq) sucrose synthase 2	Starch and sucrose metabolism (ko00500)	[M]	Cell wall/membrane/envelope biogenesis	Sucrose synthase;; Sucrose synthase	Sucrose synthase 2 GN=SUS2 OS=Pisum sativum (Garden pea) PE=2 SV=1	M	Cell wall/membrane/envelope biogenesis	PREDICTED: sucrose synthase 2 [Glycine max]
HL_transcript_49294	7	23	10	35	95	175	0.09	0.27	0.12	0.48	0.96	2.16	0.000590014	2.5821	up	[M]	Cell wall/membrane/envelope biogenesis	Biological Process: sucrose metabolic process (GO:0005985);; Molecular Function: sucrose synthase activity (GO:0016157);;	K00695|1.11626e-133|cit:102615040|K00695 sucrose synthase [EC:2.4.1.13] | (RefSeq) sucrose synthase 2	Starch and sucrose metabolism (ko00500)	[M]	Cell wall/membrane/envelope biogenesis	Glycosyl transferases group 1;; Glycosyl transferases group 1;; Sucrose synthase;; Sucrose synthase;; Sucrose synthase;; Sucrose synthase	Sucrose synthase 2 GN=SUS2 OS=Pisum sativum (Garden pea) PE=2 SV=1	M	Cell wall/membrane/envelope biogenesis	hypothetical protein CISIN_1g003492mg [Citrus sinensis]
sucrose phosphate synthase(SPS)
HL_transcript_10839	225	159	144	54	75	33	7.07	4.89	4.71	2.01	2.05	1.12	0.00273225	-1.52718	down	--	--	Biological Process: sucrose metabolic process (GO:0005985);; Cellular Component: integral component of membrane (GO:0016021);; Molecular Function: sucrose synthase activity (GO:0016157);; Molecular Function: sucrose-phosphate synthase activity (GO:0046524);;	--	--	[S]	Function unknown	Sad1 / UNC-like C-terminal;; Muskelin N-terminus	--	S	Function unknown	PREDICTED: SUN domain-containing ossification factor-like [Glycine max]
HL_transcript_11034	236	114	149	38	77	49	7.36	3.46	4.85	1.38	2.09	1.63	0.00419608	-1.47295	down	--	--	Biological Process: sucrose metabolic process (GO:0005985);; Cellular Component: integral component of membrane (GO:0016021);; Molecular Function: sucrose synthase activity (GO:0016157);; Molecular Function: sucrose-phosphate synthase activity (GO:0046524);;	--	--	[S]	Function unknown	Sad1 / UNC-like C-terminal;; Muskelin N-terminus	--	S	Function unknown	PREDICTED: SUN domain-containing ossification factor-like [Glycine max]
starch synthase(SS)
HL_transcript_5375	1909	736	2330	36	194	406	40.44	15.22	51.22	0.89	3.57	9.13	0.00205366	-2.46632	down	[G]	Carbohydrate transport and metabolism	Molecular Function: glycogen (starch) synthase activity (GO:0004373);; Cellular Component: amyloplast (GO:0009501);; Cellular Component: chloroplast (GO:0009507);; Biological Process: starch biosynthetic process (GO:0019252);;	K00703|0|gmx:100301884|K00703 starch synthase [EC:2.4.1.21] | (RefSeq) starch synthase IIa-2	Starch and sucrose metabolism (ko00500)	--	--	Starch synthase catalytic domain;; Glycosyl transferases group 1;; Glycosyl transferases group 1	Granule-bound starch synthase 2, chloroplastic/amyloplastic (Precursor) OS=Pisum sativum (Garden pea) PE=1 SV=1	G	Carbohydrate transport and metabolism	Granule-bound starch synthase 2, chloroplastic/amyloplastic [Glycine soja]
HL_transcript_16003	1323	1160	1657	3086	3596	2866	61.61	52.41	80.16	167.78	144.37	142.24	8.63249e-06	1.30444	up	[G]	Carbohydrate transport and metabolism	Molecular Function: glycogen (starch) synthase activity (GO:0004373);; Cellular Component: amyloplast (GO:0009501);; Cellular Component: chloroplast (GO:0009507);; Biological Process: starch biosynthetic process (GO:0019252);;	K13679|0|gmx:100037476|K13679 granule-bound starch synthase [EC:2.4.1.242] | (RefSeq) granule-bound starch synthase	--	--	--	Starch synthase catalytic domain;; Starch synthase catalytic domain	Granule-bound starch synthase 1, chloroplastic/amyloplastic (Precursor) GN=WAXY OS=Solanum tuberosum (Potato) PE=1 SV=1	G	Carbohydrate transport and metabolism	granule-bound starch synthase [Glycine max]
HL_transcript_55084	26	15	27	94	172	207	0.68	0.39	0.74	2.85	3.84	5.66	9.26571e-09	2.70683	up	[G]	Carbohydrate transport and metabolism	Molecular Function: glycogen (starch) synthase activity (GO:0004373);; Cellular Component: amyloplast (GO:0009501);; Cellular Component: chloroplast (GO:0009507);; Biological Process: starch biosynthetic process (GO:0019252);;	K13679|0|pxb:103956358|K13679 granule-bound starch synthase [EC:2.4.1.242] | (RefSeq) granule-bound starch synthase 1, chloroplastic/amyloplastic-like	--	--	--	Starch synthase catalytic domain;; Glycosyl transferases group 1;; Glycosyl transferases group 1;; Starch synthase catalytic domain;; Starch synthase catalytic domain	Granule-bound starch synthase 1, chloroplastic/amyloplastic (Precursor) GN=WAXY OS=Ipomoea batatas (Sweet potato) PE=2 SV=2	G	Carbohydrate transport and metabolism	granule-bound starch synthase 1, chloroplastic/amyloplastic [Quercus suber]
invertase(INV)
HL_transcript_44592	28	101	48	1104	539	106	2.14	7.43	3.81	98.41	35.26	8.65	0.00068206	2.88662	up	--	--	Molecular Function: enzyme inhibitor activity (GO:0004857);; Molecular Function: pectinesterase activity (GO:0030599);; Biological Process: negative regulation of catalytic activity (GO:0043086);;	--	--	--	--	Plant invertase/pectin methylesterase inhibitor	21 kDa protein (Precursor) OS=Daucus carota (Wild carrot) PE=2 SV=1	S	Function unknown	plant invertase/pectin methylesterase inhibitor-domain containing protein precursor [Glycine max]
HL_transcript_11804	2649	2709	2461	439	1299	876	88.5	88.04	85.38	17.11	37.51	31.15	1.22052e-05	-1.50972	down	[GI]	Carbohydrate transport and metabolism;; Lipid transport and metabolism	Cellular Component: extracellular region (GO:0005576);; Cellular Component: cell wall (GO:0005618);; Cellular Component: integral component of membrane (GO:0016021);; Molecular Function: pectinesterase activity (GO:0030599);; Biological Process: cell wall modification (GO:0042545);; Biological Process: negative regulation of catalytic activity (GO:0043086);; Molecular Function: aspartyl esterase …	K01051|0|gmx:100815836|K01051 pectinesterase [EC:3.1.1.11] | (RefSeq) pectinesterase-like	Pentose and glucuronate interconversions (ko00040);Starch and sucrose metabolism (ko00500)	--	--	Pectinesterase;; Plant invertase/pectin methylesterase inhibitor	Pectinesterase 2.2 (Precursor) GN=PME2.2 OS=Solanum lycopersicum (Tomato) PE=3 SV=1	G	Carbohydrate transport and metabolism	PREDICTED: pectinesterase-like [Glycine max]
HL_transcript_6305	2087	3643	2179	102	254	258	65.45	111.15	70.91	9.72	8.21	7.13	6.15814e-12	-5.38518	down	[GI]	Carbohydrate transport and metabolism;; Lipid transport and metabolism	Cellular Component: cell wall (GO:0005618);; Molecular Function: pectinesterase activity (GO:0030599);; Biological Process: cell wall modification (GO:0042545);; Biological Process: negative regulation of catalytic activity (GO:0043086);; Molecular Function: aspartyl esterase activity (GO:0045330);; Biological Process: pectin catabolic process (GO:0045490);; Molecular Function: pectinesterase inh…	K01051|0|gmx:100816503|K01051 pectinesterase [EC:3.1.1.11] | (RefSeq) probable pectinesterase/pectinesterase inhibitor 47	Pentose and glucuronate interconversions (ko00040);Starch and sucrose metabolism (ko00500)	--	--	Pectinesterase;; Plant invertase/pectin methylesterase inhibitor	Pectinesterase 47 (Precursor) GN=MUG13.17 OS=Arabidopsis thaliana (Mouse-ear cress) PE=2 SV=1	G	Carbohydrate transport and metabolism	PREDICTED: probable pectinesterase/pectinesterase inhibitor 47 [Glycine max]
HL_transcript_19387	15135	23266	15143	3959	4156	3792	1516.55	2237.53	1579.04	464.2	355.82	408.2	5.6146e-10	-1.97431	down	--	--	Molecular Function: enzyme inhibitor activity (GO:0004857);; Molecular Function: pectinesterase activity (GO:0030599);; Biological Process: negative regulation of catalytic activity (GO:0043086);;	--	--	--	--	Plant invertase/pectin methylesterase inhibitor	21 kDa protein (Precursor) OS=Daucus carota (Wild carrot) PE=2 SV=1	S	Function unknown	plant invertase/pectin methylesterase inhibitor superfamily protein precursor [Glycine max]
HL_transcript_45402	131	118	137	41	75	30	10.5	9.14	11.42	3.93	5.16	2.65	0.00510974	-1.27462	down	[G]	Carbohydrate transport and metabolism	Molecular Function: glycopeptide alpha-N-acetylgalactosaminidase activity (GO:0033926);;	--	--	--	--	Alkaline and neutral invertase	Alkaline/neutral invertase E, chloroplastic {ECO:0000305} (Precursor) OS=Arabidopsis thaliana (Mouse-ear cress) PE=1 SV=1	S	Function unknown	PREDICTED: neutral/alkaline invertase 3, chloroplastic-like [Glycine max]
HL_transcript_34471	333	490	266	16	12	17	11.6	16.61	9.63	0.67	0.38	0.65	2.00429e-20	-4.18851	down	--	--	Cellular Component: cell wall (GO:0005618);; Molecular Function: pectinesterase activity (GO:0030599);; Biological Process: cell wall modification (GO:0042545);; Biological Process: negative regulation of catalytic activity (GO:0043086);; Molecular Function: aspartyl esterase activity (GO:0045330);; Biological Process: pectin catabolic process (GO:0045490);; Molecular Function: pectinesterase inh…	K01051|5.78878e-100|gmx:100816503|K01051 pectinesterase [EC:3.1.1.11] | (RefSeq) probable pectinesterase/pectinesterase inhibitor 47	Pentose and glucuronate interconversions (ko00040);Starch and sucrose metabolism (ko00500)	--	--	Plant invertase/pectin methylesterase inhibitor	Pectinesterase 47 (Precursor) GN=MUG13.17 OS=Arabidopsis thaliana (Mouse-ear cress) PE=2 SV=1	G	Carbohydrate transport and metabolism	PREDICTED: probable pectinesterase/pectinesterase inhibitor 47 [Glycine max]
HL_transcript_55836	358	635	503	107	268	141	14.2	24.48	20.72	4.96	9.18	5.96	0.000202191	-1.43093	down	[GI]	Carbohydrate transport and metabolism;; Lipid transport and metabolism	Cellular Component: extracellular region (GO:0005576);; Cellular Component: cell wall (GO:0005618);; Cellular Component: integral component of membrane (GO:0016021);; Molecular Function: pectinesterase activity (GO:0030599);; Biological Process: cell wall modification (GO:0042545);; Biological Process: negative regulation of catalytic activity (GO:0043086);; Molecular Function: aspartyl esterase …	K01051|0|gmx:100814987|K01051 pectinesterase [EC:3.1.1.11] | (RefSeq) pectinesterase/pectinesterase inhibitor PPE8B-like	Pentose and glucuronate interconversions (ko00040);Starch and sucrose metabolism (ko00500)	--	--	Pectinesterase;; Plant invertase/pectin methylesterase inhibitor	Pectinesterase PPE8B (Precursor) OS=Prunus persica (Peach) PE=2 SV=1	G	Carbohydrate transport and metabolism	PREDICTED: pectinesterase/pectinesterase inhibitor PPE8B-like [Glycine max]
HL_transcript_64692	550	282	1066	2398	7217	3507	9.95	4.98	20.01	50.58	113.09	67.32	5.60563e-06	2.58441	up	[G]	Carbohydrate transport and metabolism	Molecular Function: 1,4-alpha-glucan branching enzyme activity (GO:0003844);; Molecular Function: hydrolase activity, hydrolyzing O-glycosyl compounds (GO:0004553);; Biological Process: glycogen biosynthetic process (GO:0005978);; Cellular Component: amyloplast (GO:0009501);; Cellular Component: chloroplast (GO:0009507);; Biological Process: starch biosynthetic process (GO:0019252);; Molecular Fu…	K00700|0|gmx:100792499|K00700 1,4-alpha-glucan branching enzyme [EC:2.4.1.18] | (RefSeq) AMY1; 1,4-alpha-glucan-branching enzyme 1, chloroplastic/amyloplastic-like	Starch and sucrose metabolism (ko00500)	[G]	Carbohydrate transport and metabolism	Carbohydrate-binding module 48 (Isoamylase N-terminal domain);; Alpha amylase, catalytic domain;; Alpha amylase, C-terminal all-beta domain	1,4-alpha-glucan-branching enzyme 1, chloroplastic/amyloplastic (Precursor; Fragment) GN=SBEII OS=Pisum sativum (Garden pea) PE=1 SV=1	G	Carbohydrate transport and metabolism	PREDICTED: 1,4-alpha-glucan-branching enzyme 1, chloroplastic/amyloplastic-like isoform X1 [Glycine max]
HL_transcript_31488	59	9	42	59	561	187	0.92	0.14	0.68	1.06	7.44	3.03	0.00998311	2.25383	up	[G]	Carbohydrate transport and metabolism	Molecular Function: 1,4-alpha-glucan branching enzyme activity (GO:0003844);; Molecular Function: hydrolase activity, hydrolyzing O-glycosyl compounds (GO:0004553);; Biological Process: glycogen biosynthetic process (GO:0005978);; Molecular Function: cation binding (GO:0043169);;	K00700|0|gmx:100792499|K00700 1,4-alpha-glucan branching enzyme [EC:2.4.1.18] | (RefSeq) AMY1; 1,4-alpha-glucan-branching enzyme 1, chloroplastic/amyloplastic-like	Starch and sucrose metabolism (ko00500)	[G]	Carbohydrate transport and metabolism	Carbohydrate-binding module 48 (Isoamylase N-terminal domain);; Alpha amylase, catalytic domain	1,4-alpha-glucan-branching enzyme 1, chloroplastic/amyloplastic (Precursor; Fragment) GN=SBEII OS=Pisum sativum (Garden pea) PE=1 SV=1	G	Carbohydrate transport and metabolism	PREDICTED: 1,4-alpha-glucan-branching enzyme 1, chloroplastic/amyloplastic-like isoform X1 [Glycine max]
HL_transcript_60096	250	223	609	870	3131	1269	6.89	5.98	17.41	27.95	74.57	37.13	0.000240931	2.11661	up	[G]	Carbohydrate transport and metabolism	Molecular Function: 1,4-alpha-glucan branching enzyme activity (GO:0003844);; Molecular Function: hydrolase activity, hydrolyzing O-glycosyl compounds (GO:0004553);; Biological Process: glycogen biosynthetic process (GO:0005978);; Molecular Function: cation binding (GO:0043169);;	K00700|0|gmx:100792499|K00700 1,4-alpha-glucan branching enzyme [EC:2.4.1.18] | (RefSeq) AMY1; 1,4-alpha-glucan-branching enzyme 1, chloroplastic/amyloplastic-like	Starch and sucrose metabolism (ko00500)	[G]	Carbohydrate transport and metabolism	Alpha amylase, C-terminal all-beta domain;; Alpha amylase, catalytic domain	1,4-alpha-glucan-branching enzyme 1, chloroplastic/amyloplastic (Precursor; Fragment) GN=SBEII OS=Pisum sativum (Garden pea) PE=1 SV=1	G	Carbohydrate transport and metabolism	PREDICTED: 1,4-alpha-glucan-branching enzyme 1, chloroplastic/amyloplastic-like isoform X2 [Glycine max]
HL_transcript_60878	0	0	8	27	78	43	0.01	0	0.14	0.5	1.04	0.71	0.00766617	2.7927	up	[G]	Carbohydrate transport and metabolism	Molecular Function: 1,4-alpha-glucan branching enzyme activity (GO:0003844);; Molecular Function: hydrolase activity, hydrolyzing O-glycosyl compounds (GO:0004553);; Biological Process: glycogen biosynthetic process (GO:0005978);; Cellular Component: amyloplast (GO:0009501);; Cellular Component: chloroplast (GO:0009507);; Biological Process: starch biosynthetic process (GO:0019252);; Molecular Fu…	K00700|0|gmx:100792499|K00700 1,4-alpha-glucan branching enzyme [EC:2.4.1.18] | (RefSeq) AMY1; 1,4-alpha-glucan-branching enzyme 1, chloroplastic/amyloplastic-like	Starch and sucrose metabolism (ko00500)	[G]	Carbohydrate transport and metabolism	Alpha amylase, C-terminal all-beta domain;; Alpha amylase, catalytic domain;; Carbohydrate-binding module 48 (Isoamylase N-terminal domain)	1,4-alpha-glucan-branching enzyme 1, chloroplastic/amyloplastic (Precursor; Fragment) GN=SBEII OS=Pisum sativum (Garden pea) PE=1 SV=1	G	Carbohydrate transport and metabolism	PREDICTED: 1,4-alpha-glucan-branching enzyme 1, chloroplastic/amyloplastic-like isoform X2 [Glycine max]
HL_transcript_3717	1921	910	2501	4960	18845	7858	35.31	16.33	47.68	106.29	299.97	153.24	1.98795e-05	2.3646	up	[G]	Carbohydrate transport and metabolism	Molecular Function: 1,4-alpha-glucan branching enzyme activity (GO:0003844);; Molecular Function: hydrolase activity, hydrolyzing O-glycosyl compounds (GO:0004553);; Biological Process: glycogen biosynthetic process (GO:0005978);; Molecular Function: cation binding (GO:0043169);;	K00700|0|gmx:100792499|K00700 1,4-alpha-glucan branching enzyme [EC:2.4.1.18] | (RefSeq) AMY1; 1,4-alpha-glucan-branching enzyme 1, chloroplastic/amyloplastic-like	Starch and sucrose metabolism (ko00500)	[G]	Carbohydrate transport and metabolism	Alpha amylase, C-terminal all-beta domain;; Alpha amylase, catalytic domain;; Carbohydrate-binding module 48 (Isoamylase N-terminal domain)	1,4-alpha-glucan-branching enzyme 1, chloroplastic/amyloplastic (Precursor; Fragment) GN=SBEII OS=Pisum sativum (Garden pea) PE=1 SV=1	G	Carbohydrate transport and metabolism	PREDICTED: 1,4-alpha-glucan-branching enzyme 1, chloroplastic/amyloplastic-like isoform X2 [Glycine max]
HL_transcript_66841	6	4	8	25	89	68	0.09	0.06	0.11	0.39	1.04	0.97	4.82604e-06	2.97913	up	[G]	Carbohydrate transport and metabolism	Molecular Function: 1,4-alpha-glucan branching enzyme activity (GO:0003844);; Molecular Function: hydrolase activity, hydrolyzing O-glycosyl compounds (GO:0004553);; Biological Process: glycogen biosynthetic process (GO:0005978);; Molecular Function: cation binding (GO:0043169);;	K00700|0|gmx:100792499|K00700 1,4-alpha-glucan branching enzyme [EC:2.4.1.18] | (RefSeq) AMY1; 1,4-alpha-glucan-branching enzyme 1, chloroplastic/amyloplastic-like	Starch and sucrose metabolism (ko00500)	[G]	Carbohydrate transport and metabolism	Alpha amylase, catalytic domain;; Carbohydrate-binding module 48 (Isoamylase N-terminal domain);; Alpha amylase, C-terminal all-beta domain	1,4-alpha-glucan-branching enzyme GN=SBE1 OS=Solanum tuberosum (Potato) PE=2 SV=2	G	Carbohydrate transport and metabolism	PREDICTED: 1,4-alpha-glucan-branching enzyme 1, chloroplastic/amyloplastic-like isoform X1 [Glycine max]
HL_transcript_2457	356	278	437	856	3561	1684	5.78	4.41	7.37	16.2	50.08	28.99	4.15168e-07	2.36282	up	[G]	Carbohydrate transport and metabolism	Molecular Function: 1,4-alpha-glucan branching enzyme activity (GO:0003844);; Molecular Function: hydrolase activity, hydrolyzing O-glycosyl compounds (GO:0004553);; Biological Process: glycogen biosynthetic process (GO:0005978);; Cellular Component: amyloplast (GO:0009501);; Cellular Component: chloroplast (GO:0009507);; Biological Process: starch biosynthetic process (GO:0019252);; Molecular Fu…	K00700|0|gmx:100792499|K00700 1,4-alpha-glucan branching enzyme [EC:2.4.1.18] | (RefSeq) AMY1; 1,4-alpha-glucan-branching enzyme 1, chloroplastic/amyloplastic-like	Starch and sucrose metabolism (ko00500)	[G]	Carbohydrate transport and metabolism	Carbohydrate-binding module 48 (Isoamylase N-terminal domain);; Alpha amylase, C-terminal all-beta domain;; Alpha amylase, catalytic domain	1,4-alpha-glucan-branching enzyme 1, chloroplastic/amyloplastic (Precursor; Fragment) GN=SBEII OS=Pisum sativum (Garden pea) PE=1 SV=1	G	Carbohydrate transport and metabolism	PREDICTED: 1,4-alpha-glucan-branching enzyme 1, chloroplastic/amyloplastic-like isoform X1 [Glycine max]
granule-bound starch synthase(GBSS)
HL_transcript_5375	1909	736	2330	36	194	406	40.44	15.22	51.22	0.89	3.57	9.13	0.00205366	-2.46632	down	[G]	Carbohydrate transport and metabolism	Molecular Function: glycogen (starch) synthase activity (GO:0004373);; Cellular Component: amyloplast (GO:0009501);; Cellular Component: chloroplast (GO:0009507);; Biological Process: starch biosynthetic process (GO:0019252);;	K00703|0|gmx:100301884|K00703 starch synthase [EC:2.4.1.21] | (RefSeq) starch synthase IIa-2	Starch and sucrose metabolism (ko00500)	--	--	Starch synthase catalytic domain;; Glycosyl transferases group 1;; Glycosyl transferases group 1	Granule-bound starch synthase 2, chloroplastic/amyloplastic (Precursor) OS=Pisum sativum (Garden pea) PE=1 SV=1	G	Carbohydrate transport and metabolism	Granule-bound starch synthase 2, chloroplastic/amyloplastic [Glycine soja]
HL_transcript_16003	1323	1160	1657	3086	3596	2866	61.61	52.41	80.16	167.78	144.37	142.24	8.63249e-06	1.30444	up	[G]	Carbohydrate transport and metabolism	Molecular Function: glycogen (starch) synthase activity (GO:0004373);; Cellular Component: amyloplast (GO:0009501);; Cellular Component: chloroplast (GO:0009507);; Biological Process: starch biosynthetic process (GO:0019252);;	K13679|0|gmx:100037476|K13679 granule-bound starch synthase [EC:2.4.1.242] | (RefSeq) granule-bound starch synthase	--	--	--	Starch synthase catalytic domain;; Starch synthase catalytic domain	Granule-bound starch synthase 1, chloroplastic/amyloplastic (Precursor) GN=WAXY OS=Solanum tuberosum (Potato) PE=1 SV=1	G	Carbohydrate transport and metabolism	granule-bound starch synthase [Glycine max]
HL_transcript_55084	26	15	27	94	172	207	0.68	0.39	0.74	2.85	3.84	5.66	9.26571e-09	2.70683	up	[G]	Carbohydrate transport and metabolism	Molecular Function: glycogen (starch) synthase activity (GO:0004373);; Cellular Component: amyloplast (GO:0009501);; Cellular Component: chloroplast (GO:0009507);; Biological Process: starch biosynthetic process (GO:0019252);;	K13679|0|pxb:103956358|K13679 granule-bound starch synthase [EC:2.4.1.242] | (RefSeq) granule-bound starch synthase 1, chloroplastic/amyloplastic-like	--	--	--	Starch synthase catalytic domain;; Glycosyl transferases group 1;; Glycosyl transferases group 1;; Starch synthase catalytic domain;; Starch synthase catalytic domain	Granule-bound starch synthase 1, chloroplastic/amyloplastic (Precursor) GN=WAXY OS=Ipomoea batatas (Sweet potato) PE=2 SV=2	G	Carbohydrate transport and metabolism	granule-bound starch synthase 1, chloroplastic/amyloplastic [Quercus suber]
stach branching enzyme(SBE)
HL_transcript_64692	550	282	1066	2398	7217	3507	9.95	4.98	20.01	50.58	113.09	67.32	5.60563e-06	2.58441	up	[G]	Carbohydrate transport and metabolism	Molecular Function: 1,4-alpha-glucan branching enzyme activity (GO:0003844);; Molecular Function: hydrolase activity, hydrolyzing O-glycosyl compounds (GO:0004553);; Biological Process: glycogen biosynthetic process (GO:0005978);; Cellular Component: amyloplast (GO:0009501);; Cellular Component: chloroplast (GO:0009507);; Biological Process: starch biosynthetic process (GO:0019252);; Molecular Fu…	K00700|0|gmx:100792499|K00700 1,4-alpha-glucan branching enzyme [EC:2.4.1.18] | (RefSeq) AMY1; 1,4-alpha-glucan-branching enzyme 1, chloroplastic/amyloplastic-like	Starch and sucrose metabolism (ko00500)	[G]	Carbohydrate transport and metabolism	Carbohydrate-binding module 48 (Isoamylase N-terminal domain);; Alpha amylase, catalytic domain;; Alpha amylase, C-terminal all-beta domain	1,4-alpha-glucan-branching enzyme 1, chloroplastic/amyloplastic (Precursor; Fragment) GN=SBEII OS=Pisum sativum (Garden pea) PE=1 SV=1	G	Carbohydrate transport and metabolism	PREDICTED: 1,4-alpha-glucan-branching enzyme 1, chloroplastic/amyloplastic-like isoform X1 [Glycine max]
HL_transcript_31488	59	9	42	59	561	187	0.92	0.14	0.68	1.06	7.44	3.03	0.00998311	2.25383	up	[G]	Carbohydrate transport and metabolism	Molecular Function: 1,4-alpha-glucan branching enzyme activity (GO:0003844);; Molecular Function: hydrolase activity, hydrolyzing O-glycosyl compounds (GO:0004553);; Biological Process: glycogen biosynthetic process (GO:0005978);; Molecular Function: cation binding (GO:0043169);;	K00700|0|gmx:100792499|K00700 1,4-alpha-glucan branching enzyme [EC:2.4.1.18] | (RefSeq) AMY1; 1,4-alpha-glucan-branching enzyme 1, chloroplastic/amyloplastic-like	Starch and sucrose metabolism (ko00500)	[G]	Carbohydrate transport and metabolism	Carbohydrate-binding module 48 (Isoamylase N-terminal domain);; Alpha amylase, catalytic domain	1,4-alpha-glucan-branching enzyme 1, chloroplastic/amyloplastic (Precursor; Fragment) GN=SBEII OS=Pisum sativum (Garden pea) PE=1 SV=1	G	Carbohydrate transport and metabolism	PREDICTED: 1,4-alpha-glucan-branching enzyme 1, chloroplastic/amyloplastic-like isoform X1 [Glycine max]
HL_transcript_60096	250	223	609	870	3131	1269	6.89	5.98	17.41	27.95	74.57	37.13	0.000240931	2.11661	up	[G]	Carbohydrate transport and metabolism	Molecular Function: 1,4-alpha-glucan branching enzyme activity (GO:0003844);; Molecular Function: hydrolase activity, hydrolyzing O-glycosyl compounds (GO:0004553);; Biological Process: glycogen biosynthetic process (GO:0005978);; Molecular Function: cation binding (GO:0043169);;	K00700|0|gmx:100792499|K00700 1,4-alpha-glucan branching enzyme [EC:2.4.1.18] | (RefSeq) AMY1; 1,4-alpha-glucan-branching enzyme 1, chloroplastic/amyloplastic-like	Starch and sucrose metabolism (ko00500)	[G]	Carbohydrate transport and metabolism	Alpha amylase, C-terminal all-beta domain;; Alpha amylase, catalytic domain	1,4-alpha-glucan-branching enzyme 1, chloroplastic/amyloplastic (Precursor; Fragment) GN=SBEII OS=Pisum sativum (Garden pea) PE=1 SV=1	G	Carbohydrate transport and metabolism	PREDICTED: 1,4-alpha-glucan-branching enzyme 1, chloroplastic/amyloplastic-like isoform X2 [Glycine max]
HL_transcript_60878	0	0	8	27	78	43	0.01	0	0.14	0.5	1.04	0.71	0.00766617	2.7927	up	[G]	Carbohydrate transport and metabolism	Molecular Function: 1,4-alpha-glucan branching enzyme activity (GO:0003844);; Molecular Function: hydrolase activity, hydrolyzing O-glycosyl compounds (GO:0004553);; Biological Process: glycogen biosynthetic process (GO:0005978);; Cellular Component: amyloplast (GO:0009501);; Cellular Component: chloroplast (GO:0009507);; Biological Process: starch biosynthetic process (GO:0019252);; Molecular Fu…	K00700|0|gmx:100792499|K00700 1,4-alpha-glucan branching enzyme [EC:2.4.1.18] | (RefSeq) AMY1; 1,4-alpha-glucan-branching enzyme 1, chloroplastic/amyloplastic-like	Starch and sucrose metabolism (ko00500)	[G]	Carbohydrate transport and metabolism	Alpha amylase, C-terminal all-beta domain;; Alpha amylase, catalytic domain;; Carbohydrate-binding module 48 (Isoamylase N-terminal domain)	1,4-alpha-glucan-branching enzyme 1, chloroplastic/amyloplastic (Precursor; Fragment) GN=SBEII OS=Pisum sativum (Garden pea) PE=1 SV=1	G	Carbohydrate transport and metabolism	PREDICTED: 1,4-alpha-glucan-branching enzyme 1, chloroplastic/amyloplastic-like isoform X2 [Glycine max]
HL_transcript_3717	1921	910	2501	4960	18845	7858	35.31	16.33	47.68	106.29	299.97	153.24	1.98795e-05	2.3646	up	[G]	Carbohydrate transport and metabolism	Molecular Function: 1,4-alpha-glucan branching enzyme activity (GO:0003844);; Molecular Function: hydrolase activity, hydrolyzing O-glycosyl compounds (GO:0004553);; Biological Process: glycogen biosynthetic process (GO:0005978);; Molecular Function: cation binding (GO:0043169);;	K00700|0|gmx:100792499|K00700 1,4-alpha-glucan branching enzyme [EC:2.4.1.18] | (RefSeq) AMY1; 1,4-alpha-glucan-branching enzyme 1, chloroplastic/amyloplastic-like	Starch and sucrose metabolism (ko00500)	[G]	Carbohydrate transport and metabolism	Alpha amylase, C-terminal all-beta domain;; Alpha amylase, catalytic domain;; Carbohydrate-binding module 48 (Isoamylase N-terminal domain)	1,4-alpha-glucan-branching enzyme 1, chloroplastic/amyloplastic (Precursor; Fragment) GN=SBEII OS=Pisum sativum (Garden pea) PE=1 SV=1	G	Carbohydrate transport and metabolism	PREDICTED: 1,4-alpha-glucan-branching enzyme 1, chloroplastic/amyloplastic-like isoform X2 [Glycine max]
HL_transcript_66841	6	4	8	25	89	68	0.09	0.06	0.11	0.39	1.04	0.97	4.82604e-06	2.97913	up	[G]	Carbohydrate transport and metabolism	Molecular Function: 1,4-alpha-glucan branching enzyme activity (GO:0003844);; Molecular Function: hydrolase activity, hydrolyzing O-glycosyl compounds (GO:0004553);; Biological Process: glycogen biosynthetic process (GO:0005978);; Molecular Function: cation binding (GO:0043169);;	K00700|0|gmx:100792499|K00700 1,4-alpha-glucan branching enzyme [EC:2.4.1.18] | (RefSeq) AMY1; 1,4-alpha-glucan-branching enzyme 1, chloroplastic/amyloplastic-like	Starch and sucrose metabolism (ko00500)	[G]	Carbohydrate transport and metabolism	Alpha amylase, catalytic domain;; Carbohydrate-binding module 48 (Isoamylase N-terminal domain);; Alpha amylase, C-terminal all-beta domain	1,4-alpha-glucan-branching enzyme GN=SBE1 OS=Solanum tuberosum (Potato) PE=2 SV=2	G	Carbohydrate transport and metabolism	PREDICTED: 1,4-alpha-glucan-branching enzyme 1, chloroplastic/amyloplastic-like isoform X1 [Glycine max]
HL_transcript_2457	356	278	437	856	3561	1684	5.78	4.41	7.37	16.2	50.08	28.99	4.15168e-07	2.36282	up	[G]	Carbohydrate transport and metabolism	Molecular Function: 1,4-alpha-glucan branching enzyme activity (GO:0003844);; Molecular Function: hydrolase activity, hydrolyzing O-glycosyl compounds (GO:0004553);; Biological Process: glycogen biosynthetic process (GO:0005978);; Cellular Component: amyloplast (GO:0009501);; Cellular Component: chloroplast (GO:0009507);; Biological Process: starch biosynthetic process (GO:0019252);; Molecular Fu…	K00700|0|gmx:100792499|K00700 1,4-alpha-glucan branching enzyme [EC:2.4.1.18] | (RefSeq) AMY1; 1,4-alpha-glucan-branching enzyme 1, chloroplastic/amyloplastic-like	Starch and sucrose metabolism (ko00500)	[G]	Carbohydrate transport and metabolism	Carbohydrate-binding module 48 (Isoamylase N-terminal domain);; Alpha amylase, C-terminal all-beta domain;; Alpha amylase, catalytic domain	1,4-alpha-glucan-branching enzyme 1, chloroplastic/amyloplastic (Precursor; Fragment) GN=SBEII OS=Pisum sativum (Garden pea) PE=1 SV=1	G	Carbohydrate transport and metabolism	PREDICTED: 1,4-alpha-glucan-branching enzyme 1, chloroplastic/amyloplastic-like isoform X1 [Glycine max]
β-amylase
HL_transcript_10690	2660	3538	3924	480	792	217	82.17	106.37	125.81	17.33	21.16	7.15	2.08471e-07	-2.51481	down	[G]	Carbohydrate transport and metabolism	Biological Process: polysaccharide catabolic process (GO:0000272);; Molecular Function: beta-amylase activity (GO:0016161);;	K01177|0|gmx:100786079|K01177 beta-amylase [EC:3.2.1.2] | (RefSeq) beta-amylase 3, chloroplastic	Starch and sucrose metabolism (ko00500)	--	--	Glycosyl hydrolase family 14	Beta-amylase 3, chloroplastic (Precursor) OS=Arabidopsis thaliana (Mouse-ear cress) PE=1 SV=3	S	Function unknown	Beta-amylase 3, chloroplastic [Glycine soja]
HL_transcript_58378	14308	6282	17386	32791	99085	19927	529.2	225.86	667.51	1415.35	3164.69	784.36	0.00820377	1.79	up	[G]	Carbohydrate transport and metabolism	Biological Process: polysaccharide catabolic process (GO:0000272);; Molecular Function: beta-amylase activity (GO:0016161);;	--	--	--	--	Glycosyl hydrolase family 14	Beta-amylase GN=BMY1 OS=Glycine max (Soybean) PE=1 SV=3	G	Carbohydrate transport and metabolism	beta-amylase [Glycine max]
HL_transcript_58747	5106	2219	6046	13476	37316	7055	200.12	84.5	245.99	616.39	1262.38	294.37	0.0052543	1.89454	up	[G]	Carbohydrate transport and metabolism	Biological Process: polysaccharide catabolic process (GO:0000272);; Molecular Function: beta-amylase activity (GO:0016161);;	--	--	--	--	Glycosyl hydrolase family 14;; Glycosyl hydrolase family 14	Beta-amylase GN=BMY1 OS=Glycine max (Soybean) PE=1 SV=3	G	Carbohydrate transport and metabolism	beta-amylase [Glycine max]
α-amylase
HL_transcript_39402	82	62	81	113	223	213	0.98	0.73	1.01	1.59	2.32	2.71	0.00044668	1.31258	up	[G]	Carbohydrate transport and metabolism	Molecular Function: alpha-amylase activity (GO:0004556);; Molecular Function: calcium ion binding (GO:0005509);; Biological Process: carbohydrate metabolic process (GO:0005975);;	--	--	[G]	Carbohydrate transport and metabolism	Alpha amylase, catalytic domain;; Alpha-amylase C-terminal beta-sheet domain	Alpha-amylase 3, chloroplastic (Precursor) GN=AMY3 OS=Arabidopsis thaliana (Mouse-ear cress) PE=1 SV=1	G	Carbohydrate transport and metabolism	PREDICTED: alpha-amylase 3, chloroplastic-like [Glycine max]
HL_transcript_25381	93	83	107	151	445	320	1.44	1.25	1.71	2.72	5.93	5.23	2.66778e-05	1.66374	up	[G]	Carbohydrate transport and metabolism	Molecular Function: alpha-amylase activity (GO:0004556);; Molecular Function: calcium ion binding (GO:0005509);; Biological Process: carbohydrate metabolic process (GO:0005975);;	--	--	[G]	Carbohydrate transport and metabolism	Alpha amylase, catalytic domain;; Alpha-amylase C-terminal beta-sheet domain	Alpha-amylase 3, chloroplastic (Precursor) GN=AMY3 OS=Arabidopsis thaliana (Mouse-ear cress) PE=1 SV=1	G	Carbohydrate transport and metabolism	PREDICTED: alpha-amylase 3, chloroplastic-like [Glycine max]
HL_transcript_19698	7088	10482	9915	18921	15486	36716	819.98	1160.27	1194.33	2562.77	1526.66	4573.39	0.00438227	1.4457	up	--	--	--	--	--	--	--	Hydrophobic seed protein;; Protease inhibitor/seed storage/LTP family;; Probable lipid transfer	14 kDa proline-rich protein DC2.15 (Precursor) OS=Daucus carota (Wild carrot) PE=2 SV=1	S	Function unknown	alpha-amylase inhibitor/lipid transfer/seed storage family protein precursor [Glycine max]
HL_transcript_43222	12	20	20	85	50	146	0.21	0.33	0.35	1.65	0.73	2.58	0.000366805	2.34002	up	[G]	Carbohydrate transport and metabolism	Molecular Function: alpha-amylase activity (GO:0004556);; Molecular Function: calcium ion binding (GO:0005509);; Biological Process: carbohydrate metabolic process (GO:0005975);;	--	--	[G]	Carbohydrate transport and metabolism	Alpha-amylase C-terminal beta-sheet domain;; Alpha amylase, catalytic domain	Alpha-amylase 3, chloroplastic (Precursor) GN=AMY3 OS=Arabidopsis thaliana (Mouse-ear cress) PE=1 SV=1	G	Carbohydrate transport and metabolism	PREDICTED: alpha-amylase 3, chloroplastic-like [Glycine max]
HL_transcript_24087	6	10	6	27	56	25	0.42	0.62	0.44	2.06	3.09	1.7	0.00121942	2.11888	up	[G]	Carbohydrate transport and metabolism	Molecular Function: alpha-amylase activity (GO:0004556);; Molecular Function: calcium ion binding (GO:0005509);; Biological Process: carbohydrate metabolic process (GO:0005975);;	--	--	[G]	Carbohydrate transport and metabolism	--	Alpha-amylase 3, chloroplastic (Precursor) GN=AMY3 OS=Arabidopsis thaliana (Mouse-ear cress) PE=1 SV=1	G	Carbohydrate transport and metabolism	hypothetical protein CUMW_023050 [Citrus unshiu]
HL_transcript_44742	5	9	12	94	63	166	0.1	0.17	0.25	2.1	1.05	3.36	1.7963e-07	3.37087	up	[G]	Carbohydrate transport and metabolism	Molecular Function: alpha-amylase activity (GO:0004556);; Molecular Function: calcium ion binding (GO:0005509);; Biological Process: carbohydrate metabolic process (GO:0005975);;	--	--	[G]	Carbohydrate transport and metabolism	Alpha-amylase C-terminal beta-sheet domain;; Alpha amylase, catalytic domain	Alpha-amylase 3, chloroplastic (Precursor) GN=AMY3 OS=Arabidopsis thaliana (Mouse-ear cress) PE=1 SV=1	G	Carbohydrate transport and metabolism	PREDICTED: alpha-amylase 3, chloroplastic-like [Glycine max]
HL_transcript_54377	981	3960	1844	46	321	464	124.71	480.59	244.2	6.85	34.71	63.63	0.0013015	-2.52326	down	--	--	Biological Process: proteolysis (GO:0006508);; Molecular Function: peptidase activity (GO:0008233);;	--	--	--	--	Hydrophobic seed protein;; Protease inhibitor/seed storage/LTP family;; Probable lipid transfer	14 kDa proline-rich protein DC2.15 (Precursor) OS=Daucus carota (Wild carrot) PE=2 SV=1	S	Function unknown	alpha-amylase inhibitor/lipid transfer/seed storage family protein precursor [Glycine max]
HL_transcript_33047	93	66	91	108	316	191	1.24	0.87	1.25	1.67	3.63	2.68	0.00470879	1.26608	up	[G]	Carbohydrate transport and metabolism	Molecular Function: alpha-amylase activity (GO:0004556);; Molecular Function: calcium ion binding (GO:0005509);; Biological Process: carbohydrate metabolic process (GO:0005975);;	--	--	[G]	Carbohydrate transport and metabolism	Alpha amylase, catalytic domain	Alpha-amylase 3, chloroplastic (Precursor) GN=AMY3 OS=Arabidopsis thaliana (Mouse-ear cress) PE=1 SV=1	G	Carbohydrate transport and metabolism	PREDICTED: alpha-amylase 3, chloroplastic-like [Glycine max]
HL_transcript_61339	73	222	140	1367	844	1433	8.07	23.26	15.94	174.68	78.62	168.22	2.09395e-08	3.02222	up	--	--	--	--	--	--	--	Hydrophobic seed protein;; Protease inhibitor/seed storage/LTP family;; Probable lipid transfer	14 kDa proline-rich protein DC2.15 (Precursor) OS=Daucus carota (Wild carrot) PE=2 SV=1	S	Function unknown	alpha-amylase inhibitor/lipid transfer/seed storage family protein precursor [Glycine max]
HL_transcript_57560	1740	1934	1928	560	706	991	31.75	34.44	36.49	11.92	11.17	19.2	0.000341378	-1.16699	down	[G]	Carbohydrate transport and metabolism	Molecular Function: alpha-amylase activity (GO:0004556);; Molecular Function: calcium ion binding (GO:0005509);; Biological Process: carbohydrate metabolic process (GO:0005975);;	--	--	[G]	Carbohydrate transport and metabolism	Alpha-amylase C-terminal beta-sheet domain;; Alpha amylase, catalytic domain	Alpha-amylase 3, chloroplastic (Precursor) GN=AMY3 OS=Arabidopsis thaliana (Mouse-ear cress) PE=1 SV=1	G	Carbohydrate transport and metabolism	PREDICTED: alpha-amylase 3, chloroplastic isoform X2 [Glycine max]
HL_transcript_29477	41	18	26	43	162	106	0.61	0.27	0.41	0.75	2.07	1.66	0.00817973	1.6955	up	[G]	Carbohydrate transport and metabolism	Molecular Function: alpha-amylase activity (GO:0004556);; Molecular Function: calcium ion binding (GO:0005509);; Biological Process: carbohydrate metabolic process (GO:0005975);;	--	--	[G]	Carbohydrate transport and metabolism	Alpha amylase, catalytic domain;; Alpha-amylase C-terminal beta-sheet domain	Alpha-amylase 3, chloroplastic (Precursor) GN=AMY3 OS=Arabidopsis thaliana (Mouse-ear cress) PE=1 SV=1	G	Carbohydrate transport and metabolism	PREDICTED: alpha-amylase 3, chloroplastic-like [Glycine max]
HL_transcript_34098	72	44	62	137	216	175	1	0.59	0.88	2.2	2.58	2.56	1.54308e-05	1.59658	up	[G]	Carbohydrate transport and metabolism	Molecular Function: alpha-amylase activity (GO:0004556);; Molecular Function: calcium ion binding (GO:0005509);; Biological Process: carbohydrate metabolic process (GO:0005975);;	--	--	[G]	Carbohydrate transport and metabolism	Alpha amylase, catalytic domain;; Alpha-amylase C-terminal beta-sheet domain	Alpha-amylase 3, chloroplastic (Precursor) GN=AMY3 OS=Arabidopsis thaliana (Mouse-ear cress) PE=1 SV=1	G	Carbohydrate transport and metabolism	PREDICTED: alpha-amylase 3, chloroplastic-like [Glycine max]
isoamylase (ISA)
HL_transcript_64692	550	282	1066	2398	7217	3507	9.95	4.98	20.01	50.58	113.09	67.32	5.60563e-06	2.58441	up	[G]	Carbohydrate transport and metabolism	Molecular Function: 1,4-alpha-glucan branching enzyme activity (GO:0003844);; Molecular Function: hydrolase activity, hydrolyzing O-glycosyl compounds (GO:0004553);; Biological Process: glycogen biosynthetic process (GO:0005978);; Cellular Component: amyloplast (GO:0009501);; Cellular Component: chloroplast (GO:0009507);; Biological Process: starch biosynthetic process (GO:0019252);; Molecular Fu…	K00700|0|gmx:100792499|K00700 1,4-alpha-glucan branching enzyme [EC:2.4.1.18] | (RefSeq) AMY1; 1,4-alpha-glucan-branching enzyme 1, chloroplastic/amyloplastic-like	Starch and sucrose metabolism (ko00500)	[G]	Carbohydrate transport and metabolism	Carbohydrate-binding module 48 (Isoamylase N-terminal domain);; Alpha amylase, catalytic domain;; Alpha amylase, C-terminal all-beta domain	1,4-alpha-glucan-branching enzyme 1, chloroplastic/amyloplastic (Precursor; Fragment) GN=SBEII OS=Pisum sativum (Garden pea) PE=1 SV=1	G	Carbohydrate transport and metabolism	PREDICTED: 1,4-alpha-glucan-branching enzyme 1, chloroplastic/amyloplastic-like isoform X1 [Glycine max]
HL_transcript_31488	59	9	42	59	561	187	0.92	0.14	0.68	1.06	7.44	3.03	0.00998311	2.25383	up	[G]	Carbohydrate transport and metabolism	Molecular Function: 1,4-alpha-glucan branching enzyme activity (GO:0003844);; Molecular Function: hydrolase activity, hydrolyzing O-glycosyl compounds (GO:0004553);; Biological Process: glycogen biosynthetic process (GO:0005978);; Molecular Function: cation binding (GO:0043169);;	K00700|0|gmx:100792499|K00700 1,4-alpha-glucan branching enzyme [EC:2.4.1.18] | (RefSeq) AMY1; 1,4-alpha-glucan-branching enzyme 1, chloroplastic/amyloplastic-like	Starch and sucrose metabolism (ko00500)	[G]	Carbohydrate transport and metabolism	Carbohydrate-binding module 48 (Isoamylase N-terminal domain);; Alpha amylase, catalytic domain	1,4-alpha-glucan-branching enzyme 1, chloroplastic/amyloplastic (Precursor; Fragment) GN=SBEII OS=Pisum sativum (Garden pea) PE=1 SV=1	G	Carbohydrate transport and metabolism	PREDICTED: 1,4-alpha-glucan-branching enzyme 1, chloroplastic/amyloplastic-like isoform X1 [Glycine max]
HL_transcript_60878	0	0	8	27	78	43	0.01	0	0.14	0.5	1.04	0.71	0.00766617	2.7927	up	[G]	Carbohydrate transport and metabolism	Molecular Function: 1,4-alpha-glucan branching enzyme activity (GO:0003844);; Molecular Function: hydrolase activity, hydrolyzing O-glycosyl compounds (GO:0004553);; Biological Process: glycogen biosynthetic process (GO:0005978);; Cellular Component: amyloplast (GO:0009501);; Cellular Component: chloroplast (GO:0009507);; Biological Process: starch biosynthetic process (GO:0019252);; Molecular Fu…	K00700|0|gmx:100792499|K00700 1,4-alpha-glucan branching enzyme [EC:2.4.1.18] | (RefSeq) AMY1; 1,4-alpha-glucan-branching enzyme 1, chloroplastic/amyloplastic-like	Starch and sucrose metabolism (ko00500)	[G]	Carbohydrate transport and metabolism	Alpha amylase, C-terminal all-beta domain;; Alpha amylase, catalytic domain;; Carbohydrate-binding module 48 (Isoamylase N-terminal domain)	1,4-alpha-glucan-branching enzyme 1, chloroplastic/amyloplastic (Precursor; Fragment) GN=SBEII OS=Pisum sativum (Garden pea) PE=1 SV=1	G	Carbohydrate transport and metabolism	PREDICTED: 1,4-alpha-glucan-branching enzyme 1, chloroplastic/amyloplastic-like isoform X2 [Glycine max]
HL_transcript_3717	1921	910	2501	4960	18845	7858	35.31	16.33	47.68	106.29	299.97	153.24	1.98795e-05	2.3646	up	[G]	Carbohydrate transport and metabolism	Molecular Function: 1,4-alpha-glucan branching enzyme activity (GO:0003844);; Molecular Function: hydrolase activity, hydrolyzing O-glycosyl compounds (GO:0004553);; Biological Process: glycogen biosynthetic process (GO:0005978);; Molecular Function: cation binding (GO:0043169);;	K00700|0|gmx:100792499|K00700 1,4-alpha-glucan branching enzyme [EC:2.4.1.18] | (RefSeq) AMY1; 1,4-alpha-glucan-branching enzyme 1, chloroplastic/amyloplastic-like	Starch and sucrose metabolism (ko00500)	[G]	Carbohydrate transport and metabolism	Alpha amylase, C-terminal all-beta domain;; Alpha amylase, catalytic domain;; Carbohydrate-binding module 48 (Isoamylase N-terminal domain)	1,4-alpha-glucan-branching enzyme 1, chloroplastic/amyloplastic (Precursor; Fragment) GN=SBEII OS=Pisum sativum (Garden pea) PE=1 SV=1	G	Carbohydrate transport and metabolism	PREDICTED: 1,4-alpha-glucan-branching enzyme 1, chloroplastic/amyloplastic-like isoform X2 [Glycine max]
HL_transcript_66841	6	4	8	25	89	68	0.09	0.06	0.11	0.39	1.04	0.97	4.82604e-06	2.97913	up	[G]	Carbohydrate transport and metabolism	Molecular Function: 1,4-alpha-glucan branching enzyme activity (GO:0003844);; Molecular Function: hydrolase activity, hydrolyzing O-glycosyl compounds (GO:0004553);; Biological Process: glycogen biosynthetic process (GO:0005978);; Molecular Function: cation binding (GO:0043169);;	K00700|0|gmx:100792499|K00700 1,4-alpha-glucan branching enzyme [EC:2.4.1.18] | (RefSeq) AMY1; 1,4-alpha-glucan-branching enzyme 1, chloroplastic/amyloplastic-like	Starch and sucrose metabolism (ko00500)	[G]	Carbohydrate transport and metabolism	Alpha amylase, catalytic domain;; Carbohydrate-binding module 48 (Isoamylase N-terminal domain);; Alpha amylase, C-terminal all-beta domain	1,4-alpha-glucan-branching enzyme GN=SBE1 OS=Solanum tuberosum (Potato) PE=2 SV=2	G	Carbohydrate transport and metabolism	PREDICTED: 1,4-alpha-glucan-branching enzyme 1, chloroplastic/amyloplastic-like isoform X1 [Glycine max]
HL_transcript_2457	356	278	437	856	3561	1684	5.78	4.41	7.37	16.2	50.08	28.99	4.15168e-07	2.36282	up	[G]	Carbohydrate transport and metabolism	Molecular Function: 1,4-alpha-glucan branching enzyme activity (GO:0003844);; Molecular Function: hydrolase activity, hydrolyzing O-glycosyl compounds (GO:0004553);; Biological Process: glycogen biosynthetic process (GO:0005978);; Cellular Component: amyloplast (GO:0009501);; Cellular Component: chloroplast (GO:0009507);; Biological Process: starch biosynthetic process (GO:0019252);; Molecular Fu…	K00700|0|gmx:100792499|K00700 1,4-alpha-glucan branching enzyme [EC:2.4.1.18] | (RefSeq) AMY1; 1,4-alpha-glucan-branching enzyme 1, chloroplastic/amyloplastic-like	Starch and sucrose metabolism (ko00500)	[G]	Carbohydrate transport and metabolism	Carbohydrate-binding module 48 (Isoamylase N-terminal domain);; Alpha amylase, C-terminal all-beta domain;; Alpha amylase, catalytic domain	1,4-alpha-glucan-branching enzyme 1, chloroplastic/amyloplastic (Precursor; Fragment) GN=SBEII OS=Pisum sativum (Garden pea) PE=1 SV=1	G	Carbohydrate transport and metabolism	PREDICTED: 1,4-alpha-glucan-branching enzyme 1, chloroplastic/amyloplastic-like isoform X1 [Glycine max]
P1 vs. P6
sucrose synthase(SuSy)
HL_transcript_72965	13695	8175	17941	3456	1781	5325	273.96	159.5	372.3	71.12	40.75	105.78	1.55286e-05	-1.93792	down	[M]	Cell wall/membrane/envelope biogenesis	Biological Process: sucrose metabolic process (GO:0005985);; Biological Process: nodulation (GO:0009877);; Molecular Function: sucrose synthase activity (GO:0016157);;	K00695|0|gmx:547508|K00695 sucrose synthase [EC:2.4.1.13] | (RefSeq) SS, N-100; sucrose synthase	Starch and sucrose metabolism (ko00500)	[M]	Cell wall/membrane/envelope biogenesis	Sucrose synthase;; Glycosyl transferases group 1;; Glycosyl transferases group 1;; Anaerobic c4-dicarboxylate membrane transporter	Sucrose synthase GN=SS OS=Glycine max (Soybean) PE=1 SV=2	M	Cell wall/membrane/envelope biogenesis	sucrose synthase [Glycine max]
HL_transcript_39777	429	1775	1351	214	99	92	9.14	36.86	29.85	4.7	2.43	1.96	3.37013e-08	-3.04061	down	[M]	Cell wall/membrane/envelope biogenesis	Biological Process: sucrose metabolic process (GO:0005985);; Molecular Function: sucrose synthase activity (GO:0016157);;	K00695|0|gmx:100806761|K00695 sucrose synthase [EC:2.4.1.13] | (RefSeq) sucrose synthase	Starch and sucrose metabolism (ko00500)	[M]	Cell wall/membrane/envelope biogenesis	Sucrose synthase;; Sucrose synthase;; Glycosyl transferases group 1;; Glycosyl transferases group 1	Sucrose synthase GN=SS OS=Glycine max (Soybean) PE=1 SV=2	M	Cell wall/membrane/envelope biogenesis	hypothetical protein GLYMA_09G073600 [Glycine max]
HL_transcript_51511	222	218	362	87	97	80	3.24	3.11	5.49	1.31	1.63	1.16	2.896e-06	-1.61356	down	[M]	Cell wall/membrane/envelope biogenesis	Biological Process: sucrose metabolic process (GO:0005985);; Biological Process: nodulation (GO:0009877);; Molecular Function: sucrose synthase activity (GO:0016157);;	K00695|0|gmx:547508|K00695 sucrose synthase [EC:2.4.1.13] | (RefSeq) SS, N-100; sucrose synthase	Starch and sucrose metabolism (ko00500)	[M]	Cell wall/membrane/envelope biogenesis	Sucrose synthase;; Glycosyl transferases group 1;; Glycosyl transferases group 1	Sucrose synthase GN=SS OS=Glycine max (Soybean) PE=1 SV=2	M	Cell wall/membrane/envelope biogenesis	sucrose synthase [Glycine max]
HL_transcript_27173	117	148	105	47	23	10	2.31	2.85	2.15	0.95	0.52	0.2	0.000729989	-2.1491	down	[M]	Cell wall/membrane/envelope biogenesis	Biological Process: sucrose metabolic process (GO:0005985);; Cellular Component: integral component of membrane (GO:0016021);; Molecular Function: sucrose synthase activity (GO:0016157);;	K00695|0|gmx:100783965|K00695 sucrose synthase [EC:2.4.1.13] | (RefSeq) sucrose synthase 7-like	Starch and sucrose metabolism (ko00500)	[M]	Cell wall/membrane/envelope biogenesis	Sucrose synthase;; Glycosyl transferases group 1;; Glycosyl transferases group 1	Sucrose synthase 6 GN=SUS6 OS=Arabidopsis thaliana (Mouse-ear cress) PE=1 SV=1	M	Cell wall/membrane/envelope biogenesis	PREDICTED: sucrose synthase 7-like [Glycine max]
HL_transcript_34577	162	254	264	17	37	92	2.46	3.76	4.16	0.28	0.66	1.38	0.000403049	-2.18138	down	[M]	Cell wall/membrane/envelope biogenesis	Biological Process: sucrose metabolic process (GO:0005985);; Biological Process: nodulation (GO:0009877);; Molecular Function: sucrose synthase activity (GO:0016157);;	K00695|0|gmx:547508|K00695 sucrose synthase [EC:2.4.1.13] | (RefSeq) SS, N-100; sucrose synthase	Starch and sucrose metabolism (ko00500)	[M]	Cell wall/membrane/envelope biogenesis	Sucrose synthase;; Glycosyl transferases group 1;; Glycosyl transferases group 1	Sucrose synthase GN=SS OS=Glycine max (Soybean) PE=1 SV=2	M	Cell wall/membrane/envelope biogenesis	sucrose synthase [Glycine max]
HL_transcript_72152	75	270	146	14	0	17	1.42	4.99	2.88	0.27	0	0.33	4.70527e-05	-3.65731	down	[M]	Cell wall/membrane/envelope biogenesis	Biological Process: sucrose metabolic process (GO:0005985);; Molecular Function: sucrose synthase activity (GO:0016157);;	K00695|0|gmx:100819730|K00695 sucrose synthase [EC:2.4.1.13] | (RefSeq) sucrose synthase-like	Starch and sucrose metabolism (ko00500)	[M]	Cell wall/membrane/envelope biogenesis	Sucrose synthase;; Sucrose synthase;; Glycosyl transferases group 1;; Glycosyl transferases group 1	Sucrose synthase GN=SUCS OS=Vicia faba (Broad bean) PE=2 SV=1	M	Cell wall/membrane/envelope biogenesis	Sucrose synthase [Glycine soja]
HL_transcript_32527	26	91	53	172	142	389	0.42	1.41	0.88	2.79	2.56	6.09	0.00137947	1.92404	up	[M]	Cell wall/membrane/envelope biogenesis	Biological Process: sucrose metabolic process (GO:0005985);; Molecular Function: sucrose synthase activity (GO:0016157);;	K00695|0|gmx:100802045|K00695 sucrose synthase [EC:2.4.1.13] | (RefSeq) sucrose synthase 2	Starch and sucrose metabolism (ko00500)	[M]	Cell wall/membrane/envelope biogenesis	Sucrose synthase;; Sucrose synthase;; Glycosyl transferases group 1;; Glycosyl transferases group 1;; Sucrose synthase	Sucrose synthase 2 GN=SUS2 OS=Pisum sativum (Garden pea) PE=2 SV=1	M	Cell wall/membrane/envelope biogenesis	PREDICTED: sucrose synthase 2 [Glycine max]
HL_transcript_4387	1194	543	875	158	171	335	23.26	10.32	17.68	3.17	3.81	6.49	7.93304e-06	-2.01003	down	[M]	Cell wall/membrane/envelope biogenesis	Biological Process: sucrose metabolic process (GO:0005985);; Biological Process: nodulation (GO:0009877);; Molecular Function: sucrose synthase activity (GO:0016157);;	K00695|0|gmx:547508|K00695 sucrose synthase [EC:2.4.1.13] | (RefSeq) SS, N-100; sucrose synthase	Starch and sucrose metabolism (ko00500)	[M]	Cell wall/membrane/envelope biogenesis	Sucrose synthase;; Glycosyl transferases group 1;; Glycosyl transferases group 1;; Sucrose synthase	Sucrose synthase GN=SS OS=Glycine max (Soybean) PE=1 SV=2	M	Cell wall/membrane/envelope biogenesis	sucrose synthase [Glycine max]
HL_transcript_53197	15	59	78	447	254	472	0.25	0.97	1.35	7.61	4.84	7.78	5.07108e-07	2.82112	up	[HR]	Coenzyme transport and metabolism;; General function prediction only	Cellular Component: cytosol (GO:0005829);; Cellular Component: plasma membrane (GO:0005886);; Biological Process: sucrose biosynthetic process (GO:0005986);; Cellular Component: plasmodesma (GO:0009506);; Molecular Function: sucrose synthase activity (GO:0016157);; Molecular Function: sucrose-phosphate synthase activity (GO:0046524);; Biological Process: nectar secretion (GO:0071836);;	K00696|0|gmx:100127429|K00696 sucrose-phosphate synthase [EC:2.4.1.14] | (RefSeq) probable sucrose-phosphate synthase	Starch and sucrose metabolism (ko00500)	[M]	Cell wall/membrane/envelope biogenesis	Glycosyl transferases group 1;; Glycosyl transferases group 1;; Sucrose-6F-phosphate phosphohydrolase;; Sucrose synthase;; Glycosyl transferases group 1	Probable sucrose-phosphate synthase GN=SPS OS=Vicia faba (Broad bean) PE=2 SV=1	M	Cell wall/membrane/envelope biogenesis	hypothetical protein GLYMA_13G161600 [Glycine max]
HL_transcript_53803	40	120	125	7	0	0	0.83	2.42	2.67	0.16	0	0	5.52928e-06	-4.64104	down	[M]	Cell wall/membrane/envelope biogenesis	Biological Process: sucrose metabolic process (GO:0005985);; Biological Process: nodulation (GO:0009877);; Molecular Function: sucrose synthase activity (GO:0016157);;	K00695|0|gmx:100806761|K00695 sucrose synthase [EC:2.4.1.13] | (RefSeq) sucrose synthase	Starch and sucrose metabolism (ko00500)	[M]	Cell wall/membrane/envelope biogenesis	Sucrose synthase;; Sucrose synthase;; Glycosyl transferases group 1;; Glycosyl transferases group 1	Sucrose synthase GN=SS OS=Glycine max (Soybean) PE=1 SV=2	M	Cell wall/membrane/envelope biogenesis	PREDICTED: sucrose synthase [Glycine max]
HL_transcript_54817	31	19	6	177	215	274	0.45	0.27	0.09	2.61	3.52	3.89	1.67628e-08	3.34837	up	[HR]	Coenzyme transport and metabolism;; General function prediction only	Biological Process: sucrose metabolic process (GO:0005985);; Molecular Function: sucrose synthase activity (GO:0016157);; Molecular Function: sucrose-phosphate synthase activity (GO:0046524);;	K00696|0|vra:106768365|K00696 sucrose-phosphate synthase [EC:2.4.1.14] | (RefSeq) probable sucrose-phosphate synthase	Starch and sucrose metabolism (ko00500)	[M]	Cell wall/membrane/envelope biogenesis	Glycosyl transferases group 1;; Sucrose synthase;; Glycosyl transferases group 1;; Sucrose-6F-phosphate phosphohydrolase;; Fungal protein of unknown function (DUF1752)	Probable sucrose-phosphate synthase 1 GN=SPS1 OS=Citrus unshiu (Satsuma mandarin) PE=2 SV=1	M	Cell wall/membrane/envelope biogenesis	probable sucrose-phosphate synthase [Vigna radiata var. radiata]
HL_transcript_67262	5100	9655	9277	2217	1627	2221	104.83	193.53	197.8	46.89	38.25	45.34	1.05428e-12	-2.00302	down	[M]	Cell wall/membrane/envelope biogenesis	Biological Process: sucrose metabolic process (GO:0005985);; Molecular Function: sucrose synthase activity (GO:0016157);;	K00695|0|gmx:100806761|K00695 sucrose synthase [EC:2.4.1.13] | (RefSeq) sucrose synthase	Starch and sucrose metabolism (ko00500)	[M]	Cell wall/membrane/envelope biogenesis	Sucrose synthase;; Glycosyl transferases group 1;; Glycosyl transferases group 1	Sucrose synthase GN=SS OS=Glycine max (Soybean) PE=1 SV=2	M	Cell wall/membrane/envelope biogenesis	PREDICTED: sucrose synthase [Glycine max]
HL_transcript_70156	116	83	140	438	602	784	1.17	0.82	1.47	4.52	6.94	7.83	1.3781e-11	2.34415	up	[HR]	Coenzyme transport and metabolism;; General function prediction only	Cellular Component: cytosol (GO:0005829);; Cellular Component: plasma membrane (GO:0005886);; Biological Process: sucrose biosynthetic process (GO:0005986);; Cellular Component: plasmodesma (GO:0009506);; Molecular Function: sucrose synthase activity (GO:0016157);; Molecular Function: sucrose-phosphate synthase activity (GO:0046524);; Biological Process: nectar secretion (GO:0071836);;	K00696|0|vra:106768365|K00696 sucrose-phosphate synthase [EC:2.4.1.14] | (RefSeq) probable sucrose-phosphate synthase	Starch and sucrose metabolism (ko00500)	[M]	Cell wall/membrane/envelope biogenesis	Sucrose synthase;; Glycosyl transferases group 1;; Glycosyl transferases group 1;; Glycosyl transferases group 1;; Sucrose-6F-phosphate phosphohydrolase	Probable sucrose-phosphate synthase GN=SPS OS=Vicia faba (Broad bean) PE=2 SV=1	M	Cell wall/membrane/envelope biogenesis	probable sucrose-phosphate synthase [Vigna radiata var. radiata]
HL_transcript_22329	495	307	639	29	17	101	10.66	6.44	14.26	0.66	0.42	2.16	3.32211e-07	-3.22069	down	[M]	Cell wall/membrane/envelope biogenesis	Biological Process: sucrose metabolic process (GO:0005985);; Biological Process: nodulation (GO:0009877);; Molecular Function: sucrose synthase activity (GO:0016157);;	K00695|0|gmx:547508|K00695 sucrose synthase [EC:2.4.1.13] | (RefSeq) SS, N-100; sucrose synthase	Starch and sucrose metabolism (ko00500)	[M]	Cell wall/membrane/envelope biogenesis	Sucrose synthase;; Glycosyl transferases group 1;; Glycosyl transferases group 1	Sucrose synthase GN=SS OS=Glycine max (Soybean) PE=1 SV=2	M	Cell wall/membrane/envelope biogenesis	sucrose synthase [Glycine max]
HL_transcript_21872	4965	3217	4384	615	302	856	110.51	69.81	101.25	14.11	7.71	18.93	5.77944e-13	-2.84907	down	[M]	Cell wall/membrane/envelope biogenesis	Biological Process: sucrose metabolic process (GO:0005985);; Biological Process: nodulation (GO:0009877);; Molecular Function: sucrose synthase activity (GO:0016157);;	K00695|0|gmx:547508|K00695 sucrose synthase [EC:2.4.1.13] | (RefSeq) SS, N-100; sucrose synthase	Starch and sucrose metabolism (ko00500)	[M]	Cell wall/membrane/envelope biogenesis	Sucrose synthase;; Glycosyl transferases group 1;; Glycosyl transferases group 1	Sucrose synthase GN=SS OS=Glycine max (Soybean) PE=1 SV=2	M	Cell wall/membrane/envelope biogenesis	sucrose synthase [Glycine max]
HL_transcript_4864	1607	3892	3142	195	352	327	33.51	79.12	67.95	4.19	8.39	6.77	1.46277e-17	-3.27165	down	[M]	Cell wall/membrane/envelope biogenesis	Biological Process: sucrose metabolic process (GO:0005985);; Molecular Function: sucrose synthase activity (GO:0016157);;	K00695|0|gmx:100806761|K00695 sucrose synthase [EC:2.4.1.13] | (RefSeq) sucrose synthase	Starch and sucrose metabolism (ko00500)	[M]	Cell wall/membrane/envelope biogenesis	Sucrose synthase;; Glycosyl transferases group 1;; Glycosyl transferases group 1	Sucrose synthase GN=SS OS=Glycine max (Soybean) PE=1 SV=2	M	Cell wall/membrane/envelope biogenesis	PREDICTED: sucrose synthase [Glycine max]
HL_transcript_10839	225	159	144	75	33	36	7.07	4.89	4.71	2.45	1.19	1.15	0.000189499	-1.88451	down	--	--	Biological Process: sucrose metabolic process (GO:0005985);; Cellular Component: integral component of membrane (GO:0016021);; Molecular Function: sucrose synthase activity (GO:0016157);; Molecular Function: sucrose-phosphate synthase activity (GO:0046524);;	--	--	[S]	Function unknown	Sad1 / UNC-like C-terminal;; Muskelin N-terminus	--	S	Function unknown	PREDICTED: SUN domain-containing ossification factor-like [Glycine max]
HL_transcript_45116	65	70	44	25	9	14	1.41	1.48	0.99	0.56	0.22	0.3	0.00303313	-1.87583	down	[M]	Cell wall/membrane/envelope biogenesis	Biological Process: sucrose metabolic process (GO:0005985);; Molecular Function: sucrose synthase activity (GO:0016157);;	K00695|0|gmx:100808482|K00695 sucrose synthase [EC:2.4.1.13] | (RefSeq) sucrose synthase 6-like	Starch and sucrose metabolism (ko00500)	[M]	Cell wall/membrane/envelope biogenesis	Sucrose synthase;; Glycosyl transferases group 1;; Glycosyl transferases group 1	Sucrose synthase 6 GN=SUS6 OS=Arabidopsis thaliana (Mouse-ear cress) PE=1 SV=1	M	Cell wall/membrane/envelope biogenesis	PREDICTED: sucrose synthase 6-like [Glycine max]
HL_transcript_29709	136	661	424	71	20	7	2.37	11.23	7.66	1.29	0.41	0.14	2.58302e-05	-3.37758	down	[M]	Cell wall/membrane/envelope biogenesis	Biological Process: sucrose metabolic process (GO:0005985);; Molecular Function: sucrose synthase activity (GO:0016157);;	K00695|0|gmx:100806761|K00695 sucrose synthase [EC:2.4.1.13] | (RefSeq) sucrose synthase	Starch and sucrose metabolism (ko00500)	[M]	Cell wall/membrane/envelope biogenesis	Sucrose synthase;; Glycosyl transferases group 1;; Glycosyl transferases group 1	Sucrose synthase GN=SS OS=Glycine max (Soybean) PE=1 SV=2	M	Cell wall/membrane/envelope biogenesis	hypothetical protein GLYMA_09G073600 [Glycine max]
HL_transcript_43272	248	279	706	11	61	111	4.41	4.85	13.01	0.21	1.25	1.96	0.000430861	-2.61916	down	[M]	Cell wall/membrane/envelope biogenesis	Biological Process: sucrose metabolic process (GO:0005985);; Biological Process: nodulation (GO:0009877);; Molecular Function: sucrose synthase activity (GO:0016157);;	K00695|0|gmx:547508|K00695 sucrose synthase [EC:2.4.1.13] | (RefSeq) SS, N-100; sucrose synthase	Starch and sucrose metabolism (ko00500)	[M]	Cell wall/membrane/envelope biogenesis	Sucrose synthase;; Glycosyl transferases group 1;; Glycosyl transferases group 1;; Sucrose synthase	Sucrose synthase GN=SS OS=Glycine max (Soybean) PE=1 SV=2	M	Cell wall/membrane/envelope biogenesis	sucrose synthase [Glycine max]
HL_transcript_61635	710	1052	1489	83	132	256	10	14.47	21.75	1.21	2.13	3.59	1.19283e-09	-2.76401	down	[M]	Cell wall/membrane/envelope biogenesis	Biological Process: sucrose metabolic process (GO:0005985);; Molecular Function: sucrose synthase activity (GO:0016157);;	K00695|0|gmx:100802045|K00695 sucrose synthase [EC:2.4.1.13] | (RefSeq) sucrose synthase 2	Starch and sucrose metabolism (ko00500)	[M]	Cell wall/membrane/envelope biogenesis	Sucrose synthase;; Glycosyl transferases group 1;; Glycosyl transferases group 1;; Sucrose synthase	Sucrose synthase 2 GN=SUS2 OS=Pisum sativum (Garden pea) PE=2 SV=1	M	Cell wall/membrane/envelope biogenesis	PREDICTED: sucrose synthase 2 [Glycine max]
HL_transcript_40580	123	846	328	48	31	108	2.2	14.69	6.05	0.89	0.64	1.91	0.000177841	-2.67739	down	[M]	Cell wall/membrane/envelope biogenesis	Biological Process: sucrose metabolic process (GO:0005985);; Molecular Function: sucrose synthase activity (GO:0016157);;	K00695|2.54251e-144|gmx:100793371|K00695 sucrose synthase [EC:2.4.1.13] | (RefSeq) sucrose synthase 2	Starch and sucrose metabolism (ko00500)	[M]	Cell wall/membrane/envelope biogenesis	Glycosyl transferases group 1;; Glycosyl transferases group 1;; Sucrose synthase	Sucrose synthase 2 GN=SUS2 OS=Pisum sativum (Garden pea) PE=2 SV=1	M	Cell wall/membrane/envelope biogenesis	Sucrose synthase 2 [Cajanus cajan]
HL_transcript_69079	28	26	41	7	10	3	0.63	0.57	0.97	0.18	0.26	0.09	0.00681854	-2.12151	down	[M]	Cell wall/membrane/envelope biogenesis	Biological Process: sucrose metabolic process (GO:0005985);; Biological Process: nodulation (GO:0009877);; Molecular Function: sucrose synthase activity (GO:0016157);;	K00695|0|gmx:547508|K00695 sucrose synthase [EC:2.4.1.13] | (RefSeq) SS, N-100; sucrose synthase	Starch and sucrose metabolism (ko00500)	[M]	Cell wall/membrane/envelope biogenesis	Glycosyl transferases group 1;; Sucrose synthase;; Glycosyl transferases group 1;; Sucrose synthase;; Sucrose synthase	Sucrose synthase GN=SS OS=Glycine max (Soybean) PE=1 SV=2	M	Cell wall/membrane/envelope biogenesis	sucrose synthase [Glycine max]
HL_transcript_38982	15014	8492	19624	2807	1883	4621	316.53	174.58	429.21	60.91	45.41	96.76	1.04078e-07	-2.23152	down	[M]	Cell wall/membrane/envelope biogenesis	Biological Process: sucrose metabolic process (GO:0005985);; Biological Process: nodulation (GO:0009877);; Molecular Function: sucrose synthase activity (GO:0016157);;	K00695|0|gmx:547508|K00695 sucrose synthase [EC:2.4.1.13] | (RefSeq) SS, N-100; sucrose synthase	Starch and sucrose metabolism (ko00500)	[M]	Cell wall/membrane/envelope biogenesis	Sucrose synthase;; Glycosyl transferases group 1;; Glycosyl transferases group 1	Sucrose synthase GN=SS OS=Glycine max (Soybean) PE=1 SV=2	M	Cell wall/membrane/envelope biogenesis	sucrose synthase [Glycine max]
HL_transcript_28355	212	249	355	0	52	17	4.62	5.3	8.05	0	1.32	0.38	0.00141861	-3.15965	down	[M]	Cell wall/membrane/envelope biogenesis	Biological Process: sucrose metabolic process (GO:0005985);; Biological Process: nodulation (GO:0009877);; Molecular Function: sucrose synthase activity (GO:0016157);;	K00695|0|gmx:547508|K00695 sucrose synthase [EC:2.4.1.13] | (RefSeq) SS, N-100; sucrose synthase	Starch and sucrose metabolism (ko00500)	[M]	Cell wall/membrane/envelope biogenesis	Sucrose synthase;; Glycosyl transferases group 1;; Glycosyl transferases group 1	Sucrose synthase GN=SS OS=Glycine max (Soybean) PE=1 SV=2	M	Cell wall/membrane/envelope biogenesis	sucrose synthase [Glycine max]
HL_transcript_29586	176	122	197	19	7	31	3.47	2.34	4.03	0.4	0.16	0.61	4.54974e-08	-3.07402	down	[M]	Cell wall/membrane/envelope biogenesis	Biological Process: sucrose metabolic process (GO:0005985);; Biological Process: nodulation (GO:0009877);; Molecular Function: sucrose synthase activity (GO:0016157);;	K00695|0|gmx:547508|K00695 sucrose synthase [EC:2.4.1.13] | (RefSeq) SS, N-100; sucrose synthase	Starch and sucrose metabolism (ko00500)	[M]	Cell wall/membrane/envelope biogenesis	Sucrose synthase;; Glycosyl transferases group 1;; Glycosyl transferases group 1	Sucrose synthase GN=SS OS=Glycine max (Soybean) PE=1 SV=2	M	Cell wall/membrane/envelope biogenesis	sucrose synthase [Glycine max]
HL_transcript_4557	511	2137	1226	190	153	510	10.14	41.33	25.22	3.89	3.48	10.06	0.000367767	-2.14351	down	[M]	Cell wall/membrane/envelope biogenesis	Biological Process: sucrose metabolic process (GO:0005985);; Molecular Function: sucrose synthase activity (GO:0016157);;	K00695|0|gmx:100802045|K00695 sucrose synthase [EC:2.4.1.13] | (RefSeq) sucrose synthase 2	Starch and sucrose metabolism (ko00500)	[M]	Cell wall/membrane/envelope biogenesis	Sucrose synthase;; Glycosyl transferases group 1;; Glycosyl transferases group 1	Sucrose synthase 2 GN=SUS2 OS=Pisum sativum (Garden pea) PE=2 SV=1	M	Cell wall/membrane/envelope biogenesis	PREDICTED: sucrose synthase 2 [Glycine max]
sucrose phosphate synthase(SPS)
HL_transcript_53197	15	59	78	447	254	472	0.25	0.97	1.35	7.61	4.84	7.78	5.07108e-07	2.82112	up	[HR]	Coenzyme transport and metabolism;; General function prediction only	Cellular Component: cytosol (GO:0005829);; Cellular Component: plasma membrane (GO:0005886);; Biological Process: sucrose biosynthetic process (GO:0005986);; Cellular Component: plasmodesma (GO:0009506);; Molecular Function: sucrose synthase activity (GO:0016157);; Molecular Function: sucrose-phosphate synthase activity (GO:0046524);; Biological Process: nectar secretion (GO:0071836);;	K00696|0|gmx:100127429|K00696 sucrose-phosphate synthase [EC:2.4.1.14] | (RefSeq) probable sucrose-phosphate synthase	Starch and sucrose metabolism (ko00500)	[M]	Cell wall/membrane/envelope biogenesis	Glycosyl transferases group 1;; Glycosyl transferases group 1;; Sucrose-6F-phosphate phosphohydrolase;; Sucrose synthase;; Glycosyl transferases group 1	Probable sucrose-phosphate synthase GN=SPS OS=Vicia faba (Broad bean) PE=2 SV=1	M	Cell wall/membrane/envelope biogenesis	hypothetical protein GLYMA_13G161600 [Glycine max]
HL_transcript_54817	31	19	6	177	215	274	0.45	0.27	0.09	2.61	3.52	3.89	1.67628e-08	3.34837	up	[HR]	Coenzyme transport and metabolism;; General function prediction only	Biological Process: sucrose metabolic process (GO:0005985);; Molecular Function: sucrose synthase activity (GO:0016157);; Molecular Function: sucrose-phosphate synthase activity (GO:0046524);;	K00696|0|vra:106768365|K00696 sucrose-phosphate synthase [EC:2.4.1.14] | (RefSeq) probable sucrose-phosphate synthase	Starch and sucrose metabolism (ko00500)	[M]	Cell wall/membrane/envelope biogenesis	Glycosyl transferases group 1;; Sucrose synthase;; Glycosyl transferases group 1;; Sucrose-6F-phosphate phosphohydrolase;; Fungal protein of unknown function (DUF1752)	Probable sucrose-phosphate synthase 1 GN=SPS1 OS=Citrus unshiu (Satsuma mandarin) PE=2 SV=1	M	Cell wall/membrane/envelope biogenesis	probable sucrose-phosphate synthase [Vigna radiata var. radiata]
HL_transcript_70156	116	83	140	438	602	784	1.17	0.82	1.47	4.52	6.94	7.83	1.3781e-11	2.34415	up	[HR]	Coenzyme transport and metabolism;; General function prediction only	Cellular Component: cytosol (GO:0005829);; Cellular Component: plasma membrane (GO:0005886);; Biological Process: sucrose biosynthetic process (GO:0005986);; Cellular Component: plasmodesma (GO:0009506);; Molecular Function: sucrose synthase activity (GO:0016157);; Molecular Function: sucrose-phosphate synthase activity (GO:0046524);; Biological Process: nectar secretion (GO:0071836);;	K00696|0|vra:106768365|K00696 sucrose-phosphate synthase [EC:2.4.1.14] | (RefSeq) probable sucrose-phosphate synthase	Starch and sucrose metabolism (ko00500)	[M]	Cell wall/membrane/envelope biogenesis	Sucrose synthase;; Glycosyl transferases group 1;; Glycosyl transferases group 1;; Glycosyl transferases group 1;; Sucrose-6F-phosphate phosphohydrolase	Probable sucrose-phosphate synthase GN=SPS OS=Vicia faba (Broad bean) PE=2 SV=1	M	Cell wall/membrane/envelope biogenesis	probable sucrose-phosphate synthase [Vigna radiata var. radiata]
HL_transcript_10839	225	159	144	75	33	36	7.07	4.89	4.71	2.45	1.19	1.15	0.000189499	-1.88451	down	--	--	Biological Process: sucrose metabolic process (GO:0005985);; Cellular Component: integral component of membrane (GO:0016021);; Molecular Function: sucrose synthase activity (GO:0016157);; Molecular Function: sucrose-phosphate synthase activity (GO:0046524);;	--	--	[S]	Function unknown	Sad1 / UNC-like C-terminal;; Muskelin N-terminus	--	S	Function unknown	PREDICTED: SUN domain-containing ossification factor-like [Glycine max]
HL_transcript_69911	100	84	115	272	246	294	3.43	2.8	4.09	9.65	9.63	10.03	3.9843e-07	1.38158	up	[HR]	Coenzyme transport and metabolism;; General function prediction only	Molecular Function: magnesium ion binding (GO:0000287);; Biological Process: sucrose biosynthetic process (GO:0005986);; Biological Process: dephosphorylation (GO:0016311);; Molecular Function: sucrose-phosphate phosphatase activity (GO:0050307);;	K07024|1.09659e-151|vra:106769690|K07024 sucrose-6-phosphatase&#160; [EC:3.1.3.24] | (RefSeq) sucrose-phosphatase 1-like	--	--	--	Sucrose-6-phosphate phosphohydrolase C-terminal;; Sucrose-6F-phosphate phosphohydrolase;; Sucrose-6F-phosphate phosphohydrolase;; Sucrose-6F-phosphate phosphohydrolase	Sucrose-phosphatase 1 GN=SPP1 OS=Nicotiana tabacum (Common tobacco) PE=2 SV=1	S	Function unknown	sucrose-phosphatase 1 [Vigna radiata var. radiata]
starch synthase(SS)
HL_transcript_1745	189	58	340	62	29	70	2.77	0.83	5.18	0.95	0.49	1.03	0.00931709	-1.82155	down	[G]	Carbohydrate transport and metabolism	Molecular Function: glycogen (starch) synthase activity (GO:0004373);; Molecular Function: starch synthase activity (GO:0009011);; Molecular Function: alpha-1,4-glucan synthase activity (GO:0033201);; Molecular Function: starch binding (GO:2001070);;	--	--	--	--	Starch/carbohydrate-binding module (family 53);; Starch synthase catalytic domain;; Glycosyltransferase Family 4;; Glycosyl transferase 4-like domain;; Glycosyl transferases group 1	Soluble starch synthase 3, chloroplastic/amyloplastic (Precursor) GN=SS3 OS=Solanum tuberosum (Potato) PE=1 SV=1	G	Carbohydrate transport and metabolism	PREDICTED: starch synthase 3, chloroplastic/amyloplastic-like isoform X3 [Glycine max]
HL_transcript_73675	111	94	119	23	23	47	3.22	2.67	3.6	0.7	0.78	1.37	0.000118131	-1.81691	down	[G]	Carbohydrate transport and metabolism	--	--	--	--	--	Starch synthase catalytic domain	Probable starch synthase 4, chloroplastic/amyloplastic (Precursor) GN=SS4 OS=Arabidopsis thaliana (Mouse-ear cress) PE=2 SV=1	G	Carbohydrate transport and metabolism	PREDICTED: probable starch synthase 4, chloroplastic/amyloplastic isoform X2 [Glycine max]
HL_transcript_45324	65	34	68	159	190	221	0.59	0.31	0.64	1.48	1.96	1.98	6.66642e-05	1.68444	up	[D]	Cell cycle control, cell division, chromosome partitioning	Molecular Function: glycogen (starch) synthase activity (GO:0004373);; Molecular Function: starch synthase activity (GO:0009011);; Molecular Function: alpha-1,4-glucan synthase activity (GO:0033201);; Molecular Function: starch binding (GO:2001070);;	--	--	--	--	Starch/carbohydrate-binding module (family 53);; Starch synthase catalytic domain;; Glycosyl transferases group 1;; Glycosyl transferases group 1	Soluble starch synthase 3, chloroplastic/amyloplastic (Precursor) GN=SS3 OS=Solanum tuberosum (Potato) PE=1 SV=1	G	Carbohydrate transport and metabolism	PREDICTED: starch synthase 3, chloroplastic/amyloplastic-like isoform X3 [Glycine max]
HL_transcript_5375	1909	736	2330	38	59	0	40.44	15.22	51.22	0.84	1.45	0	0.00131533	-4.26939	down	[G]	Carbohydrate transport and metabolism	Molecular Function: glycogen (starch) synthase activity (GO:0004373);; Cellular Component: amyloplast (GO:0009501);; Cellular Component: chloroplast (GO:0009507);; Biological Process: starch biosynthetic process (GO:0019252);;	K00703|0|gmx:100301884|K00703 starch synthase [EC:2.4.1.21] | (RefSeq) starch synthase IIa-2	Starch and sucrose metabolism (ko00500)	--	--	Starch synthase catalytic domain;; Glycosyl transferases group 1;; Glycosyl transferases group 1	Granule-bound starch synthase 2, chloroplastic/amyloplastic (Precursor) OS=Pisum sativum (Garden pea) PE=1 SV=1	G	Carbohydrate transport and metabolism	Granule-bound starch synthase 2, chloroplastic/amyloplastic [Glycine soja]
HL_transcript_905	80	175	252	332	619	447	1.02	2.17	3.31	4.32	8.98	5.62	0.00386049	1.41836	up	[D]	Cell cycle control, cell division, chromosome partitioning	Molecular Function: glycogen (starch) synthase activity (GO:0004373);; Molecular Function: starch synthase activity (GO:0009011);; Molecular Function: alpha-1,4-glucan synthase activity (GO:0033201);; Molecular Function: starch binding (GO:2001070);;	--	--	--	--	Starch/carbohydrate-binding module (family 53);; Starch synthase catalytic domain;; Glycosyltransferase Family 4;; Glycosyl transferase 4-like domain;; Glycosyl transferases group 1;; Glycosyl transferases group 1	Soluble starch synthase 3, chloroplastic/amyloplastic (Precursor) GN=SS3 OS=Solanum tuberosum (Potato) PE=1 SV=1	G	Carbohydrate transport and metabolism	PREDICTED: starch synthase 3, chloroplastic/amyloplastic-like isoform X3 [Glycine max]
HL_transcript_4421	1388	933	1425	686	487	668	27.12	17.79	28.89	13.8	10.89	12.96	0.000235205	-1.07196	down	[G]	Carbohydrate transport and metabolism	Molecular Function: glycogen (starch) synthase activity (GO:0004373);; Cellular Component: amyloplast (GO:0009501);; Cellular Component: chloroplast (GO:0009507);; Biological Process: starch biosynthetic process (GO:0019252);;	K00703|0|gmx:100301884|K00703 starch synthase [EC:2.4.1.21] | (RefSeq) starch synthase IIa-2	Starch and sucrose metabolism (ko00500)	--	--	Starch synthase catalytic domain;; Glycosyl transferases group 1;; Glycosyl transferases group 1	Granule-bound starch synthase 2, chloroplastic/amyloplastic (Precursor) OS=Pisum sativum (Garden pea) PE=1 SV=1	G	Carbohydrate transport and metabolism	Granule-bound starch synthase 2, chloroplastic/amyloplastic [Glycine soja]
HL_transcript_33681	118	193	175	1132	995	1089	2.83	4.49	4.33	27.77	27.09	25.77	9.37057e-31	2.67241	up	[G]	Carbohydrate transport and metabolism	Molecular Function: glycogen (starch) synthase activity (GO:0004373);; Cellular Component: amyloplast (GO:0009501);; Cellular Component: chloroplast (GO:0009507);; Biological Process: starch biosynthetic process (GO:0019252);;	K13679|0|gmx:100170703|K13679 granule-bound starch synthase [EC:2.4.1.242] | (RefSeq) GBSSIa, GBSSI; granule bound starch synthase Ia	--	--	--	Starch synthase catalytic domain;; Glycosyl transferases group 1;; Glycosyl transferases group 1	Granule-bound starch synthase 1, chloroplastic/amyloplastic (Precursor) OS=Pisum sativum (Garden pea) PE=1 SV=1	G	Carbohydrate transport and metabolism	PREDICTED: granule bound starch synthase Ia isoform X1 [Glycine max]
HL_transcript_69642	195	129	116	284	373	625	2.75	1.79	1.71	4.12	6.03	8.76	0.00110845	1.43725	up	[G]	Carbohydrate transport and metabolism	Molecular Function: glycogen (starch) synthase activity (GO:0004373);; Molecular Function: starch synthase activity (GO:0009011);; Molecular Function: alpha-1,4-glucan synthase activity (GO:0033201);; Molecular Function: starch binding (GO:2001070);;	--	--	--	--	Starch/carbohydrate-binding module (family 53);; Starch synthase catalytic domain;; Glycosyltransferase Family 4;; Glycosyl transferase 4-like domain;; Glycosyl transferases group 1	Soluble starch synthase 3, chloroplastic/amyloplastic (Precursor) GN=SS3 OS=Solanum tuberosum (Potato) PE=1 SV=1	G	Carbohydrate transport and metabolism	PREDICTED: starch synthase 3, chloroplastic/amyloplastic-like isoform X3 [Glycine max]
HL_transcript_55084	26	15	27	90	103	219	0.68	0.39	0.74	2.39	3.03	5.61	9.33886e-06	2.44615	up	[G]	Carbohydrate transport and metabolism	Molecular Function: glycogen (starch) synthase activity (GO:0004373);; Cellular Component: amyloplast (GO:0009501);; Cellular Component: chloroplast (GO:0009507);; Biological Process: starch biosynthetic process (GO:0019252);;	K13679|0|pxb:103956358|K13679 granule-bound starch synthase [EC:2.4.1.242] | (RefSeq) granule-bound starch synthase 1, chloroplastic/amyloplastic-like	--	--	--	Starch synthase catalytic domain;; Glycosyl transferases group 1;; Glycosyl transferases group 1;; Starch synthase catalytic domain;; Starch synthase catalytic domain	Granule-bound starch synthase 1, chloroplastic/amyloplastic (Precursor) GN=WAXY OS=Ipomoea batatas (Sweet potato) PE=2 SV=2	G	Carbohydrate transport and metabolism	granule-bound starch synthase 1, chloroplastic/amyloplastic [Quercus suber]
HL_transcript_21524	19	19	1	191	241	151	0.45	0.44	0.02	4.63	6.48	3.53	2.46699e-06	3.58152	up	[G]	Carbohydrate transport and metabolism	Molecular Function: glycogen (starch) synthase activity (GO:0004373);; Molecular Function: starch synthase activity (GO:0009011);; Cellular Component: amyloplast (GO:0009501);; Cellular Component: chloroplast stroma (GO:0009570);; Biological Process: amylopectin biosynthetic process (GO:0010021);; Biological Process: starch biosynthetic process (GO:0019252);;	K00703|0|gmx:100807354|K00703 starch synthase [EC:2.4.1.21] | (RefSeq) soluble starch synthase 1, chloroplastic/amyloplastic-like	Starch and sucrose metabolism (ko00500)	--	--	Starch synthase catalytic domain;; Glycosyl transferases group 1;; Glycosyl transferases group 1	Starch synthase 1, chloroplastic/amyloplastic (Precursor) GN=SS1 OS=Arabidopsis thaliana (Mouse-ear cress) PE=2 SV=1	G	Carbohydrate transport and metabolism	PREDICTED: soluble starch synthase 1, chloroplastic/amyloplastic-like [Glycine max]
HL_transcript_75865	5	8	7	62	72	46	0.14	0.2	0.19	1.65	2.11	1.19	1.02774e-06	3.00487	up	[G]	Carbohydrate transport and metabolism	Molecular Function: glycogen (starch) synthase activity (GO:0004373);; Molecular Function: starch synthase activity (GO:0009011);; Molecular Function: alpha-1,4-glucan synthase activity (GO:0033201);; Molecular Function: starch binding (GO:2001070);;	--	--	--	--	Glycosyl transferases group 1;; Glycosyl transferases group 1;; Starch synthase catalytic domain	Soluble starch synthase 3, chloroplastic/amyloplastic (Precursor) GN=SS3 OS=Solanum tuberosum (Potato) PE=1 SV=1	G	Carbohydrate transport and metabolism	PREDICTED: starch synthase 3, chloroplastic/amyloplastic-like [Glycine max]
invertase(INV)
HL_transcript_19138	447	1160	587	14075	8444	10861	37.79	94.25	51.57	1249.22	807.3	915.86	1.75207e-23	3.82377	up	--	--	Molecular Function: enzyme inhibitor activity (GO:0004857);; Cellular Component: integral component of membrane (GO:0016021);; Biological Process: negative regulation of catalytic activity (GO:0043086);;	--	--	--	--	Plant invertase/pectin methylesterase inhibitor	21 kDa protein (Precursor) OS=Daucus carota (Wild carrot) PE=2 SV=1	S	Function unknown	PREDICTED: 21 kDa protein [Glycine max]
HL_transcript_58447	127	261	180	40	32	12	3.1	6.21	4.56	1.02	0.91	0.3	1.69024e-06	-2.67964	down	[GI]	Carbohydrate transport and metabolism;; Lipid transport and metabolism	Cellular Component: cell wall (GO:0005618);; Molecular Function: pectinesterase activity (GO:0030599);; Biological Process: cell wall modification (GO:0042545);; Biological Process: negative regulation of catalytic activity (GO:0043086);; Molecular Function: aspartyl esterase activity (GO:0045330);; Biological Process: pectin catabolic process (GO:0045490);; Molecular Function: pectinesterase inh…	--	--	--	--	Pectinesterase;; Pectinesterase;; Plant invertase/pectin methylesterase inhibitor	Pectinesterase 51 (Precursor) GN=F17I14.50 OS=Arabidopsis thaliana (Mouse-ear cress) PE=2 SV=1	G	Carbohydrate transport and metabolism	Putative pectinesterase/pectinesterase inhibitor 51 [Glycine soja]
HL_transcript_59388	245	51	176	12	5	5	7.02	1.45	5.25	0.38	0.18	0.14	1.24156e-08	-4.20244	down	[GI]	Carbohydrate transport and metabolism;; Lipid transport and metabolism	Cellular Component: extracellular region (GO:0005576);; Cellular Component: cell wall (GO:0005618);; Cellular Component: integral component of membrane (GO:0016021);; Molecular Function: pectinesterase activity (GO:0030599);; Biological Process: cell wall modification (GO:0042545);; Biological Process: negative regulation of catalytic activity (GO:0043086);; Molecular Function: aspartyl esterase …	K01051|0|gmx:100777646|K01051 pectinesterase [EC:3.1.1.11] | (RefSeq) pectinesterase-like	Pentose and glucuronate interconversions (ko00040);Starch and sucrose metabolism (ko00500)	--	--	Pectinesterase;; Plant invertase/pectin methylesterase inhibitor	Pectinesterase 3 (Precursor) OS=Citrus sinensis (Sweet orange) PE=1 SV=1	G	Carbohydrate transport and metabolism	PREDICTED: pectinesterase-like [Glycine max]
HL_transcript_22799	1731	776	1343	459	379	375	49.75	21.71	40.07	13.61	12.44	10.73	7.00049e-06	-1.70139	down	[GI]	Carbohydrate transport and metabolism;; Lipid transport and metabolism	Cellular Component: cell wall (GO:0005618);; Cellular Component: integral component of membrane (GO:0016021);; Molecular Function: pectinesterase activity (GO:0030599);; Biological Process: cell wall modification (GO:0042545);; Biological Process: negative regulation of catalytic activity (GO:0043086);; Molecular Function: aspartyl esterase activity (GO:0045330);; Biological Process: pectin catab…	--	--	--	--	Pectinesterase;; Plant invertase/pectin methylesterase inhibitor	Pectinesterase 61 GN=K19E1.17 OS=Arabidopsis thaliana (Mouse-ear cress) PE=2 SV=1	G	Carbohydrate transport and metabolism	PREDICTED: probable pectinesterase/pectinesterase inhibitor 61 [Glycine max]
HL_transcript_6305	2087	3643	2179	302	472	596	65.45	111.15	70.91	16.02	14.35	14.98	6.11054e-11	-6.69126	down	[GI]	Carbohydrate transport and metabolism;; Lipid transport and metabolism	Cellular Component: cell wall (GO:0005618);; Molecular Function: pectinesterase activity (GO:0030599);; Biological Process: cell wall modification (GO:0042545);; Biological Process: negative regulation of catalytic activity (GO:0043086);; Molecular Function: aspartyl esterase activity (GO:0045330);; Biological Process: pectin catabolic process (GO:0045490);; Molecular Function: pectinesterase inh…	K01051|0|gmx:100816503|K01051 pectinesterase [EC:3.1.1.11] | (RefSeq) probable pectinesterase/pectinesterase inhibitor 47	Pentose and glucuronate interconversions (ko00040);Starch and sucrose metabolism (ko00500)	--	--	Pectinesterase;; Plant invertase/pectin methylesterase inhibitor	Pectinesterase 47 (Precursor) GN=MUG13.17 OS=Arabidopsis thaliana (Mouse-ear cress) PE=2 SV=1	G	Carbohydrate transport and metabolism	PREDICTED: probable pectinesterase/pectinesterase inhibitor 47 [Glycine max]
HL_transcript_8493	856	1146	1073	386	230	385	22.79	29.71	29.64	10.61	7.02	10.21	9.79344e-10	-1.65435	down	[G]	Carbohydrate transport and metabolism	Molecular Function: sucrose alpha-glucosidase activity (GO:0004575);; Biological Process: metabolic process (GO:0008152);; Molecular Function: glycopeptide alpha-N-acetylgalactosaminidase activity (GO:0033926);;	--	--	--	--	Alkaline and neutral invertase;; Amylo-alpha-1,6-glucosidase	Alkaline/neutral invertase CINV2 {ECO:0000305} GN=At4g09510 OS=Arabidopsis thaliana (Mouse-ear cress) PE=1 SV=1	S	Function unknown	PREDICTED: probable alkaline/neutral invertase D [Glycine max]
HL_transcript_19387	15135	23266	15143	4502	4333	3240	1516.55	2237.53	1579.04	477.17	490.87	324.99	8.59966e-15	-2.16485	down	--	--	Molecular Function: enzyme inhibitor activity (GO:0004857);; Molecular Function: pectinesterase activity (GO:0030599);; Biological Process: negative regulation of catalytic activity (GO:0043086);;	--	--	--	--	Plant invertase/pectin methylesterase inhibitor	21 kDa protein (Precursor) OS=Daucus carota (Wild carrot) PE=2 SV=1	S	Function unknown	plant invertase/pectin methylesterase inhibitor superfamily protein precursor [Glycine max]
HL_transcript_32202	1158	347	891	290	251	153	46.68	13.62	37.28	12.14	11.58	6.14	0.000759302	-1.78931	down	[GI]	Carbohydrate transport and metabolism;; Lipid transport and metabolism	Cellular Component: cell wall (GO:0005618);; Cellular Component: integral component of membrane (GO:0016021);; Molecular Function: pectinesterase activity (GO:0030599);; Biological Process: cell wall modification (GO:0042545);; Biological Process: negative regulation of catalytic activity (GO:0043086);; Molecular Function: aspartyl esterase activity (GO:0045330);; Biological Process: pectin catab…	--	--	--	--	Pectinesterase;; Plant invertase/pectin methylesterase inhibitor	Pectinesterase 61 GN=K19E1.17 OS=Arabidopsis thaliana (Mouse-ear cress) PE=2 SV=1	G	Carbohydrate transport and metabolism	PREDICTED: probable pectinesterase/pectinesterase inhibitor 61 [Glycine max]
HL_transcript_71130	79	38	101	27	17	10	21.33	9.52	28.51	8.16	5.06	2.74	0.00399849	-1.95302	down	--	--	Molecular Function: enzyme inhibitor activity (GO:0004857);; Biological Process: negative regulation of catalytic activity (GO:0043086);;	--	--	--	--	Plant invertase/pectin methylesterase inhibitor	Cell wall / vacuolar inhibitor of fructosidase 2 (Precursor) GN=MUB3.14 OS=Arabidopsis thaliana (Mouse-ear cress) PE=1 SV=1	S	Function unknown	cell wall / vacuolar inhibitor of fructosidase 2-like [Cajanus cajan]
HL_transcript_9730	845	1082	959	329	302	460	24.32	30.32	28.64	9.78	9.93	13.15	7.9515e-10	-1.44487	down	[G]	Carbohydrate transport and metabolism	Molecular Function: sucrose alpha-glucosidase activity (GO:0004575);; Biological Process: metabolic process (GO:0008152);; Molecular Function: glycopeptide alpha-N-acetylgalactosaminidase activity (GO:0033926);;	--	--	--	--	Alkaline and neutral invertase;; Amylo-alpha-1,6-glucosidase	Alkaline/neutral invertase CINV2 {ECO:0000305} GN=At4g09510 OS=Arabidopsis thaliana (Mouse-ear cress) PE=1 SV=1	S	Function unknown	PREDICTED: probable alkaline/neutral invertase D [Glycine max]
HL_transcript_34471	333	490	266	4	10	0	11.6	16.61	9.63	0.17	0.42	0	1.67088e-19	-5.95784	down	--	--	Cellular Component: cell wall (GO:0005618);; Molecular Function: pectinesterase activity (GO:0030599);; Biological Process: cell wall modification (GO:0042545);; Biological Process: negative regulation of catalytic activity (GO:0043086);; Molecular Function: aspartyl esterase activity (GO:0045330);; Biological Process: pectin catabolic process (GO:0045490);; Molecular Function: pectinesterase inh…	K01051|5.78878e-100|gmx:100816503|K01051 pectinesterase [EC:3.1.1.11] | (RefSeq) probable pectinesterase/pectinesterase inhibitor 47	Pentose and glucuronate interconversions (ko00040);Starch and sucrose metabolism (ko00500)	--	--	Plant invertase/pectin methylesterase inhibitor	Pectinesterase 47 (Precursor) GN=MUG13.17 OS=Arabidopsis thaliana (Mouse-ear cress) PE=2 SV=1	G	Carbohydrate transport and metabolism	PREDICTED: probable pectinesterase/pectinesterase inhibitor 47 [Glycine max]
HL_transcript_12890	518	1023	938	164	122	69	19	36.51	35.74	6.25	5.13	2.55	5.07394e-11	-2.76601	down	[GI]	Carbohydrate transport and metabolism;; Lipid transport and metabolism	Cellular Component: cell wall (GO:0005618);; Molecular Function: pectinesterase activity (GO:0030599);; Biological Process: cell wall modification (GO:0042545);; Biological Process: negative regulation of catalytic activity (GO:0043086);; Molecular Function: aspartyl esterase activity (GO:0045330);; Biological Process: pectin catabolic process (GO:0045490);; Molecular Function: pectinesterase inh…	--	--	--	--	Pectinesterase;; Plant invertase/pectin methylesterase inhibitor	Pectinesterase 51 (Precursor) GN=F17I14.50 OS=Arabidopsis thaliana (Mouse-ear cress) PE=2 SV=1	G	Carbohydrate transport and metabolism	PREDICTED: probable pectinesterase/pectinesterase inhibitor 51 [Glycine max]
HL_transcript_23439	525	798	645	288	265	226	42.89	62.8	54.79	24.72	24.54	18.45	2.45304e-07	-1.36167	down	--	--	Molecular Function: enzyme inhibitor activity (GO:0004857);; Cellular Component: integral component of membrane (GO:0016021);; Biological Process: negative regulation of catalytic activity (GO:0043086);;	--	--	--	--	Plant invertase/pectin methylesterase inhibitor	Pectinesterase 1 (Precursor) GN=T18A20.7 OS=Arabidopsis thaliana (Mouse-ear cress) PE=2 SV=1	--	--	PREDICTED: pectinesterase 3-like [Glycine max]
HL_transcript_70361	287	130	254	52	34	16	8.29	3.65	7.61	1.55	1.13	0.49	3.83451e-06	-2.66328	down	[GI]	Carbohydrate transport and metabolism;; Lipid transport and metabolism	Cellular Component: extracellular region (GO:0005576);; Cellular Component: cell wall (GO:0005618);; Cellular Component: integral component of membrane (GO:0016021);; Molecular Function: pectinesterase activity (GO:0030599);; Biological Process: cell wall modification (GO:0042545);; Biological Process: negative regulation of catalytic activity (GO:0043086);; Molecular Function: aspartyl esterase …	K01051|0|gmx:100777646|K01051 pectinesterase [EC:3.1.1.11] | (RefSeq) pectinesterase-like	Pentose and glucuronate interconversions (ko00040);Starch and sucrose metabolism (ko00500)	--	--	Pectinesterase;; Plant invertase/pectin methylesterase inhibitor	Pectinesterase 3 (Precursor) OS=Citrus sinensis (Sweet orange) PE=1 SV=1	G	Carbohydrate transport and metabolism	PREDICTED: pectinesterase-like [Glycine max]
HL_transcript_55836	358	635	503	41	33	11	14.2	24.48	20.72	1.68	1.49	0.43	2.40531e-16	-4.03901	down	[GI]	Carbohydrate transport and metabolism;; Lipid transport and metabolism	Cellular Component: extracellular region (GO:0005576);; Cellular Component: cell wall (GO:0005618);; Cellular Component: integral component of membrane (GO:0016021);; Molecular Function: pectinesterase activity (GO:0030599);; Biological Process: cell wall modification (GO:0042545);; Biological Process: negative regulation of catalytic activity (GO:0043086);; Molecular Function: aspartyl esterase …	K01051|0|gmx:100814987|K01051 pectinesterase [EC:3.1.1.11] | (RefSeq) pectinesterase/pectinesterase inhibitor PPE8B-like	Pentose and glucuronate interconversions (ko00040);Starch and sucrose metabolism (ko00500)	--	--	Pectinesterase;; Plant invertase/pectin methylesterase inhibitor	Pectinesterase PPE8B (Precursor) OS=Prunus persica (Peach) PE=2 SV=1	G	Carbohydrate transport and metabolism	PREDICTED: pectinesterase/pectinesterase inhibitor PPE8B-like [Glycine max]
HL_transcript_22281	1057	689	666	373	355	348	23.94	15.21	15.65	8.7	9.19	7.83	0.000166228	-1.2136	down	[G]	Carbohydrate transport and metabolism	Molecular Function: glycopeptide alpha-N-acetylgalactosaminidase activity (GO:0033926);;	--	--	--	--	Alkaline and neutral invertase;; Amylo-alpha-1,6-glucosidase	Alkaline/neutral invertase C, mitochondrial {ECO:0000305} (Precursor) OS=Arabidopsis thaliana (Mouse-ear cress) PE=1 SV=1	S	Function unknown	PREDICTED: alkaline/neutral invertase A, mitochondrial-like [Glycine max]
HL_transcript_70924	466	1624	317	7	74	3	40.33	135.25	28.53	0.64	7.25	0.26	0.00156134	-3.88268	down	--	--	Molecular Function: enzyme inhibitor activity (GO:0004857);; Cellular Component: integral component of membrane (GO:0016021);; Molecular Function: pectinesterase activity (GO:0030599);; Biological Process: negative regulation of catalytic activity (GO:0043086);;	--	--	--	--	Plant invertase/pectin methylesterase inhibitor	21 kDa protein (Precursor) OS=Daucus carota (Wild carrot) PE=2 SV=1	S	Function unknown	PREDICTED: 21 kDa protein-like [Glycine max]
HL_transcript_41682	38	165	37	2	1	3	1.36	5.74	1.37	0.07	0.04	0.11	1.60406e-07	-4.78875	down	[GI]	Carbohydrate transport and metabolism;; Lipid transport and metabolism	Cellular Component: extracellular region (GO:0005576);; Cellular Component: cell wall (GO:0005618);; Molecular Function: pectinesterase activity (GO:0030599);; Biological Process: cell wall modification (GO:0042545);; Biological Process: negative regulation of catalytic activity (GO:0043086);; Molecular Function: aspartyl esterase activity (GO:0045330);; Biological Process: pectin catabolic proce…	--	--	--	--	Pectinesterase;; Plant invertase/pectin methylesterase inhibitor	Pectinesterase 12 (Precursor) GN=T9J22.11 OS=Arabidopsis thaliana (Mouse-ear cress) PE=2 SV=1	G	Carbohydrate transport and metabolism	probable pectinesterase/pectinesterase inhibitor 12 [Vigna radiata var. radiata]
HL_transcript_34227	679	1570	951	20581	13353	17616	52.15	116.33	75.96	1658.32	1163.33	1351.23	5.99762e-32	3.92036	up	--	--	Molecular Function: enzyme inhibitor activity (GO:0004857);; Cellular Component: integral component of membrane (GO:0016021);; Biological Process: negative regulation of catalytic activity (GO:0043086);;	--	--	--	--	Plant invertase/pectin methylesterase inhibitor	21 kDa protein (Precursor) OS=Daucus carota (Wild carrot) PE=2 SV=1	S	Function unknown	PREDICTED: 21 kDa protein [Glycine max]
HL_transcript_23956	249	288	191	124	122	90	11.17	12.55	8.91	5.79	6.26	4.03	0.00149255	-1.1446	down	[GI]	Carbohydrate transport and metabolism;; Lipid transport and metabolism	Molecular Function: enzyme inhibitor activity (GO:0004857);; Cellular Component: cell wall (GO:0005618);; Cellular Component: integral component of membrane (GO:0016021);; Molecular Function: pectinesterase activity (GO:0030599);; Biological Process: cell wall modification (GO:0042545);; Biological Process: negative regulation of catalytic activity (GO:0043086);; Molecular Function: aspartyl este…	--	--	--	--	Plant invertase/pectin methylesterase inhibitor;; Pectinesterase	Pectinesterase 61 GN=K19E1.17 OS=Arabidopsis thaliana (Mouse-ear cress) PE=2 SV=1	G	Carbohydrate transport and metabolism	PREDICTED: probable pectinesterase/pectinesterase inhibitor 61 isoform X1 [Glycine max]
granule-bound starch synthase(GBSS)
HL_transcript_5375	1909	736	2330	38	59	0	40.44	15.22	51.22	0.84	1.45	0	0.00131533	-4.26939	down	[G]	Carbohydrate transport and metabolism	Molecular Function: glycogen (starch) synthase activity (GO:0004373);; Cellular Component: amyloplast (GO:0009501);; Cellular Component: chloroplast (GO:0009507);; Biological Process: starch biosynthetic process (GO:0019252);;	K00703|0|gmx:100301884|K00703 starch synthase [EC:2.4.1.21] | (RefSeq) starch synthase IIa-2	Starch and sucrose metabolism (ko00500)	--	--	Starch synthase catalytic domain;; Glycosyl transferases group 1;; Glycosyl transferases group 1	Granule-bound starch synthase 2, chloroplastic/amyloplastic (Precursor) OS=Pisum sativum (Garden pea) PE=1 SV=1	G	Carbohydrate transport and metabolism	Granule-bound starch synthase 2, chloroplastic/amyloplastic [Glycine soja]
HL_transcript_4421	1388	933	1425	686	487	668	27.12	17.79	28.89	13.8	10.89	12.96	0.000235205	-1.07196	down	[G]	Carbohydrate transport and metabolism	Molecular Function: glycogen (starch) synthase activity (GO:0004373);; Cellular Component: amyloplast (GO:0009501);; Cellular Component: chloroplast (GO:0009507);; Biological Process: starch biosynthetic process (GO:0019252);;	K00703|0|gmx:100301884|K00703 starch synthase [EC:2.4.1.21] | (RefSeq) starch synthase IIa-2	Starch and sucrose metabolism (ko00500)	--	--	Starch synthase catalytic domain;; Glycosyl transferases group 1;; Glycosyl transferases group 1	Granule-bound starch synthase 2, chloroplastic/amyloplastic (Precursor) OS=Pisum sativum (Garden pea) PE=1 SV=1	G	Carbohydrate transport and metabolism	Granule-bound starch synthase 2, chloroplastic/amyloplastic [Glycine soja]
HL_transcript_33681	118	193	175	1132	995	1089	2.83	4.49	4.33	27.77	27.09	25.77	9.37057e-31	2.67241	up	[G]	Carbohydrate transport and metabolism	Molecular Function: glycogen (starch) synthase activity (GO:0004373);; Cellular Component: amyloplast (GO:0009501);; Cellular Component: chloroplast (GO:0009507);; Biological Process: starch biosynthetic process (GO:0019252);;	K13679|0|gmx:100170703|K13679 granule-bound starch synthase [EC:2.4.1.242] | (RefSeq) GBSSIa, GBSSI; granule bound starch synthase Ia	--	--	--	Starch synthase catalytic domain;; Glycosyl transferases group 1;; Glycosyl transferases group 1	Granule-bound starch synthase 1, chloroplastic/amyloplastic (Precursor) OS=Pisum sativum (Garden pea) PE=1 SV=1	G	Carbohydrate transport and metabolism	PREDICTED: granule bound starch synthase Ia isoform X1 [Glycine max]
HL_transcript_55084	26	15	27	90	103	219	0.68	0.39	0.74	2.39	3.03	5.61	9.33886e-06	2.44615	up	[G]	Carbohydrate transport and metabolism	Molecular Function: glycogen (starch) synthase activity (GO:0004373);; Cellular Component: amyloplast (GO:0009501);; Cellular Component: chloroplast (GO:0009507);; Biological Process: starch biosynthetic process (GO:0019252);;	K13679|0|pxb:103956358|K13679 granule-bound starch synthase [EC:2.4.1.242] | (RefSeq) granule-bound starch synthase 1, chloroplastic/amyloplastic-like	--	--	--	Starch synthase catalytic domain;; Glycosyl transferases group 1;; Glycosyl transferases group 1;; Starch synthase catalytic domain;; Starch synthase catalytic domain	Granule-bound starch synthase 1, chloroplastic/amyloplastic (Precursor) GN=WAXY OS=Ipomoea batatas (Sweet potato) PE=2 SV=2	G	Carbohydrate transport and metabolism	granule-bound starch synthase 1, chloroplastic/amyloplastic [Quercus suber]
soluble starch synthase(SSS)
HL_transcript_1745	189	58	340	62	29	70	2.77	0.83	5.18	0.95	0.49	1.03	0.00931709	-1.82155	down	[G]	Carbohydrate transport and metabolism	Molecular Function: glycogen (starch) synthase activity (GO:0004373);; Molecular Function: starch synthase activity (GO:0009011);; Molecular Function: alpha-1,4-glucan synthase activity (GO:0033201);; Molecular Function: starch binding (GO:2001070);;	--	--	--	--	Starch/carbohydrate-binding module (family 53);; Starch synthase catalytic domain;; Glycosyltransferase Family 4;; Glycosyl transferase 4-like domain;; Glycosyl transferases group 1	Soluble starch synthase 3, chloroplastic/amyloplastic (Precursor) GN=SS3 OS=Solanum tuberosum (Potato) PE=1 SV=1	G	Carbohydrate transport and metabolism	PREDICTED: starch synthase 3, chloroplastic/amyloplastic-like isoform X3 [Glycine max]
HL_transcript_45324	65	34	68	159	190	221	0.59	0.31	0.64	1.48	1.96	1.98	6.66642e-05	1.68444	up	[D]	Cell cycle control, cell division, chromosome partitioning	Molecular Function: glycogen (starch) synthase activity (GO:0004373);; Molecular Function: starch synthase activity (GO:0009011);; Molecular Function: alpha-1,4-glucan synthase activity (GO:0033201);; Molecular Function: starch binding (GO:2001070);;	--	--	--	--	Starch/carbohydrate-binding module (family 53);; Starch synthase catalytic domain;; Glycosyl transferases group 1;; Glycosyl transferases group 1	Soluble starch synthase 3, chloroplastic/amyloplastic (Precursor) GN=SS3 OS=Solanum tuberosum (Potato) PE=1 SV=1	G	Carbohydrate transport and metabolism	PREDICTED: starch synthase 3, chloroplastic/amyloplastic-like isoform X3 [Glycine max]
HL_transcript_905	80	175	252	332	619	447	1.02	2.17	3.31	4.32	8.98	5.62	0.00386049	1.41836	up	[D]	Cell cycle control, cell division, chromosome partitioning	Molecular Function: glycogen (starch) synthase activity (GO:0004373);; Molecular Function: starch synthase activity (GO:0009011);; Molecular Function: alpha-1,4-glucan synthase activity (GO:0033201);; Molecular Function: starch binding (GO:2001070);;	--	--	--	--	Starch/carbohydrate-binding module (family 53);; Starch synthase catalytic domain;; Glycosyltransferase Family 4;; Glycosyl transferase 4-like domain;; Glycosyl transferases group 1;; Glycosyl transferases group 1	Soluble starch synthase 3, chloroplastic/amyloplastic (Precursor) GN=SS3 OS=Solanum tuberosum (Potato) PE=1 SV=1	G	Carbohydrate transport and metabolism	PREDICTED: starch synthase 3, chloroplastic/amyloplastic-like isoform X3 [Glycine max]
HL_transcript_69642	195	129	116	284	373	625	2.75	1.79	1.71	4.12	6.03	8.76	0.00110845	1.43725	up	[G]	Carbohydrate transport and metabolism	Molecular Function: glycogen (starch) synthase activity (GO:0004373);; Molecular Function: starch synthase activity (GO:0009011);; Molecular Function: alpha-1,4-glucan synthase activity (GO:0033201);; Molecular Function: starch binding (GO:2001070);;	--	--	--	--	Starch/carbohydrate-binding module (family 53);; Starch synthase catalytic domain;; Glycosyltransferase Family 4;; Glycosyl transferase 4-like domain;; Glycosyl transferases group 1	Soluble starch synthase 3, chloroplastic/amyloplastic (Precursor) GN=SS3 OS=Solanum tuberosum (Potato) PE=1 SV=1	G	Carbohydrate transport and metabolism	PREDICTED: starch synthase 3, chloroplastic/amyloplastic-like isoform X3 [Glycine max]
HL_transcript_21524	19	19	1	191	241	151	0.45	0.44	0.02	4.63	6.48	3.53	2.46699e-06	3.58152	up	[G]	Carbohydrate transport and metabolism	Molecular Function: glycogen (starch) synthase activity (GO:0004373);; Molecular Function: starch synthase activity (GO:0009011);; Cellular Component: amyloplast (GO:0009501);; Cellular Component: chloroplast stroma (GO:0009570);; Biological Process: amylopectin biosynthetic process (GO:0010021);; Biological Process: starch biosynthetic process (GO:0019252);;	K00703|0|gmx:100807354|K00703 starch synthase [EC:2.4.1.21] | (RefSeq) soluble starch synthase 1, chloroplastic/amyloplastic-like	Starch and sucrose metabolism (ko00500)	--	--	Starch synthase catalytic domain;; Glycosyl transferases group 1;; Glycosyl transferases group 1	Starch synthase 1, chloroplastic/amyloplastic (Precursor) GN=SS1 OS=Arabidopsis thaliana (Mouse-ear cress) PE=2 SV=1	G	Carbohydrate transport and metabolism	PREDICTED: soluble starch synthase 1, chloroplastic/amyloplastic-like [Glycine max]
HL_transcript_75865	5	8	7	62	72	46	0.14	0.2	0.19	1.65	2.11	1.19	1.02774e-06	3.00487	up	[G]	Carbohydrate transport and metabolism	Molecular Function: glycogen (starch) synthase activity (GO:0004373);; Molecular Function: starch synthase activity (GO:0009011);; Molecular Function: alpha-1,4-glucan synthase activity (GO:0033201);; Molecular Function: starch binding (GO:2001070);;	--	--	--	--	Glycosyl transferases group 1;; Glycosyl transferases group 1;; Starch synthase catalytic domain	Soluble starch synthase 3, chloroplastic/amyloplastic (Precursor) GN=SS3 OS=Solanum tuberosum (Potato) PE=1 SV=1	G	Carbohydrate transport and metabolism	PREDICTED: starch synthase 3, chloroplastic/amyloplastic-like [Glycine max]
stach branching enzyme(SBE)
HL_transcript_64692	550	282	1066	2007	2246	2063	9.95	4.98	20.01	37.32	46.47	37.06	0.000403856	1.66405	up	[G]	Carbohydrate transport and metabolism	Molecular Function: 1,4-alpha-glucan branching enzyme activity (GO:0003844);; Molecular Function: hydrolase activity, hydrolyzing O-glycosyl compounds (GO:0004553);; Biological Process: glycogen biosynthetic process (GO:0005978);; Cellular Component: amyloplast (GO:0009501);; Cellular Component: chloroplast (GO:0009507);; Biological Process: starch biosynthetic process (GO:0019252);; Molecular Fu…	K00700|0|gmx:100792499|K00700 1,4-alpha-glucan branching enzyme [EC:2.4.1.18] | (RefSeq) AMY1; 1,4-alpha-glucan-branching enzyme 1, chloroplastic/amyloplastic-like	Starch and sucrose metabolism (ko00500)	[G]	Carbohydrate transport and metabolism	Carbohydrate-binding module 48 (Isoamylase N-terminal domain);; Alpha amylase, catalytic domain;; Alpha amylase, C-terminal all-beta domain	1,4-alpha-glucan-branching enzyme 1, chloroplastic/amyloplastic (Precursor; Fragment) GN=SBEII OS=Pisum sativum (Garden pea) PE=1 SV=1	G	Carbohydrate transport and metabolism	PREDICTED: 1,4-alpha-glucan-branching enzyme 1, chloroplastic/amyloplastic-like isoform X1 [Glycine max]
HL_transcript_31488	59	9	42	660	507	796	0.92	0.14	0.68	10.38	8.89	12.09	1.84284e-11	3.91623	up	[G]	Carbohydrate transport and metabolism	Molecular Function: 1,4-alpha-glucan branching enzyme activity (GO:0003844);; Molecular Function: hydrolase activity, hydrolyzing O-glycosyl compounds (GO:0004553);; Biological Process: glycogen biosynthetic process (GO:0005978);; Molecular Function: cation binding (GO:0043169);;	K00700|0|gmx:100792499|K00700 1,4-alpha-glucan branching enzyme [EC:2.4.1.18] | (RefSeq) AMY1; 1,4-alpha-glucan-branching enzyme 1, chloroplastic/amyloplastic-like	Starch and sucrose metabolism (ko00500)	[G]	Carbohydrate transport and metabolism	Carbohydrate-binding module 48 (Isoamylase N-terminal domain);; Alpha amylase, catalytic domain	1,4-alpha-glucan-branching enzyme 1, chloroplastic/amyloplastic (Precursor; Fragment) GN=SBEII OS=Pisum sativum (Garden pea) PE=1 SV=1	G	Carbohydrate transport and metabolism	PREDICTED: 1,4-alpha-glucan-branching enzyme 1, chloroplastic/amyloplastic-like isoform X1 [Glycine max]
HL_transcript_60878	0	0	8	81	182	86	0.01	0	0.14	1.28	3.19	1.31	1.42975e-06	4.77683	up	[G]	Carbohydrate transport and metabolism	Molecular Function: 1,4-alpha-glucan branching enzyme activity (GO:0003844);; Molecular Function: hydrolase activity, hydrolyzing O-glycosyl compounds (GO:0004553);; Biological Process: glycogen biosynthetic process (GO:0005978);; Cellular Component: amyloplast (GO:0009501);; Cellular Component: chloroplast (GO:0009507);; Biological Process: starch biosynthetic process (GO:0019252);; Molecular Fu…	K00700|0|gmx:100792499|K00700 1,4-alpha-glucan branching enzyme [EC:2.4.1.18] | (RefSeq) AMY1; 1,4-alpha-glucan-branching enzyme 1, chloroplastic/amyloplastic-like	Starch and sucrose metabolism (ko00500)	[G]	Carbohydrate transport and metabolism	Alpha amylase, C-terminal all-beta domain;; Alpha amylase, catalytic domain;; Carbohydrate-binding module 48 (Isoamylase N-terminal domain)	1,4-alpha-glucan-branching enzyme 1, chloroplastic/amyloplastic (Precursor; Fragment) GN=SBEII OS=Pisum sativum (Garden pea) PE=1 SV=1	G	Carbohydrate transport and metabolism	PREDICTED: 1,4-alpha-glucan-branching enzyme 1, chloroplastic/amyloplastic-like isoform X2 [Glycine max]
HL_transcript_34374	22	8	36	161	103	152	0.31	0.12	0.53	2.31	1.66	2.11	2.46843e-05	2.50661	up	[G]	Carbohydrate transport and metabolism	Molecular Function: 1,4-alpha-glucan branching enzyme activity (GO:0003844);; Molecular Function: hydrolase activity, hydrolyzing O-glycosyl compounds (GO:0004553);; Biological Process: glycogen biosynthetic process (GO:0005978);; Cellular Component: amyloplast (GO:0009501);; Cellular Component: chloroplast (GO:0009507);; Biological Process: embryo development (GO:0009790);; Biological Process: s…	K00700|0|gmx:100785968|K00700 1,4-alpha-glucan branching enzyme [EC:2.4.1.18] | (RefSeq) 1,4-alpha-glucan-branching enzyme 1, chloroplastic/amyloplastic-like	Starch and sucrose metabolism (ko00500)	[G]	Carbohydrate transport and metabolism	Alpha amylase, C-terminal all-beta domain;; Alpha amylase, catalytic domain;; Carbohydrate-binding module 48 (Isoamylase N-terminal domain)	1,4-alpha-glucan-branching enzyme 1, chloroplastic/amyloplastic (Precursor) GN=SBEI OS=Pisum sativum (Garden pea) PE=1 SV=1	G	Carbohydrate transport and metabolism	PREDICTED: 1,4-alpha-glucan-branching enzyme 1, chloroplastic/amyloplastic-like [Glycine max]
HL_transcript_3717	1921	910	2501	7368	5523	6683	35.31	16.33	47.68	139.21	116.1	121.94	4.95204e-06	1.79571	up	[G]	Carbohydrate transport and metabolism	Molecular Function: 1,4-alpha-glucan branching enzyme activity (GO:0003844);; Molecular Function: hydrolase activity, hydrolyzing O-glycosyl compounds (GO:0004553);; Biological Process: glycogen biosynthetic process (GO:0005978);; Molecular Function: cation binding (GO:0043169);;	K00700|0|gmx:100792499|K00700 1,4-alpha-glucan branching enzyme [EC:2.4.1.18] | (RefSeq) AMY1; 1,4-alpha-glucan-branching enzyme 1, chloroplastic/amyloplastic-like	Starch and sucrose metabolism (ko00500)	[G]	Carbohydrate transport and metabolism	Alpha amylase, C-terminal all-beta domain;; Alpha amylase, catalytic domain;; Carbohydrate-binding module 48 (Isoamylase N-terminal domain)	1,4-alpha-glucan-branching enzyme 1, chloroplastic/amyloplastic (Precursor; Fragment) GN=SBEII OS=Pisum sativum (Garden pea) PE=1 SV=1	G	Carbohydrate transport and metabolism	PREDICTED: 1,4-alpha-glucan-branching enzyme 1, chloroplastic/amyloplastic-like isoform X2 [Glycine max]
HL_transcript_66841	6	4	8	155	166	223	0.09	0.06	0.11	2.12	2.54	2.95	1.05253e-21	4.72431	up	[G]	Carbohydrate transport and metabolism	Molecular Function: 1,4-alpha-glucan branching enzyme activity (GO:0003844);; Molecular Function: hydrolase activity, hydrolyzing O-glycosyl compounds (GO:0004553);; Biological Process: glycogen biosynthetic process (GO:0005978);; Molecular Function: cation binding (GO:0043169);;	K00700|0|gmx:100792499|K00700 1,4-alpha-glucan branching enzyme [EC:2.4.1.18] | (RefSeq) AMY1; 1,4-alpha-glucan-branching enzyme 1, chloroplastic/amyloplastic-like	Starch and sucrose metabolism (ko00500)	[G]	Carbohydrate transport and metabolism	Alpha amylase, catalytic domain;; Carbohydrate-binding module 48 (Isoamylase N-terminal domain);; Alpha amylase, C-terminal all-beta domain	1,4-alpha-glucan-branching enzyme GN=SBE1 OS=Solanum tuberosum (Potato) PE=2 SV=2	G	Carbohydrate transport and metabolism	PREDICTED: 1,4-alpha-glucan-branching enzyme 1, chloroplastic/amyloplastic-like isoform X1 [Glycine max]
HL_transcript_56792	281	211	419	877	856	861	5.45	3.99	8.42	17.44	18.94	16.53	2.91351e-06	1.45508	up	[G]	Carbohydrate transport and metabolism	Molecular Function: 1,4-alpha-glucan branching enzyme activity (GO:0003844);; Molecular Function: hydrolase activity, hydrolyzing O-glycosyl compounds (GO:0004553);; Biological Process: glycogen biosynthetic process (GO:0005978);; Cellular Component: amyloplast (GO:0009501);; Cellular Component: chloroplast (GO:0009507);; Biological Process: embryo development (GO:0009790);; Biological Process: s…	K00700|0|gmx:100785968|K00700 1,4-alpha-glucan branching enzyme [EC:2.4.1.18] | (RefSeq) 1,4-alpha-glucan-branching enzyme 1, chloroplastic/amyloplastic-like	Starch and sucrose metabolism (ko00500)	[G]	Carbohydrate transport and metabolism	Alpha amylase, C-terminal all-beta domain;; Alpha amylase, catalytic domain;; Carbohydrate-binding module 48 (Isoamylase N-terminal domain)	1,4-alpha-glucan-branching enzyme 1, chloroplastic/amyloplastic (Precursor) GN=SBEI OS=Pisum sativum (Garden pea) PE=1 SV=1	G	Carbohydrate transport and metabolism	PREDICTED: 1,4-alpha-glucan-branching enzyme 1, chloroplastic/amyloplastic-like [Glycine max]
HL_transcript_2457	356	278	437	3520	3780	4307	5.78	4.41	7.37	58.68	70.17	69.37	2.3042e-48	3.36967	up	[G]	Carbohydrate transport and metabolism	Molecular Function: 1,4-alpha-glucan branching enzyme activity (GO:0003844);; Molecular Function: hydrolase activity, hydrolyzing O-glycosyl compounds (GO:0004553);; Biological Process: glycogen biosynthetic process (GO:0005978);; Cellular Component: amyloplast (GO:0009501);; Cellular Component: chloroplast (GO:0009507);; Biological Process: starch biosynthetic process (GO:0019252);; Molecular Fu…	K00700|0|gmx:100792499|K00700 1,4-alpha-glucan branching enzyme [EC:2.4.1.18] | (RefSeq) AMY1; 1,4-alpha-glucan-branching enzyme 1, chloroplastic/amyloplastic-like	Starch and sucrose metabolism (ko00500)	[G]	Carbohydrate transport and metabolism	Carbohydrate-binding module 48 (Isoamylase N-terminal domain);; Alpha amylase, C-terminal all-beta domain;; Alpha amylase, catalytic domain	1,4-alpha-glucan-branching enzyme 1, chloroplastic/amyloplastic (Precursor; Fragment) GN=SBEII OS=Pisum sativum (Garden pea) PE=1 SV=1	G	Carbohydrate transport and metabolism	PREDICTED: 1,4-alpha-glucan-branching enzyme 1, chloroplastic/amyloplastic-like isoform X1 [Glycine max]
HL_transcript_56086	773	255	959	1434	1919	2287	12.58	4.06	16.19	23.96	35.71	36.94	0.00545943	1.41351	up	[G]	Carbohydrate transport and metabolism	Molecular Function: 1,4-alpha-glucan branching enzyme activity (GO:0003844);; Molecular Function: hydrolase activity, hydrolyzing O-glycosyl compounds (GO:0004553);; Biological Process: glycogen biosynthetic process (GO:0005978);; Cellular Component: amyloplast (GO:0009501);; Cellular Component: chloroplast (GO:0009507);; Biological Process: embryo development (GO:0009790);; Biological Process: s…	K00700|0|gmx:100785968|K00700 1,4-alpha-glucan branching enzyme [EC:2.4.1.18] | (RefSeq) 1,4-alpha-glucan-branching enzyme 1, chloroplastic/amyloplastic-like	Starch and sucrose metabolism (ko00500)	[G]	Carbohydrate transport and metabolism	Alpha amylase, C-terminal all-beta domain;; Carbohydrate-binding module 48 (Isoamylase N-terminal domain);; Alpha amylase, catalytic domain	1,4-alpha-glucan-branching enzyme 1, chloroplastic/amyloplastic (Precursor) GN=SBEI OS=Pisum sativum (Garden pea) PE=1 SV=1	G	Carbohydrate transport and metabolism	PREDICTED: 1,4-alpha-glucan-branching enzyme 1, chloroplastic/amyloplastic-like [Glycine max]
HL_transcript_21839	1	0	0	42	26	48	0.02	0	0	0.48	0.34	0.53	7.46042e-07	5.43639	up	[G]	Carbohydrate transport and metabolism	Molecular Function: 1,4-alpha-glucan branching enzyme activity (GO:0003844);; Molecular Function: hydrolase activity, hydrolyzing O-glycosyl compounds (GO:0004553);; Biological Process: glycogen biosynthetic process (GO:0005978);; Molecular Function: cation binding (GO:0043169);;	K00700|0|gmx:100792499|K00700 1,4-alpha-glucan branching enzyme [EC:2.4.1.18] | (RefSeq) AMY1; 1,4-alpha-glucan-branching enzyme 1, chloroplastic/amyloplastic-like	Starch and sucrose metabolism (ko00500)	[G]	Carbohydrate transport and metabolism	Alpha amylase, C-terminal all-beta domain;; Alpha amylase, catalytic domain;; Carbohydrate-binding module 48 (Isoamylase N-terminal domain)	1,4-alpha-glucan-branching enzyme GN=SBE1 OS=Solanum tuberosum (Potato) PE=2 SV=2	G	Carbohydrate transport and metabolism	PREDICTED: 1,4-alpha-glucan-branching enzyme 1, chloroplastic/amyloplastic-like isoform X2 [Glycine max]
β-amylase
HL_transcript_68459	32	14	12	95	91	57	1.05	0.47	0.43	3.23	3.44	1.89	0.0031303	1.91279	up	--	--	Biological Process: polysaccharide catabolic process (GO:0000272);; Molecular Function: beta-amylase activity (GO:0016161);;	K01177|4.56778e-107|gmx:100781423|K01177 beta-amylase [EC:3.2.1.2] | (RefSeq) beta-amylase 1, chloroplastic-like	Starch and sucrose metabolism (ko00500)	--	--	Glycosyl hydrolase family 14	Beta-amylase 1, chloroplastic (Precursor) GN=F14O13.12 OS=Arabidopsis thaliana (Mouse-ear cress) PE=1 SV=1	S	Function unknown	PREDICTED: beta-amylase 1, chloroplastic-like [Glycine max]
HL_transcript_10690	2660	3538	3924	124	82	269	82.17	106.37	125.81	3.97	2.91	8.26	6.37498e-27	-4.38542	down	[G]	Carbohydrate transport and metabolism	Biological Process: polysaccharide catabolic process (GO:0000272);; Molecular Function: beta-amylase activity (GO:0016161);;	K01177|0|gmx:100786079|K01177 beta-amylase [EC:3.2.1.2] | (RefSeq) beta-amylase 3, chloroplastic	Starch and sucrose metabolism (ko00500)	--	--	Glycosyl hydrolase family 14	Beta-amylase 3, chloroplastic (Precursor) OS=Arabidopsis thaliana (Mouse-ear cress) PE=1 SV=3	S	Function unknown	Beta-amylase 3, chloroplastic [Glycine soja]
HL_transcript_34709	528	609	569	236	266	270	11.82	13.29	13.2	5.45	6.81	6	2.88941e-09	-1.18267	down	[G]	Carbohydrate transport and metabolism	Biological Process: polysaccharide catabolic process (GO:0000272);; Molecular Function: transcription factor activity, sequence-specific DNA binding (GO:0003700);; Cellular Component: nucleus (GO:0005634);; Biological Process: regulation of transcription, DNA-templated (GO:0006355);; Molecular Function: beta-amylase activity (GO:0016161);; Biological Process: regulation of shoot system developmen…	K01177|0|pvu:PHAVU_008G065600g|K01177 beta-amylase [EC:3.2.1.2] | (RefSeq) hypothetical protein	Starch and sucrose metabolism (ko00500)	--	--	Glycosyl hydrolase family 14;; BES1/BZR1 plant transcription factor, N-terminal	Beta-amylase 7 GN=F4I18.14 OS=Arabidopsis thaliana (Mouse-ear cress) PE=2 SV=2	G	Carbohydrate transport and metabolism	PREDICTED: beta-amylase 7 isoform X1 [Vigna angularis]
HL_transcript_59611	5242	2074	6104	1479	835	2646	287.56	110.2	347.83	84.5	52.13	144.64	0.00633195	-1.46645	down	[G]	Carbohydrate transport and metabolism	Biological Process: polysaccharide catabolic process (GO:0000272);; Molecular Function: beta-amylase activity (GO:0016161);;	--	--	--	--	Glycosyl hydrolase family 14	Beta-amylase GN=BMY1 OS=Glycine max (Soybean) PE=1 SV=3	G	Carbohydrate transport and metabolism	beta-amylase [Glycine max]
HL_transcript_17770	195	463	353	105	134	136	11.75	26.96	22.06	6.6	9.16	8.2	0.000297725	-1.43418	down	[G]	Carbohydrate transport and metabolism	Biological Process: polysaccharide catabolic process (GO:0000272);; Molecular Function: beta-amylase activity (GO:0016161);;	K01177|0|gmx:547683|K01177 beta-amylase [EC:3.2.1.2] | (RefSeq) BMY2; beta-amylase	Starch and sucrose metabolism (ko00500)	--	--	Glycosyl hydrolase family 14	Beta-amylase 3, chloroplastic (Precursor) OS=Arabidopsis thaliana (Mouse-ear cress) PE=1 SV=3	S	Function unknown	beta-amylase [Glycine max]
HL_transcript_31409	330	299	278	2715	2421	3218	9.86	8.69	8.61	83.65	82.51	95.48	6.92977e-53	3.13029	up	[G]	Carbohydrate transport and metabolism	Biological Process: polysaccharide catabolic process (GO:0000272);; Molecular Function: beta-amylase activity (GO:0016161);;	K01177|0|gmx:100781423|K01177 beta-amylase [EC:3.2.1.2] | (RefSeq) beta-amylase 1, chloroplastic-like	Starch and sucrose metabolism (ko00500)	--	--	Glycosyl hydrolase family 14;; Glycosyl hydrolase family 14	Beta-amylase 1, chloroplastic (Precursor) GN=F14O13.12 OS=Arabidopsis thaliana (Mouse-ear cress) PE=1 SV=1	S	Function unknown	PREDICTED: beta-amylase 1, chloroplastic-like [Glycine max]
HL_transcript_40863	308	322	289	2022	2004	2682	8.92	9.08	8.68	60.28	66.14	77.01	2.12538e-44	2.80054	up	[G]	Carbohydrate transport and metabolism	Biological Process: polysaccharide catabolic process (GO:0000272);; Molecular Function: beta-amylase activity (GO:0016161);;	K01177|0|gmx:100781423|K01177 beta-amylase [EC:3.2.1.2] | (RefSeq) beta-amylase 1, chloroplastic-like	Starch and sucrose metabolism (ko00500)	--	--	Glycosyl hydrolase family 14	Beta-amylase 1, chloroplastic (Precursor) GN=F14O13.12 OS=Arabidopsis thaliana (Mouse-ear cress) PE=1 SV=1	S	Function unknown	PREDICTED: beta-amylase 1, chloroplastic-like [Glycine max]
HL_transcript_26421	612	479	477	4315	3698	5039	24.04	18.28	19.48	175.51	165.66	196.94	4.901e-38	2.97649	up	[G]	Carbohydrate transport and metabolism	Cellular Component: nucleus (GO:0005634);; Cellular Component: cytosol (GO:0005829);; Biological Process: starch catabolic process (GO:0005983);; Molecular Function: beta-amylase activity (GO:0016161);;	K01177|0|gmx:100781448|K01177 beta-amylase [EC:3.2.1.2] | (RefSeq) beta-amylase 1, chloroplastic	Starch and sucrose metabolism (ko00500)	--	--	Glycosyl hydrolase family 14	Beta-amylase 1, chloroplastic (Precursor) GN=F14O13.12 OS=Arabidopsis thaliana (Mouse-ear cress) PE=1 SV=1	S	Function unknown	PREDICTED: beta-amylase 1, chloroplastic [Glycine max]
α-amylase
HL_transcript_39402	82	62	81	311	396	359	0.98	0.73	1.01	3.83	5.43	4.27	2.88421e-13	2.17568	up	[G]	Carbohydrate transport and metabolism	Molecular Function: alpha-amylase activity (GO:0004556);; Molecular Function: calcium ion binding (GO:0005509);; Biological Process: carbohydrate metabolic process (GO:0005975);;	--	--	[G]	Carbohydrate transport and metabolism	Alpha amylase, catalytic domain;; Alpha-amylase C-terminal beta-sheet domain	Alpha-amylase 3, chloroplastic (Precursor) GN=AMY3 OS=Arabidopsis thaliana (Mouse-ear cress) PE=1 SV=1	G	Carbohydrate transport and metabolism	PREDICTED: alpha-amylase 3, chloroplastic-like [Glycine max]
HL_transcript_25381	93	83	107	388	345	423	1.44	1.25	1.71	6.14	6.07	6.46	8.86435e-16	1.9682	up	[G]	Carbohydrate transport and metabolism	Molecular Function: alpha-amylase activity (GO:0004556);; Molecular Function: calcium ion binding (GO:0005509);; Biological Process: carbohydrate metabolic process (GO:0005975);;	--	--	[G]	Carbohydrate transport and metabolism	Alpha amylase, catalytic domain;; Alpha-amylase C-terminal beta-sheet domain	Alpha-amylase 3, chloroplastic (Precursor) GN=AMY3 OS=Arabidopsis thaliana (Mouse-ear cress) PE=1 SV=1	G	Carbohydrate transport and metabolism	PREDICTED: alpha-amylase 3, chloroplastic-like [Glycine max]
HL_transcript_43222	12	20	20	127	145	126	0.21	0.33	0.35	2.18	2.77	2.08	8.69781e-12	2.84555	up	[G]	Carbohydrate transport and metabolism	Molecular Function: alpha-amylase activity (GO:0004556);; Molecular Function: calcium ion binding (GO:0005509);; Biological Process: carbohydrate metabolic process (GO:0005975);;	--	--	[G]	Carbohydrate transport and metabolism	Alpha-amylase C-terminal beta-sheet domain;; Alpha amylase, catalytic domain	Alpha-amylase 3, chloroplastic (Precursor) GN=AMY3 OS=Arabidopsis thaliana (Mouse-ear cress) PE=1 SV=1	G	Carbohydrate transport and metabolism	PREDICTED: alpha-amylase 3, chloroplastic-like [Glycine max]
HL_transcript_24087	6	10	6	22	58	31	0.42	0.62	0.44	1.47	4.2	2.01	0.00574975	2.15805	up	[G]	Carbohydrate transport and metabolism	Molecular Function: alpha-amylase activity (GO:0004556);; Molecular Function: calcium ion binding (GO:0005509);; Biological Process: carbohydrate metabolic process (GO:0005975);;	--	--	[G]	Carbohydrate transport and metabolism	--	Alpha-amylase 3, chloroplastic (Precursor) GN=AMY3 OS=Arabidopsis thaliana (Mouse-ear cress) PE=1 SV=1	G	Carbohydrate transport and metabolism	hypothetical protein CUMW_023050 [Citrus unshiu]
HL_transcript_60539	337	467	286	640	1130	1110	6.08	8.21	5.36	11.86	23.31	19.86	0.000200919	1.33816	up	[G]	Carbohydrate transport and metabolism	Molecular Function: alpha-amylase activity (GO:0004556);; Molecular Function: calcium ion binding (GO:0005509);; Biological Process: carbohydrate metabolic process (GO:0005975);;	--	--	[G]	Carbohydrate transport and metabolism	Alpha-amylase C-terminal beta-sheet domain;; Alpha amylase, catalytic domain	Alpha-amylase 3, chloroplastic (Precursor) GN=AMY3 OS=Arabidopsis thaliana (Mouse-ear cress) PE=1 SV=1	G	Carbohydrate transport and metabolism	PREDICTED: alpha-amylase 3, chloroplastic isoform X1 [Glycine max]
HL_transcript_50838	73	109	125	356	459	548	0.96	1.41	1.72	4.83	6.93	7.18	2.16043e-11	2.09049	up	[G]	Carbohydrate transport and metabolism	Molecular Function: alpha-amylase activity (GO:0004556);; Molecular Function: calcium ion binding (GO:0005509);; Biological Process: carbohydrate metabolic process (GO:0005975);;	--	--	[G]	Carbohydrate transport and metabolism	Alpha amylase, catalytic domain;; Alpha-amylase C-terminal beta-sheet domain	Alpha-amylase 3, chloroplastic (Precursor) GN=AMY3 OS=Arabidopsis thaliana (Mouse-ear cress) PE=1 SV=1	G	Carbohydrate transport and metabolism	PREDICTED: alpha-amylase 3, chloroplastic isoform X2 [Glycine max]
HL_transcript_44742	5	9	12	193	210	252	0.1	0.17	0.25	3.79	4.58	4.77	6.85551e-25	4.50976	up	[G]	Carbohydrate transport and metabolism	Molecular Function: alpha-amylase activity (GO:0004556);; Molecular Function: calcium ion binding (GO:0005509);; Biological Process: carbohydrate metabolic process (GO:0005975);;	--	--	[G]	Carbohydrate transport and metabolism	Alpha-amylase C-terminal beta-sheet domain;; Alpha amylase, catalytic domain	Alpha-amylase 3, chloroplastic (Precursor) GN=AMY3 OS=Arabidopsis thaliana (Mouse-ear cress) PE=1 SV=1	G	Carbohydrate transport and metabolism	PREDICTED: alpha-amylase 3, chloroplastic-like [Glycine max]
HL_transcript_54377	981	3960	1844	18	0	1	124.71	480.59	244.2	2.44	0	0.13	1.84188e-06	-6.17757	down	--	--	Biological Process: proteolysis (GO:0006508);; Molecular Function: peptidase activity (GO:0008233);;	--	--	--	--	Hydrophobic seed protein;; Protease inhibitor/seed storage/LTP family;; Probable lipid transfer	14 kDa proline-rich protein DC2.15 (Precursor) OS=Daucus carota (Wild carrot) PE=2 SV=1	S	Function unknown	alpha-amylase inhibitor/lipid transfer/seed storage family protein precursor [Glycine max]
HL_transcript_33047	93	66	91	248	280	291	1.24	0.87	1.25	3.38	4.25	3.82	7.17653e-08	1.64454	up	[G]	Carbohydrate transport and metabolism	Molecular Function: alpha-amylase activity (GO:0004556);; Molecular Function: calcium ion binding (GO:0005509);; Biological Process: carbohydrate metabolic process (GO:0005975);;	--	--	[G]	Carbohydrate transport and metabolism	Alpha amylase, catalytic domain	Alpha-amylase 3, chloroplastic (Precursor) GN=AMY3 OS=Arabidopsis thaliana (Mouse-ear cress) PE=1 SV=1	G	Carbohydrate transport and metabolism	PREDICTED: alpha-amylase 3, chloroplastic-like [Glycine max]
HL_transcript_61339	73	222	140	1300	364	2220	8.07	23.26	15.94	150.56	44.96	242.76	1.6488e-06	2.96731	up	--	--	--	--	--	--	--	Hydrophobic seed protein;; Protease inhibitor/seed storage/LTP family;; Probable lipid transfer	14 kDa proline-rich protein DC2.15 (Precursor) OS=Daucus carota (Wild carrot) PE=2 SV=1	S	Function unknown	alpha-amylase inhibitor/lipid transfer/seed storage family protein precursor [Glycine max]
HL_transcript_69594	23	17	27	147	136	144	0.45	0.34	0.56	2.99	3.08	2.83	2.04532e-11	2.58174	up	[G]	Carbohydrate transport and metabolism	Molecular Function: alpha-amylase activity (GO:0004556);; Molecular Function: calcium ion binding (GO:0005509);; Biological Process: carbohydrate metabolic process (GO:0005975);;	--	--	[G]	Carbohydrate transport and metabolism	Alpha amylase, catalytic domain;; Alpha-amylase C-terminal beta-sheet domain	Alpha-amylase 3, chloroplastic (Precursor) GN=AMY3 OS=Arabidopsis thaliana (Mouse-ear cress) PE=1 SV=1	G	Carbohydrate transport and metabolism	PREDICTED: alpha-amylase 3, chloroplastic-like [Glycine max]
HL_transcript_54160	161	426	69	1314	1819	617	3.95	10.18	1.76	33.2	50.98	15.03	0.000418185	2.37141	up	[G]	Carbohydrate transport and metabolism	Molecular Function: alpha-amylase activity (GO:0004556);; Molecular Function: calcium ion binding (GO:0005509);; Biological Process: carbohydrate metabolic process (GO:0005975);; Cellular Component: integral component of membrane (GO:0016021);;	K01176|2.13668e-174|gmx:100815664|K01176 alpha-amylase [EC:3.2.1.1] | (RefSeq) alpha-amylase-like	Starch and sucrose metabolism (ko00500)	[G]	Carbohydrate transport and metabolism	Alpha amylase, catalytic domain;; Glycosyl hydrolase family 70;; Alpha-amylase C-terminal beta-sheet domain	Alpha-amylase (Precursor) GN=AMY1.1 OS=Vigna mungo (Black gram) PE=2 SV=1	G	Carbohydrate transport and metabolism	hypothetical protein GLYMA_17G242400 [Glycine max]
HL_transcript_67944	190	292	154	360	561	457	2.34	3.51	1.97	4.54	7.9	5.58	0.00641438	1.05916	up	[G]	Carbohydrate transport and metabolism	Molecular Function: alpha-amylase activity (GO:0004556);; Molecular Function: calcium ion binding (GO:0005509);; Biological Process: carbohydrate metabolic process (GO:0005975);;	--	--	[G]	Carbohydrate transport and metabolism	Alpha amylase, catalytic domain;; Alpha-amylase C-terminal beta-sheet domain	Alpha-amylase 3, chloroplastic (Precursor) GN=AMY3 OS=Arabidopsis thaliana (Mouse-ear cress) PE=1 SV=1	G	Carbohydrate transport and metabolism	PREDICTED: alpha-amylase 3, chloroplastic isoform X2 [Glycine max]
HL_transcript_57560	1740	1934	1928	714	711	1013	31.75	34.44	36.49	13.4	14.86	18.35	1.15951e-09	-1.24563	down	[G]	Carbohydrate transport and metabolism	Molecular Function: alpha-amylase activity (GO:0004556);; Molecular Function: calcium ion binding (GO:0005509);; Biological Process: carbohydrate metabolic process (GO:0005975);;	--	--	[G]	Carbohydrate transport and metabolism	Alpha-amylase C-terminal beta-sheet domain;; Alpha amylase, catalytic domain	Alpha-amylase 3, chloroplastic (Precursor) GN=AMY3 OS=Arabidopsis thaliana (Mouse-ear cress) PE=1 SV=1	G	Carbohydrate transport and metabolism	PREDICTED: alpha-amylase 3, chloroplastic isoform X2 [Glycine max]
HL_transcript_29477	41	18	26	74	115	173	0.61	0.27	0.41	1.13	1.94	2.53	0.000736114	1.94482	up	[G]	Carbohydrate transport and metabolism	Molecular Function: alpha-amylase activity (GO:0004556);; Molecular Function: calcium ion binding (GO:0005509);; Biological Process: carbohydrate metabolic process (GO:0005975);;	--	--	[G]	Carbohydrate transport and metabolism	Alpha amylase, catalytic domain;; Alpha-amylase C-terminal beta-sheet domain	Alpha-amylase 3, chloroplastic (Precursor) GN=AMY3 OS=Arabidopsis thaliana (Mouse-ear cress) PE=1 SV=1	G	Carbohydrate transport and metabolism	PREDICTED: alpha-amylase 3, chloroplastic-like [Glycine max]
HL_transcript_72097	36	10	48	140	107	162	0.41	0.12	0.56	1.61	1.38	1.8	0.00147272	1.98065	up	[G]	Carbohydrate transport and metabolism	Molecular Function: alpha-amylase activity (GO:0004556);; Molecular Function: calcium ion binding (GO:0005509);; Biological Process: carbohydrate metabolic process (GO:0005975);;	--	--	[G]	Carbohydrate transport and metabolism	Alpha amylase, catalytic domain;; Alpha-amylase C-terminal beta-sheet domain	Alpha-amylase 3, chloroplastic (Precursor) GN=AMY3 OS=Arabidopsis thaliana (Mouse-ear cress) PE=1 SV=1	G	Carbohydrate transport and metabolism	PREDICTED: alpha-amylase 3, chloroplastic-like [Glycine max]
HL_transcript_19640	15143	25279	19899	6180	2473	3968	1554.9	2490.07	2126.53	671.82	286.99	407.97	8.02318e-10	-2.26568	down	--	--	--	--	--	--	--	Hydrophobic seed protein;; Protease inhibitor/seed storage/LTP family	14 kDa proline-rich protein DC2.15 (Precursor) OS=Daucus carota (Wild carrot) PE=2 SV=1	S	Function unknown	alpha-amylase inhibitor/lipid transfer/seed storage superfamily protein precursor [Glycine max]
HL_transcript_15057	128	89	191	383	321	411	5.68	3.85	8.84	17.66	16.24	18.19	0.000138657	1.38583	up	[G]	Carbohydrate transport and metabolism	Molecular Function: glucan 1,4-alpha-glucosidase activity (GO:0004339);; Molecular Function: kinase activity (GO:0016301);; Biological Process: phosphorylation (GO:0016310);; Molecular Function: starch binding (GO:2001070);;	--	--	--	--	Starch binding domain	Phosphoglucan, water dikinase, chloroplastic (Precursor) OS=Arabidopsis thaliana (Mouse-ear cress) PE=1 SV=1	S	Function unknown	Alpha-amylase [Glycine soja]
HL_transcript_34098	72	44	62	218	196	239	1	0.59	0.88	3.08	3.09	3.27	2.72055e-07	1.79321	up	[G]	Carbohydrate transport and metabolism	Molecular Function: alpha-amylase activity (GO:0004556);; Molecular Function: calcium ion binding (GO:0005509);; Biological Process: carbohydrate metabolic process (GO:0005975);;	--	--	[G]	Carbohydrate transport and metabolism	Alpha amylase, catalytic domain;; Alpha-amylase C-terminal beta-sheet domain	Alpha-amylase 3, chloroplastic (Precursor) GN=AMY3 OS=Arabidopsis thaliana (Mouse-ear cress) PE=1 SV=1	G	Carbohydrate transport and metabolism	PREDICTED: alpha-amylase 3, chloroplastic-like [Glycine max]
isoamylase (ISA)
HL_transcript_64692	550	282	1066	2007	2246	2063	9.95	4.98	20.01	37.32	46.47	37.06	0.000403856	1.66405	up	[G]	Carbohydrate transport and metabolism	Molecular Function: 1,4-alpha-glucan branching enzyme activity (GO:0003844);; Molecular Function: hydrolase activity, hydrolyzing O-glycosyl compounds (GO:0004553);; Biological Process: glycogen biosynthetic process (GO:0005978);; Cellular Component: amyloplast (GO:0009501);; Cellular Component: chloroplast (GO:0009507);; Biological Process: starch biosynthetic process (GO:0019252);; Molecular Fu…	K00700|0|gmx:100792499|K00700 1,4-alpha-glucan branching enzyme [EC:2.4.1.18] | (RefSeq) AMY1; 1,4-alpha-glucan-branching enzyme 1, chloroplastic/amyloplastic-like	Starch and sucrose metabolism (ko00500)	[G]	Carbohydrate transport and metabolism	Carbohydrate-binding module 48 (Isoamylase N-terminal domain);; Alpha amylase, catalytic domain;; Alpha amylase, C-terminal all-beta domain	1,4-alpha-glucan-branching enzyme 1, chloroplastic/amyloplastic (Precursor; Fragment) GN=SBEII OS=Pisum sativum (Garden pea) PE=1 SV=1	G	Carbohydrate transport and metabolism	PREDICTED: 1,4-alpha-glucan-branching enzyme 1, chloroplastic/amyloplastic-like isoform X1 [Glycine max]
HL_transcript_6387	681	298	956	210	180	243	15.65	6.68	22.77	4.98	4.73	5.55	0.000445049	-1.62463	down	[G]	Carbohydrate transport and metabolism	Molecular Function: hydrolase activity, hydrolyzing O-glycosyl compounds (GO:0004553);; Biological Process: carbohydrate metabolic process (GO:0005975);;	K01214|0|pvu:PHAVU_002G303600g|K01214 isoamylase [EC:3.2.1.68] | (RefSeq) hypothetical protein	--	[G]	Carbohydrate transport and metabolism	Alpha amylase, catalytic domain;; Carbohydrate-binding module 48 (Isoamylase N-terminal domain)	Isoamylase 1, chloroplastic (Precursor) GN=ISA1 OS=Arabidopsis thaliana (Mouse-ear cress) PE=1 SV=1	G	Carbohydrate transport and metabolism	isoamylase 1, chloroplastic [Cajanus cajan]
HL_transcript_31488	59	9	42	660	507	796	0.92	0.14	0.68	10.38	8.89	12.09	1.84284e-11	3.91623	up	[G]	Carbohydrate transport and metabolism	Molecular Function: 1,4-alpha-glucan branching enzyme activity (GO:0003844);; Molecular Function: hydrolase activity, hydrolyzing O-glycosyl compounds (GO:0004553);; Biological Process: glycogen biosynthetic process (GO:0005978);; Molecular Function: cation binding (GO:0043169);;	K00700|0|gmx:100792499|K00700 1,4-alpha-glucan branching enzyme [EC:2.4.1.18] | (RefSeq) AMY1; 1,4-alpha-glucan-branching enzyme 1, chloroplastic/amyloplastic-like	Starch and sucrose metabolism (ko00500)	[G]	Carbohydrate transport and metabolism	Carbohydrate-binding module 48 (Isoamylase N-terminal domain);; Alpha amylase, catalytic domain	1,4-alpha-glucan-branching enzyme 1, chloroplastic/amyloplastic (Precursor; Fragment) GN=SBEII OS=Pisum sativum (Garden pea) PE=1 SV=1	G	Carbohydrate transport and metabolism	PREDICTED: 1,4-alpha-glucan-branching enzyme 1, chloroplastic/amyloplastic-like isoform X1 [Glycine max]
HL_transcript_3797	180	125	278	57	49	49	3.33	2.25	5.32	1.09	1.05	0.9	8.21196e-06	-1.91104	down	[G]	Carbohydrate transport and metabolism	Biological Process: starch catabolic process (GO:0005983);; Cellular Component: chloroplast stroma (GO:0009570);; Molecular Function: limit dextrinase activity (GO:0010303);; Biological Process: starch biosynthetic process (GO:0019252);; Molecular Function: pullulanase activity (GO:0051060);;	--	--	[G]	Carbohydrate transport and metabolism	Carbohydrate-binding module 48 (Isoamylase N-terminal domain);; Alpha amylase, catalytic domain;; Domain of unknown function (DUF3372)	Pullulanase 1, chloroplastic (Precursor) GN=T19N18.90 OS=Arabidopsis thaliana (Mouse-ear cress) PE=2 SV=2	G	Carbohydrate transport and metabolism	Pullulanase 1, chloroplastic [Glycine soja]
HL_transcript_60878	0	0	8	81	182	86	0.01	0	0.14	1.28	3.19	1.31	1.42975e-06	4.77683	up	[G]	Carbohydrate transport and metabolism	Molecular Function: 1,4-alpha-glucan branching enzyme activity (GO:0003844);; Molecular Function: hydrolase activity, hydrolyzing O-glycosyl compounds (GO:0004553);; Biological Process: glycogen biosynthetic process (GO:0005978);; Cellular Component: amyloplast (GO:0009501);; Cellular Component: chloroplast (GO:0009507);; Biological Process: starch biosynthetic process (GO:0019252);; Molecular Fu…	K00700|0|gmx:100792499|K00700 1,4-alpha-glucan branching enzyme [EC:2.4.1.18] | (RefSeq) AMY1; 1,4-alpha-glucan-branching enzyme 1, chloroplastic/amyloplastic-like	Starch and sucrose metabolism (ko00500)	[G]	Carbohydrate transport and metabolism	Alpha amylase, C-terminal all-beta domain;; Alpha amylase, catalytic domain;; Carbohydrate-binding module 48 (Isoamylase N-terminal domain)	1,4-alpha-glucan-branching enzyme 1, chloroplastic/amyloplastic (Precursor; Fragment) GN=SBEII OS=Pisum sativum (Garden pea) PE=1 SV=1	G	Carbohydrate transport and metabolism	PREDICTED: 1,4-alpha-glucan-branching enzyme 1, chloroplastic/amyloplastic-like isoform X2 [Glycine max]
HL_transcript_34374	22	8	36	161	103	152	0.31	0.12	0.53	2.31	1.66	2.11	2.46843e-05	2.50661	up	[G]	Carbohydrate transport and metabolism	Molecular Function: 1,4-alpha-glucan branching enzyme activity (GO:0003844);; Molecular Function: hydrolase activity, hydrolyzing O-glycosyl compounds (GO:0004553);; Biological Process: glycogen biosynthetic process (GO:0005978);; Cellular Component: amyloplast (GO:0009501);; Cellular Component: chloroplast (GO:0009507);; Biological Process: embryo development (GO:0009790);; Biological Process: s…	K00700|0|gmx:100785968|K00700 1,4-alpha-glucan branching enzyme [EC:2.4.1.18] | (RefSeq) 1,4-alpha-glucan-branching enzyme 1, chloroplastic/amyloplastic-like	Starch and sucrose metabolism (ko00500)	[G]	Carbohydrate transport and metabolism	Alpha amylase, C-terminal all-beta domain;; Alpha amylase, catalytic domain;; Carbohydrate-binding module 48 (Isoamylase N-terminal domain)	1,4-alpha-glucan-branching enzyme 1, chloroplastic/amyloplastic (Precursor) GN=SBEI OS=Pisum sativum (Garden pea) PE=1 SV=1	G	Carbohydrate transport and metabolism	PREDICTED: 1,4-alpha-glucan-branching enzyme 1, chloroplastic/amyloplastic-like [Glycine max]
HL_transcript_45304	398	226	268	80	77	108	7.47	4.14	5.22	1.55	1.67	2.01	3.82298e-06	-1.79109	down	[G]	Carbohydrate transport and metabolism	Biological Process: starch catabolic process (GO:0005983);; Cellular Component: chloroplast stroma (GO:0009570);; Molecular Function: limit dextrinase activity (GO:0010303);; Biological Process: starch biosynthetic process (GO:0019252);; Molecular Function: pullulanase activity (GO:0051060);;	--	--	[G]	Carbohydrate transport and metabolism	Domain of unknown function (DUF3372);; Carbohydrate-binding module 48 (Isoamylase N-terminal domain);; Alpha amylase, catalytic domain	Pullulanase 1, chloroplastic (Precursor) GN=T19N18.90 OS=Arabidopsis thaliana (Mouse-ear cress) PE=2 SV=2	G	Carbohydrate transport and metabolism	Pullulanase 1, chloroplastic [Glycine soja]
HL_transcript_3717	1921	910	2501	7368	5523	6683	35.31	16.33	47.68	139.21	116.1	121.94	4.95204e-06	1.79571	up	[G]	Carbohydrate transport and metabolism	Molecular Function: 1,4-alpha-glucan branching enzyme activity (GO:0003844);; Molecular Function: hydrolase activity, hydrolyzing O-glycosyl compounds (GO:0004553);; Biological Process: glycogen biosynthetic process (GO:0005978);; Molecular Function: cation binding (GO:0043169);;	K00700|0|gmx:100792499|K00700 1,4-alpha-glucan branching enzyme [EC:2.4.1.18] | (RefSeq) AMY1; 1,4-alpha-glucan-branching enzyme 1, chloroplastic/amyloplastic-like	Starch and sucrose metabolism (ko00500)	[G]	Carbohydrate transport and metabolism	Alpha amylase, C-terminal all-beta domain;; Alpha amylase, catalytic domain;; Carbohydrate-binding module 48 (Isoamylase N-terminal domain)	1,4-alpha-glucan-branching enzyme 1, chloroplastic/amyloplastic (Precursor; Fragment) GN=SBEII OS=Pisum sativum (Garden pea) PE=1 SV=1	G	Carbohydrate transport and metabolism	PREDICTED: 1,4-alpha-glucan-branching enzyme 1, chloroplastic/amyloplastic-like isoform X2 [Glycine max]
HL_transcript_66841	6	4	8	155	166	223	0.09	0.06	0.11	2.12	2.54	2.95	1.05253e-21	4.72431	up	[G]	Carbohydrate transport and metabolism	Molecular Function: 1,4-alpha-glucan branching enzyme activity (GO:0003844);; Molecular Function: hydrolase activity, hydrolyzing O-glycosyl compounds (GO:0004553);; Biological Process: glycogen biosynthetic process (GO:0005978);; Molecular Function: cation binding (GO:0043169);;	K00700|0|gmx:100792499|K00700 1,4-alpha-glucan branching enzyme [EC:2.4.1.18] | (RefSeq) AMY1; 1,4-alpha-glucan-branching enzyme 1, chloroplastic/amyloplastic-like	Starch and sucrose metabolism (ko00500)	[G]	Carbohydrate transport and metabolism	Alpha amylase, catalytic domain;; Carbohydrate-binding module 48 (Isoamylase N-terminal domain);; Alpha amylase, C-terminal all-beta domain	1,4-alpha-glucan-branching enzyme GN=SBE1 OS=Solanum tuberosum (Potato) PE=2 SV=2	G	Carbohydrate transport and metabolism	PREDICTED: 1,4-alpha-glucan-branching enzyme 1, chloroplastic/amyloplastic-like isoform X1 [Glycine max]
HL_transcript_56792	281	211	419	877	856	861	5.45	3.99	8.42	17.44	18.94	16.53	2.91351e-06	1.45508	up	[G]	Carbohydrate transport and metabolism	Molecular Function: 1,4-alpha-glucan branching enzyme activity (GO:0003844);; Molecular Function: hydrolase activity, hydrolyzing O-glycosyl compounds (GO:0004553);; Biological Process: glycogen biosynthetic process (GO:0005978);; Cellular Component: amyloplast (GO:0009501);; Cellular Component: chloroplast (GO:0009507);; Biological Process: embryo development (GO:0009790);; Biological Process: s…	K00700|0|gmx:100785968|K00700 1,4-alpha-glucan branching enzyme [EC:2.4.1.18] | (RefSeq) 1,4-alpha-glucan-branching enzyme 1, chloroplastic/amyloplastic-like	Starch and sucrose metabolism (ko00500)	[G]	Carbohydrate transport and metabolism	Alpha amylase, C-terminal all-beta domain;; Alpha amylase, catalytic domain;; Carbohydrate-binding module 48 (Isoamylase N-terminal domain)	1,4-alpha-glucan-branching enzyme 1, chloroplastic/amyloplastic (Precursor) GN=SBEI OS=Pisum sativum (Garden pea) PE=1 SV=1	G	Carbohydrate transport and metabolism	PREDICTED: 1,4-alpha-glucan-branching enzyme 1, chloroplastic/amyloplastic-like [Glycine max]
HL_transcript_2457	356	278	437	3520	3780	4307	5.78	4.41	7.37	58.68	70.17	69.37	2.3042e-48	3.36967	up	[G]	Carbohydrate transport and metabolism	Molecular Function: 1,4-alpha-glucan branching enzyme activity (GO:0003844);; Molecular Function: hydrolase activity, hydrolyzing O-glycosyl compounds (GO:0004553);; Biological Process: glycogen biosynthetic process (GO:0005978);; Cellular Component: amyloplast (GO:0009501);; Cellular Component: chloroplast (GO:0009507);; Biological Process: starch biosynthetic process (GO:0019252);; Molecular Fu…	K00700|0|gmx:100792499|K00700 1,4-alpha-glucan branching enzyme [EC:2.4.1.18] | (RefSeq) AMY1; 1,4-alpha-glucan-branching enzyme 1, chloroplastic/amyloplastic-like	Starch and sucrose metabolism (ko00500)	[G]	Carbohydrate transport and metabolism	Carbohydrate-binding module 48 (Isoamylase N-terminal domain);; Alpha amylase, C-terminal all-beta domain;; Alpha amylase, catalytic domain	1,4-alpha-glucan-branching enzyme 1, chloroplastic/amyloplastic (Precursor; Fragment) GN=SBEII OS=Pisum sativum (Garden pea) PE=1 SV=1	G	Carbohydrate transport and metabolism	PREDICTED: 1,4-alpha-glucan-branching enzyme 1, chloroplastic/amyloplastic-like isoform X1 [Glycine max]
HL_transcript_56086	773	255	959	1434	1919	2287	12.58	4.06	16.19	23.96	35.71	36.94	0.00545943	1.41351	up	[G]	Carbohydrate transport and metabolism	Molecular Function: 1,4-alpha-glucan branching enzyme activity (GO:0003844);; Molecular Function: hydrolase activity, hydrolyzing O-glycosyl compounds (GO:0004553);; Biological Process: glycogen biosynthetic process (GO:0005978);; Cellular Component: amyloplast (GO:0009501);; Cellular Component: chloroplast (GO:0009507);; Biological Process: embryo development (GO:0009790);; Biological Process: s…	K00700|0|gmx:100785968|K00700 1,4-alpha-glucan branching enzyme [EC:2.4.1.18] | (RefSeq) 1,4-alpha-glucan-branching enzyme 1, chloroplastic/amyloplastic-like	Starch and sucrose metabolism (ko00500)	[G]	Carbohydrate transport and metabolism	Alpha amylase, C-terminal all-beta domain;; Carbohydrate-binding module 48 (Isoamylase N-terminal domain);; Alpha amylase, catalytic domain	1,4-alpha-glucan-branching enzyme 1, chloroplastic/amyloplastic (Precursor) GN=SBEI OS=Pisum sativum (Garden pea) PE=1 SV=1	G	Carbohydrate transport and metabolism	PREDICTED: 1,4-alpha-glucan-branching enzyme 1, chloroplastic/amyloplastic-like [Glycine max]
HL_transcript_21839	1	0	0	42	26	48	0.02	0	0	0.48	0.34	0.53	7.46042e-07	5.43639	up	[G]	Carbohydrate transport and metabolism	Molecular Function: 1,4-alpha-glucan branching enzyme activity (GO:0003844);; Molecular Function: hydrolase activity, hydrolyzing O-glycosyl compounds (GO:0004553);; Biological Process: glycogen biosynthetic process (GO:0005978);; Molecular Function: cation binding (GO:0043169);;	K00700|0|gmx:100792499|K00700 1,4-alpha-glucan branching enzyme [EC:2.4.1.18] | (RefSeq) AMY1; 1,4-alpha-glucan-branching enzyme 1, chloroplastic/amyloplastic-like	Starch and sucrose metabolism (ko00500)	[G]	Carbohydrate transport and metabolism	Alpha amylase, C-terminal all-beta domain;; Alpha amylase, catalytic domain;; Carbohydrate-binding module 48 (Isoamylase N-terminal domain)	1,4-alpha-glucan-branching enzyme GN=SBE1 OS=Solanum tuberosum (Potato) PE=2 SV=2	G	Carbohydrate transport and metabolism	PREDICTED: 1,4-alpha-glucan-branching enzyme 1, chloroplastic/amyloplastic-like isoform X2 [Glycine max]
