# Supplementary material for: Transcriptome profiling reveals the genes involved in tuberous root expansion in Pueraria (Pueraria montana var. thomsonii)
Source: BMC Plant Biol. 2023 Jun 26;23:338. doi: 10.1186/s12870-023-04303-x (PMC10291767; doi:10.1186/s12870-023-04303-x)
Supplement: Supplementary file 8 — Supplementary Material 8 [file 12870_2023_4303_MOESM8_ESM.xlsx]

## Sheet: Sheet1
P1 vs. P2
bHLH
HL_transcript_50081	132	110	160	33	64	33	7.88	6.39	9.97	1.89	3.09	1.63	3.24e-06	-1.97454	down	--	--	Molecular Function: protein dimerization activity (GO:0046983);;	--	--	--	--	--	Transcription factor bHLH148 GN=F5E6.8 OS=Arabidopsis thaliana (Mouse-ear cress) PE=1 SV=1	K	Transcription	PREDICTED: transcription factor bHLH147-like [Glycine max]
HL_transcript_25050	926	5767	2272	468	306	607	34.73	210.05	88.41	16.71	9.21	18.28	1.06e-06	-2.77781	down	--	--	Molecular Function: core promoter sequence-specific DNA binding (GO:0001046);; Molecular Function: transcriptional activator activity, RNA polymerase II transcription regulatory region sequence-specific binding (GO:0001228);; Cellular Component: nucleus (GO:0005634);; Biological Process: positive regulation of transcription from RNA polymerase II promoter (GO:0045944);; Molecular Function: protei…	--	--	--	--	Helix-loop-helix DNA-binding domain	Transcription factor bHLH130 GN=T24P15.19 OS=Arabidopsis thaliana (Mouse-ear cress) PE=1 SV=1	K	Transcription	Transcription factor bHLH130 [Glycine soja]
HL_transcript_41577	0	20	12	88	112	182	0	0.72	0.48	3.06	3.28	5.34	0.0030498	2.40976	up	--	--	Molecular Function: protein serine/threonine kinase activity (GO:0004674);; Cellular Component: endoplasmic reticulum membrane (GO:0005789);; Cellular Component: cytosol (GO:0005829);; Biological Process: regulation of transcription, DNA-templated (GO:0006355);; Biological Process: protein phosphorylation (GO:0006468);; Cellular Component: integral component of membrane (GO:0016021);; Biological …	--	--	[U]	Intracellular trafficking, secretion, and vesicular transport	bHLH-MYC and R2R3-MYB transcription factors N-terminal	Reticulon-like protein B1 GN=F9D16.100 OS=Arabidopsis thaliana (Mouse-ear cress) PE=1 SV=1	S	Function unknown	PREDICTED: transcription factor bHLH155-like isoform X2 [Glycine max]
HL_transcript_36868	77	542	190	64	72	80	1.51	10.28	3.83	1.19	1.13	1.25	0.00161395	-2.03303	down	--	--	Molecular Function: core promoter sequence-specific DNA binding (GO:0001046);; Molecular Function: transcriptional activator activity, RNA polymerase II transcription regulatory region sequence-specific binding (GO:0001228);; Cellular Component: nucleus (GO:0005634);; Biological Process: positive regulation of transcription from RNA polymerase II promoter (GO:0045944);; Molecular Function: protei…	--	--	--	--	--	Transcription factor bHLH130 GN=T24P15.19 OS=Arabidopsis thaliana (Mouse-ear cress) PE=1 SV=1	K	Transcription	Transcription factor bHLH130 [Glycine soja]
HL_transcript_59168	774	1587	604	182	179	199	22.46	44.84	18.19	5.02	4.17	4.63	1.06e-11	-2.70194	down	--	--	Molecular Function: protein dimerization activity (GO:0046983);;	--	--	--	--	--	Transcription factor bHLH62 GN=F21O3.5 OS=Arabidopsis thaliana (Mouse-ear cress) PE=2 SV=1	K	Transcription	PREDICTED: transcription factor bHLH62-like [Glycine max]
HL_transcript_75109	34	23	23	121	125	80	1.28	0.85	0.89	4.23	3.69	2.37	0.00279145	1.457	up	--	--	Molecular Function: binding (GO:0005488);;	--	--	--	--	Helix-loop-helix DNA-binding domain	Transcription factor bHLH25 GN=T28I19.130 OS=Arabidopsis thaliana (Mouse-ear cress) PE=2 SV=2	--	--	Transcription factor bHLH19-like protein [Glycine soja]
HL_transcript_72885	1090	456	961	2410	2996	3427	16.75	6.85	15.33	35.2	36.91	42.04	0.00156227	1.28269	up	--	--	Molecular Function: RNA polymerase II regulatory region sequence-specific DNA binding (GO:0000977);; Molecular Function: transcription factor activity, sequence-specific DNA binding (GO:0003700);; Biological Process: regulation of transcription from RNA polymerase II promoter (GO:0006357);; Cellular Component: membrane (GO:0016020);; Molecular Function: protein dimerization activity (GO:0046983);…	--	--	--	--	Helix-loop-helix DNA-binding domain	Transcription factor bHLH118 GN=T30C3.70 OS=Arabidopsis thaliana (Mouse-ear cress) PE=2 SV=1	K	Transcription	uncharacterized protein LOC100775836 [Glycine max]
HL_transcript_12509	856	5590	2175	407	265	642	30.3	192.34	79.89	13.7	7.54	18.24	3e-06	-2.76375	down	--	--	Molecular Function: core promoter sequence-specific DNA binding (GO:0001046);; Molecular Function: transcriptional activator activity, RNA polymerase II transcription regulatory region sequence-specific binding (GO:0001228);; Cellular Component: nucleus (GO:0005634);; Biological Process: positive regulation of transcription from RNA polymerase II promoter (GO:0045944);; Molecular Function: protei…	--	--	--	--	Helix-loop-helix DNA-binding domain	Transcription factor bHLH130 GN=T24P15.19 OS=Arabidopsis thaliana (Mouse-ear cress) PE=1 SV=1	K	Transcription	Transcription factor bHLH130 [Glycine soja]
HL_transcript_17100	917	6308	3788	663	862	390	50.45	335.84	216.29	34.68	38.14	17.32	5.63e-06	-2.62176	down	--	--	Molecular Function: protein dimerization activity (GO:0046983);;	--	--	--	--	Helix-loop-helix DNA-binding domain	Transcription factor bHLH93 GN=K21L13.16 OS=Arabidopsis thaliana (Mouse-ear cress) PE=1 SV=1	K	Transcription	PREDICTED: transcription factor bHLH61-like [Glycine max]
HL_transcript_59969	143	124	178	935	1213	1128	2.9	2.45	3.75	17.96	19.66	18.22	8.8e-26	2.37955	up	--	--	Molecular Function: RNA polymerase II regulatory region sequence-specific DNA binding (GO:0000977);; Molecular Function: transcription factor activity, sequence-specific DNA binding (GO:0003700);; Biological Process: regulation of transcription from RNA polymerase II promoter (GO:0006357);; Molecular Function: protein dimerization activity (GO:0046983);; Cellular Component: RNA polymerase II tran…	--	--	--	--	Helix-loop-helix DNA-binding domain	Transcription factor bHLH36 GN=MIO24.9 OS=Arabidopsis thaliana (Mouse-ear cress) PE=2 SV=1	K	Transcription	PREDICTED: transcription factor bHLH118-like [Glycine max]
HL_transcript_4781	176	123	81	762	897	551	3.55	2.42	1.69	14.59	14.5	8.87	1.39e-06	1.95717	up	--	--	Molecular Function: protein serine/threonine kinase activity (GO:0004674);; Cellular Component: cytosol (GO:0005829);; Biological Process: regulation of transcription, DNA-templated (GO:0006355);; Biological Process: protein phosphorylation (GO:0006468);; Biological Process: intracellular signal transduction (GO:0035556);; Molecular Function: protein dimerization activity (GO:0046983);;	--	--	--	--	bHLH-MYC and R2R3-MYB transcription factors N-terminal	Transcription factor bHLH155 GN=BHLH155 OS=Arabidopsis thaliana (Mouse-ear cress) PE=2 SV=1	S	Function unknown	PREDICTED: transcription factor EMB1444-like isoform X1 [Glycine max]
HL_transcript_16920	1242	499	1095	7653	11487	10052	66.92	26.08	61.32	392.21	497.63	436.5	3.22e-13	2.74836	up	--	--	Molecular Function: RNA polymerase II regulatory region sequence-specific DNA binding (GO:0000977);; Molecular Function: transcription factor activity, sequence-specific DNA binding (GO:0003700);; Biological Process: regulation of transcription from RNA polymerase II promoter (GO:0006357);; Cellular Component: membrane (GO:0016020);; Molecular Function: protein dimerization activity (GO:0046983);…	--	--	--	--	Helix-loop-helix DNA-binding domain	Transcription factor bHLH36 GN=MIO24.9 OS=Arabidopsis thaliana (Mouse-ear cress) PE=2 SV=1	K	Transcription	hypothetical protein GLYMA_10G241400 [Glycine max]
HL_transcript_38669	112	177	181	615	616	658	4.97	7.62	8.34	25.96	21.97	23.48	3.48e-09	1.53036	up	--	--	Cellular Component: integral component of membrane (GO:0016021);; Molecular Function: amino acid binding (GO:0016597);; Molecular Function: 2-alkenal reductase [NAD(P)] activity (GO:0032440);; Molecular Function: protein dimerization activity (GO:0046983);; Biological Process: oxidation-reduction process (GO:0055114);;	--	--	--	--	Helix-loop-helix DNA-binding domain	Transcription factor bHLH96 GN=T9N14.4 OS=Arabidopsis thaliana (Mouse-ear cress) PE=2 SV=1	K	Transcription	PREDICTED: transcription factor bHLH96-like [Glycine max]
HL_transcript_18304	1581	1557	2381	9065	11335	9871	106.29	101.18	166.39	580.09	613.56	536.8	1.21e-18	1.97054	up	--	--	Molecular Function: RNA polymerase II regulatory region sequence-specific DNA binding (GO:0000977);; Molecular Function: transcription factor activity, sequence-specific DNA binding (GO:0003700);; Biological Process: regulation of transcription from RNA polymerase II promoter (GO:0006357);; Cellular Component: membrane (GO:0016020);; Molecular Function: protein dimerization activity (GO:0046983);…	--	--	--	--	Helix-loop-helix DNA-binding domain	Transcription factor bHLH36 GN=MIO24.9 OS=Arabidopsis thaliana (Mouse-ear cress) PE=2 SV=1	K	Transcription	PREDICTED: transcription factor bHLH118-like [Glycine max]
HL_transcript_64441	88	69	92	310	312	284	3.27	2.49	3.55	10.89	9.26	8.43	1.7e-06	1.373	up	--	--	Molecular Function: protein serine/threonine kinase activity (GO:0004674);; Cellular Component: endoplasmic reticulum membrane (GO:0005789);; Cellular Component: cytosol (GO:0005829);; Biological Process: regulation of transcription, DNA-templated (GO:0006355);; Biological Process: protein phosphorylation (GO:0006468);; Cellular Component: integral component of membrane (GO:0016021);; Biological …	--	--	[U]	Intracellular trafficking, secretion, and vesicular transport	bHLH-MYC and R2R3-MYB transcription factors N-terminal	Reticulon-like protein B1 GN=F9D16.100 OS=Arabidopsis thaliana (Mouse-ear cress) PE=1 SV=1	S	Function unknown	PREDICTED: transcription factor bHLH155-like isoform X2 [Glycine max]
HL_transcript_4205	474	425	650	1523	2001	1650	9.49	8.3	13.51	28.98	32.11	26.39	2.4e-07	1.26122	up	--	--	Molecular Function: protein serine/threonine kinase activity (GO:0004674);; Cellular Component: cytosol (GO:0005829);; Biological Process: regulation of transcription, DNA-templated (GO:0006355);; Biological Process: protein phosphorylation (GO:0006468);; Biological Process: intracellular signal transduction (GO:0035556);; Molecular Function: protein dimerization activity (GO:0046983);;	--	--	--	--	bHLH-MYC and R2R3-MYB transcription factors N-terminal	Transcription factor bHLH155 GN=BHLH155 OS=Arabidopsis thaliana (Mouse-ear cress) PE=2 SV=1	S	Function unknown	PREDICTED: transcription factor EMB1444-like isoform X1 [Glycine max]
HL_transcript_2056	2499	1363	2476	7324	8473	9569	38.33	20.41	39.4	106.75	104.17	117.15	3.14e-06	1.48823	up	--	--	Molecular Function: RNA polymerase II regulatory region sequence-specific DNA binding (GO:0000977);; Molecular Function: transcription factor activity, sequence-specific DNA binding (GO:0003700);; Biological Process: regulation of transcription from RNA polymerase II promoter (GO:0006357);; Cellular Component: integral component of membrane (GO:0016021);; Molecular Function: protein dimerization …	--	--	--	--	Helix-loop-helix DNA-binding domain	Transcription factor bHLH36 GN=MIO24.9 OS=Arabidopsis thaliana (Mouse-ear cress) PE=2 SV=1	K	Transcription	hypothetical protein VIGAN_08072700 [Vigna angularis var. angularis]
HL_transcript_56975	933	354	964	2534	3126	3710	14.89	5.53	15.95	38.41	39.97	47.25	0.000606381	1.50065	up	--	--	Molecular Function: RNA polymerase II regulatory region sequence-specific DNA binding (GO:0000977);; Molecular Function: transcription factor activity, sequence-specific DNA binding (GO:0003700);; Biological Process: regulation of transcription from RNA polymerase II promoter (GO:0006357);; Cellular Component: membrane (GO:0016020);; Molecular Function: protein dimerization activity (GO:0046983);…	--	--	--	--	Helix-loop-helix DNA-binding domain	Transcription factor bHLH36 GN=MIO24.9 OS=Arabidopsis thaliana (Mouse-ear cress) PE=2 SV=1	K	Transcription	PREDICTED: transcription factor bHLH118-like [Glycine max]
HL_transcript_21183	141	212	232	520	574	574	6.99	10.14	11.88	24.37	22.75	22.79	7.45e-05	1.04482	up	--	--	Molecular Function: core promoter sequence-specific DNA binding (GO:0001046);; Molecular Function: transcriptional activator activity, RNA polymerase II transcription regulatory region sequence-specific binding (GO:0001228);; Cellular Component: nucleus (GO:0005634);; Biological Process: transcription from RNA polymerase II promoter (GO:0006366);;	--	--	--	--	Helix-loop-helix DNA-binding domain	Transcription factor bHLH128 GN=T20M3.7 OS=Arabidopsis thaliana (Mouse-ear cress) PE=1 SV=1	K	Transcription	PREDICTED: transcription factor bHLH128-like [Vigna angularis]
HL_transcript_55056	1818	1803	1224	330	351	376	80.16	77.17	56.05	13.88	12.45	13.36	8.93e-24	-2.59878	down	--	--	Molecular Function: protein dimerization activity (GO:0046983);;	--	--	--	--	Helix-loop-helix DNA-binding domain	Transcription factor bHLH35 GN=MUL3.10 OS=Arabidopsis thaliana (Mouse-ear cress) PE=2 SV=1	K	Transcription	transcription factor bHLH35-like [Glycine max]
HL_transcript_13182	2601	1826	2017	583	780	604	96.4	65.78	77.64	20.55	23.24	17.97	8.03e-17	-2.13393	down	--	--	Molecular Function: protein dimerization activity (GO:0046983);;	--	--	--	--	Helix-loop-helix DNA-binding domain	Transcription factor bHLH35 GN=MUL3.10 OS=Arabidopsis thaliana (Mouse-ear cress) PE=2 SV=1	K	Transcription	transcription factor bHLH35-like [Glycine max]
HL_transcript_47450	1718	1453	2065	7644	11030	9134	90.23	73.95	112.64	381.83	465.68	386.46	3.78e-18	1.91618	up	--	--	Molecular Function: RNA polymerase II regulatory region sequence-specific DNA binding (GO:0000977);; Molecular Function: transcription factor activity, sequence-specific DNA binding (GO:0003700);; Biological Process: regulation of transcription from RNA polymerase II promoter (GO:0006357);; Cellular Component: membrane (GO:0016020);; Molecular Function: protein dimerization activity (GO:0046983);…	--	--	--	--	Helix-loop-helix DNA-binding domain	Transcription factor bHLH36 GN=MIO24.9 OS=Arabidopsis thaliana (Mouse-ear cress) PE=2 SV=1	K	Transcription	hypothetical protein GLYMA_10G241400 [Glycine max]
HL_transcript_49834	300	314	150	2	48	14	12.36	12.56	6.42	0.08	1.59	0.46	5.99e-06	-3.27992	down	--	--	Molecular Function: protein dimerization activity (GO:0046983);;	--	--	--	--	bHLH-MYC and R2R3-MYB transcription factors N-terminal;; Helix-loop-helix DNA-binding domain	Transcription factor bHLH14 OS=Arabidopsis thaliana (Mouse-ear cress) PE=2 SV=1	--	--	PREDICTED: transcription factor MYC2-like [Glycine max]
AP2
HL_transcript_10059	138	201	153	576	497	1138	4.14	5.84	4.77	16.35	11.9	27.2	8.84e-05	1.628	up	--	--	Molecular Function: DNA binding (GO:0003677);; Molecular Function: transcription factor activity, sequence-specific DNA binding (GO:0003700);; Cellular Component: nucleus (GO:0005634);; Biological Process: regulation of transcription, DNA-templated (GO:0006355);; Biological Process: multicellular organism development (GO:0007275);; Cellular Component: integral component of membrane (GO:0016021);;	K09284|1.84029e-171|gmx:100783626|K09284 AP2-like factor, euAP2 lineage | (RefSeq) AP2-like ethylene-responsive transcription factor TOE3	--	--	--	AP2 domain	Ethylene-responsive transcription factor RAP2-7 GN=T17D12.11 OS=Arabidopsis thaliana (Mouse-ear cress) PE=2 SV=2	K	Transcription	hypothetical protein GLYMA_10G116600 [Glycine max]
HL_transcript_57507	59	78	29	17	15	19	2.12	2.71	1.09	0.58	0.44	0.57	0.0014731	-1.91984	down	--	--	Cellular Component: integral component of membrane (GO:0016021);; Molecular Function: sphingomyelin synthase activity (GO:0033188);;	--	--	[S]	Function unknown	PAP2 superfamily C-terminal	Phosphatidylinositol:ceramide inositolphosphotransferase 2 GN=T8P21.15 OS=Arabidopsis thaliana (Mouse-ear cress) PE=2 SV=1	S	Function unknown	PREDICTED: phosphatidylinositol:ceramide inositolphosphotransferase 1-like [Vigna angularis]
HL_transcript_17032	1262	837	543	42	41	18	67.2	43.21	30.07	2.15	1.77	0.78	1.3e-26	-4.79222	down	--	--	Molecular Function: DNA binding (GO:0003677);; Molecular Function: transcription factor activity, sequence-specific DNA binding (GO:0003700);; Cellular Component: nucleus (GO:0005634);; Biological Process: regulation of transcription, DNA-templated (GO:0006355);;	--	--	--	--	AP2 domain	Ethylene-responsive transcription factor ERF021 GN=ERF021 OS=Arabidopsis thaliana (Mouse-ear cress) PE=2 SV=1	K	Transcription	PREDICTED: ethylene-responsive transcription factor ERF021-like [Glycine max]
HL_transcript_51117	37	73	52	7	11	21	1.7	3.28	2.5	0.34	0.42	0.8	0.0003444	-2.20084	down	--	--	Molecular Function: DNA binding (GO:0003677);; Molecular Function: transcription factor activity, sequence-specific DNA binding (GO:0003700);; Cellular Component: nucleus (GO:0005634);; Biological Process: regulation of transcription, DNA-templated (GO:0006355);; Biological Process: multicellular organism development (GO:0007275);;	K09284|6.91231e-127|gmx:100808212|K09284 AP2-like factor, euAP2 lineage | (RefSeq) floral homeotic protein APETALA 2-like	--	--	--	--	Ethylene-responsive transcription factor RAP2-7 GN=T17D12.11 OS=Arabidopsis thaliana (Mouse-ear cress) PE=2 SV=2	K	Transcription	PREDICTED: floral homeotic protein APETALA 2-like [Glycine max]
HL_transcript_74825	114	100	225	30	42	47	3.82	3.26	7.83	0.96	1.13	1.26	2.53e-06	-2.17151	down	--	--	Biological Process: signal transduction (GO:0007165);;	K20642|0|gmx:100812700|K20642 Rho GTPase-activating protein 22/24/25 | (RefSeq) rho GTPase-activating protein 2-like	--	[T]	Signal transduction mechanisms	RhoGAP domain;; P21-Rho-binding domain	Rho GTPase-activating protein 2 GN=ROPGAP2 OS=Arabidopsis thaliana (Mouse-ear cress) PE=1 SV=1	S	Function unknown	PREDICTED: rho GTPase-activating protein 2-like [Glycine max]
HL_transcript_28913	127	350	130	24	51	63	4.87	13.02	5.17	0.9	1.56	1.95	3.23e-05	-2.33044	down	--	--	Cellular Component: integral component of membrane (GO:0016021);; Molecular Function: sphingomyelin synthase activity (GO:0033188);;	--	--	[S]	Function unknown	PAP2 superfamily C-terminal	Phosphatidylinositol:ceramide inositolphosphotransferase 1 GN=F5K20.320 OS=Arabidopsis thaliana (Mouse-ear cress) PE=2 SV=1	S	Function unknown	Phosphatidylcholine:ceramide cholinephosphotransferase 1 [Glycine soja]
HL_transcript_37667	199	86	67	377	527	472	5.38	2.26	1.89	9.66	11.4	10.2	0.00944418	1.36016	up	--	--	Molecular Function: DNA binding (GO:0003677);; Molecular Function: transcription factor activity, sequence-specific DNA binding (GO:0003700);; Cellular Component: nucleus (GO:0005634);; Biological Process: regulation of transcription, DNA-templated (GO:0006355);; Biological Process: multicellular organism development (GO:0007275);;	K09284|0|gmx:100777102|K09284 AP2-like factor, euAP2 lineage | (RefSeq) ethylene-responsive transcription factor RAP2-7-like	--	--	--	AP2 domain	Ethylene-responsive transcription factor RAP2-7 GN=T17D12.11 OS=Arabidopsis thaliana (Mouse-ear cress) PE=2 SV=2	K	Transcription	PREDICTED: ethylene-responsive transcription factor RAP2-7-like isoform X2 [Glycine max]
HL_transcript_14848	1525	4963	2927	783	1317	995	63.75	201.49	127.03	31.13	44.23	33.42	6.47e-06	-1.93301	down	--	--	Molecular Function: DNA binding (GO:0003677);; Molecular Function: transcription factor activity, sequence-specific DNA binding (GO:0003700);; Cellular Component: nucleus (GO:0005634);; Biological Process: regulation of transcription, DNA-templated (GO:0006355);;	K09287|0|gmx:100789009|K09287 RAV-like factor | (RefSeq) AP2/ERF and B3 domain-containing transcription repressor RAV2-like	--	--	--	B3 DNA binding domain;; AP2 domain	AP2/ERF and B3 domain-containing transcription repressor RAV2 OS=Arabidopsis thaliana (Mouse-ear cress) PE=2 SV=1	K	Transcription	PREDICTED: AP2/ERF and B3 domain-containing transcription repressor RAV2-like [Glycine max]
HL_transcript_9163	403	408	402	211	164	224	11.24	11.08	11.64	5.6	3.68	5	3.26e-08	-1.43678	down	--	--	Molecular Function: DNA binding (GO:0003677);; Molecular Function: transcription factor activity, sequence-specific DNA binding (GO:0003700);; Cellular Component: nucleus (GO:0005634);; Biological Process: regulation of transcription, DNA-templated (GO:0006355);;	K09286|3.40371e-113|gmx:100817097|K09286 EREBP-like factor | (RefSeq) ethylene-responsive transcription factor 1A-like	--	--	--	AP2 domain	Ethylene-responsive transcription factor 1A OS=Arabidopsis thaliana (Mouse-ear cress) PE=1 SV=2	K	Transcription	PREDICTED: ethylene-responsive transcription factor 1A-like [Glycine max]
HL_transcript_74561	1326	1164	1129	732	787	805	72.37	61.53	64.01	38.01	34.54	35.42	7.85e-08	-1.08598	down	--	--	Molecular Function: DNA binding (GO:0003677);; Molecular Function: transcription factor activity, sequence-specific DNA binding (GO:0003700);; Cellular Component: nucleus (GO:0005634);; Biological Process: regulation of transcription, DNA-templated (GO:0006355);;	K09286|7.49709e-84|gmx:547642|K09286 EREBP-like factor | (RefSeq) DREB1, GmDREB1; dehydration responsive element binding protein	--	--	--	AP2 domain	Ethylene-responsive transcription factor RAP2-1 GN=F2G19.32 OS=Arabidopsis thaliana (Mouse-ear cress) PE=2 SV=1	K	Transcription	dehydration responsive element binding protein [Glycine max]
HL_transcript_68400	398	566	490	176	322	239	11.06	15.31	14.13	4.65	7.19	5.32	3.14e-06	-1.40121	down	--	--	Molecular Function: DNA binding (GO:0003677);; Molecular Function: transcription factor activity, sequence-specific DNA binding (GO:0003700);; Cellular Component: nucleus (GO:0005634);; Biological Process: regulation of transcription, DNA-templated (GO:0006355);; Biological Process: multicellular organism development (GO:0007275);;	K09284|0|gmx:100788303|K09284 AP2-like factor, euAP2 lineage | (RefSeq) ethylene-responsive transcription factor RAP2-7-like	--	--	--	AP2 domain;; AP2 domain	Ethylene-responsive transcription factor RAP2-7 GN=T17D12.11 OS=Arabidopsis thaliana (Mouse-ear cress) PE=2 SV=2	K	Transcription	PREDICTED: ethylene-responsive transcription factor RAP2-7-like isoform X1 [Glycine max]
HL_transcript_68188	645	404	275	247	264	286	38.99	23.63	17.27	14.21	12.84	13.96	0.0085335	-1.14797	down	--	--	Molecular Function: DNA binding (GO:0003677);; Molecular Function: transcription factor activity, sequence-specific DNA binding (GO:0003700);; Cellular Component: nucleus (GO:0005634);; Biological Process: regulation of transcription, DNA-templated (GO:0006355);;	--	--	--	--	AP2 domain	Ethylene-responsive transcription factor ERF012 GN=ERF012 OS=Arabidopsis thaliana (Mouse-ear cress) PE=2 SV=1	K	Transcription	hypothetical protein GLYMA_04G251400 [Glycine max]
HL_transcript_47402	1699	839	993	496	525	301	106.89	51.04	64.92	29.7	26.58	15.3	1.43e-05	-1.79076	down	--	--	Molecular Function: DNA binding (GO:0003677);; Molecular Function: transcription factor activity, sequence-specific DNA binding (GO:0003700);; Cellular Component: nucleus (GO:0005634);; Biological Process: regulation of transcription, DNA-templated (GO:0006355);;	--	--	--	--	AP2 domain	Ethylene-responsive transcription factor ERF012 GN=ERF012 OS=Arabidopsis thaliana (Mouse-ear cress) PE=2 SV=1	K	Transcription	hypothetical protein PHAVU_008G165000g [Phaseolus vulgaris]
HL_transcript_58067	37	16	45	191	238	221	1.01	0.43	1.26	4.88	5.15	4.76	2.81e-06	2.12008	up	--	--	Molecular Function: DNA binding (GO:0003677);; Molecular Function: transcription factor activity, sequence-specific DNA binding (GO:0003700);; Cellular Component: nucleus (GO:0005634);; Biological Process: regulation of transcription, DNA-templated (GO:0006355);; Biological Process: multicellular organism development (GO:0007275);;	K09284|0|gmx:100792442|K09284 AP2-like factor, euAP2 lineage | (RefSeq) floral homeotic protein APETALA 2-like	--	--	--	AP2 domain;; AP2 domain	Floral homeotic protein APETALA 2 GN=AP2 OS=Arabidopsis thaliana (Mouse-ear cress) PE=1 SV=1	K	Transcription	floral homeotic protein APETALA 2-like [Cajanus cajan]
HL_transcript_62347	18	40	84	107	254	553	0.66	1.43	3.23	3.76	7.51	16.3	0.00647199	1.90577	up	--	--	Molecular Function: DNA binding (GO:0003677);; Molecular Function: transcription factor activity, sequence-specific DNA binding (GO:0003700);; Cellular Component: nucleus (GO:0005634);; Biological Process: regulation of transcription, DNA-templated (GO:0006355);; Biological Process: multicellular organism development (GO:0007275);; Cellular Component: integral component of membrane (GO:0016021);;	K09284|0|gmx:100776138|K09284 AP2-like factor, euAP2 lineage | (RefSeq) AP2-like ethylene-responsive transcription factor TOE3	--	--	--	AP2 domain	Ethylene-responsive transcription factor RAP2-7 GN=T17D12.11 OS=Arabidopsis thaliana (Mouse-ear cress) PE=2 SV=2	K	Transcription	PREDICTED: AP2-like ethylene-responsive transcription factor TOE3 [Glycine max]
HL_transcript_68697	71	397	106	5	0	14	4.41	23.85	6.85	0.31	0	0.74	1.07e-06	-3.87258	down	--	--	--	--	--	--	--	AP2 domain	Ethylene-responsive transcription factor ERF113 GN=ERF113 OS=Arabidopsis thaliana (Mouse-ear cress) PE=2 SV=1	K	Transcription	PREDICTED: ethylene-responsive transcription factor ABR1-like [Glycine max]
HL_transcript_46643	39	36	74	451	556	424	0.98	0.89	1.9	10.61	11.04	8.4	1.39e-14	2.69802	up	--	--	Molecular Function: DNA binding (GO:0003677);; Molecular Function: transcription factor activity, sequence-specific DNA binding (GO:0003700);; Cellular Component: nucleus (GO:0005634);; Biological Process: regulation of transcription, DNA-templated (GO:0006355);; Biological Process: multicellular organism development (GO:0007275);;	K09284|0|pvu:PHAVU_003G241900g|K09284 AP2-like factor, euAP2 lineage | (RefSeq) hypothetical protein	--	--	--	AP2 domain	Floral homeotic protein APETALA 2 GN=AP2 OS=Arabidopsis thaliana (Mouse-ear cress) PE=1 SV=1	K	Transcription	PREDICTED: floral homeotic protein APETALA 2-like isoform X1 [Glycine max]
HL_transcript_53792	449	668	271	216	182	275	9.89	14.34	6.19	4.53	3.22	4.85	0.00116115	-1.41727	down	--	--	Cellular Component: membrane (GO:0016020);; Molecular Function: transferase activity (GO:0016740);;	--	--	[S]	Function unknown	PAP2 superfamily C-terminal	Phosphatidylinositol:ceramide inositolphosphotransferase 1 GN=F5K20.320 OS=Arabidopsis thaliana (Mouse-ear cress) PE=2 SV=1	S	Function unknown	hypothetical protein PHAVU_008G112500g [Phaseolus vulgaris]
HL_transcript_19925	493	678	287	124	136	130	59.05	77.65	35.8	14.16	13.18	12.77	4.37e-09	-2.2501	down	--	--	Molecular Function: DNA binding (GO:0003677);; Molecular Function: transcription factor activity, sequence-specific DNA binding (GO:0003700);; Cellular Component: nucleus (GO:0005634);; Biological Process: regulation of transcription, DNA-templated (GO:0006355);;	--	--	--	--	AP2 domain	Pathogenesis-related genes transcriptional activator PTI5 GN=PTI5 OS=Solanum lycopersicum (Tomato) PE=2 SV=1	K	Transcription	hypothetical protein GLYMA_15G079100 [Glycine max]
HL_transcript_35783	68	201	89	46	33	46	2.08	5.99	2.82	1.34	0.82	1.14	0.00136299	-1.77239	down	--	--	Molecular Function: DNA binding (GO:0003677);; Molecular Function: transcription factor activity, sequence-specific DNA binding (GO:0003700);; Cellular Component: nucleus (GO:0005634);; Biological Process: regulation of transcription, DNA-templated (GO:0006355);; Biological Process: multicellular organism development (GO:0007275);;	K09284|2.90725e-124|gmx:100808212|K09284 AP2-like factor, euAP2 lineage | (RefSeq) floral homeotic protein APETALA 2-like	--	--	--	AP2 domain;; AP2 domain	AP2-like ethylene-responsive transcription factor TOE3 GN=TOE3 OS=Arabidopsis thaliana (Mouse-ear cress) PE=2 SV=1	K	Transcription	PREDICTED: floral homeotic protein APETALA 2-like [Glycine max]
HL_transcript_18463	170	1960	650	52	165	63	11.95	132.38	47.28	3.52	9.29	3.6	6.73e-06	-3.11117	down	--	--	Biological Process: transcription, DNA-templated (GO:0006351);;	K09286|5.70187e-80|gmx:100780763|K09286 EREBP-like factor | (RefSeq) ethylene-responsive transcription factor RAP2-2-like	--	--	--	--	Ethylene-responsive transcription factor ERF071 GN=ERF071 OS=Arabidopsis thaliana (Mouse-ear cress) PE=2 SV=1	K	Transcription	Ethylene-responsive transcription factor 1 [Glycine soja]
HL_transcript_49149	78	128	101	33	29	52	1.73	2.74	2.31	0.7	0.52	0.92	8.11e-05	-1.76033	down	--	--	Molecular Function: DNA binding (GO:0003677);; Molecular Function: transcription factor activity, sequence-specific DNA binding (GO:0003700);; Cellular Component: nucleus (GO:0005634);; Biological Process: regulation of transcription, DNA-templated (GO:0006355);; Biological Process: multicellular organism development (GO:0007275);;	K09284|1.4665e-65|gmx:100797238|K09284 AP2-like factor, euAP2 lineage | (RefSeq) floral homeotic protein APETALA 2-like	--	--	--	--	Floral homeotic protein APETALA 2 GN=AP2 OS=Arabidopsis thaliana (Mouse-ear cress) PE=1 SV=1	K	Transcription	PREDICTED: floral homeotic protein APETALA 2-like isoform X2 [Glycine max]
HL_transcript_12892	27	49	58	227	164	682	1	1.73	2.18	7.77	4.77	19.71	0.000169001	2.26295	up	--	--	Molecular Function: DNA binding (GO:0003677);; Molecular Function: transcription factor activity, sequence-specific DNA binding (GO:0003700);; Cellular Component: nucleus (GO:0005634);; Biological Process: regulation of transcription, DNA-templated (GO:0006355);; Biological Process: multicellular organism development (GO:0007275);; Cellular Component: integral component of membrane (GO:0016021);;	K09284|0|gmx:100776138|K09284 AP2-like factor, euAP2 lineage | (RefSeq) AP2-like ethylene-responsive transcription factor TOE3	--	--	--	AP2 domain	Ethylene-responsive transcription factor RAP2-7 GN=T17D12.11 OS=Arabidopsis thaliana (Mouse-ear cress) PE=2 SV=2	K	Transcription	PREDICTED: AP2-like ethylene-responsive transcription factor TOE3 [Glycine max]
HL_transcript_63123	328	597	396	227	151	289	8.72	15.45	10.91	5.74	3.23	6.16	0.000736218	-1.35834	down	[T]	Signal transduction mechanisms	Molecular Function: acid phosphatase activity (GO:0003993);; Cellular Component: integral component of membrane (GO:0016021);; Biological Process: dephosphorylation (GO:0016311);; Molecular Function: metal ion binding (GO:0046872);;	--	--	[G]	Carbohydrate transport and metabolism	Iron/zinc purple acid phosphatase-like protein C;; Calcineurin-like phosphoesterase;; Purple acid Phosphatase, N-terminal domain	Probable inactive purple acid phosphatase 27 (Precursor) GN=PAP27 OS=Arabidopsis thaliana (Mouse-ear cress) PE=2 SV=1	S	Function unknown	Putative inactive purple acid phosphatase 27 [Glycine soja]
HL_transcript_18425	182	1984	745	40	96	56	12.52	131.81	53.29	2.62	5.37	3.14	1.08e-08	-3.6886	down	--	--	--	--	--	--	--	AP2 domain	Ethylene-responsive transcription factor ERF071 GN=ERF071 OS=Arabidopsis thaliana (Mouse-ear cress) PE=2 SV=1	K	Transcription	hypothetical protein GLYMA_19G213100 [Glycine max]
HL_transcript_40723	206	963	357	118	88	262	7.92	35.99	14.25	4.32	2.72	8.09	0.00321472	-1.87444	down	--	--	Molecular Function: DNA binding (GO:0003677);; Molecular Function: transcription factor activity, sequence-specific DNA binding (GO:0003700);; Cellular Component: nucleus (GO:0005634);; Biological Process: regulation of transcription, DNA-templated (GO:0006355);;	--	--	--	--	AP2 domain	Ethylene-responsive transcription factor ERF110 GN=ERF110 OS=Arabidopsis thaliana (Mouse-ear cress) PE=2 SV=2	--	--	ethylene-responsive transcription factor ABR1 isoform X1 [Vigna radiata var. radiata]
HL_transcript_45584	34	14	32	88	148	156	0.76	0.31	0.74	1.87	2.66	2.79	0.00179899	1.6655	up	--	--	Molecular Function: DNA binding (GO:0003677);; Molecular Function: transcription factor activity, sequence-specific DNA binding (GO:0003700);; Cellular Component: nucleus (GO:0005634);; Biological Process: regulation of transcription, DNA-templated (GO:0006355);; Biological Process: multicellular organism development (GO:0007275);;	K09285|0|pvu:PHAVU_001G031200g|K09285 AP2-like factor, ANT lineage | (RefSeq) hypothetical protein	--	--	--	AP2 domain	AP2-like ethylene-responsive transcription factor ANT GN=T28I19.30 OS=Arabidopsis thaliana (Mouse-ear cress) PE=1 SV=2	K	Transcription	PREDICTED: AP2-like ethylene-responsive transcription factor ANT [Vigna angularis]
HL_transcript_73826	5	23	15	50	86	123	0.25	1.13	0.79	2.41	3.51	5.03	0.00634019	1.84516	up	--	--	Biological Process: transcription, DNA-templated (GO:0006351);;	--	--	--	--	--	Ethylene-responsive transcription factor ERF114 GN=ERF114 OS=Arabidopsis thaliana (Mouse-ear cress) PE=2 SV=1	--	--	PREDICTED: AP2-like ethylene-responsive transcription factor BBM1 [Glycine max]
HL_transcript_37017	29	9	13	95	79	141	0.88	0.29	0.41	2.75	1.96	3.47	0.00253495	1.88983	up	--	--	Molecular Function: DNA binding (GO:0003677);; Molecular Function: transcription factor activity, sequence-specific DNA binding (GO:0003700);; Cellular Component: nucleus (GO:0005634);; Biological Process: regulation of transcription, DNA-templated (GO:0006355);; Biological Process: multicellular organism development (GO:0007275);; Cellular Component: integral component of membrane (GO:0016021);;	K09284|0|gmx:100776138|K09284 AP2-like factor, euAP2 lineage | (RefSeq) AP2-like ethylene-responsive transcription factor TOE3	--	--	--	AP2 domain	Ethylene-responsive transcription factor RAP2-7 GN=T17D12.11 OS=Arabidopsis thaliana (Mouse-ear cress) PE=2 SV=2	K	Transcription	PREDICTED: AP2-like ethylene-responsive transcription factor TOE3 [Glycine max]
HL_transcript_48604	543	952	390	232	199	310	18.16	30.93	13.54	7.38	5.34	8.31	5.56e-05	-1.70074	down	--	--	Cellular Component: integral component of membrane (GO:0016021);; Molecular Function: sphingomyelin synthase activity (GO:0033188);;	--	--	[S]	Function unknown	PAP2 superfamily C-terminal	Phosphatidylinositol:ceramide inositolphosphotransferase 1 GN=F5K20.320 OS=Arabidopsis thaliana (Mouse-ear cress) PE=2 SV=1	S	Function unknown	PREDICTED: phosphatidylinositol:ceramide inositolphosphotransferase 1-like [Vigna angularis]
HL_transcript_17385	1302	2120	1572	735	767	827	72.9	114.94	91.44	39.16	34.54	37.35	2.44e-10	-1.5195	down	--	--	Molecular Function: DNA binding (GO:0003677);; Molecular Function: transcription factor activity, sequence-specific DNA binding (GO:0003700);; Cellular Component: nucleus (GO:0005634);; Biological Process: regulation of transcription, DNA-templated (GO:0006355);;	K09286|8.88991e-85|gmx:100782025|K09286 EREBP-like factor | (RefSeq) ethylene-responsive transcription factor 7-like	--	--	--	AP2 domain	Ethylene-responsive transcription factor 3 OS=Arabidopsis thaliana (Mouse-ear cress) PE=1 SV=1	K	Transcription	PREDICTED: ethylene-responsive transcription factor 7-like [Glycine max]
HL_transcript_35545	128	111	168	778	974	721	3.11	2.62	4.23	17.89	18.9	13.96	8.46e-16	2.09926	up	--	--	Molecular Function: DNA binding (GO:0003677);; Molecular Function: transcription factor activity, sequence-specific DNA binding (GO:0003700);; Cellular Component: nucleus (GO:0005634);; Biological Process: regulation of transcription, DNA-templated (GO:0006355);; Biological Process: multicellular organism development (GO:0007275);;	K09284|0|pvu:PHAVU_003G241900g|K09284 AP2-like factor, euAP2 lineage | (RefSeq) hypothetical protein	--	--	--	AP2 domain	Floral homeotic protein APETALA 2 GN=AP2 OS=Arabidopsis thaliana (Mouse-ear cress) PE=1 SV=1	K	Transcription	hypothetical protein PHAVU_003G241900g [Phaseolus vulgaris]
HL_transcript_16561	246	1229	313	5	8	74	12.19	58.95	16.09	0.27	0.32	2.95	0.0020307	-2.8683	down	--	--	Biological Process: transcription, DNA-templated (GO:0006351);;	--	--	--	--	AP2 domain	Ethylene-responsive transcription factor ERF113 GN=ERF113 OS=Arabidopsis thaliana (Mouse-ear cress) PE=2 SV=1	K	Transcription	PREDICTED: ethylene-responsive transcription factor ABR1-like [Glycine max]
HL_transcript_18759	2418	3214	2000	1552	2132	1196	182.84	234.4	157.23	111.73	129.89	73.32	0.00136571	-1.07183	down	--	--	Molecular Function: DNA binding (GO:0003677);; Molecular Function: transcription factor activity, sequence-specific DNA binding (GO:0003700);; Cellular Component: nucleus (GO:0005634);; Biological Process: regulation of transcription, DNA-templated (GO:0006355);;	K09286|2.14291e-70|gmx:100775465|K09286 EREBP-like factor | (RefSeq) ethylene-responsive transcription factor 9-like	--	--	--	AP2 domain	Ethylene-responsive transcription factor 9 GN=MLN1.14 OS=Arabidopsis thaliana (Mouse-ear cress) PE=2 SV=1	K	Transcription	PREDICTED: ethylene-responsive transcription factor 9-like [Glycine max]
HL_transcript_2147	82	105	139	340	323	315	1.29	1.61	2.26	5.06	4.05	3.94	0.000274198	1.11225	up	[J]	Translation, ribosomal structure and biogenesis	--	--	--	[BK]	--	Macro domain	Glutamate receptor 2.3 (Precursor) GN=GLR2.3 OS=Arabidopsis thaliana (Mouse-ear cress) PE=2 SV=1	S	Function unknown	PREDICTED: protein GDAP2 homolog isoform X2 [Glycine max]
HL_transcript_13784	53	54	77	265	268	456	2.05	2.01	3.09	9.68	8.24	14.02	6.71e-07	1.88599	up	--	--	Molecular Function: DNA binding (GO:0003677);; Molecular Function: transcription factor activity, sequence-specific DNA binding (GO:0003700);; Cellular Component: nucleus (GO:0005634);; Biological Process: regulation of transcription, DNA-templated (GO:0006355);; Biological Process: multicellular organism development (GO:0007275);; Cellular Component: integral component of membrane (GO:0016021);;	K09284|0|gmx:100776138|K09284 AP2-like factor, euAP2 lineage | (RefSeq) AP2-like ethylene-responsive transcription factor TOE3	--	--	--	AP2 domain	Ethylene-responsive transcription factor RAP2-7 GN=T17D12.11 OS=Arabidopsis thaliana (Mouse-ear cress) PE=2 SV=2	K	Transcription	PREDICTED: AP2-like ethylene-responsive transcription factor TOE3 [Glycine max]
HL_transcript_66792	126	100	180	415	391	438	4.51	3.48	6.69	14.13	11.24	12.58	0.000573426	1.13169	up	--	--	Molecular Function: DNA binding (GO:0003677);; Molecular Function: transcription factor activity, sequence-specific DNA binding (GO:0003700);; Cellular Component: nucleus (GO:0005634);; Biological Process: regulation of transcription, DNA-templated (GO:0006355);; Biological Process: multicellular organism development (GO:0007275);;	K09285|0|pvu:PHAVU_001G131300g|K09285 AP2-like factor, ANT lineage | (RefSeq) hypothetical protein	--	--	--	AP2 domain	AP2-like ethylene-responsive transcription factor At2g41710 GN=At2g41710 OS=Arabidopsis thaliana (Mouse-ear cress) PE=2 SV=2	K	Transcription	hypothetical protein PHAVU_001G131300g [Phaseolus vulgaris]
HL_transcript_21296	557	1156	739	198	434	257	26.45	53.25	36.43	8.98	16.56	9.83	4.76e-06	-1.82835	down	--	--	Molecular Function: DNA binding (GO:0003677);; Molecular Function: transcription factor activity, sequence-specific DNA binding (GO:0003700);; Cellular Component: nucleus (GO:0005634);; Biological Process: regulation of transcription, DNA-templated (GO:0006355);;	K09286|1.06769e-110|gmx:100780763|K09286 EREBP-like factor | (RefSeq) ethylene-responsive transcription factor RAP2-2-like	--	--	--	--	Ethylene-responsive transcription factor RAP2-12 GN=T18A20.14 OS=Arabidopsis thaliana (Mouse-ear cress) PE=1 SV=1	K	Transcription	uncharacterized protein LOC100780763 [Glycine max]
HL_transcript_21330	41	23	48	146	149	230	1.21	0.66	1.47	4.03	3.47	5.36	0.000358959	1.65664	up	--	--	Molecular Function: DNA binding (GO:0003677);; Molecular Function: transcription factor activity, sequence-specific DNA binding (GO:0003700);; Cellular Component: nucleus (GO:0005634);; Biological Process: regulation of transcription, DNA-templated (GO:0006355);; Biological Process: multicellular organism development (GO:0007275);;	K09284|0|gmx:100801975|K09284 AP2-like factor, euAP2 lineage | (RefSeq) floral homeotic protein APETALA 2-like	--	--	--	AP2 domain;; AP2 domain	Floral homeotic protein APETALA 2 GN=AP2 OS=Arabidopsis thaliana (Mouse-ear cress) PE=1 SV=1	K	Transcription	PREDICTED: floral homeotic protein APETALA 2-like isoform X2 [Glycine max]
HL_transcript_44129	2281	5655	2463	1321	824	1022	48.35	116.89	54.17	26.61	14.01	17.32	1.83e-06	-2.02417	down	--	--	Molecular Function: DNA binding (GO:0003677);; Molecular Function: transcription factor activity, sequence-specific DNA binding (GO:0003700);; Cellular Component: nucleus (GO:0005634);; Biological Process: regulation of transcription, DNA-templated (GO:0006355);;	--	--	--	--	AP2 domain	Ethylene-responsive transcription factor ERF025 GN=ERF025 OS=Arabidopsis thaliana (Mouse-ear cress) PE=2 SV=1	K	Transcription	PREDICTED: ethylene-responsive transcription factor ERF027-like [Glycine max]
HL_transcript_58341	324	587	434	135	165	112	15.43	27.09	21.43	6.13	6.33	4.31	5.58e-11	-2.08291	down	--	--	Molecular Function: DNA binding (GO:0003677);; Molecular Function: transcription factor activity, sequence-specific DNA binding (GO:0003700);; Cellular Component: nucleus (GO:0005634);; Biological Process: regulation of transcription, DNA-templated (GO:0006355);; Biological Process: multicellular organism development (GO:0007275);;	K09284|1.00311e-119|gmx:100788303|K09284 AP2-like factor, euAP2 lineage | (RefSeq) ethylene-responsive transcription factor RAP2-7-like	--	--	--	--	Ethylene-responsive transcription factor RAP2-7 GN=T17D12.11 OS=Arabidopsis thaliana (Mouse-ear cress) PE=2 SV=2	K	Transcription	PREDICTED: ethylene-responsive transcription factor RAP2-7-like isoform X4 [Glycine max]
HL_transcript_34618	408	141	242	74	64	35	20.58	6.89	12.68	3.55	2.6	1.42	4.86e-06	-2.4185	down	--	--	Molecular Function: DNA binding (GO:0003677);; Molecular Function: transcription factor activity, sequence-specific DNA binding (GO:0003700);; Cellular Component: nucleus (GO:0005634);; Biological Process: regulation of transcription, DNA-templated (GO:0006355);;	K09286|5.51713e-73|pvu:PHAVU_004G169800g|K09286 EREBP-like factor | (RefSeq) hypothetical protein	--	--	--	AP2 domain	Ethylene-responsive transcription factor ERF036 GN=ERF036 OS=Arabidopsis thaliana (Mouse-ear cress) PE=2 SV=2	--	--	hypothetical protein PHAVU_004G169800g [Phaseolus vulgaris]
HL_transcript_16160	7360	13229	9996	3020	5488	3097	377.28	657.22	532.16	147.29	226.17	127.91	4.32e-08	-1.79234	down	--	--	Molecular Function: DNA binding (GO:0003677);; Molecular Function: transcription factor activity, sequence-specific DNA binding (GO:0003700);; Cellular Component: nucleus (GO:0005634);; Biological Process: regulation of transcription, DNA-templated (GO:0006355);;	K09286|6.11e-169|gmx:100780763|K09286 EREBP-like factor | (RefSeq) ethylene-responsive transcription factor RAP2-2-like	--	--	--	AP2 domain	Ethylene-responsive transcription factor RAP2-3 OS=Arabidopsis thaliana (Mouse-ear cress) PE=1 SV=2	K	Transcription	uncharacterized protein LOC100780763 [Glycine max]
HL_transcript_67045	92	113	124	308	242	551	7.96	9.41	11.16	25.38	16.89	38.76	0.00479673	1.22799	up	--	--	Molecular Function: DNA binding (GO:0003677);; Molecular Function: transcription factor activity, sequence-specific DNA binding (GO:0003700);; Cellular Component: nucleus (GO:0005634);; Biological Process: regulation of transcription, DNA-templated (GO:0006355);;	K09286|2.85766e-113|gmx:100784419|K09286 EREBP-like factor | (RefSeq) dehydration-responsive element-binding protein 3-like	--	--	--	AP2 domain	Dehydration-responsive element-binding protein 3 GN=F15N18.180 OS=Arabidopsis thaliana (Mouse-ear cress) PE=2 SV=1	K	Transcription	PREDICTED: dehydration-responsive element-binding protein 3-like [Glycine max]
HL_transcript_8627	6927	8456	6993	3488	5500	5393	184.85	219.79	193.65	88.48	117.76	115.21	7.68e-06	-1.08188	down	--	--	Molecular Function: DNA binding (GO:0003677);; Molecular Function: transcription factor activity, sequence-specific DNA binding (GO:0003700);; Cellular Component: nucleus (GO:0005634);; Biological Process: regulation of transcription, DNA-templated (GO:0006355);;	--	--	--	--	AP2 domain	Ethylene-responsive transcription factor ERF110 GN=ERF110 OS=Arabidopsis thaliana (Mouse-ear cress) PE=2 SV=2	K	Transcription	PREDICTED: ethylene-responsive transcription factor ABR1-like isoform X2 [Glycine max]
HL_transcript_66513	102	125	118	20	65	26	8.54	10.08	10.27	1.59	4.39	1.77	0.000255512	-1.92854	down	--	--	Molecular Function: DNA binding (GO:0003677);; Molecular Function: transcription factor activity, sequence-specific DNA binding (GO:0003700);; Cellular Component: nucleus (GO:0005634);; Biological Process: regulation of transcription, DNA-templated (GO:0006355);;	--	--	--	--	AP2 domain	Ethylene-responsive transcription factor 12 GN=F3M18.21 OS=Arabidopsis thaliana (Mouse-ear cress) PE=2 SV=1	K	Transcription	unknown [Lotus japonicus]
HL_transcript_68195	380	525	292	238	233	193	10.12	13.62	8.08	6.03	4.99	4.11	0.000235375	-1.2594	down	--	--	Molecular Function: DNA binding (GO:0003677);; Molecular Function: transcription factor activity, sequence-specific DNA binding (GO:0003700);; Cellular Component: nucleus (GO:0005634);; Biological Process: regulation of transcription, DNA-templated (GO:0006355);;	K09286|7.05906e-151|pvu:PHAVU_009G262200g|K09286 EREBP-like factor | (RefSeq) hypothetical protein	--	--	--	--	Ethylene-responsive transcription factor RAP2-2 GN=MLN21.1 OS=Arabidopsis thaliana (Mouse-ear cress) PE=1 SV=2	K	Transcription	ethylene-responsive transcription factor RAP2-12-like [Cajanus cajan]
HL_transcript_55632	532	391	210	20	20	54	11.02	7.9	4.51	0.4	0.34	0.91	3.11e-12	-3.66547	down	--	--	Molecular Function: DNA binding (GO:0003677);; Molecular Function: transcription factor activity, sequence-specific DNA binding (GO:0003700);; Cellular Component: nucleus (GO:0005634);; Biological Process: regulation of transcription, DNA-templated (GO:0006355);;	--	--	--	--	AP2 domain	Ethylene-responsive transcription factor ERF021 GN=ERF021 OS=Arabidopsis thaliana (Mouse-ear cress) PE=2 SV=1	K	Transcription	hypothetical protein GLYMA_11G014200 [Glycine max]
HL_transcript_35348	103	178	81	36	66	44	2.71	4.53	2.21	0.92	1.4	0.93	0.000865186	-1.64615	down	--	--	Molecular Function: DNA binding (GO:0003677);; Molecular Function: transcription factor activity, sequence-specific DNA binding (GO:0003700);; Cellular Component: nucleus (GO:0005634);; Biological Process: regulation of transcription, DNA-templated (GO:0006355);; Biological Process: multicellular organism development (GO:0007275);;	K09284|6.08345e-121|vra:106756487|K09284 AP2-like factor, euAP2 lineage | (RefSeq) ethylene-responsive transcription factor RAP2-7	--	--	--	AP2 domain	Ethylene-responsive transcription factor RAP2-7 GN=T17D12.11 OS=Arabidopsis thaliana (Mouse-ear cress) PE=2 SV=2	K	Transcription	Ethylene-responsive transcription factor RAP2-7 [Glycine soja]
ERF
HL_transcript_386	131	48	137	458	474	297	1.31	0.47	1.41	4.33	3.78	2.35	0.0064194	1.38985	up	[L]	Replication, recombination and repair	Molecular Function: DNA binding (GO:0003677);; Molecular Function: RNA binding (GO:0003723);; Molecular Function: ribonuclease III activity (GO:0004525);; Molecular Function: ATP binding (GO:0005524);; Cellular Component: nucleus (GO:0005634);; Cellular Component: cytoplasm (GO:0005737);; Cellular Component: RISC complex (GO:0016442);; Biological Process: production of siRNA involved in RNA inter…	K11592|0|gmx:100806831|K11592 endoribonuclease Dicer [EC:3.1.26.-] | (RefSeq) endoribonuclease Dicer homolog 3a	--	[A]	RNA processing and modification	Ribonuclease III domain;; Dicer dimerisation domain;; Ribonuclease-III-like;; Type III restriction enzyme, res subunit;; Helicase conserved C-terminal domain;; DEAD/DEAH box helicase;; PAZ domain;; Double-stranded RNA binding motif	Endoribonuclease Dicer homolog 3a GN=P0456E05.21 OS=Oryza sativa subsp. japonica (Rice) PE=2 SV=1	L	Replication, recombination and repair	PREDICTED: endoribonuclease Dicer homolog 3a isoform X1 [Glycine max]
HL_transcript_31238	45	24	54	160	209	138	0.5	0.26	0.63	1.68	1.85	1.22	0.00138985	1.48397	up	[L]	Replication, recombination and repair	Molecular Function: DNA binding (GO:0003677);; Molecular Function: RNA binding (GO:0003723);; Molecular Function: ribonuclease III activity (GO:0004525);; Molecular Function: ATP binding (GO:0005524);; Cellular Component: nucleus (GO:0005634);; Cellular Component: cytoplasm (GO:0005737);; Cellular Component: RISC complex (GO:0016442);; Biological Process: production of siRNA involved in RNA inter…	K11592|0|gmx:100806831|K11592 endoribonuclease Dicer [EC:3.1.26.-] | (RefSeq) endoribonuclease Dicer homolog 3a	--	[A]	RNA processing and modification	Ribonuclease III domain;; Ribonuclease-III-like;; PAZ domain;; Double-stranded RNA binding motif;; Type III restriction enzyme, res subunit;; Helicase conserved C-terminal domain;; DEAD/DEAH box helicase	Endoribonuclease Dicer homolog 3 GN=DCL3 OS=Arabidopsis thaliana (Mouse-ear cress) PE=1 SV=2	L	Replication, recombination and repair	Endoribonuclease Dicer like 3a [Glycine soja]
HL_transcript_139	235	267	171	473	659	777	1.97	2.18	1.49	3.76	4.41	5.17	0.00345139	1.00338	up	[L]	Replication, recombination and repair	Molecular Function: DNA binding (GO:0003677);; Molecular Function: RNA binding (GO:0003723);; Molecular Function: helicase activity (GO:0004386);; Molecular Function: ribonuclease III activity (GO:0004525);; Molecular Function: ATP binding (GO:0005524);; Cellular Component: nucleus (GO:0005634);; Cellular Component: cytoplasm (GO:0005737);; Biological Process: rRNA catabolic process (GO:0016075);…	K11592|0|aly:ARALYDRAFT_333551|K11592 endoribonuclease Dicer [EC:3.1.26.-] | (RefSeq) hypothetical protein	--	[A]	RNA processing and modification	Dicer dimerisation domain;; Helicase conserved C-terminal domain;; Type III restriction enzyme, res subunit;; DEAD/DEAH box helicase;; PAZ domain;; Ribonuclease III domain;; Ribonuclease-III-like;; double strand RNA binding domain from DEAD END PROTEIN 1;; Double-stranded RNA binding motif	Endoribonuclease Dicer homolog 1 GN=T25K16.4 OS=Arabidopsis thaliana (Mouse-ear cress) PE=1 SV=2	L	Replication, recombination and repair	Endoribonuclease Dicer isogeny [Cajanus cajan]
HL_transcript_14848	1525	4963	2927	783	1317	995	63.75	201.49	127.03	31.13	44.23	33.42	6.47e-06	-1.93301	down	--	--	Molecular Function: DNA binding (GO:0003677);; Molecular Function: transcription factor activity, sequence-specific DNA binding (GO:0003700);; Cellular Component: nucleus (GO:0005634);; Biological Process: regulation of transcription, DNA-templated (GO:0006355);;	K09287|0|gmx:100789009|K09287 RAV-like factor | (RefSeq) AP2/ERF and B3 domain-containing transcription repressor RAV2-like	--	--	--	B3 DNA binding domain;; AP2 domain	AP2/ERF and B3 domain-containing transcription repressor RAV2 OS=Arabidopsis thaliana (Mouse-ear cress) PE=2 SV=1	K	Transcription	PREDICTED: AP2/ERF and B3 domain-containing transcription repressor RAV2-like [Glycine max]
HL_transcript_71039	23	16	24	78	128	183	1.14	0.77	1.23	3.67	5.08	7.26	0.000101328	1.98257	up	--	--	--	K08059|1.79042e-132|gmx:100800176|K08059 interferon, gamma-inducible protein 30 | (RefSeq) gamma-interferon-inducible lysosomal thiol reductase-like	--	[O]	Posttranslational modification, protein turnover, chaperones	--	Probable serine/threonine protein kinase IREH1 {ECO:0000305} OS=Arabidopsis thaliana (Mouse-ear cress) PE=1 SV=1	S	Function unknown	Gamma-interferon-inducible lysosomal thiol reductase [Glycine soja]
HL_transcript_66341	135	250	373	778	606	1108	4.13	7.46	11.85	22.6	14.88	27.13	0.00805963	1.21424	up	[J]	Translation, ribosomal structure and biogenesis	Biological Process: cytoplasmic translational termination (GO:0002184);; Molecular Function: translation release factor activity (GO:0003747);; Molecular Function: GTPase activity (GO:0003924);; Molecular Function: GTP binding (GO:0005525);; Cellular Component: cytosol (GO:0005829);; Cellular Component: translation release factor complex (GO:0018444);;	K03267|0|gmx:100793653|K03267 peptide chain release factor subunit 3 | (RefSeq) eukaryotic peptide chain release factor GTP-binding subunit ERF3A-like	mRNA surveillance pathway (ko03015)	[J]	Translation, ribosomal structure and biogenesis	Elongation factor Tu GTP binding domain;; Elongation factor Tu C-terminal domain;; Elongation factor Tu domain 2	Elongation factor 1-alpha C GN=TEF-C OS=Porphyra purpurea (Red seaweed) PE=2 SV=1	J	Translation, ribosomal structure and biogenesis	PREDICTED: eukaryotic peptide chain release factor GTP-binding subunit ERF3A-like isoform X2 [Glycine max]
HL_transcript_75319	103	110	102	29	15	32	31.55	31.07	32.66	8.49	3.76	8.39	1.76e-07	-2.33329	down	--	--	Biological Process: metabolic process (GO:0008152);; Molecular Function: hydrolase activity (GO:0016787);;	K07025|1.26096e-76|gmx:100790444|K07025 putative hydrolase of the HAD superfamily | (RefSeq) uncharacterized protein C24B11.05-like	--	[R]	General function prediction only	HAD-hyrolase-like	--	S	Function unknown	PREDICTED: uncharacterized protein C24B11.05-like [Glycine max]
HL_transcript_71009	20	20	26	71	87	175	0.26	0.25	0.35	0.87	0.9	1.81	0.00196705	1.70743	up	--	--	--	K08059|4.63384e-28|pvu:PHAVU_010G065800g|K08059 interferon, gamma-inducible protein 30 | (RefSeq) hypothetical protein	--	[O]	Posttranslational modification, protein turnover, chaperones	Gamma interferon inducible lysosomal thiol reductase (GILT)	--	S	Function unknown	PREDICTED: uncharacterized protein LOC100784702 isoform X1 [Glycine max]
HL_transcript_49033	239	147	214	38	67	11	3.87	2.34	3.6	0.59	0.87	0.15	2.67e-05	-2.50708	down	[Q]	Secondary metabolites biosynthesis, transport and catabolism	Molecular Function: iron ion binding (GO:0005506);; Molecular Function: leucocyanidin oxygenase activity (GO:0050589);; Biological Process: oxidation-reduction process (GO:0055114);;	--	--	[QR]	--	non-haem dioxygenase in morphine synthesis N-terminal;; 2OG-Fe(II) oxygenase superfamily	1-aminocyclopropane-1-carboxylate oxidase 4 GN=ACO4 OS=Petunia hybrida (Petunia) PE=3 SV=1	S	Function unknown	PREDICTED: leucoanthocyanidin dioxygenase [Glycine max]
HL_transcript_23	13207	748	30875	0	0	0	93.32	5.17	226.2	0	0	0	0.00190504	-2.98529	down	--	--	--	--	--	--	--	Viral methyltransferase;; RNA dependent RNA polymerase;; Viral (Superfamily 1) RNA helicase;; Carlavirus endopeptidase;; Viral coat protein;; Viral (Superfamily 1) RNA helicase;; Plant viral movement protein;; 7kD viral coat protein	--	--	--	hypothetical protein A4X03_g9492 [Tilletia caries]
HL_transcript_39388	303	353	350	145	175	108	18.97	21.38	22.78	8.64	8.82	5.46	4.51e-09	-1.64402	down	[I]	Lipid transport and metabolism	Molecular Function: iron ion binding (GO:0005506);; Biological Process: fatty acid biosynthetic process (GO:0006633);; Cellular Component: integral component of membrane (GO:0016021);; Molecular Function: oxidoreductase activity (GO:0016491);; Biological Process: oxidation-reduction process (GO:0055114);;	K15746|2.09247e-111|gmx:100802778|K15746 beta-carotene 3-hydroxylase [EC:1.14.13.129] | (RefSeq) beta-carotene 3-hydroxylase, chloroplastic-like	Carotenoid biosynthesis (ko00906)	--	--	Fatty acid hydroxylase superfamily	Beta-carotene hydroxylase 2, chloroplastic (Precursor; Fragment) GN=CA2 OS=Capsicum annuum (Bell pepper) PE=2 SV=1	S	Function unknown	Beta-carotene 3-hydroxylase, chloroplastic [Glycine soja]
HL_transcript_57507	59	78	29	17	15	19	2.12	2.71	1.09	0.58	0.44	0.57	0.0014731	-1.91984	down	--	--	Cellular Component: integral component of membrane (GO:0016021);; Molecular Function: sphingomyelin synthase activity (GO:0033188);;	--	--	[S]	Function unknown	PAP2 superfamily C-terminal	Phosphatidylinositol:ceramide inositolphosphotransferase 2 GN=T8P21.15 OS=Arabidopsis thaliana (Mouse-ear cress) PE=2 SV=1	S	Function unknown	PREDICTED: phosphatidylinositol:ceramide inositolphosphotransferase 1-like [Vigna angularis]
HL_transcript_32554	95	59	64	188	256	289	2.72	1.67	1.93	5.13	5.87	6.63	0.00230221	1.21821	up	[P]	Inorganic ion transport and metabolism	Molecular Function: hydrolase activity (GO:0016787);;	--	--	--	--	Beta-lactamase superfamily domain	--	S	Function unknown	hypothetical protein GLYMA_07G009000 [Glycine max]
HL_transcript_51209	403	809	393	45	11	85	26.99	52.35	27.36	2.87	0.59	4.6	1.68e-08	-3.42097	down	[R]	General function prediction only	Molecular Function: acid phosphatase activity (GO:0003993);; Biological Process: dephosphorylation (GO:0016311);;	--	--	--	--	HAD superfamily, subfamily IIIB (Acid phosphatase)	Acid phosphatase 1 (Precursor) GN=APS1 OS=Solanum lycopersicum (Tomato) PE=2 SV=1	S	Function unknown	PREDICTED: acid phosphatase 1-like [Glycine max]
HL_transcript_74397	5249	3888	4651	148	377	210	518.26	368.57	477.86	13.96	30.11	16.92	1.11e-39	-4.51009	down	[Q]	Secondary metabolites biosynthesis, transport and catabolism	Molecular Function: lyase activity (GO:0016829);;	--	--	--	--	Glyoxalase/Bleomycin resistance protein/Dioxygenase superfamily;; Glyoxalase-like domain	--	S	Function unknown	uncharacterized protein LOC109803644 [Cajanus cajan]
HL_transcript_16329	668	590	627	197	464	181	32.46	27.79	31.68	9.14	18.15	7.09	0.000223223	-1.55336	down	[Q]	Secondary metabolites biosynthesis, transport and catabolism	Molecular Function: iron ion binding (GO:0005506);; Molecular Function: leucocyanidin oxygenase activity (GO:0050589);; Biological Process: oxidation-reduction process (GO:0055114);;	--	--	[QR]	--	non-haem dioxygenase in morphine synthesis N-terminal;; 2OG-Fe(II) oxygenase superfamily	Leucoanthocyanidin dioxygenase GN=ANS OS=Malus domestica (Apple) PE=2 SV=1	S	Function unknown	PREDICTED: leucoanthocyanidin dioxygenase [Glycine max]
HL_transcript_73915	193	264	274	66	174	134	4.47	5.96	6.57	1.45	3.22	2.47	0.00141897	-1.35788	down	[E]	Amino acid transport and metabolism	Molecular Function: 6-phosphofructo-2-kinase activity (GO:0003873);; Molecular Function: ATP binding (GO:0005524);; Biological Process: fructose metabolic process (GO:0006000);; Biological Process: fructose 2,6-bisphosphate metabolic process (GO:0006003);; Biological Process: carbohydrate phosphorylation (GO:0046835);; Molecular Function: starch binding (GO:2001070);;	K01103|0|gmx:100800965|K01103 6-phosphofructo-2-kinase / fructose-2,6-biphosphatase 3&#160; [EC:2.7.1.105 3.1.3.46] | (RefSeq) 6-phosphofructo-2-kinase/fructose-2,6-bisphosphatase-like	Fructose and mannose metabolism (ko00051)	[G]	Carbohydrate transport and metabolism	6-phosphofructo-2-kinase;; Histidine phosphatase superfamily (branch 1)	Fructose-2,6-bisphosphatase GN=F10K1.19 OS=Arabidopsis thaliana (Mouse-ear cress) PE=1 SV=1	G	Carbohydrate transport and metabolism	PREDICTED: 6-phosphofructo-2-kinase/fructose-2,6-bisphosphatase-like [Glycine max]
HL_transcript_57179	8	2	9	79	25	51	0.3	0.09	0.35	2.8	0.77	1.53	0.00863032	2.06347	up	[G]	Carbohydrate transport and metabolism	Molecular Function: transporter activity (GO:0005215);; Cellular Component: integral component of membrane (GO:0016021);; Biological Process: transmembrane transport (GO:0055085);;	--	--	[R]	General function prediction only	Major Facilitator Superfamily	--	G	Carbohydrate transport and metabolism	hippocampus abundant transcript-like protein 1 [Cajanus cajan]
HL_transcript_58691	44	243	113	33	58	32	0.48	2.58	1.27	0.34	0.51	0.28	0.00448112	-1.86227	down	[G]	Carbohydrate transport and metabolism	Molecular Function: phosphoglycerate mutase activity (GO:0004619);; Cellular Component: cytoplasm (GO:0005737);; Biological Process: glucose catabolic process (GO:0006007);; Molecular Function: manganese ion binding (GO:0030145);;	K15633|1.07461e-81|gmx:100794734|K15633 2,3-bisphosphoglycerate-independent phosphoglycerate mutase [EC:5.4.2.12] | (RefSeq) 2,3-bisphosphoglycerate-independent phosphoglycerate mutase-like	Glycolysis / Gluconeogenesis (ko00010);Glycine, serine and threonine metabolism (ko00260);Carbon metabolism (ko01200);Biosynthesis of amino acids (ko01230)	[G]	Carbohydrate transport and metabolism	Metalloenzyme superfamily;; Metalloenzyme superfamily;; BPG-independent PGAM N-terminus (iPGM_N);; Metalloenzyme superfamily	2,3-bisphosphoglycerate-independent phosphoglycerate mutase GN=PGM1 OS=Mesembryanthemum crystallinum (Common ice plant) PE=2 SV=1	G	Carbohydrate transport and metabolism	PREDICTED: 2,3-bisphosphoglycerate-independent phosphoglycerate mutase-like [Glycine max]
HL_transcript_65533	463	660	485	263	291	155	22.49	31.09	24.47	12.15	11.36	6.06	5.62e-06	-1.57161	down	[H]	Coenzyme transport and metabolism	Molecular Function: biotin synthase activity (GO:0004076);; Molecular Function: zinc ion binding (GO:0008270);; Biological Process: biotin biosynthetic process (GO:0009102);; Molecular Function: 2 iron, 2 sulfur cluster binding (GO:0051537);; Molecular Function: 4 iron, 4 sulfur cluster binding (GO:0051539);;	K01012|0|gmx:100808225|K01012 biotin synthase [EC:2.8.1.6] | (RefSeq) biotin synthase-like	Biotin metabolism (ko00780)	[H]	Coenzyme transport and metabolism	Biotin and Thiamin Synthesis associated domain;; Radical SAM superfamily	Biotin synthase GN=T01O24.10 OS=Arabidopsis thaliana (Mouse-ear cress) PE=2 SV=1	H	Coenzyme transport and metabolism	PREDICTED: biotin synthase-like [Glycine max]
HL_transcript_34211	662	829	502	122	373	159	22.81	27.78	17.95	4	10.32	4.39	2.48e-05	-1.95038	down	[G]	Carbohydrate transport and metabolism	Molecular Function: sugar:proton symporter activity (GO:0005351);; Molecular Function: glucose transmembrane transporter activity (GO:0005355);; Cellular Component: integral component of plasma membrane (GO:0005887);; Biological Process: proton transport (GO:0015992);; Biological Process: glucose import (GO:0046323);; Biological Process: glucose transmembrane transport (GO:1904659);;	K08145|0|gmx:100817150|K08145 MFS transporter, SP family, solute carrier family 2 (facilitated glucose transporter), member 8 | (RefSeq) sugar transporter ERD6-like 5	--	[R]	General function prediction only	Sugar (and other) transporter;; Major Facilitator Superfamily	Sugar transporter ERD6-like 5 GN=At1g54730 OS=Arabidopsis thaliana (Mouse-ear cress) PE=2 SV=2	G	Carbohydrate transport and metabolism	PREDICTED: sugar transporter ERD6-like 5 isoform X1 [Glycine max]
HL_transcript_54963	1191	1448	647	88	196	133	27.14	32.18	15.3	1.91	3.59	2.43	9.5e-16	-3.25973	down	[G]	Carbohydrate transport and metabolism	Cellular Component: integral component of membrane (GO:0016021);; Biological Process: transmembrane transport (GO:0055085);;	--	--	[R]	General function prediction only	Major Facilitator Superfamily;; SPX domain;; Sugar (and other) transporter	SPX domain-containing membrane protein At4g22990 GN=At4g22990 OS=Arabidopsis thaliana (Mouse-ear cress) PE=2 SV=2	T	Signal transduction mechanisms	PREDICTED: SPX domain-containing membrane protein At4g22990-like [Glycine max]
HL_transcript_26408	68	62	48	15	11	33	2.24	1.98	1.64	0.47	0.29	0.87	0.00285436	-1.82222	down	[G]	Carbohydrate transport and metabolism	Molecular Function: polygalacturonase activity (GO:0004650);; Cellular Component: extracellular region (GO:0005576);; Biological Process: carbohydrate metabolic process (GO:0005975);; Molecular Function: galacturan 1,4-alpha-galacturonidase activity (GO:0047911);; Biological Process: cell wall organization (GO:0071555);;	--	--	--	--	Glycosyl hydrolases family 28;; Pectate lyase superfamily protein	Probable polygalacturonase OS=Vitis vinifera (Grape) PE=1 SV=1	M	Cell wall/membrane/envelope biogenesis	PREDICTED: probable polygalacturonase [Glycine max]
HL_transcript_53810	99	112	136	433	403	981	5.49	6.04	7.85	22.78	17.92	43.74	3.05e-05	1.82335	up	[Q]	Secondary metabolites biosynthesis, transport and catabolism	Molecular Function: iron ion binding (GO:0005506);; Molecular Function: dioxygenase activity (GO:0051213);; Biological Process: oxidation-reduction process (GO:0055114);;	--	--	[QR]	--	2OG-Fe(II) oxygenase superfamily;; non-haem dioxygenase in morphine synthesis N-terminal	Probable 2-oxoglutarate/Fe(II)-dependent dioxygenase GN=DIOX2 OS=Papaver somniferum (Opium poppy) PE=2 SV=1	S	Function unknown	PREDICTED: flavonol synthase/flavanone 3-hydroxylase-like [Glycine max]
HL_transcript_50526	739	593	912	2227	2299	2231	31.7	24.7	40.62	90.86	79.24	76.93	2.22e-06	1.11863	up	[Q]	Secondary metabolites biosynthesis, transport and catabolism	Molecular Function: lactoylglutathione lyase activity (GO:0004462);; Molecular Function: metal ion binding (GO:0046872);;	K01759|0|gmx:100775714|K01759 lactoylglutathione lyase [EC:4.4.1.5] | (RefSeq) probable lactoylglutathione lyase, chloroplastic	Pyruvate metabolism (ko00620)	[G]	Carbohydrate transport and metabolism	Glyoxalase/Bleomycin resistance protein/Dioxygenase superfamily;; Glyoxalase/Bleomycin resistance protein/Dioxygenase superfamily	Probable lactoylglutathione lyase, chloroplast (Precursor) GN=At1g67280 OS=Arabidopsis thaliana (Mouse-ear cress) PE=1 SV=1	E	Amino acid transport and metabolism	glyoxalase GLYI-8 [Glycine max]
HL_transcript_9252	207	184	213	1725	1661	3296	5.93	5.14	6.36	46.96	38.17	75.56	4.99e-18	2.89377	up	[P]	Inorganic ion transport and metabolism	Cellular Component: integral component of membrane (GO:0016021);; Biological Process: transmembrane transport (GO:0055085);;	--	--	--	--	Nodulin-like;; Major Facilitator Superfamily	--	S	Function unknown	PREDICTED: protein NUCLEAR FUSION DEFECTIVE 4 [Glycine max]
HL_transcript_28913	127	350	130	24	51	63	4.87	13.02	5.17	0.9	1.56	1.95	3.23e-05	-2.33044	down	--	--	Cellular Component: integral component of membrane (GO:0016021);; Molecular Function: sphingomyelin synthase activity (GO:0033188);;	--	--	[S]	Function unknown	PAP2 superfamily C-terminal	Phosphatidylinositol:ceramide inositolphosphotransferase 1 GN=F5K20.320 OS=Arabidopsis thaliana (Mouse-ear cress) PE=2 SV=1	S	Function unknown	Phosphatidylcholine:ceramide cholinephosphotransferase 1 [Glycine soja]
HL_transcript_63093	3737	2887	2177	259	422	684	241.92	180.67	146.47	15.98	22	35.8	5.65e-14	-2.99602	down	[Q]	Secondary metabolites biosynthesis, transport and catabolism	Biological Process: ethylene biosynthetic process (GO:0009693);; Molecular Function: 1-aminocyclopropane-1-carboxylate oxidase activity (GO:0009815);; Molecular Function: naringenin 3-dioxygenase activity (GO:0045486);; Molecular Function: metal ion binding (GO:0046872);; Biological Process: oxidation-reduction process (GO:0055114);;	K05933|0|gmx:100780155|K05933 aminocyclopropanecarboxylate oxidase [EC:1.14.17.4] | (RefSeq) 1-aminocyclopropane-1-carboxylate oxidase	Cysteine and methionine metabolism (ko00270)	[QR]	--	2OG-Fe(II) oxygenase superfamily;; non-haem dioxygenase in morphine synthesis N-terminal	1-aminocyclopropane-1-carboxylate oxidase GN=ACO1 OS=Prunus mume (Japanese apricot) PE=2 SV=1	S	Function unknown	1-aminocyclopropane-1-carboxylate oxidase [Glycine soja]
HL_transcript_17801	2003	2566	1373	131	209	635	123.73	153.29	88.14	7.73	10.43	31.72	4.02e-07	-2.76781	down	[Q]	Secondary metabolites biosynthesis, transport and catabolism	Biological Process: ethylene biosynthetic process (GO:0009693);; Molecular Function: 1-aminocyclopropane-1-carboxylate oxidase activity (GO:0009815);; Molecular Function: naringenin 3-dioxygenase activity (GO:0045486);; Molecular Function: metal ion binding (GO:0046872);; Biological Process: oxidation-reduction process (GO:0055114);;	K05933|0|gmx:100780155|K05933 aminocyclopropanecarboxylate oxidase [EC:1.14.17.4] | (RefSeq) 1-aminocyclopropane-1-carboxylate oxidase	Cysteine and methionine metabolism (ko00270)	[QR]	--	2OG-Fe(II) oxygenase superfamily;; non-haem dioxygenase in morphine synthesis N-terminal	1-aminocyclopropane-1-carboxylate oxidase GN=ACO1 OS=Prunus mume (Japanese apricot) PE=2 SV=1	S	Function unknown	1-aminocyclopropane-1-carboxylate oxidase [Glycine soja]
HL_transcript_30091	53	34	52	209	116	161	2.65	1.65	2.7	9.99	4.66	6.52	0.00775576	1.2747	up	[Q]	Secondary metabolites biosynthesis, transport and catabolism	Molecular Function: iron ion binding (GO:0005506);; Molecular Function: dioxygenase activity (GO:0051213);; Biological Process: oxidation-reduction process (GO:0055114);;	--	--	[QR]	--	2OG-Fe(II) oxygenase superfamily;; non-haem dioxygenase in morphine synthesis N-terminal	1-aminocyclopropane-1-carboxylate oxidase homolog 1 GN=At1g06620 OS=Arabidopsis thaliana (Mouse-ear cress) PE=2 SV=1	S	Function unknown	PREDICTED: 1-aminocyclopropane-1-carboxylate oxidase homolog 1-like [Glycine max]
HL_transcript_10930	3141	9384	3820	1109	542	1813	99.7	289.84	125.86	33.48	13.82	46.13	5.8e-06	-2.42097	down	[GEPR]	Carbohydrate transport and metabolism;; Amino acid transport and metabolism;; Inorganic ion transport and metabolism;; General function prediction only	Molecular Function: inorganic phosphate transmembrane transporter activity (GO:0005315);; Cellular Component: integral component of plasma membrane (GO:0005887);; Biological Process: phosphate ion transport (GO:0006817);; Molecular Function: substrate-specific transmembrane transporter activity (GO:0022891);; Biological Process: transmembrane transport (GO:0055085);;	K08176|0|gmx:100803626|K08176 MFS transporter, PHS family, inorganic phosphate transporter | (RefSeq) Pht1-7; probable inorganic phosphate transporter 1-7-like	--	[P]	Inorganic ion transport and metabolism	Sugar (and other) transporter;; Major Facilitator Superfamily	Probable inorganic phosphate transporter 1-7 GN=PHT1-7 OS=Arabidopsis thaliana (Mouse-ear cress) PE=2 SV=2	G	Carbohydrate transport and metabolism	PREDICTED: probable inorganic phosphate transporter 1-7 [Glycine max]
HL_transcript_53046	38	25	36	304	160	423	1.1	0.71	1.08	8.2	3.64	9.63	2.43e-07	2.50209	up	[P]	Inorganic ion transport and metabolism	Cellular Component: integral component of membrane (GO:0016021);; Biological Process: transmembrane transport (GO:0055085);;	--	--	--	--	Nodulin-like;; Major Facilitator Superfamily	--	S	Function unknown	PREDICTED: protein NUCLEAR FUSION DEFECTIVE 4 [Glycine max]
HL_transcript_25448	19	17	31	138	117	59	0.9	0.79	1.54	6.23	4.47	2.28	0.00488425	1.61719	up	[G]	Carbohydrate transport and metabolism	Molecular Function: sugar:proton symporter activity (GO:0005351);; Molecular Function: glucose transmembrane transporter activity (GO:0005355);; Cellular Component: integral component of plasma membrane (GO:0005887);; Biological Process: proton transport (GO:0015992);; Molecular Function: 2-alkenal reductase [NAD(P)] activity (GO:0032440);; Biological Process: glucose import (GO:0046323);; Biolog…	K08145|0|gmx:100785248|K08145 MFS transporter, SP family, solute carrier family 2 (facilitated glucose transporter), member 8 | (RefSeq) sugar transporter ERD6-like 7	--	[R]	General function prediction only	Sugar (and other) transporter;; Major Facilitator Superfamily	Sugar transporter ERD6-like 7 GN=At2g48020 OS=Arabidopsis thaliana (Mouse-ear cress) PE=2 SV=2	G	Carbohydrate transport and metabolism	PREDICTED: sugar transporter ERD6-like 7 [Glycine max]
HL_transcript_9912	1971	1655	1088	646	686	919	57.86	47.29	33.13	18.03	16.17	21.62	1.38e-05	-1.48275	down	--	--	--	--	--	[L]	Replication, recombination and repair	DDE superfamily endonuclease;; Plant transposon protein	--	S	Function unknown	protein ALP1-like [Cajanus cajan]
HL_transcript_64329	39	564	226	43	27	56	1.48	20.43	8.76	1.53	0.82	1.7	0.000518245	-2.5487	down	--	--	Molecular Function: ATP binding (GO:0005524);; Biological Process: DNA replication initiation (GO:0006270);; Biological Process: regulation of DNA replication (GO:0006275);; Molecular Function: sequence-specific DNA binding (GO:0043565);;	--	--	[L]	Replication, recombination and repair	DDE superfamily endonuclease;; Plant transposon protein	--	S	Function unknown	PREDICTED: putative nuclease HARBI1 [Glycine max]
HL_transcript_39145	12	0	4	252	53	120	0.43	0	0.17	7.96	1.43	3.2	0.000226468	3.06309	up	[G]	Carbohydrate transport and metabolism	Molecular Function: transporter activity (GO:0005215);; Cellular Component: integral component of membrane (GO:0016021);; Biological Process: transmembrane transport (GO:0055085);;	--	--	[R]	General function prediction only	Major Facilitator Superfamily	--	G	Carbohydrate transport and metabolism	PREDICTED: hippocampus abundant transcript-like protein 1 [Glycine max]
HL_transcript_37178	9	8	12	57	50	117	0.31	0.27	0.42	1.87	1.38	3.21	0.000383633	2.18989	up	[P]	Inorganic ion transport and metabolism	Molecular Function: hydrolase activity (GO:0016787);;	--	--	--	--	Beta-lactamase superfamily domain	--	S	Function unknown	PREDICTED: uncharacterized protein LOC100786919 isoform X1 [Glycine max]
HL_transcript_16266	1429	1303	852	131	223	565	68.71	60.78	42.53	6.03	8.64	21.86	2.74e-05	-2.22223	down	[Q]	Secondary metabolites biosynthesis, transport and catabolism	Biological Process: ethylene biosynthetic process (GO:0009693);; Molecular Function: 1-aminocyclopropane-1-carboxylate oxidase activity (GO:0009815);; Molecular Function: naringenin 3-dioxygenase activity (GO:0045486);; Molecular Function: metal ion binding (GO:0046872);; Biological Process: oxidation-reduction process (GO:0055114);;	K05933|1.1478e-115|gmx:100780155|K05933 aminocyclopropanecarboxylate oxidase [EC:1.14.17.4] | (RefSeq) 1-aminocyclopropane-1-carboxylate oxidase	Cysteine and methionine metabolism (ko00270)	[QR]	--	2OG-Fe(II) oxygenase superfamily;; non-haem dioxygenase in morphine synthesis N-terminal	1-aminocyclopropane-1-carboxylate oxidase GN=ACO1 OS=Prunus mume (Japanese apricot) PE=2 SV=1	S	Function unknown	PREDICTED: 1-aminocyclopropane-1-carboxylate oxidase isoform X1 [Gossypium arboreum]
HL_transcript_43980	7	4	10	76	153	163	0.37	0.2	0.55	3.82	6.5	6.94	1.74e-09	3.33645	up	[Q]	Secondary metabolites biosynthesis, transport and catabolism	Molecular Function: iron ion binding (GO:0005506);; Molecular Function: dioxygenase activity (GO:0051213);; Biological Process: oxidation-reduction process (GO:0055114);;	--	--	[QR]	--	2OG-Fe(II) oxygenase superfamily;; non-haem dioxygenase in morphine synthesis N-terminal	1-aminocyclopropane-1-carboxylate oxidase homolog 1 GN=At1g06620 OS=Arabidopsis thaliana (Mouse-ear cress) PE=2 SV=1	S	Function unknown	1-aminocyclopropane-1-carboxylate oxidase homolog 1-like [Cajanus cajan]
HL_transcript_52784	146	45	73	696	409	590	3.01	0.92	1.58	13.65	6.76	9.73	0.000100083	2.02534	up	[G]	Carbohydrate transport and metabolism	Molecular Function: polygalacturonase activity (GO:0004650);; Biological Process: carbohydrate metabolic process (GO:0005975);;	--	--	--	--	Glycosyl hydrolases family 28;; Pectate lyase superfamily protein	Probable polygalacturonase OS=Vitis vinifera (Grape) PE=1 SV=1	M	Cell wall/membrane/envelope biogenesis	Putative polygalacturonase [Glycine soja]
HL_transcript_40607	60	67	47	197	229	200	2.99	3.23	2.43	9.25	9.07	7.93	4.04e-05	1.34279	up	[Q]	Secondary metabolites biosynthesis, transport and catabolism	Molecular Function: metal ion binding (GO:0046872);; Molecular Function: dioxygenase activity (GO:0051213);; Biological Process: oxidation-reduction process (GO:0055114);;	--	--	[QR]	--	2OG-Fe(II) oxygenase superfamily;; non-haem dioxygenase in morphine synthesis N-terminal	1-aminocyclopropane-1-carboxylate oxidase homolog 1 GN=At1g06620 OS=Arabidopsis thaliana (Mouse-ear cress) PE=2 SV=1	S	Function unknown	1-aminocyclopropane-1-carboxylate oxidase homolog 1-like [Cajanus cajan]
HL_transcript_9907	266	798	538	186	186	228	8.07	23.57	16.94	5.37	4.53	5.54	3.87e-05	-1.749	down	[G]	Carbohydrate transport and metabolism	Molecular Function: sugar:proton symporter activity (GO:0005351);; Molecular Function: glucose transmembrane transporter activity (GO:0005355);; Cellular Component: integral component of plasma membrane (GO:0005887);; Biological Process: proton transport (GO:0015992);; Biological Process: glucose import (GO:0046323);; Biological Process: glucose transmembrane transport (GO:1904659);;	K08150|0|gmx:100818416|K08150 MFS transporter, SP family, solute carrier family 2 (myo-inositol transporter), member 13 | (RefSeq) probable inositol transporter 2	--	[R]	General function prediction only	Sugar (and other) transporter;; Major Facilitator Superfamily;; MFS/sugar transport protein;; Fungal trichothecene efflux pump (TRI12)	Probable inositol transporter 2 GN=INT2 OS=Arabidopsis thaliana (Mouse-ear cress) PE=1 SV=1	G	Carbohydrate transport and metabolism	PREDICTED: probable inositol transporter 2 [Glycine max]
HL_transcript_40451	145	110	150	22	42	17	6.51	4.81	7.01	0.96	1.51	0.61	1.02e-08	-2.59794	down	[Q]	Secondary metabolites biosynthesis, transport and catabolism	Molecular Function: iron ion binding (GO:0005506);; Molecular Function: leucocyanidin oxygenase activity (GO:0050589);; Biological Process: oxidation-reduction process (GO:0055114);;	--	--	[QR]	--	2OG-Fe(II) oxygenase superfamily	1-aminocyclopropane-1-carboxylate oxidase 5 GN=At1g77330 OS=Arabidopsis thaliana (Mouse-ear cress) PE=2 SV=1	S	Function unknown	PREDICTED: leucoanthocyanidin dioxygenase [Glycine max]
HL_transcript_57786	46	38	55	338	203	217	1.16	0.93	1.43	8.07	4.09	4.36	3.18e-06	1.90283	up	[G]	Carbohydrate transport and metabolism	Cellular Component: plant-type vacuole membrane (GO:0009705);; Cellular Component: integral component of membrane (GO:0016021);; Molecular Function: substrate-specific transmembrane transporter activity (GO:0022891);; Biological Process: transmembrane transport (GO:0055085);;	--	--	[R]	General function prediction only	Sugar (and other) transporter;; Major Facilitator Superfamily	Organic cation/carnitine transporter 3 GN=F3O9.19 OS=Arabidopsis thaliana (Mouse-ear cress) PE=2 SV=1	G	Carbohydrate transport and metabolism	organic cation/carnitine transporter 3-like [Cajanus cajan]
HL_transcript_57141	258	415	178	70	15	93	8.78	13.74	6.3	2.28	0.43	2.56	0.000255835	-2.33478	down	--	--	Molecular Function: molybdate ion transmembrane transporter activity (GO:0015098);; Biological Process: molybdate ion transport (GO:0015689);; Cellular Component: integral component of membrane (GO:0016021);;	--	--	[G]	Carbohydrate transport and metabolism	Sugar-tranasporters, 12 TM;; Major Facilitator Superfamily	--	G	Carbohydrate transport and metabolism	hypothetical protein PHAVU_009G048300g [Phaseolus vulgaris]
HL_transcript_21880	145	187	203	469	396	654	2.25	2.82	3.24	6.86	4.89	8.04	0.00193354	1.02839	up	--	--	--	--	--	[S]	Function unknown	2OG-Fe(II) oxygenase superfamily	--	L	Replication, recombination and repair	PREDICTED: uncharacterized protein LOC100809865 isoform X1 [Glycine max]
HL_transcript_17604	744	738	512	50	154	199	45.64	43.77	32.63	2.93	7.61	9.88	7.96e-08	-2.57634	down	[Q]	Secondary metabolites biosynthesis, transport and catabolism	Biological Process: ethylene biosynthetic process (GO:0009693);; Molecular Function: 1-aminocyclopropane-1-carboxylate oxidase activity (GO:0009815);; Molecular Function: naringenin 3-dioxygenase activity (GO:0045486);; Molecular Function: metal ion binding (GO:0046872);; Biological Process: oxidation-reduction process (GO:0055114);;	K05933|4.98447e-157|gmx:100780155|K05933 aminocyclopropanecarboxylate oxidase [EC:1.14.17.4] | (RefSeq) 1-aminocyclopropane-1-carboxylate oxidase	Cysteine and methionine metabolism (ko00270)	[QR]	--	2OG-Fe(II) oxygenase superfamily;; non-haem dioxygenase in morphine synthesis N-terminal	1-aminocyclopropane-1-carboxylate oxidase GN=ACO1 OS=Prunus mume (Japanese apricot) PE=2 SV=1	S	Function unknown	PREDICTED: 1-aminocyclopropane-1-carboxylate oxidase [Glycine max]
HL_transcript_32267	228	333	140	74	50	78	10.2	14.44	6.51	3.18	1.82	2.82	3.88e-06	-2.09786	down	[G]	Carbohydrate transport and metabolism	Molecular Function: catalytic activity (GO:0003824);; Biological Process: metabolic process (GO:0008152);;	--	--	[G]	Carbohydrate transport and metabolism	Histidine phosphatase superfamily (branch 1)	--	G	Carbohydrate transport and metabolism	PREDICTED: uncharacterized protein LOC100794512 isoform X1 [Glycine max]
HL_transcript_32082	305	125	275	1293	803	1057	10.75	4.28	10.04	43.22	22.69	29.82	0.000294521	1.60733	up	[G]	Carbohydrate transport and metabolism	Molecular Function: polygalacturonase activity (GO:0004650);; Cellular Component: extracellular region (GO:0005576);; Biological Process: carbohydrate metabolic process (GO:0005975);; Biological Process: cell wall organization (GO:0071555);;	--	--	--	--	Glycosyl hydrolases family 28;; Pectate lyase superfamily protein	Probable polygalacturonase OS=Vitis vinifera (Grape) PE=1 SV=1	M	Cell wall/membrane/envelope biogenesis	PREDICTED: probable polygalacturonase isoform X1 [Glycine max]
HL_transcript_56136	54	83	77	0	9	15	0.6	0.9	0.88	0	0.08	0.13	0.000247829	-2.82709	down	[I]	Lipid transport and metabolism	--	--	--	[R]	General function prediction only	Thioesterase-like superfamily;; Cyclic nucleotide-binding domain	--	I	Lipid transport and metabolism	Retrotransposable element Tf2 [Cajanus cajan]
HL_transcript_16169	678	601	804	1837	1984	2286	32.24	27.75	39.71	83.13	75.84	87.49	3.66e-07	1.08206	up	[Q]	Secondary metabolites biosynthesis, transport and catabolism	Molecular Function: metal ion binding (GO:0046872);; Molecular Function: dioxygenase activity (GO:0051213);; Biological Process: oxidation-reduction process (GO:0055114);;	--	--	[QR]	--	2OG-Fe(II) oxygenase superfamily;; non-haem dioxygenase in morphine synthesis N-terminal	1-aminocyclopropane-1-carboxylate oxidase homolog 12 GN=At5g59540 OS=Arabidopsis thaliana (Mouse-ear cress) PE=2 SV=1	S	Function unknown	1-aminocyclopropane-1-carboxylate oxidase homolog 12-like isoform X1 [Cajanus cajan]
HL_transcript_17875	1352	2070	2148	822	935	705	86.38	127.85	142.63	49.98	48.11	36.44	9.69e-11	-1.59028	down	[JO]	Translation, ribosomal structure and biogenesis;; Posttranslational modification, protein turnover, chaperones	Molecular Function: procollagen-proline 4-dioxygenase activity (GO:0004656);; Molecular Function: iron ion binding (GO:0005506);; Biological Process: peptidyl-proline hydroxylation (GO:0019511);; Molecular Function: L-ascorbic acid binding (GO:0031418);; Biological Process: oxidation-reduction process (GO:0055114);;	K00472|0|gmx:100805097|K00472 prolyl 4-hydroxylase [EC:1.14.11.2] | (RefSeq) probable prolyl 4-hydroxylase 7	Arginine and proline metabolism (ko00330)	[E]	Amino acid transport and metabolism	2OG-Fe(II) oxygenase superfamily;; 2OG-Fe(II) oxygenase superfamily;; ShK domain-like	Probable prolyl 4-hydroxylase 7 (Precursor) GN=P4H7 OS=Arabidopsis thaliana (Mouse-ear cress) PE=2 SV=1	S	Function unknown	PREDICTED: probable prolyl 4-hydroxylase 7 [Glycine max]
HL_transcript_57334	156	295	233	77	33	132	5.39	9.94	8.36	2.55	0.92	3.67	0.0019805	-1.74771	down	[ER]	Amino acid transport and metabolism;; General function prediction only	Molecular Function: 4-hydroxyphenylpyruvate dioxygenase activity (GO:0003868);; Biological Process: aromatic amino acid family metabolic process (GO:0009072);; Molecular Function: metal ion binding (GO:0046872);; Biological Process: oxidation-reduction process (GO:0055114);;	K00457|0|vra:106765342|K00457 4-hydroxyphenylpyruvate dioxygenase [EC:1.13.11.27] | (RefSeq) 4-hydroxyphenylpyruvate dioxygenase	Ubiquinone and other terpenoid-quinone biosynthesis (ko00130);Tyrosine metabolism (ko00350);Phenylalanine metabolism (ko00360)	[E]	Amino acid transport and metabolism	Glyoxalase/Bleomycin resistance protein/Dioxygenase superfamily;; Glyoxalase/Bleomycin resistance protein/Dioxygenase superfamily	4-hydroxyphenylpyruvate dioxygenase GN=F12K11.9 OS=Arabidopsis thaliana (Mouse-ear cress) PE=1 SV=2	E	Amino acid transport and metabolism	4-hydroxyphenylpyruvate dioxygenase isoform X1 [Vigna radiata var. radiata]
HL_transcript_7415	1066	287	683	178	100	221	26.49	6.95	17.61	4.2	1.99	4.39	3.22e-05	-2.25928	down	[I]	Lipid transport and metabolism	Molecular Function: C-4 methylsterol oxidase activity (GO:0000254);; Molecular Function: iron ion binding (GO:0005506);; Cellular Component: plasma membrane (GO:0005886);; Biological Process: fatty acid biosynthetic process (GO:0006633);; Biological Process: cuticle hydrocarbon biosynthetic process (GO:0006723);; Biological Process: wax biosynthetic process (GO:0010025);; Cellular Component: inte…	--	--	--	--	WAX2 C-terminal domain;; Fatty acid hydroxylase superfamily	Protein ECERIFERUM 3 GN=MTI20.3 OS=Arabidopsis thaliana (Mouse-ear cress) PE=1 SV=1	S	Function unknown	PREDICTED: protein ECERIFERUM 3 [Glycine max]
HL_transcript_46887	104	57	77	913	1089	863	1.95	1.04	1.5	16.28	16.38	12.94	1.5e-22	3.01683	up	[L]	Replication, recombination and repair	Molecular Function: DNA binding (GO:0003677);; Molecular Function: ATP binding (GO:0005524);; Cellular Component: chloroplast stroma (GO:0009570);; Cellular Component: chloroplast envelope (GO:0009941);; Molecular Function: hydrolase activity (GO:0016787);;	--	--	[L]	Replication, recombination and repair	AAA domain;; AAA domain;; AAA domain;; AAA domain;; DEAD/DEAH box helicase;; Helicase;; Viral (Superfamily 1) RNA helicase;; UvrD/REP helicase N-terminal domain	Regulator of nonsense transcripts 1 homolog GN=MQD22.15 OS=Arabidopsis thaliana (Mouse-ear cress) PE=1 SV=2	L	Replication, recombination and repair	DNA-binding protein SMUBP-2 [Glycine soja]
HL_transcript_10568	944	143	860	0	0	0	28.9	4.28	27.32	0	0	0	8.27e-29	-7.81389	down	--	--	--	--	--	--	--	Viral (Superfamily 1) RNA helicase;; Carlavirus endopeptidase	--	--	--	--
HL_transcript_53792	449	668	271	216	182	275	9.89	14.34	6.19	4.53	3.22	4.85	0.00116115	-1.41727	down	--	--	Cellular Component: membrane (GO:0016020);; Molecular Function: transferase activity (GO:0016740);;	--	--	[S]	Function unknown	PAP2 superfamily C-terminal	Phosphatidylinositol:ceramide inositolphosphotransferase 1 GN=F5K20.320 OS=Arabidopsis thaliana (Mouse-ear cress) PE=2 SV=1	S	Function unknown	hypothetical protein PHAVU_008G112500g [Phaseolus vulgaris]
HL_transcript_62724	375	544	385	73	91	141	13.47	18.98	14.34	2.51	2.64	4.07	8.31e-13	-2.452	down	[H]	Coenzyme transport and metabolism	Molecular Function: catalytic activity (GO:0003824);; Cellular Component: mitochondrion (GO:0005739);; Biological Process: Mo-molybdopterin cofactor biosynthetic process (GO:0006777);; Cellular Component: molybdopterin synthase complex (GO:0019008);; Molecular Function: metal ion binding (GO:0046872);; Molecular Function: 4 iron, 4 sulfur cluster binding (GO:0051539);;	--	--	[H]	Coenzyme transport and metabolism	Molybdenum Cofactor Synthesis C;; Radical SAM superfamily;; 4Fe-4S single cluster domain	Cyclic pyranopterin monophosphate synthase, mitochondrial (Precursor) GN=CNX2 OS=Arabidopsis thaliana (Mouse-ear cress) PE=1 SV=1	H	Coenzyme transport and metabolism	PREDICTED: cyclic pyranopterin monophosphate synthase, mitochondrial isoform X1 [Glycine max]
HL_transcript_68490	52	31	66	537	529	834	1.7	0.99	2.26	16.73	13.92	21.92	4.61e-16	3.05943	up	[P]	Inorganic ion transport and metabolism	Cellular Component: integral component of membrane (GO:0016021);; Biological Process: transmembrane transport (GO:0055085);;	--	--	--	--	Nodulin-like;; Major Facilitator Superfamily	--	S	Function unknown	PREDICTED: protein NUCLEAR FUSION DEFECTIVE 4 [Glycine max]
HL_transcript_43094	166	236	243	51	103	134	5.89	8.15	8.95	1.73	2.95	3.81	0.000430751	-1.53146	down	[H]	Coenzyme transport and metabolism	Molecular Function: catalytic activity (GO:0003824);; Cellular Component: mitochondrion (GO:0005739);; Biological Process: Mo-molybdopterin cofactor biosynthetic process (GO:0006777);; Cellular Component: molybdopterin synthase complex (GO:0019008);; Molecular Function: metal ion binding (GO:0046872);; Molecular Function: 4 iron, 4 sulfur cluster binding (GO:0051539);;	--	--	[H]	Coenzyme transport and metabolism	Radical SAM superfamily;; 4Fe-4S single cluster domain;; Molybdenum Cofactor Synthesis C	Cyclic pyranopterin monophosphate synthase, mitochondrial (Precursor) GN=CNX2 OS=Arabidopsis thaliana (Mouse-ear cress) PE=1 SV=1	H	Coenzyme transport and metabolism	PREDICTED: cyclic pyranopterin monophosphate synthase, mitochondrial isoform X3 [Glycine max]
HL_transcript_65368	7	3	11	37	34	75	0.22	0.1	0.34	1.04	0.81	1.75	0.0084342	1.94101	up	[Q]	Secondary metabolites biosynthesis, transport and catabolism	Molecular Function: oxidoreductase activity (GO:0016491);; Molecular Function: metal ion binding (GO:0046872);; Biological Process: oxidation-reduction process (GO:0055114);;	--	--	[QR]	--	non-haem dioxygenase in morphine synthesis N-terminal;; 2OG-Fe(II) oxygenase superfamily	1-aminocyclopropane-1-carboxylate oxidase homolog 11 GN=At5g59530 OS=Arabidopsis thaliana (Mouse-ear cress) PE=2 SV=1	S	Function unknown	1-aminocyclopropane-1-carboxylate oxidase like 1 [Glycine soja]
HL_transcript_18308	1311	1147	1724	506	802	1063	87.26	73.77	119.26	32.06	42.98	57.23	0.000357491	-1.23533	down	[I]	Lipid transport and metabolism	Molecular Function: iron ion binding (GO:0005506);; Cellular Component: endoplasmic reticulum (GO:0005783);; Biological Process: fatty acid biosynthetic process (GO:0006633);; Cellular Component: integral component of membrane (GO:0016021);; Biological Process: oxidation-reduction process (GO:0055114);; Molecular Function: fatty acid alpha-hydroxylase activity (GO:0080132);;	K19706|5.07907e-166|gmx:100820263|K19706 dihydroceramide fatty acyl 2-hydroxylase [EC:1.14.18.7] | (RefSeq) fatty acid 2-hydroxylase 1-like	--	[I]	Lipid transport and metabolism	Fatty acid hydroxylase superfamily	Fatty acid 2-hydroxylase 1 GN=FAH1 OS=Arabidopsis thaliana (Mouse-ear cress) PE=1 SV=1	I	Lipid transport and metabolism	Fatty acid 2-hydroxylase [Glycine soja]
HL_transcript_5661	437	256	481	2065	1569	1317	9.64	5.51	11.01	43.25	27.74	23.21	1.95e-05	1.56202	up	[G]	Carbohydrate transport and metabolism	Molecular Function: sugar:proton symporter activity (GO:0005351);; Molecular Function: glucose transmembrane transporter activity (GO:0005355);; Cellular Component: integral component of plasma membrane (GO:0005887);; Cellular Component: plant-type vacuole membrane (GO:0009705);; Biological Process: proton transport (GO:0015992);; Biological Process: glucose import (GO:0046323);; Biological Proce…	--	--	[R]	General function prediction only	Sugar (and other) transporter;; Major Facilitator Superfamily	Monosaccharide-sensing protein 2 GN=MSSP2 OS=Arabidopsis thaliana (Mouse-ear cress) PE=1 SV=2	G	Carbohydrate transport and metabolism	Monosaccharide-sensing protein 2 [Glycine soja]
HL_transcript_70357	4311	6864	4293	665	1627	3310	193.58	299.11	200.17	28.42	58.72	119.53	0.00102392	-1.76541	down	[Q]	Secondary metabolites biosynthesis, transport and catabolism	Molecular Function: iron ion binding (GO:0005506);; Biological Process: response to light stimulus (GO:0009416);; Biological Process: gibberellin biosynthetic process (GO:0009686);; Biological Process: gibberellin catabolic process (GO:0045487);; Molecular Function: C-19 gibberellin 2-beta-dioxygenase activity (GO:0052634);; Biological Process: oxidation-reduction process (GO:0055114);;	K04125|0|gmx:100819163|K04125 gibberellin 2-oxidase [EC:1.14.11.13] | (RefSeq) gibberellin 2-beta-dioxygenase 1-like	Diterpenoid biosynthesis (ko00904)	[QR]	--	2OG-Fe(II) oxygenase superfamily;; non-haem dioxygenase in morphine synthesis N-terminal	Gibberellin 2-beta-dioxygenase 1 GN=GA2OX1 OS=Pisum sativum (Garden pea) PE=1 SV=1	S	Function unknown	PREDICTED: gibberellin 2-beta-dioxygenase 1-like [Glycine max]
HL_transcript_17533	8897	2829	5923	19618	31070	14871	513.66	158.09	355.3	1077.66	1442.99	692.76	0.00999364	1.30699	up	[Q]	Secondary metabolites biosynthesis, transport and catabolism	Biological Process: auxin catabolic process (GO:0009852);; Molecular Function: gibberellin 3-beta-dioxygenase activity (GO:0016707);; Molecular Function: metal ion binding (GO:0046872);; Biological Process: oxidation-reduction process (GO:0055114);;	--	--	[QR]	--	non-haem dioxygenase in morphine synthesis N-terminal;; 2OG-Fe(II) oxygenase superfamily	2-oxoglutarate-dependent dioxygenase DAO GN=OSJNBa0022H21.12 OS=Oryza sativa subsp. japonica (Rice) PE=2 SV=2	S	Function unknown	2-oxoglutarate-dependent dioxygenase DAO-like [Cajanus cajan]
HL_transcript_66138	84	106	50	33	30	24	2.98	3.65	1.84	1.11	0.85	0.68	0.000551912	-1.76849	down	[G]	Carbohydrate transport and metabolism	Biological Process: transport (GO:0006810);; Cellular Component: integral component of membrane (GO:0016021);;	--	--	--	--	BT1 family;; Major Facilitator Superfamily	Probable folate-biopterin transporter 4 GN=At5g54860 OS=Arabidopsis thaliana (Mouse-ear cress) PE=2 SV=1	G	Carbohydrate transport and metabolism	PREDICTED: probable folate-biopterin transporter 4 [Glycine max]
HL_transcript_8251	138	320	196	82	171	96	3.64	8.17	5.34	2.06	3.6	2.02	0.00844932	-1.27514	down	[G]	Carbohydrate transport and metabolism	Molecular Function: phosphoglycerate mutase activity (GO:0004619);; Cellular Component: cytoplasm (GO:0005737);; Biological Process: glucose catabolic process (GO:0006007);; Molecular Function: manganese ion binding (GO:0030145);;	K15633|0|gmx:100794734|K15633 2,3-bisphosphoglycerate-independent phosphoglycerate mutase [EC:5.4.2.12] | (RefSeq) 2,3-bisphosphoglycerate-independent phosphoglycerate mutase-like	Glycolysis / Gluconeogenesis (ko00010);Glycine, serine and threonine metabolism (ko00260);Carbon metabolism (ko01200);Biosynthesis of amino acids (ko01230)	[G]	Carbohydrate transport and metabolism	BPG-independent PGAM N-terminus (iPGM_N);; Metalloenzyme superfamily;; Metalloenzyme superfamily	2,3-bisphosphoglycerate-independent phosphoglycerate mutase GN=PGM1 OS=Mesembryanthemum crystallinum (Common ice plant) PE=2 SV=1	G	Carbohydrate transport and metabolism	2,3-bisphosphoglycerate-independent phosphoglycerate mutase [Glycine soja]
HL_transcript_13618	696	944	631	513	475	469	26.37	34.76	24.82	18.49	14.46	14.27	6.23e-05	-1.06835	down	[G]	Carbohydrate transport and metabolism	Molecular Function: sugar:proton symporter activity (GO:0005351);; Molecular Function: glucose transmembrane transporter activity (GO:0005355);; Cellular Component: integral component of plasma membrane (GO:0005887);; Biological Process: proton transport (GO:0015992);; Biological Process: glucose import (GO:0046323);; Biological Process: glucose transmembrane transport (GO:1904659);;	--	--	[R]	General function prediction only	Sugar (and other) transporter;; Major Facilitator Superfamily	Sugar transport protein 7 GN=STP7 OS=Arabidopsis thaliana (Mouse-ear cress) PE=2 SV=1	G	Carbohydrate transport and metabolism	PREDICTED: sugar transport protein 7-like [Glycine max]
HL_transcript_31549	202	217	211	827	688	528	9.84	10.27	10.69	38.25	26.89	20.66	3.69e-05	1.21842	up	--	--	Cellular Component: integral component of membrane (GO:0016021);;	--	--	--	--	HAD superfamily, subfamily IIIB (Acid phosphatase)	Uncharacterized protein At2g39920 GN=At2g39920 OS=Arabidopsis thaliana (Mouse-ear cress) PE=2 SV=2	--	--	PREDICTED: uncharacterized protein At2g39920-like isoform X3 [Glycine max]
HL_transcript_53855	257	398	295	174	237	203	14.76	22.12	17.6	9.51	10.95	9.41	0.000296147	-1.05777	down	[Q]	Secondary metabolites biosynthesis, transport and catabolism	Molecular Function: iron ion binding (GO:0005506);; Molecular Function: dioxygenase activity (GO:0051213);; Biological Process: oxidation-reduction process (GO:0055114);;	--	--	[QR]	--	2OG-Fe(II) oxygenase superfamily;; non-haem dioxygenase in morphine synthesis N-terminal	Protein SRG1 GN=SRG1 OS=Arabidopsis thaliana (Mouse-ear cress) PE=2 SV=1	S	Function unknown	PREDICTED: flavonol synthase/flavanone 3-hydroxylase-like [Glycine max]
HL_transcript_73769	981	1950	665	85	26	86	40.6	78.37	28.57	3.35	0.86	2.86	2.15e-15	-4.15607	down	[Q]	Secondary metabolites biosynthesis, transport and catabolism	Biological Process: response to bacterium (GO:0009617);; Biological Process: response to fungus (GO:0009620);; Molecular Function: metal ion binding (GO:0046872);; Molecular Function: dioxygenase activity (GO:0051213);; Biological Process: oxidation-reduction process (GO:0055114);;	--	--	[QR]	--	2OG-Fe(II) oxygenase superfamily;; non-haem dioxygenase in morphine synthesis N-terminal	Naringenin,2-oxoglutarate 3-dioxygenase (Fragment) GN=FHT OS=Matthiola incana (Common stock) PE=2 SV=1	S	Function unknown	PREDICTED: 1-aminocyclopropane-1-carboxylate oxidase 5-like [Glycine max]
HL_transcript_74208	18	3	16	173	55	119	0.79	0.14	0.73	6.89	1.85	4.01	0.00164483	2.29247	up	[G]	Carbohydrate transport and metabolism	Molecular Function: transporter activity (GO:0005215);; Cellular Component: integral component of membrane (GO:0016021);; Biological Process: transmembrane transport (GO:0055085);;	--	--	[R]	General function prediction only	Major Facilitator Superfamily	--	G	Carbohydrate transport and metabolism	hippocampus abundant transcript-like protein 1 [Cajanus cajan]
HL_transcript_16892	95	117	115	550	615	325	4.97	5.95	6.25	27.36	25.86	13.7	1.55e-06	1.67254	up	[Q]	Secondary metabolites biosynthesis, transport and catabolism	Molecular Function: iron ion binding (GO:0005506);; Molecular Function: dioxygenase activity (GO:0051213);; Biological Process: oxidation-reduction process (GO:0055114);;	--	--	[QR]	--	non-haem dioxygenase in morphine synthesis N-terminal;; 2OG-Fe(II) oxygenase superfamily	Codeine O-demethylase GN=CODM OS=Papaver somniferum (Opium poppy) PE=1 SV=1	S	Function unknown	PREDICTED: gibberellin 20 oxidase 1-like [Glycine max]
HL_transcript_15347	3943	4735	3503	226	898	122	173.01	201.67	159.61	9.45	31.66	4.31	1.2e-08	-3.32287	down	[Q]	Secondary metabolites biosynthesis, transport and catabolism	Molecular Function: iron ion binding (GO:0005506);; Molecular Function: leucocyanidin oxygenase activity (GO:0050589);; Biological Process: oxidation-reduction process (GO:0055114);;	--	--	[QR]	--	non-haem dioxygenase in morphine synthesis N-terminal;; 2OG-Fe(II) oxygenase superfamily	Leucoanthocyanidin dioxygenase GN=ANS OS=Malus domestica (Apple) PE=2 SV=1	S	Function unknown	probable 2-oxoglutarate-dependent dioxygenase At5g05600 [Cajanus cajan]
HL_transcript_17534	1239	1974	822	137	138	556	72.48	111.73	49.97	7.66	6.5	26.25	3.42e-05	-2.43162	down	[Q]	Secondary metabolites biosynthesis, transport and catabolism	Biological Process: ethylene biosynthetic process (GO:0009693);; Molecular Function: 1-aminocyclopropane-1-carboxylate oxidase activity (GO:0009815);; Molecular Function: naringenin 3-dioxygenase activity (GO:0045486);; Molecular Function: metal ion binding (GO:0046872);; Biological Process: oxidation-reduction process (GO:0055114);;	K05933|0|gmx:100780155|K05933 aminocyclopropanecarboxylate oxidase [EC:1.14.17.4] | (RefSeq) 1-aminocyclopropane-1-carboxylate oxidase	Cysteine and methionine metabolism (ko00270)	[QR]	--	2OG-Fe(II) oxygenase superfamily;; non-haem dioxygenase in morphine synthesis N-terminal	1-aminocyclopropane-1-carboxylate oxidase GN=ACO1 OS=Prunus mume (Japanese apricot) PE=2 SV=1	S	Function unknown	1-aminocyclopropane-1-carboxylate oxidase [Glycine soja]
HL_transcript_45929	214	87	75	6	11	36	16.09	6.31	5.86	0.43	0.67	2.19	0.000115312	-2.73583	down	[R]	General function prediction only	Molecular Function: nutrient reservoir activity (GO:0045735);;	--	--	--	--	HAD superfamily, subfamily IIIB (Acid phosphatase)	Stem 31 kDa glycoprotein (Precursor) GN=VSPB OS=Glycine max (Soybean) PE=2 SV=1	--	--	unknown [Glycine max]
HL_transcript_12021	870	1528	963	321	429	317	29.45	50.31	33.84	10.33	11.66	8.61	3.54e-12	-2.04824	down	[G]	Carbohydrate transport and metabolism	Molecular Function: sugar:proton symporter activity (GO:0005351);; Molecular Function: glucose transmembrane transporter activity (GO:0005355);; Cellular Component: integral component of plasma membrane (GO:0005887);; Biological Process: proton transport (GO:0015992);; Biological Process: glucose import (GO:0046323);; Biological Process: glucose transmembrane transport (GO:1904659);;	K08145|0|gmx:100793493|K08145 MFS transporter, SP family, solute carrier family 2 (facilitated glucose transporter), member 8 | (RefSeq) sugar transporter ERD6-like 6	--	[R]	General function prediction only	Sugar (and other) transporter;; Major Facilitator Superfamily	Sugar transporter ERD6-like 6 GN=At1g75220 OS=Arabidopsis thaliana (Mouse-ear cress) PE=1 SV=1	G	Carbohydrate transport and metabolism	PREDICTED: sugar transporter ERD6-like 6 [Glycine max]
HL_transcript_34967	4220	1492	3594	378	607	697	130.26	44.84	115.14	11.11	15.04	17.26	1.59e-10	-2.76139	down	[E]	Amino acid transport and metabolism	Molecular Function: transporter activity (GO:0005215);; Biological Process: oligopeptide transport (GO:0006857);; Cellular Component: integral component of membrane (GO:0016021);;	K14638|0|gmx:100791362|K14638 solute carrier family 15 (peptide/histidine transporter), member 3/4 | (RefSeq) protein NRT1/ PTR FAMILY 5.4-like	--	[E]	Amino acid transport and metabolism	POT family;; Major Facilitator Superfamily	Protein NRT1/ PTR FAMILY 5.4 GN=NPF5.4 OS=Arabidopsis thaliana (Mouse-ear cress) PE=2 SV=1	E	Amino acid transport and metabolism	PREDICTED: protein NRT1/ PTR FAMILY 5.4-like [Glycine max]
HL_transcript_75231	255	532	570	233	313	151	11.23	22.79	26.12	9.76	11.11	5.38	0.00263827	-1.32396	down	[I]	Lipid transport and metabolism	Molecular Function: C-4 methylsterol oxidase activity (GO:0000254);; Molecular Function: iron ion binding (GO:0005506);; Biological Process: fatty acid biosynthetic process (GO:0006633);; Cellular Component: integral component of membrane (GO:0016021);; Biological Process: oxidation-reduction process (GO:0055114);;	K14424|0|gmx:100790183|K14424 4-alpha-methyl-delta7-sterol-4alpha-methyl oxidase [EC:1.14.13.72] | (RefSeq) putative methylsterol monooxygenase DDB_G0269788-like	Steroid biosynthesis (ko00100)	[I]	Lipid transport and metabolism	Fatty acid hydroxylase superfamily	Methylsterol monooxygenase 2-2 GN=F22G5.23 OS=Arabidopsis thaliana (Mouse-ear cress) PE=2 SV=1	I	Lipid transport and metabolism	uncharacterized protein LOC100790183 [Glycine max]
HL_transcript_40931	764	2320	878	300	155	386	33.47	98.57	39.92	12.51	5.47	13.61	2.44e-06	-2.43365	down	[GEPR]	Carbohydrate transport and metabolism;; Amino acid transport and metabolism;; Inorganic ion transport and metabolism;; General function prediction only	Molecular Function: inorganic phosphate transmembrane transporter activity (GO:0005315);; Cellular Component: integral component of plasma membrane (GO:0005887);; Biological Process: phosphate ion transport (GO:0006817);; Molecular Function: substrate-specific transmembrane transporter activity (GO:0022891);; Biological Process: transmembrane transport (GO:0055085);;	K08176|0|gmx:100803626|K08176 MFS transporter, PHS family, inorganic phosphate transporter | (RefSeq) Pht1-7; probable inorganic phosphate transporter 1-7-like	--	[P]	Inorganic ion transport and metabolism	Sugar (and other) transporter;; Major Facilitator Superfamily	Probable inorganic phosphate transporter 1-7 GN=PHT1-7 OS=Arabidopsis thaliana (Mouse-ear cress) PE=2 SV=2	G	Carbohydrate transport and metabolism	PREDICTED: probable inorganic phosphate transporter 1-7 [Glycine max]
HL_transcript_17955	141	1352	317	26	132	41	8.84	81.55	20.57	1.58	6.67	2.09	7.08e-05	-2.92819	down	[Q]	Secondary metabolites biosynthesis, transport and catabolism	Molecular Function: metal ion binding (GO:0046872);; Molecular Function: dioxygenase activity (GO:0051213);; Biological Process: oxidation-reduction process (GO:0055114);;	K05933|0|gmx:100785514|K05933 aminocyclopropanecarboxylate oxidase [EC:1.14.17.4] | (RefSeq) 1-aminocyclopropane-1-carboxylate oxidase 1-like	Cysteine and methionine metabolism (ko00270)	[QR]	--	2OG-Fe(II) oxygenase superfamily;; non-haem dioxygenase in morphine synthesis N-terminal	1-aminocyclopropane-1-carboxylate oxidase 1 GN=ACO1 OS=Arabidopsis thaliana (Mouse-ear cress) PE=2 SV=1	S	Function unknown	PREDICTED: 1-aminocyclopropane-1-carboxylate oxidase 1-like [Glycine max]
HL_transcript_45682	386	552	508	1049	1164	3097	9.6	13.37	13.11	24.8	23.21	61.58	0.00601166	1.33017	up	[G]	Carbohydrate transport and metabolism	Biological Process: anion transport (GO:0006820);; Cellular Component: integral component of membrane (GO:0016021);; Molecular Function: transmembrane transporter activity (GO:0022857);; Biological Process: transmembrane transport (GO:0055085);;	K13783|0|gmx:100799211|K13783 MFS transporter, OPA family, solute carrier family 37 (glycerol-3-phosphate transporter), member 1/2 | (RefSeq) putative glycerol-3-phosphate transporter 1	--	[G]	Carbohydrate transport and metabolism	Major Facilitator Superfamily	Putative glycerol-3-phosphate transporter 1 GN=At3g47420 OS=Arabidopsis thaliana (Mouse-ear cress) PE=2 SV=1	G	Carbohydrate transport and metabolism	Putative glycerol-3-phosphate transporter 1 [Glycine soja]
HL_transcript_48604	543	952	390	232	199	310	18.16	30.93	13.54	7.38	5.34	8.31	5.56e-05	-1.70074	down	--	--	Cellular Component: integral component of membrane (GO:0016021);; Molecular Function: sphingomyelin synthase activity (GO:0033188);;	--	--	[S]	Function unknown	PAP2 superfamily C-terminal	Phosphatidylinositol:ceramide inositolphosphotransferase 1 GN=F5K20.320 OS=Arabidopsis thaliana (Mouse-ear cress) PE=2 SV=1	S	Function unknown	PREDICTED: phosphatidylinositol:ceramide inositolphosphotransferase 1-like [Vigna angularis]
HL_transcript_49616	531	271	459	137	200	117	22.4	11.1	20.11	5.5	6.78	3.97	2.89e-06	-1.85034	down	[G]	Carbohydrate transport and metabolism	Molecular Function: polygalacturonase activity (GO:0004650);; Cellular Component: extracellular region (GO:0005576);; Biological Process: carbohydrate metabolic process (GO:0005975);; Biological Process: cell wall organization (GO:0071555);;	--	--	--	--	Glycosyl hydrolases family 28;; Pectate lyase superfamily protein	Probable polygalacturonase OS=Vitis vinifera (Grape) PE=1 SV=1	M	Cell wall/membrane/envelope biogenesis	PREDICTED: probable polygalacturonase [Glycine max]
HL_transcript_31470	282	519	372	1174	1100	978	11.63	20.74	15.89	45.92	36.35	32.31	0.0011555	1.00203	up	--	--	Cellular Component: integral component of membrane (GO:0016021);;	--	--	--	--	HAD superfamily, subfamily IIIB (Acid phosphatase)	Uncharacterized protein At2g39920 GN=At2g39920 OS=Arabidopsis thaliana (Mouse-ear cress) PE=2 SV=2	--	--	PREDICTED: uncharacterized protein At2g39920-like isoform X3 [Glycine max]
HL_transcript_5179	1240	1124	1354	3880	3623	5213	26.34	23.28	29.84	78.29	61.7	88.48	5.18e-08	1.29696	up	[O]	Posttranslational modification, protein turnover, chaperones	Molecular Function: ATP binding (GO:0005524);; Molecular Function: hydrolase activity (GO:0016787);; Biological Process: cell division (GO:0051301);;	K13525|0|gmx:100798680|K13525 transitional endoplasmic reticulum ATPase | (RefSeq) cell division cycle protein 48 homolog	Protein processing in endoplasmic reticulum (ko04141)	[O]	Posttranslational modification, protein turnover, chaperones	ATPase family associated with various cellular activities (AAA);; Cell division protein 48 (CDC48), N-terminal domain;; Holliday junction DNA helicase ruvB N-terminus;; AAA ATPase domain;; Cell division protein 48 (CDC48), domain 2;; AAA domain (Cdc48 subfamily);; AAA domain (dynein-related subfamily);; AAA domain;; AAA domain;; TIP49 C-terminus;; AAA domain;; AAA domain;; RNA helicase;; Magnesiu…	Cell division cycle protein 48 homolog GN=CDC48 OS=Glycine max (Soybean) PE=1 SV=1	O	Posttranslational modification, protein turnover, chaperones	PREDICTED: cell division cycle protein 48 homolog [Glycine max]
HL_transcript_496	3	2	4	1842	4280	233	0.03	0.02	0.04	18.49	36.23	1.97	2.38e-11	5.43897	up	--	--	--	--	--	--	--	RNA dependent RNA polymerase;; Viral (Superfamily 1) RNA helicase;; Viral coat protein;; Carlavirus endopeptidase;; Plant viral movement protein;; 7kD viral coat protein	--	--	--	hypothetical protein A4X03_g9492 [Tilletia caries]
HL_transcript_26233	2951	3415	2451	159	636	89	169.5	189.88	146.27	8.72	29.4	4.12	8.46e-09	-3.35093	down	[Q]	Secondary metabolites biosynthesis, transport and catabolism	Molecular Function: iron ion binding (GO:0005506);; Molecular Function: leucocyanidin oxygenase activity (GO:0050589);; Biological Process: oxidation-reduction process (GO:0055114);;	--	--	[QR]	--	2OG-Fe(II) oxygenase superfamily;; non-haem dioxygenase in morphine synthesis N-terminal	Protein SRG1 GN=SRG1 OS=Arabidopsis thaliana (Mouse-ear cress) PE=2 SV=1	S	Function unknown	PREDICTED: leucoanthocyanidin dioxygenase [Glycine max]
HL_transcript_31114	166	133	160	470	442	480	3.91	3.07	3.91	10.53	8.34	9.05	1.15e-05	1.12265	up	[G]	Carbohydrate transport and metabolism	Molecular Function: inorganic phosphate transmembrane transporter activity (GO:0005315);; Cellular Component: plastid (GO:0009536);; Cellular Component: integral component of membrane (GO:0016021);; Biological Process: anion transmembrane transport (GO:0098656);;	--	--	[G]	Carbohydrate transport and metabolism	Major Facilitator Superfamily;; Major Facilitator Superfamily;; Major Facilitator Superfamily	Probable anion transporter 2, chloroplastic (Precursor) OS=Arabidopsis thaliana (Mouse-ear cress) PE=2 SV=1	G	Carbohydrate transport and metabolism	hypothetical protein GLYMA_20G002000 [Glycine max]
HL_transcript_44222	1994	1680	1189	408	529	655	74.15	60.73	45.9	14.43	15.8	19.55	2.95e-10	-2.0151	down	--	--	--	--	--	[L]	Replication, recombination and repair	DDE superfamily endonuclease;; Plant transposon protein	--	S	Function unknown	PREDICTED: putative nuclease HARBI1 [Glycine max]
HL_transcript_72756	530	210	697	4329	3142	2745	14.49	5.61	19.77	112.42	68.89	60.05	1.21e-06	2.22422	up	[G]	Carbohydrate transport and metabolism	Molecular Function: polygalacturonase activity (GO:0004650);; Cellular Component: extracellular region (GO:0005576);; Biological Process: carbohydrate metabolic process (GO:0005975);; Cellular Component: integral component of membrane (GO:0016021);; Biological Process: cell wall organization (GO:0071555);;	--	--	--	--	Glycosyl hydrolases family 28;; Pectate lyase superfamily protein;; Glycosyl hydrolases family 28	Polygalacturonase (Precursor) OS=Actinidia deliciosa (Kiwi) PE=2 SV=1	M	Cell wall/membrane/envelope biogenesis	PREDICTED: polygalacturonase [Glycine max]
HL_transcript_33218	42	36	20	216	185	245	2.39	1.99	1.19	11.47	8.35	11.07	7.22e-07	2.12341	up	[Q]	Secondary metabolites biosynthesis, transport and catabolism	Molecular Function: iron ion binding (GO:0005506);; Molecular Function: oxidoreductase activity (GO:0016491);; Biological Process: oxidation-reduction process (GO:0055114);;	--	--	[QR]	--	non-haem dioxygenase in morphine synthesis N-terminal;; 2OG-Fe(II) oxygenase superfamily	Probable 2-oxoglutarate-dependent dioxygenase At3g49630 GN=At3g50210 OS=Arabidopsis thaliana (Mouse-ear cress) PE=2 SV=1	S	Function unknown	hypothetical protein GLYMA_17G169100 [Glycine max]
HL_transcript_44197	2789	967	2110	7840	11713	5462	101.37	34.18	79.62	270.9	341.78	159.28	0.00185566	1.5033	up	[Q]	Secondary metabolites biosynthesis, transport and catabolism	Biological Process: auxin catabolic process (GO:0009852);; Molecular Function: gibberellin 3-beta-dioxygenase activity (GO:0016707);; Molecular Function: metal ion binding (GO:0046872);; Biological Process: oxidation-reduction process (GO:0055114);;	--	--	[QR]	--	2OG-Fe(II) oxygenase superfamily;; non-haem dioxygenase in morphine synthesis N-terminal;; non-haem dioxygenase in morphine synthesis N-terminal	2-oxoglutarate-dependent dioxygenase DAO GN=OSJNBa0022H21.12 OS=Oryza sativa subsp. japonica (Rice) PE=2 SV=2	S	Function unknown	2-oxoglutarate-dependent dioxygenase DAO-like [Cajanus cajan]
HL_transcript_48926	13	12	17	105	69	158	0.7	0.6	0.92	5.15	2.87	6.53	2.06e-05	2.29612	up	[Q]	Secondary metabolites biosynthesis, transport and catabolism	Molecular Function: iron ion binding (GO:0005506);; Molecular Function: dioxygenase activity (GO:0051213);; Biological Process: oxidation-reduction process (GO:0055114);;	--	--	[QR]	--	2OG-Fe(II) oxygenase superfamily;; non-haem dioxygenase in morphine synthesis N-terminal;; non-haem dioxygenase in morphine synthesis N-terminal	Probable 2-oxoglutarate/Fe(II)-dependent dioxygenase GN=DIOX2 OS=Papaver somniferum (Opium poppy) PE=2 SV=1	S	Function unknown	Flavonol synthase/flavanone 3-hydroxylase [Glycine soja]
HL_transcript_72675	116	224	178	430	415	602	18.17	33.3	29.08	64.29	52.74	78.09	0.00642961	1.00138	up	--	--	--	K17362|8.06651e-103|gmx:100305814|K17362 acyl-coenzyme A thioesterase 13 [EC:3.1.2.-] | (RefSeq) uncharacterized LOC100305814	--	[R]	General function prediction only	Thioesterase superfamily	--	Q	Secondary metabolites biosynthesis, transport and catabolism	Acyl-coenzyme A thioesterase 13 [Glycine soja]
HL_transcript_24198	0	0	0	7656	18046	706	0	0	0	73.22	145.53	5.67	0.000109082	3.59575	up	--	--	--	--	--	--	--	RNA dependent RNA polymerase;; Viral (Superfamily 1) RNA helicase;; Viral methyltransferase;; Carlavirus endopeptidase	--	--	--	hypothetical protein A4X03_g9492 [Tilletia caries]
HL_transcript_11484	47	43	33	111	199	129	1.53	1.37	1.12	3.44	5.21	3.38	0.00366252	1.28667	up	[E]	Amino acid transport and metabolism	Molecular Function: transporter activity (GO:0005215);; Biological Process: transport (GO:0006810);; Cellular Component: integral component of membrane (GO:0016021);;	--	--	[E]	Amino acid transport and metabolism	POT family;; Major Facilitator Superfamily	Protein NRT1/ PTR FAMILY 5.8 GN=NPF5.8 OS=Arabidopsis thaliana (Mouse-ear cress) PE=2 SV=1	E	Amino acid transport and metabolism	Putative peptide/nitrate transporter [Glycine soja]
HL_transcript_54763	116	26	95	266	459	613	2.03	0.44	1.72	4.41	6.42	8.53	0.00267774	1.79622	up	--	--	Cellular Component: integral component of membrane (GO:0016021);; Biological Process: transmembrane transport (GO:0055085);;	--	--	[R]	General function prediction only	Major Facilitator Superfamily;; SPX domain;; Sugar (and other) transporter	SPX domain-containing membrane protein At4g22990 GN=At4g22990 OS=Arabidopsis thaliana (Mouse-ear cress) PE=2 SV=2	T	Signal transduction mechanisms	SPX domain-containing membrane protein [Glycine soja]
HL_transcript_17775	815	409	380	121	211	277	49.06	23.81	23.78	6.95	10.22	13.48	0.000245897	-1.75713	down	[Q]	Secondary metabolites biosynthesis, transport and catabolism	Biological Process: ethylene biosynthetic process (GO:0009693);; Molecular Function: 1-aminocyclopropane-1-carboxylate oxidase activity (GO:0009815);; Molecular Function: naringenin 3-dioxygenase activity (GO:0045486);; Molecular Function: metal ion binding (GO:0046872);; Biological Process: oxidation-reduction process (GO:0055114);;	K05933|0|gmx:100792063|K05933 aminocyclopropanecarboxylate oxidase [EC:1.14.17.4] | (RefSeq) 1-aminocyclopropane-1-carboxylate oxidase-like	Cysteine and methionine metabolism (ko00270)	[QR]	--	2OG-Fe(II) oxygenase superfamily;; non-haem dioxygenase in morphine synthesis N-terminal	1-aminocyclopropane-1-carboxylate oxidase GN=ACO1 OS=Prunus mume (Japanese apricot) PE=2 SV=1	S	Function unknown	1-aminocyclopropane-1-carboxylate oxidase 4-like [Cajanus cajan]
HL_transcript_69737	224	156	323	102	171	124	11.45	7.73	17.15	4.96	7.03	5.1	0.0032115	-1.22277	down	[Q]	Secondary metabolites biosynthesis, transport and catabolism	Molecular Function: metal ion binding (GO:0046872);; Molecular Function: dioxygenase activity (GO:0051213);; Biological Process: oxidation-reduction process (GO:0055114);;	--	--	[QR]	--	2OG-Fe(II) oxygenase superfamily;; non-haem dioxygenase in morphine synthesis N-terminal	1-aminocyclopropane-1-carboxylate oxidase homolog 3 GN=At1g06650 OS=Arabidopsis thaliana (Mouse-ear cress) PE=2 SV=1	S	Function unknown	PREDICTED: 1-aminocyclopropane-1-carboxylate oxidase homolog 1-like [Vigna angularis]
HL_transcript_70440	297	596	318	187	188	274	15.81	30.74	17.58	9.47	8.05	11.75	0.00146385	-1.28529	down	[G]	Carbohydrate transport and metabolism	Cellular Component: cytosol (GO:0005829);; Cellular Component: integral component of membrane (GO:0016021);; Biological Process: dephosphorylation (GO:0016311);; Molecular Function: sedoheptulose-bisphosphatase activity (GO:0050278);;	--	--	[G]	Carbohydrate transport and metabolism	Histidine phosphatase superfamily (branch 1)	Phosphoglycerate mutase-like protein 1 {ECO:0000305} OS=Arabidopsis thaliana (Mouse-ear cress) PE=2 SV=1	S	Function unknown	PREDICTED: phosphoglycerate mutase-like protein 1 isoform X1 [Glycine max]
HL_transcript_44340	72	116	94	229	332	277	0.46	0.72	0.62	1.38	1.69	1.4	0.000875758	1.08302	up	[R]	General function prediction only	Molecular Function: ATP binding (GO:0005524);; Molecular Function: hydrolase activity (GO:0016787);;	--	--	[A]	RNA processing and modification	AAA domain;; AAA domain;; AAA domain;; UvrD/REP helicase N-terminal domain;; AAA domain;; UvrD-like helicase C-terminal domain;; Viral (Superfamily 1) RNA helicase;; Type III restriction enzyme, res subunit	Probable helicase MAGATAMA 3 GN=MAA3 OS=Arabidopsis thaliana (Mouse-ear cress) PE=2 SV=1	L	Replication, recombination and repair	TPR and ankyrin repeat-containing protein 1 [Glycine soja]
HL_transcript_8437	171	134	184	561	591	630	4.5	3.43	5.03	14	12.46	13.25	1.66e-08	1.38266	up	[G]	Carbohydrate transport and metabolism	Biological Process: carbohydrate transport (GO:0008643);; Cellular Component: integral component of membrane (GO:0016021);; Molecular Function: substrate-specific transmembrane transporter activity (GO:0022891);; Molecular Function: 2-alkenal reductase [NAD(P)] activity (GO:0032440);; Biological Process: transmembrane transport (GO:0055085);; Biological Process: oxidation-reduction process (GO:00…	--	--	[R]	General function prediction only	Sugar (and other) transporter;; Major Facilitator Superfamily;; Sugar (and other) transporter;; Sugar (and other) transporter	Probable plastidic glucose transporter 3 GN=At1g79820 OS=Arabidopsis thaliana (Mouse-ear cress) PE=2 SV=2	G	Carbohydrate transport and metabolism	PREDICTED: probable plastidic glucose transporter 2 isoform X1 [Glycine max]
HL_transcript_12264	24	258	58	1147	465	793	0.83	8.74	2.09	37.94	13.02	22.15	0.00646644	2.00204	up	[P]	Inorganic ion transport and metabolism	Molecular Function: molybdate ion transmembrane transporter activity (GO:0015098);; Biological Process: molybdate ion transport (GO:0015689);; Cellular Component: integral component of membrane (GO:0016021);;	--	--	--	--	Molybdate transporter of MFS superfamily;; Permease family	Molybdate transporter 1 GN=F3N11.13 OS=Arabidopsis thaliana (Mouse-ear cress) PE=1 SV=1	P	Inorganic ion transport and metabolism	hypothetical protein PHAVU_001G056300g [Phaseolus vulgaris]
HL_transcript_46139	1233	422	769	168	188	136	27.69	9.25	17.93	3.6	3.39	2.46	3.88e-09	-2.59792	down	--	--	Molecular Function: lyase activity (GO:0016829);;	--	--	--	--	Glyoxalase/Bleomycin resistance protein/Dioxygenase superfamily	--	S	Function unknown	Metallothiol transferase fosB [Cajanus cajan]
HL_transcript_43107	235	281	132	33	41	132	12.36	14.33	7.25	1.67	1.75	5.62	0.00260435	-1.87349	down	[Q]	Secondary metabolites biosynthesis, transport and catabolism	Biological Process: ethylene biosynthetic process (GO:0009693);; Molecular Function: 1-aminocyclopropane-1-carboxylate oxidase activity (GO:0009815);; Molecular Function: naringenin 3-dioxygenase activity (GO:0045486);; Molecular Function: metal ion binding (GO:0046872);; Biological Process: oxidation-reduction process (GO:0055114);;	K05933|1.8262e-171|gmx:100780155|K05933 aminocyclopropanecarboxylate oxidase [EC:1.14.17.4] | (RefSeq) 1-aminocyclopropane-1-carboxylate oxidase	Cysteine and methionine metabolism (ko00270)	[QR]	--	2OG-Fe(II) oxygenase superfamily	1-aminocyclopropane-1-carboxylate oxidase 4 GN=ACO4 OS=Petunia hybrida (Petunia) PE=3 SV=1	S	Function unknown	PREDICTED: 1-aminocyclopropane-1-carboxylate oxidase [Glycine max]
HL_transcript_48075	469	483	423	223	163	285	10.17	10.22	9.51	4.59	2.85	4.94	6.57e-06	-1.44048	down	[G]	Carbohydrate transport and metabolism	Molecular Function: sugar:proton symporter activity (GO:0005351);; Molecular Function: glucose transmembrane transporter activity (GO:0005355);; Cellular Component: integral component of plasma membrane (GO:0005887);; Biological Process: proton transport (GO:0015992);; Biological Process: glucose import (GO:0046323);; Biological Process: glucose transmembrane transport (GO:1904659);;	--	--	[R]	General function prediction only	Sugar (and other) transporter;; Major Facilitator Superfamily	Monosaccharide-sensing protein 3 GN=MSSP3 OS=Arabidopsis thaliana (Mouse-ear cress) PE=2 SV=1	G	Carbohydrate transport and metabolism	PREDICTED: monosaccharide-sensing protein 2 [Glycine max]
HL_transcript_68916	90	90	76	270	410	385	5.05	4.9	4.44	14.44	18.51	17.46	2.39e-07	1.54548	up	[Q]	Secondary metabolites biosynthesis, transport and catabolism	Molecular Function: iron ion binding (GO:0005506);; Molecular Function: oxidoreductase activity (GO:0016491);; Biological Process: oxidation-reduction process (GO:0055114);;	--	--	[QR]	--	non-haem dioxygenase in morphine synthesis N-terminal;; 2OG-Fe(II) oxygenase superfamily	Probable 2-oxoglutarate-dependent dioxygenase At3g49630 GN=At3g50210 OS=Arabidopsis thaliana (Mouse-ear cress) PE=2 SV=1	S	Function unknown	hypothetical protein GLYMA_17G169100 [Glycine max]
HL_transcript_13394	432	475	358	18	14	12	16.11	17.22	13.86	0.64	0.42	0.36	5.84e-50	-5.06714	down	[G]	Carbohydrate transport and metabolism	Molecular Function: sugar:proton symporter activity (GO:0005351);; Molecular Function: glucose transmembrane transporter activity (GO:0005355);; Cellular Component: integral component of plasma membrane (GO:0005887);; Biological Process: proton transport (GO:0015992);; Biological Process: glucose import (GO:0046323);; Biological Process: glucose transmembrane transport (GO:1904659);;	--	--	[R]	General function prediction only	Sugar (and other) transporter;; Major Facilitator Superfamily	Probable polyol transporter 3 GN=PLT3 OS=Arabidopsis thaliana (Mouse-ear cress) PE=3 SV=1	G	Carbohydrate transport and metabolism	PREDICTED: probable polyol transporter 3 [Glycine max]
HL_transcript_25419	14	15	24	179	189	88	0.39	0.41	0.7	4.77	4.25	1.97	1.74e-06	2.43348	up	[G]	Carbohydrate transport and metabolism	Biological Process: transport (GO:0006810);; Cellular Component: integral component of membrane (GO:0016021);;	--	--	--	--	BT1 family;; Major Facilitator Superfamily	Probable folate-biopterin transporter 9, chloroplastic (Precursor) GN=At2g33280 OS=Arabidopsis thaliana (Mouse-ear cress) PE=3 SV=2	G	Carbohydrate transport and metabolism	PREDICTED: probable folate-biopterin transporter 8, chloroplastic [Glycine max]
HL_transcript_16339	199	269	180	137	133	82	10.33	13.51	9.71	6.77	5.56	3.44	0.000984073	-1.27383	down	[P]	Inorganic ion transport and metabolism	Molecular Function: hydrolase activity (GO:0016787);;	--	--	--	--	Beta-lactamase superfamily domain	--	S	Function unknown	putative hydrolase C777.06c [Cajanus cajan]
HL_transcript_23689	134	138	142	74	103	79	4.08	4.11	4.49	2.16	2.52	1.95	0.000293559	-1.12102	down	[Q]	Secondary metabolites biosynthesis, transport and catabolism	Molecular Function: metal ion binding (GO:0046872);; Molecular Function: dioxygenase activity (GO:0051213);; Biological Process: oxidation-reduction process (GO:0055114);;	--	--	[QR]	--	2OG-Fe(II) oxygenase superfamily;; non-haem dioxygenase in morphine synthesis N-terminal	1-aminocyclopropane-1-carboxylate oxidase homolog 1 GN=At1g06620 OS=Arabidopsis thaliana (Mouse-ear cress) PE=2 SV=1	S	Function unknown	hypothetical protein GLYMA_16G197500, partial [Glycine max]
HL_transcript_65501	362	581	366	196	256	365	17.09	26.61	17.95	8.8	9.72	13.87	0.00404406	-1.09175	down	[Q]	Secondary metabolites biosynthesis, transport and catabolism	Molecular Function: iron ion binding (GO:0005506);; Biological Process: response to light stimulus (GO:0009416);; Biological Process: gibberellin biosynthetic process (GO:0009686);; Biological Process: gibberellin catabolic process (GO:0045487);; Molecular Function: C-19 gibberellin 2-beta-dioxygenase activity (GO:0052634);; Biological Process: oxidation-reduction process (GO:0055114);;	K04125|0|gmx:100789739|K04125 gibberellin 2-oxidase [EC:1.14.11.13] | (RefSeq) gibberellin 2-beta-dioxygenase-like	Diterpenoid biosynthesis (ko00904)	[QR]	--	2OG-Fe(II) oxygenase superfamily;; non-haem dioxygenase in morphine synthesis N-terminal	Gibberellin 2-beta-dioxygenase GN=GA2OX1 OS=Phaseolus coccineus (Scarlet runner bean) PE=2 SV=1	S	Function unknown	Gibberellin 2-beta-dioxygenase [Glycine soja]
HL_transcript_61971	0	3	1	20500	47121	2207	0	0.03	0.01	174.18	337.63	15.74	1.21e-06	4.33633	up	--	--	--	--	--	--	--	Viral (Superfamily 1) RNA helicase;; Carlavirus endopeptidase;; RNA dependent RNA polymerase;; Viral coat protein;; Viral (Superfamily 1) RNA helicase;; Plant viral movement protein;; 7kD viral coat protein	--	--	--	hypothetical protein A4X03_g9492 [Tilletia caries]
HL_transcript_8641	84	96	122	258	280	324	2.24	2.5	3.39	6.53	5.98	6.9	0.000362154	1.03785	up	[G]	Carbohydrate transport and metabolism	Molecular Function: inorganic phosphate transmembrane transporter activity (GO:0005315);; Cellular Component: chloroplast inner membrane (GO:0009706);; Biological Process: xanthophyll cycle (GO:0010028);; Molecular Function: L-ascorbic acid transporter activity (GO:0015229);; Biological Process: L-ascorbic acid transport (GO:0015882);; Cellular Component: integral component of membrane (GO:001602…	--	--	[G]	Carbohydrate transport and metabolism	Major Facilitator Superfamily	Probable anion transporter 2, chloroplastic (Precursor) OS=Arabidopsis thaliana (Mouse-ear cress) PE=2 SV=1	G	Carbohydrate transport and metabolism	PREDICTED: ascorbate transporter, chloroplastic-like [Glycine max]
HL_transcript_69929	369	520	228	146	207	128	7.89	10.82	5.07	2.96	3.56	2.19	0.000150108	-1.59206	down	--	--	Molecular Function: molybdate ion transmembrane transporter activity (GO:0015098);; Biological Process: molybdate ion transport (GO:0015689);; Cellular Component: integral component of membrane (GO:0016021);;	--	--	[G]	Carbohydrate transport and metabolism	Sugar-tranasporters, 12 TM;; Major Facilitator Superfamily;; Sugar-tranasporters, 12 TM;; Sugar-tranasporters, 12 TM	--	G	Carbohydrate transport and metabolism	PREDICTED: molybdate-anion transporter-like [Vigna angularis]
HL_transcript_41893	39	37	40	3	3	15	1.75	1.61	1.87	0.13	0.11	0.54	0.00155664	-2.36641	down	[Q]	Secondary metabolites biosynthesis, transport and catabolism	Molecular Function: iron ion binding (GO:0005506);; Molecular Function: dioxygenase activity (GO:0051213);; Biological Process: oxidation-reduction process (GO:0055114);;	--	--	[QR]	--	2OG-Fe(II) oxygenase superfamily;; non-haem dioxygenase in morphine synthesis N-terminal	Hyoscyamine 6-dioxygenase GN=H6H OS=Hyoscyamus niger (Black henbane) PE=1 SV=1	S	Function unknown	PREDICTED: flavonol synthase/flavanone 3-hydroxylase [Glycine max]
HL_transcript_21605	217	256	278	118	132	88	4.98	5.72	6.62	2.59	2.43	1.62	7.25e-08	-1.55924	down	[G]	Carbohydrate transport and metabolism	Molecular Function: sugar:proton symporter activity (GO:0005351);; Molecular Function: glucose transmembrane transporter activity (GO:0005355);; Cellular Component: integral component of plasma membrane (GO:0005887);; Biological Process: proton transport (GO:0015992);; Biological Process: glucose import (GO:0046323);; Biological Process: glucose transmembrane transport (GO:1904659);;	--	--	[R]	General function prediction only	Sugar (and other) transporter;; Major Facilitator Superfamily	Monosaccharide-sensing protein 3 GN=MSSP3 OS=Arabidopsis thaliana (Mouse-ear cress) PE=2 SV=1	G	Carbohydrate transport and metabolism	PREDICTED: monosaccharide-sensing protein 2 [Glycine max]
HL_transcript_6289	0	0	0	113	116	34	0	0	0	2.48	2.15	0.64	2.67e-10	5.05129	up	--	--	Cellular Component: integral component of membrane (GO:0016021);; Biological Process: transmembrane transport (GO:0055085);;	--	--	[R]	General function prediction only	Major Facilitator Superfamily;; SPX domain	SPX domain-containing membrane protein At4g22990 GN=At4g22990 OS=Arabidopsis thaliana (Mouse-ear cress) PE=2 SV=2	T	Signal transduction mechanisms	SPX domain-containing membrane protein [Glycine soja]
HL_transcript_50192	245	978	434	159	138	313	12.56	48.48	23.07	7.76	5.69	12.89	0.00315921	-1.69395	down	[Q]	Secondary metabolites biosynthesis, transport and catabolism	Molecular Function: iron ion binding (GO:0005506);; Molecular Function: dioxygenase activity (GO:0051213);; Biological Process: oxidation-reduction process (GO:0055114);;	--	--	[QR]	--	non-haem dioxygenase in morphine synthesis N-terminal;; 2OG-Fe(II) oxygenase superfamily	Codeine O-demethylase GN=CODM OS=Papaver somniferum (Opium poppy) PE=1 SV=1	S	Function unknown	PREDICTED: flavonol synthase/flavanone 3-hydroxylase-like [Glycine max]
HL_transcript_32144	410	540	400	156	255	108	20.44	26.09	20.67	7.39	10.2	4.35	4.24e-06	-1.7581	down	[Q]	Secondary metabolites biosynthesis, transport and catabolism	Molecular Function: iron ion binding (GO:0005506);; Molecular Function: leucocyanidin oxygenase activity (GO:0050589);; Biological Process: oxidation-reduction process (GO:0055114);;	--	--	[QR]	--	non-haem dioxygenase in morphine synthesis N-terminal;; 2OG-Fe(II) oxygenase superfamily	Leucoanthocyanidin dioxygenase GN=ANS OS=Malus domestica (Apple) PE=2 SV=1	S	Function unknown	PREDICTED: leucoanthocyanidin dioxygenase [Glycine max]
HL_transcript_36553	143	74	128	312	432	320	1.36	0.69	1.26	2.81	3.28	2.42	0.00559609	1.10489	up	[G]	Carbohydrate transport and metabolism	Cellular Component: integral component of membrane (GO:0016021);; Biological Process: transmembrane transport (GO:0055085);;	--	--	--	--	Nodulin-like;; Major Facilitator Superfamily;; Glucose / Sorbosone dehydrogenase	HIPL1 protein (Precursor) GN=HIPL1 OS=Arabidopsis thaliana (Mouse-ear cress) PE=1 SV=2	S	Function unknown	PREDICTED: protein NUCLEAR FUSION DEFECTIVE 4-like [Glycine max]
HL_transcript_17985	1334	715	755	263	539	213	83.74	43.42	49.3	15.72	27.23	10.85	8.19e-05	-1.82721	down	[I]	Lipid transport and metabolism	Molecular Function: iron ion binding (GO:0005506);; Biological Process: fatty acid biosynthetic process (GO:0006633);; Cellular Component: integral component of membrane (GO:0016021);; Molecular Function: oxidoreductase activity (GO:0016491);; Biological Process: oxidation-reduction process (GO:0055114);;	K15746|0|gmx:100785541|K15746 beta-carotene 3-hydroxylase [EC:1.14.13.129] | (RefSeq) beta-carotene 3-hydroxylase 1, chloroplastic-like	Carotenoid biosynthesis (ko00906)	--	--	Fatty acid hydroxylase superfamily	Beta-carotene hydroxylase 2, chloroplastic (Precursor; Fragment) GN=CA2 OS=Capsicum annuum (Bell pepper) PE=2 SV=1	S	Function unknown	beta-carotene hydroxylase BCH2 [Glycine max]
HL_transcript_16669	711	978	714	361	407	417	36.31	48.38	37.88	17.57	16.73	17.15	1.91e-10	-1.44963	down	[Q]	Secondary metabolites biosynthesis, transport and catabolism	Molecular Function: nucleic acid binding (GO:0003676);; Molecular Function: iron ion binding (GO:0005506);; Molecular Function: dioxygenase activity (GO:0051213);; Biological Process: oxidation-reduction process (GO:0055114);;	--	--	[QR]	--	2OG-Fe(II) oxygenase superfamily;; non-haem dioxygenase in morphine synthesis N-terminal	1-aminocyclopropane-1-carboxylate oxidase homolog 4 GN=At1g03400 OS=Arabidopsis thaliana (Mouse-ear cress) PE=2 SV=1	S	Function unknown	PREDICTED: 1-aminocyclopropane-1-carboxylate oxidase homolog 4 [Glycine max]
HL_transcript_61000	148	154	96	12	23	35	5.81	5.87	3.91	0.48	0.75	1.11	3.26e-08	-2.73395	down	[H]	Coenzyme transport and metabolism	Molecular Function: catalytic activity (GO:0003824);; Cellular Component: mitochondrion (GO:0005739);; Biological Process: Mo-molybdopterin cofactor biosynthetic process (GO:0006777);; Cellular Component: molybdopterin synthase complex (GO:0019008);; Molecular Function: metal ion binding (GO:0046872);; Molecular Function: 4 iron, 4 sulfur cluster binding (GO:0051539);;	--	--	[H]	Coenzyme transport and metabolism	Molybdenum Cofactor Synthesis C;; Radical SAM superfamily;; 4Fe-4S single cluster domain	Cyclic pyranopterin monophosphate synthase, mitochondrial (Precursor) GN=CNX2 OS=Arabidopsis thaliana (Mouse-ear cress) PE=1 SV=1	H	Coenzyme transport and metabolism	PREDICTED: cyclic pyranopterin monophosphate synthase, mitochondrial isoform X1 [Glycine max]
HL_transcript_31965	188	143	167	55	70	68	4.39	3.24	4.04	1.22	1.31	1.27	3.78e-08	-1.77124	down	[Q]	Secondary metabolites biosynthesis, transport and catabolism	Molecular Function: dioxygenase activity (GO:0051213);;	--	--	[QR]	--	non-haem dioxygenase in morphine synthesis N-terminal;; 2OG-Fe(II) oxygenase superfamily	1-aminocyclopropane-1-carboxylate oxidase homolog 10 GN=At5g43450 OS=Arabidopsis thaliana (Mouse-ear cress) PE=2 SV=1	S	Function unknown	hypothetical protein GLYMA_16G197500, partial [Glycine max]
HL_transcript_64654	131	178	108	12	30	11	5.32	7.05	4.56	0.49	0.99	0.37	2.67e-10	-3.14778	down	[H]	Coenzyme transport and metabolism	Molecular Function: catalytic activity (GO:0003824);; Cellular Component: mitochondrion (GO:0005739);; Biological Process: Mo-molybdopterin cofactor biosynthetic process (GO:0006777);; Cellular Component: molybdopterin synthase complex (GO:0019008);; Molecular Function: metal ion binding (GO:0046872);; Molecular Function: 4 iron, 4 sulfur cluster binding (GO:0051539);;	--	--	[H]	Coenzyme transport and metabolism	Radical SAM superfamily;; 4Fe-4S single cluster domain;; Molybdenum Cofactor Synthesis C	Cyclic pyranopterin monophosphate synthase, mitochondrial (Precursor) GN=CNX2 OS=Arabidopsis thaliana (Mouse-ear cress) PE=1 SV=1	H	Coenzyme transport and metabolism	GTP 3&apos;,8-cyclase, mitochondrial isoform X1 [Vigna radiata var. radiata]
HL_transcript_32449	5	8	14	243	58	178	0.16	0.25	0.46	7.28	1.47	4.51	1.48e-06	3.15461	up	[G]	Carbohydrate transport and metabolism	Molecular Function: transporter activity (GO:0005215);; Cellular Component: integral component of membrane (GO:0016021);; Biological Process: transmembrane transport (GO:0055085);;	--	--	[R]	General function prediction only	Major Facilitator Superfamily	--	G	Carbohydrate transport and metabolism	PREDICTED: hippocampus abundant transcript-like protein 1 [Glycine max]
HL_transcript_46283	87	245	258	43	78	30	7.53	20.22	23.01	3.57	5.45	2.15	6.77e-05	-2.17801	down	[I]	Lipid transport and metabolism	Molecular Function: iron ion binding (GO:0005506);; Cellular Component: endoplasmic reticulum (GO:0005783);; Biological Process: fatty acid biosynthetic process (GO:0006633);; Cellular Component: integral component of membrane (GO:0016021);; Biological Process: oxidation-reduction process (GO:0055114);; Molecular Function: fatty acid alpha-hydroxylase activity (GO:0080132);;	K19706|1.18261e-146|gmx:100801061|K19706 dihydroceramide fatty acyl 2-hydroxylase [EC:1.14.18.7] | (RefSeq) fatty acid 2-hydroxylase 2-like	--	[I]	Lipid transport and metabolism	Fatty acid hydroxylase superfamily	Fatty acid 2-hydroxylase 1 GN=FAH1 OS=Arabidopsis thaliana (Mouse-ear cress) PE=1 SV=1	I	Lipid transport and metabolism	PREDICTED: fatty acid 2-hydroxylase 2-like [Glycine max]
HL_transcript_38891	693	1349	598	494	273	354	17.34	32.87	15.51	11.76	5.49	7.09	0.000374419	-1.57312	down	--	--	Molecular Function: molybdate ion transmembrane transporter activity (GO:0015098);; Biological Process: molybdate ion transport (GO:0015689);; Cellular Component: integral component of membrane (GO:0016021);;	--	--	[G]	Carbohydrate transport and metabolism	Sugar-tranasporters, 12 TM;; Sugar-tranasporters, 12 TM;; Major Facilitator Superfamily	--	G	Carbohydrate transport and metabolism	PREDICTED: molybdate-anion transporter-like [Glycine max]
HL_transcript_74797	765	963	988	462	360	650	33.43	40.85	44.83	19.2	12.64	22.84	3.29e-05	-1.28992	down	[Q]	Secondary metabolites biosynthesis, transport and catabolism	Molecular Function: metal ion binding (GO:0046872);; Molecular Function: dioxygenase activity (GO:0051213);; Biological Process: oxidation-reduction process (GO:0055114);;	--	--	[QR]	--	2OG-Fe(II) oxygenase superfamily;; non-haem dioxygenase in morphine synthesis N-terminal	1-aminocyclopropane-1-carboxylate oxidase homolog 1 GN=At1g06620 OS=Arabidopsis thaliana (Mouse-ear cress) PE=2 SV=1	S	Function unknown	1-aminocyclopropane-1-carboxylate oxidase like 1 [Glycine soja]
HL_transcript_28449	44	47	66	175	136	236	0.46	0.48	0.71	1.71	1.12	1.93	0.00222265	1.28886	up	--	--	Molecular Function: double-stranded DNA binding (GO:0003690);; Cellular Component: mitochondrion (GO:0005739);; Biological Process: regulation of transcription, DNA-templated (GO:0006355);;	--	--	[KR]	--	mTERF	--	S	Function unknown	PREDICTED: uncharacterized protein LOC100812245 [Glycine max]
HL_transcript_15506	178	965	686	61	130	168	7.97	41.77	31.78	2.62	4.66	6.05	2.51e-05	-2.47246	down	[Q]	Secondary metabolites biosynthesis, transport and catabolism	Molecular Function: iron ion binding (GO:0005506);; Molecular Function: dioxygenase activity (GO:0051213);; Biological Process: oxidation-reduction process (GO:0055114);;	--	--	[QR]	--	2OG-Fe(II) oxygenase superfamily;; non-haem dioxygenase in morphine synthesis N-terminal	Probable 2-oxoglutarate/Fe(II)-dependent dioxygenase GN=DIOX2 OS=Papaver somniferum (Opium poppy) PE=2 SV=1	S	Function unknown	uncharacterized protein LOC100778488 [Glycine max]
HL_transcript_12101	5567	10732	5341	3014	2533	2302	189.79	355.8	189	97.68	69.34	62.93	1.15e-07	-1.83316	down	--	--	Molecular Function: molybdate ion transmembrane transporter activity (GO:0015098);; Biological Process: molybdate ion transport (GO:0015689);; Cellular Component: integral component of membrane (GO:0016021);;	--	--	[G]	Carbohydrate transport and metabolism	Sugar-tranasporters, 12 TM;; Major Facilitator Superfamily	--	G	Carbohydrate transport and metabolism	PREDICTED: molybdate-anion transporter [Glycine max]
HL_transcript_45518	56	113	124	293	281	1036	1.24	2.42	2.84	6.12	4.94	18.17	0.00287102	1.79645	up	--	--	Molecular Function: DNA binding (GO:0003677);; Molecular Function: transcription factor activity, sequence-specific DNA binding (GO:0003700);; Cellular Component: nucleus (GO:0005634);; Biological Process: regulation of transcription, DNA-templated (GO:0006355);;	--	--	--	--	--	Ethylene-responsive transcription factor ERF113 GN=ERF113 OS=Arabidopsis thaliana (Mouse-ear cress) PE=2 SV=1	K	Transcription	PREDICTED: ethylene-responsive transcription factor ERF113-like [Glycine max]
HL_transcript_17032	1262	837	543	42	41	18	67.2	43.21	30.07	2.15	1.77	0.78	1.3e-26	-4.79222	down	--	--	Molecular Function: DNA binding (GO:0003677);; Molecular Function: transcription factor activity, sequence-specific DNA binding (GO:0003700);; Cellular Component: nucleus (GO:0005634);; Biological Process: regulation of transcription, DNA-templated (GO:0006355);;	--	--	--	--	AP2 domain	Ethylene-responsive transcription factor ERF021 GN=ERF021 OS=Arabidopsis thaliana (Mouse-ear cress) PE=2 SV=1	K	Transcription	PREDICTED: ethylene-responsive transcription factor ERF021-like [Glycine max]
HL_transcript_72352	464	591	551	109	83	81	41.62	50.99	51.41	9.31	6.01	5.91	6.71e-30	-2.92951	down	--	--	Biological Process: flavonoid biosynthetic process (GO:0009813);; Molecular Function: chalcone isomerase activity (GO:0045430);;	K01859|2.16171e-135|pvu:PHAVU_002G276500g|K01859 chalcone isomerase [EC:5.5.1.6] | (RefSeq) hypothetical protein	Flavonoid biosynthesis (ko00941)	--	--	Chalcone-flavanone isomerase;; Chalcone isomerase like	Chalcone--flavonone isomerase GN=CHI OS=Clitoria ternatea (Butterfly pea) PE=2 SV=1	G	Carbohydrate transport and metabolism	chalcone--flavonone isomerase-like [Vigna radiata var. radiata]
HL_transcript_29404	313	599	197	133	102	131	8.35	15.57	5.45	3.37	2.18	2.8	6.42e-05	-1.90297	down	--	--	Molecular Function: DNA binding (GO:0003677);; Molecular Function: transcription factor activity, sequence-specific DNA binding (GO:0003700);; Cellular Component: nucleus (GO:0005634);; Biological Process: regulation of transcription, DNA-templated (GO:0006355);;	--	--	--	--	--	Ethylene-responsive transcription factor ERF114 GN=ERF114 OS=Arabidopsis thaliana (Mouse-ear cress) PE=2 SV=1	K	Transcription	Ethylene-responsive transcription factor ERF114 [Glycine soja]
HL_transcript_68188	645	404	275	247	264	286	38.99	23.63	17.27	14.21	12.84	13.96	0.0085335	-1.14797	down	--	--	Molecular Function: DNA binding (GO:0003677);; Molecular Function: transcription factor activity, sequence-specific DNA binding (GO:0003700);; Cellular Component: nucleus (GO:0005634);; Biological Process: regulation of transcription, DNA-templated (GO:0006355);;	--	--	--	--	AP2 domain	Ethylene-responsive transcription factor ERF012 GN=ERF012 OS=Arabidopsis thaliana (Mouse-ear cress) PE=2 SV=1	K	Transcription	hypothetical protein GLYMA_04G251400 [Glycine max]
HL_transcript_47402	1699	839	993	496	525	301	106.89	51.04	64.92	29.7	26.58	15.3	1.43e-05	-1.79076	down	--	--	Molecular Function: DNA binding (GO:0003677);; Molecular Function: transcription factor activity, sequence-specific DNA binding (GO:0003700);; Cellular Component: nucleus (GO:0005634);; Biological Process: regulation of transcription, DNA-templated (GO:0006355);;	--	--	--	--	AP2 domain	Ethylene-responsive transcription factor ERF012 GN=ERF012 OS=Arabidopsis thaliana (Mouse-ear cress) PE=2 SV=1	K	Transcription	hypothetical protein PHAVU_008G165000g [Phaseolus vulgaris]
HL_transcript_68697	71	397	106	5	0	14	4.41	23.85	6.85	0.31	0	0.74	1.07e-06	-3.87258	down	--	--	--	--	--	--	--	AP2 domain	Ethylene-responsive transcription factor ERF113 GN=ERF113 OS=Arabidopsis thaliana (Mouse-ear cress) PE=2 SV=1	K	Transcription	PREDICTED: ethylene-responsive transcription factor ABR1-like [Glycine max]
HL_transcript_18463	170	1960	650	52	165	63	11.95	132.38	47.28	3.52	9.29	3.6	6.73e-06	-3.11117	down	--	--	Biological Process: transcription, DNA-templated (GO:0006351);;	K09286|5.70187e-80|gmx:100780763|K09286 EREBP-like factor | (RefSeq) ethylene-responsive transcription factor RAP2-2-like	--	--	--	--	Ethylene-responsive transcription factor ERF071 GN=ERF071 OS=Arabidopsis thaliana (Mouse-ear cress) PE=2 SV=1	K	Transcription	Ethylene-responsive transcription factor 1 [Glycine soja]
HL_transcript_18425	182	1984	745	40	96	56	12.52	131.81	53.29	2.62	5.37	3.14	1.08e-08	-3.6886	down	--	--	--	--	--	--	--	AP2 domain	Ethylene-responsive transcription factor ERF071 GN=ERF071 OS=Arabidopsis thaliana (Mouse-ear cress) PE=2 SV=1	K	Transcription	hypothetical protein GLYMA_19G213100 [Glycine max]
HL_transcript_40723	206	963	357	118	88	262	7.92	35.99	14.25	4.32	2.72	8.09	0.00321472	-1.87444	down	--	--	Molecular Function: DNA binding (GO:0003677);; Molecular Function: transcription factor activity, sequence-specific DNA binding (GO:0003700);; Cellular Component: nucleus (GO:0005634);; Biological Process: regulation of transcription, DNA-templated (GO:0006355);;	--	--	--	--	AP2 domain	Ethylene-responsive transcription factor ERF110 GN=ERF110 OS=Arabidopsis thaliana (Mouse-ear cress) PE=2 SV=2	--	--	ethylene-responsive transcription factor ABR1 isoform X1 [Vigna radiata var. radiata]
HL_transcript_73826	5	23	15	50	86	123	0.25	1.13	0.79	2.41	3.51	5.03	0.00634019	1.84516	up	--	--	Biological Process: transcription, DNA-templated (GO:0006351);;	--	--	--	--	--	Ethylene-responsive transcription factor ERF114 GN=ERF114 OS=Arabidopsis thaliana (Mouse-ear cress) PE=2 SV=1	--	--	PREDICTED: AP2-like ethylene-responsive transcription factor BBM1 [Glycine max]
HL_transcript_63329	3352	3192	2727	552	370	308	83.97	77.91	70.89	13.16	7.45	6.19	2.36e-26	-3.2501	down	--	--	Cellular Component: integral component of membrane (GO:0016021);;	--	--	[U]	Intracellular trafficking, secretion, and vesicular transport	Endomembrane protein 70	Transmembrane 9 superfamily member 11 {ECO:0000305} (Precursor) OS=Arabidopsis thaliana (Mouse-ear cress) PE=2 SV=1	S	Function unknown	PREDICTED: transmembrane 9 superfamily member 11-like [Glycine max]
HL_transcript_5352	2717	3171	2667	943	1447	1597	57.44	65.37	58.49	18.96	24.54	26.99	9.67e-10	-1.53384	down	--	--	Molecular Function: DNA binding (GO:0003677);; Molecular Function: transcription factor activity, sequence-specific DNA binding (GO:0003700);; Cellular Component: nucleus (GO:0005634);; Biological Process: regulation of transcription, DNA-templated (GO:0006355);;	--	--	--	--	--	Ethylene-responsive transcription factor ERF110 GN=ERF110 OS=Arabidopsis thaliana (Mouse-ear cress) PE=2 SV=2	K	Transcription	PREDICTED: ethylene-responsive transcription factor ABR1-like isoform X1 [Glycine max]
HL_transcript_16561	246	1229	313	5	8	74	12.19	58.95	16.09	0.27	0.32	2.95	0.0020307	-2.8683	down	--	--	Biological Process: transcription, DNA-templated (GO:0006351);;	--	--	--	--	AP2 domain	Ethylene-responsive transcription factor ERF113 GN=ERF113 OS=Arabidopsis thaliana (Mouse-ear cress) PE=2 SV=1	K	Transcription	PREDICTED: ethylene-responsive transcription factor ABR1-like [Glycine max]
HL_transcript_44129	2281	5655	2463	1321	824	1022	48.35	116.89	54.17	26.61	14.01	17.32	1.83e-06	-2.02417	down	--	--	Molecular Function: DNA binding (GO:0003677);; Molecular Function: transcription factor activity, sequence-specific DNA binding (GO:0003700);; Cellular Component: nucleus (GO:0005634);; Biological Process: regulation of transcription, DNA-templated (GO:0006355);;	--	--	--	--	AP2 domain	Ethylene-responsive transcription factor ERF025 GN=ERF025 OS=Arabidopsis thaliana (Mouse-ear cress) PE=2 SV=1	K	Transcription	PREDICTED: ethylene-responsive transcription factor ERF027-like [Glycine max]
HL_transcript_34618	408	141	242	74	64	35	20.58	6.89	12.68	3.55	2.6	1.42	4.86e-06	-2.4185	down	--	--	Molecular Function: DNA binding (GO:0003677);; Molecular Function: transcription factor activity, sequence-specific DNA binding (GO:0003700);; Cellular Component: nucleus (GO:0005634);; Biological Process: regulation of transcription, DNA-templated (GO:0006355);;	K09286|5.51713e-73|pvu:PHAVU_004G169800g|K09286 EREBP-like factor | (RefSeq) hypothetical protein	--	--	--	AP2 domain	Ethylene-responsive transcription factor ERF036 GN=ERF036 OS=Arabidopsis thaliana (Mouse-ear cress) PE=2 SV=2	--	--	hypothetical protein PHAVU_004G169800g [Phaseolus vulgaris]
HL_transcript_8627	6927	8456	6993	3488	5500	5393	184.85	219.79	193.65	88.48	117.76	115.21	7.68e-06	-1.08188	down	--	--	Molecular Function: DNA binding (GO:0003677);; Molecular Function: transcription factor activity, sequence-specific DNA binding (GO:0003700);; Cellular Component: nucleus (GO:0005634);; Biological Process: regulation of transcription, DNA-templated (GO:0006355);;	--	--	--	--	AP2 domain	Ethylene-responsive transcription factor ERF110 GN=ERF110 OS=Arabidopsis thaliana (Mouse-ear cress) PE=2 SV=2	K	Transcription	PREDICTED: ethylene-responsive transcription factor ABR1-like isoform X2 [Glycine max]
HL_transcript_55632	532	391	210	20	20	54	11.02	7.9	4.51	0.4	0.34	0.91	3.11e-12	-3.66547	down	--	--	Molecular Function: DNA binding (GO:0003677);; Molecular Function: transcription factor activity, sequence-specific DNA binding (GO:0003700);; Cellular Component: nucleus (GO:0005634);; Biological Process: regulation of transcription, DNA-templated (GO:0006355);;	--	--	--	--	AP2 domain	Ethylene-responsive transcription factor ERF021 GN=ERF021 OS=Arabidopsis thaliana (Mouse-ear cress) PE=2 SV=1	K	Transcription	hypothetical protein GLYMA_11G014200 [Glycine max]
HL_transcript_31285	2728	2780	2067	815	710	413	61.38	60.97	48.26	17.44	12.82	7.44	4.91e-12	-2.32816	down	--	--	Cellular Component: integral component of membrane (GO:0016021);;	--	--	[U]	Intracellular trafficking, secretion, and vesicular transport	Endomembrane protein 70	Transmembrane 9 superfamily member 11 {ECO:0000305} (Precursor) OS=Arabidopsis thaliana (Mouse-ear cress) PE=2 SV=1	S	Function unknown	PREDICTED: transmembrane 9 superfamily member 11-like [Glycine max]
MYB
HL_transcript_44581	35	31	34	109	150	122	0.72	0.62	0.73	2.13	2.45	1.99	0.000197512	1.40579	up	--	--	Molecular Function: DNA binding (GO:0003677);;	K17046|3.60475e-63|gmx:100818537|K17046 protein DEK | (RefSeq) myb-like protein X	--	[B]	Chromatin structure and dynamics	--	--	S	Function unknown	PREDICTED: myb-like protein X isoform X2 [Glycine max]
HL_transcript_65835	28	38	45	411	773	509	1.01	1.33	1.68	14.05	22.31	14.68	2.76e-22	3.32686	up	--	--	Molecular Function: DNA binding (GO:0003677);;	K09422|2.4464e-121|pvu:PHAVU_004G053600g|K09422 myb proto-oncogene protein, plant | (RefSeq) hypothetical protein	--	[K]	Transcription	Myb-like DNA-binding domain;; Myb-like DNA-binding domain	Transcription factor MYB44 GN=K8K14.2 OS=Arabidopsis thaliana (Mouse-ear cress) PE=2 SV=1	K	Transcription	transcription factor MYB80-like [Cajanus cajan]
HL_transcript_4878	305	220	263	119	224	150	6.21	4.37	5.56	2.3	3.66	2.45	0.0028182	-1.10728	down	--	--	Cellular Component: nucleus (GO:0005634);; Biological Process: response to cold (GO:0009409);; Biological Process: negative regulation of circadian rhythm (GO:0042754);; Biological Process: regulation of protein homodimerization activity (GO:0043496);; Molecular Function: sequence-specific DNA binding (GO:0043565);; Biological Process: negative regulation of transcription, DNA-templated (GO:00458…	K12133|0|gmx:778086|K12133 MYB-related transcription factor LHY | (RefSeq) MYB114, LCL2, MYB134; MYB transcription factor MYB114	Circadian rhythm - plant (ko04712)	[O]	Posttranslational modification, protein turnover, chaperones	Myb-like DNA-binding domain	Protein LHY GN=LHY OS=Arabidopsis thaliana (Mouse-ear cress) PE=1 SV=2	K	Transcription	MYB transcription factor MYB114 [Glycine max]
HL_transcript_25998	333	318	270	124	161	178	12.79	11.87	10.77	4.53	4.97	5.49	4.62e-07	-1.42131	down	--	--	Molecular Function: DNA binding (GO:0003677);;	K09422|5.93307e-85|gmx:100775603|K09422 myb proto-oncogene protein, plant | (RefSeq) myb-related protein Myb4-like	--	[K]	Transcription	Myb-like DNA-binding domain;; Myb-like DNA-binding domain	Myb-related protein Myb4 GN=OSJNBa0073E02.6 OS=Oryza sativa subsp. japonica (Rice) PE=2 SV=2	K	Transcription	PREDICTED: myb-related protein Myb4-like [Glycine max]
HL_transcript_36347	401	400	583	1366	1201	1541	15.15	14.68	22.86	49.07	36.45	46.74	2.76e-05	1.1019	up	--	--	Molecular Function: DNA binding (GO:0003677);;	K17046|5.66053e-119|gmx:100818537|K17046 protein DEK | (RefSeq) myb-like protein X	--	[B]	Chromatin structure and dynamics	--	--	S	Function unknown	PREDICTED: myb-like protein X isoform X1 [Glycine max]
HL_transcript_7612	976	889	1136	3161	2961	3408	24.55	21.79	29.66	75.58	59.76	68.6	8.87e-10	1.20119	up	--	--	Molecular Function: DNA binding (GO:0003677);;	K17046|3.86651e-120|gmx:100818537|K17046 protein DEK | (RefSeq) myb-like protein X	--	[B]	Chromatin structure and dynamics	DEK C terminal domain	--	S	Function unknown	PREDICTED: myb-like protein X isoform X2 [Glycine max]
HL_transcript_74284	1332	1976	1014	1054	939	841	58.97	84.91	46.62	44.42	33.41	29.95	0.00324998	-1.02418	down	--	--	Molecular Function: DNA binding (GO:0003677);;	K09422|2.81014e-152|vra:106765679|K09422 myb proto-oncogene protein, plant | (RefSeq) transcription factor MYB44-like	--	[K]	Transcription	Myb-like DNA-binding domain;; Myb-like DNA-binding domain	Transcription factor MYB44 GN=K8K14.2 OS=Arabidopsis thaliana (Mouse-ear cress) PE=2 SV=1	K	Transcription	PREDICTED: transcription factor MYB44-like [Vigna angularis]
HL_transcript_26537	1326	2117	1173	1111	1064	744	78.62	121.44	72.27	62.65	50.76	35.62	0.00257847	-1.07068	down	--	--	--	K09422|2.52791e-100|vra:106765679|K09422 myb proto-oncogene protein, plant | (RefSeq) transcription factor MYB44-like	--	[K]	Transcription	Myb-like DNA-binding domain;; Myb-like DNA-binding domain	Transcription factor MYB44 GN=K8K14.2 OS=Arabidopsis thaliana (Mouse-ear cress) PE=2 SV=1	K	Transcription	PREDICTED: transcription factor MYB44-like [Vigna angularis]
HL_transcript_17881	931	1773	1419	203	324	388	57.2	105.33	90.55	11.9	16.04	19.25	2.51e-14	-2.52657	down	--	--	Molecular Function: DNA binding (GO:0003677);;	K09422|0|gmx:778042|K09422 myb proto-oncogene protein, plant | (RefSeq) MYB84; MYB transcription factor MYB84	--	[K]	Transcription	Myb-like DNA-binding domain;; Myb-like DNA-binding domain	Transcription factor MYB21 GN=MGF10.23 OS=Arabidopsis thaliana (Mouse-ear cress) PE=1 SV=1	K	Transcription	MYB transcription factor MYB84 [Glycine max]
HL_transcript_65094	337	447	168	130	215	124	19.43	24.95	10.07	7.13	9.97	5.77	0.00421032	-1.39396	down	--	--	Molecular Function: DNA binding (GO:0003677);;	K09422|1.92514e-102|pvu:PHAVU_007G211900g|K09422 myb proto-oncogene protein, plant | (RefSeq) hypothetical protein	--	[K]	Transcription	Myb-like DNA-binding domain;; Myb-like DNA-binding domain	Transcription factor MYB108 GN=F5E6.18 OS=Arabidopsis thaliana (Mouse-ear cress) PE=1 SV=1	K	Transcription	hypothetical protein PHAVU_007G211900g [Phaseolus vulgaris]
HL_transcript_53780	162	115	62	26	49	25	6.06	4.2	2.43	0.93	1.48	0.76	0.000292693	-2.02915	down	--	--	Molecular Function: DNA binding (GO:0003677);;	K09422|2.9917e-143|gmx:100799243|K09422 myb proto-oncogene protein, plant | (RefSeq) transcription factor MYB86-like	--	[K]	Transcription	--	Transcription factor MYB86 GN=F21E10.4 OS=Arabidopsis thaliana (Mouse-ear cress) PE=2 SV=1	K	Transcription	PREDICTED: uncharacterized protein LOC100801702 isoform X1 [Glycine max]
HL_transcript_68773	450	755	624	169	262	278	19.37	31.55	27.9	6.92	9.07	9.64	6.63e-09	-1.76714	down	--	--	Molecular Function: DNA binding (GO:0003677);;	K09422|2.59784e-146|gmx:778042|K09422 myb proto-oncogene protein, plant | (RefSeq) MYB84; MYB transcription factor MYB84	--	[K]	Transcription	Myb-like DNA-binding domain;; Myb-like DNA-binding domain	Transcription factor MYB24 GN=MYB24 OS=Arabidopsis thaliana (Mouse-ear cress) PE=1 SV=1	K	Transcription	MYB transcription factor MYB84 [Glycine max]
HL_transcript_35677	29	35	23	96	102	224	0.48	0.57	0.4	1.5	1.35	2.94	0.00219537	1.65908	up	--	--	Molecular Function: DNA binding (GO:0003677);; Cellular Component: nucleus (GO:0005634);; Biological Process: regulation of transcription, DNA-templated (GO:0006355);;	K12133|3.22623e-39|gmx:780540|K12133 MYB-related transcription factor LHY | (RefSeq) MYB156; protein LHY	Circadian rhythm - plant (ko04712)	[O]	Posttranslational modification, protein turnover, chaperones	--	Protein CCA1 GN=CCA1 OS=Arabidopsis thaliana (Mouse-ear cress) PE=1 SV=1	K	Transcription	Myb-like protein G [Cajanus cajan]
HL_transcript_17974	48	6	68	147	244	956	3.04	0.38	4.46	8.82	12.41	48.7	0.00321093	2.34254	up	--	--	Molecular Function: DNA binding (GO:0003677);;	K09422|8.52737e-108|gmx:778055|K09422 myb proto-oncogene protein, plant | (RefSeq) MYB139; MYB transcription factor MYB139	--	[K]	Transcription	Myb-like DNA-binding domain;; Myb-like DNA-binding domain;; Myb-like DNA-binding domain	Transcription factor MYB48 GN=MYB48 OS=Arabidopsis thaliana (Mouse-ear cress) PE=2 SV=1	K	Transcription	hypothetical protein GLYMA_15G041100 [Glycine max]
HL_transcript_49439	1190	865	673	123	181	207	46.19	32.62	27.12	4.57	5.66	6.47	6.19e-16	-2.77829	down	--	--	Molecular Function: DNA binding (GO:0003677);;	K09422|0|gmx:100799243|K09422 myb proto-oncogene protein, plant | (RefSeq) transcription factor MYB86-like	--	[K]	Transcription	Myb-like DNA-binding domain;; Myb-like DNA-binding domain	Transcription factor MYB86 GN=F21E10.4 OS=Arabidopsis thaliana (Mouse-ear cress) PE=2 SV=1	K	Transcription	PREDICTED: uncharacterized protein LOC100801702 isoform X1 [Glycine max]
HL_transcript_31473	525	537	511	163	332	180	11.09	11.07	11.2	3.27	5.63	3.04	1.13e-06	-1.63225	down	--	--	Molecular Function: DNA binding (GO:0003677);; Molecular Function: transcription factor activity, sequence-specific DNA binding (GO:0003700);; Biological Process: regulation of transcription, DNA-templated (GO:0006355);; Biological Process: cell cycle (GO:0007049);;	K09422|0|gmx:100807667|K09422 myb proto-oncogene protein, plant | (RefSeq) pre-mRNA-splicing factor CEF1-like	--	[K]	Transcription	Myb-like DNA-binding domain;; Myb-like DNA-binding domain	Myb-related protein 305 OS=Antirrhinum majus (Garden snapdragon) PE=2 SV=1	K	Transcription	PREDICTED: pre-mRNA-splicing factor CEF1-like [Glycine max]
HL_transcript_75040	28	77	37	431	188	328	0.74	1.92	0.99	10.52	3.88	6.75	7.69e-05	2.10612	up	--	--	Molecular Function: DNA binding (GO:0003677);;	K17046|2.56843e-107|gmx:100818537|K17046 protein DEK | (RefSeq) myb-like protein X	--	[B]	Chromatin structure and dynamics	DEK C terminal domain	--	S	Function unknown	PREDICTED: myb-like protein X isoform X2 [Glycine max]
HL_transcript_49544	257	365	235	76	63	131	8.42	11.63	7.99	2.38	1.66	3.46	8.11e-07	-2.00676	down	--	--	Molecular Function: DNA binding (GO:0003677);; Cellular Component: nucleus (GO:0005634);; Biological Process: regulation of transcription, DNA-templated (GO:0006355);;	--	--	[O]	Posttranslational modification, protein turnover, chaperones	Myb-like DNA-binding domain;; Myb-like DNA-binding domain	Transcription factor DIVARICATA GN=DIVARICATA OS=Antirrhinum majus (Garden snapdragon) PE=2 SV=1	K	Transcription	syringolide-induced protein 1-3-1B [Glycine max]
HL_transcript_7763	164	99	179	753	841	709	4.15	2.44	4.7	18.1	17.07	14.35	1.88e-09	1.86315	up	--	--	--	--	--	[K]	Transcription	Myb/SANT-like DNA-binding domain	Trihelix transcription factor PTL GN=PTL OS=Arabidopsis thaliana (Mouse-ear cress) PE=2 SV=1	K	Transcription	hypothetical protein PHAVU_007G222800g [Phaseolus vulgaris]
HL_transcript_41577	0	20	12	88	112	182	0	0.72	0.48	3.06	3.28	5.34	0.0030498	2.40976	up	--	--	Molecular Function: protein serine/threonine kinase activity (GO:0004674);; Cellular Component: endoplasmic reticulum membrane (GO:0005789);; Cellular Component: cytosol (GO:0005829);; Biological Process: regulation of transcription, DNA-templated (GO:0006355);; Biological Process: protein phosphorylation (GO:0006468);; Cellular Component: integral component of membrane (GO:0016021);; Biological …	--	--	[U]	Intracellular trafficking, secretion, and vesicular transport	bHLH-MYC and R2R3-MYB transcription factors N-terminal	Reticulon-like protein B1 GN=F9D16.100 OS=Arabidopsis thaliana (Mouse-ear cress) PE=1 SV=1	S	Function unknown	PREDICTED: transcription factor bHLH155-like isoform X2 [Glycine max]
HL_transcript_51192	26	29	6	131	291	247	0.67	0.72	0.17	3.17	5.94	5.03	1.24e-05	2.60946	up	--	--	Molecular Function: DNA binding (GO:0003677);; Cellular Component: nucleus (GO:0005634);; Biological Process: regulation of transcription, DNA-templated (GO:0006355);;	--	--	[O]	Posttranslational modification, protein turnover, chaperones	Myb-like DNA-binding domain;; Myb-like DNA-binding domain	Protein REVEILLE 1 GN=RVE1 OS=Arabidopsis thaliana (Mouse-ear cress) PE=2 SV=1	K	Transcription	Protein CCA1 [Glycine soja]
HL_transcript_11904	828	739	684	380	494	522	27.85	24.18	23.88	12.15	13.34	14.08	2.78e-06	-1.13466	down	--	--	Molecular Function: DNA binding (GO:0003677);; Cellular Component: nucleus (GO:0005634);; Biological Process: regulation of transcription, DNA-templated (GO:0006355);;	--	--	--	--	Myb-like DNA-binding domain	Transcription factor BOA GN=F2O15.230 OS=Arabidopsis thaliana (Mouse-ear cress) PE=2 SV=1	K	Transcription	myb family transcription factor EFM-like isoform X1 [Cajanus cajan]
HL_transcript_60151	435	396	348	277	283	218	10.23	9.07	8.49	6.19	5.34	4.1	0.000249602	-1.03451	down	[T]	Signal transduction mechanisms	Biological Process: phosphorelay signal transduction system (GO:0000160);; Molecular Function: DNA binding (GO:0003677);; Molecular Function: transcription factor activity, sequence-specific DNA binding (GO:0003700);; Cellular Component: nucleus (GO:0005634);; Biological Process: regulation of transcription, DNA-templated (GO:0006355);;	K14491|0|gmx:100809583|K14491 two-component response regulator ARR-B family | (RefSeq) two-component response regulator ARR2-like	Plant hormone signal transduction (ko04075)	[K]	Transcription	Response regulator receiver domain;; Myb-like DNA-binding domain	Two-component response regulator ARR2 OS=Arabidopsis thaliana (Mouse-ear cress) PE=1 SV=1	T	Signal transduction mechanisms	Two-component response regulator ARR2 [Glycine soja]
HL_transcript_2619	19	45	27	94	151	120	0.33	0.75	0.48	1.53	2.07	1.64	0.00365187	1.44099	up	--	--	Cellular Component: nuclear telomere cap complex (GO:0000783);; Molecular Function: double-stranded telomeric DNA binding (GO:0003691);; Biological Process: telomeric loop formation (GO:0031627);;	--	--	--	--	Myb-like DNA-binding domain;; Myb-like DNA-binding domain	Telomere repeat-binding protein 4 GN=MAC12.23 OS=Arabidopsis thaliana (Mouse-ear cress) PE=1 SV=1	S	Function unknown	PREDICTED: uncharacterized protein LOC100810255 isoform X1 [Glycine max]
HL_transcript_5725	133	98	150	310	608	423	2.89	2.09	3.38	6.38	10.55	7.32	0.000478891	1.29203	up	--	--	Biological Process: phosphorelay signal transduction system (GO:0000160);; Molecular Function: DNA binding (GO:0003677);; Cellular Component: integral component of nuclear inner membrane (GO:0005639);; Biological Process: regulation of transcription, DNA-templated (GO:0006355);;	--	--	[K]	Transcription	Response regulator receiver domain;; Myb-like DNA-binding domain	Two-component response regulator-like APRR2 GN=T6K21.200 OS=Arabidopsis thaliana (Mouse-ear cress) PE=2 SV=2	K	Transcription	Two-component response regulator-like APRR2 [Glycine soja]
HL_transcript_29177	79	81	106	266	224	350	1.2	1.2	1.65	3.81	2.71	4.2	0.000814436	1.16987	up	--	--	Cellular Component: transcription factor TFIIIB complex (GO:0000126);; Molecular Function: TFIIIB-type transcription factor activity (GO:0001026);; Molecular Function: DNA binding (GO:0003677);; Biological Process: regulation of transcription from RNA polymerase III promoter (GO:0006359);;	K15198|0|gmx:100809837|K15198 transcription factor TFIIIB component B'' | (RefSeq) uncharacterized LOC100809837	--	[K]	Transcription	Myb DNA-binding like;; Myb-like DNA-binding domain	--	K	Transcription	Transcription factor TFIIIB component B&apos;&apos; [Glycine soja]
HL_transcript_33110	0	0	0	401	90	93	0	0	0	9.81	1.87	1.92	2.3e-13	5.7152	up	--	--	Molecular Function: DNA binding (GO:0003677);;	--	--	[K]	Transcription	Myb/SANT-like DNA-binding domain;; Alcohol dehydrogenase transcription factor Myb/SANT-like	Trihelix transcription factor GT-2 GN=GT-2 OS=Arabidopsis thaliana (Mouse-ear cress) PE=2 SV=1	K	Transcription	PREDICTED: trihelix transcription factor GT-2-like [Glycine max]
HL_transcript_38448	490	779	529	320	265	513	32.34	49.7	36.33	20.12	14.11	27.39	0.00428565	-1.11072	down	--	--	Molecular Function: DNA binding (GO:0003677);;	--	--	[K]	Transcription	Myb/SANT-like DNA-binding domain	Trihelix transcription factor PTL GN=PTL OS=Arabidopsis thaliana (Mouse-ear cress) PE=2 SV=1	K	Transcription	Trihelix transcription factor GT-2 [Glycine soja]
HL_transcript_50041	1168	1509	1235	542	768	890	43.42	54.51	47.65	19.17	22.94	26.58	9.54e-07	-1.26378	down	--	--	Molecular Function: DNA binding (GO:0003677);; Cellular Component: nucleus (GO:0005634);; Biological Process: regulation of transcription, DNA-templated (GO:0006355);; Molecular Function: zinc ion binding (GO:0008270);; Biological Process: response to ethylene (GO:0009723);;	--	--	--	--	Myb-like DNA-binding domain	Transcription factor DIVARICATA GN=DIVARICATA OS=Antirrhinum majus (Garden snapdragon) PE=2 SV=1	K	Transcription	MYB transcription factor MYB62 [Glycine max]
HL_transcript_42681	204	124	209	620	534	930	4.42	2.62	4.69	12.74	9.26	16.08	0.000186849	1.43352	up	--	--	Cellular Component: nuclear telomere cap complex (GO:0000783);; Molecular Function: double-stranded telomeric DNA binding (GO:0003691);; Biological Process: telomeric loop formation (GO:0031627);;	--	--	--	--	Myb-like DNA-binding domain	Telomere repeat-binding protein 5 GN=F22G5.8 OS=Arabidopsis thaliana (Mouse-ear cress) PE=1 SV=2	K	Transcription	hypothetical protein GLYMA_11G138700 [Glycine max]
HL_transcript_36940	170	91	113	726	900	845	5.92	3.1	4.1	23.97	25.09	23.55	5.12e-11	2.16928	up	--	--	Molecular Function: DNA binding (GO:0003677);; Cellular Component: nucleus (GO:0005634);; Biological Process: regulation of transcription, DNA-templated (GO:0006355);;	--	--	[O]	Posttranslational modification, protein turnover, chaperones	Myb-like DNA-binding domain;; Myb-like DNA-binding domain	Transcription factor DIVARICATA GN=DIVARICATA OS=Antirrhinum majus (Garden snapdragon) PE=2 SV=1	K	Transcription	hypothetical protein VIGAN_04145600 [Vigna angularis var. angularis]
HL_transcript_12848	167	589	438	38	94	49	5.98	20.52	16.31	1.32	2.73	1.43	2.09e-08	-2.88444	down	--	--	--	--	--	--	--	Myb/SANT-like DNA-binding domain	--	S	Function unknown	PREDICTED: putative mediator of RNA polymerase II transcription subunit 26 isoform X1 [Glycine max]
HL_transcript_8291	108	159	111	963	1231	1403	2.85	4.09	3.03	24.05	25.94	29.51	2.29e-25	2.7266	up	--	--	Molecular Function: DNA binding (GO:0003677);; Cellular Component: nucleus (GO:0005634);; Biological Process: regulation of transcription, DNA-templated (GO:0006355);;	--	--	[O]	Posttranslational modification, protein turnover, chaperones	Myb-like DNA-binding domain	Protein REVEILLE 1 GN=RVE1 OS=Arabidopsis thaliana (Mouse-ear cress) PE=2 SV=1	K	Transcription	Protein CCA1 [Glycine soja]
HL_transcript_40876	61	72	70	232	149	453	1.63	1.88	1.93	5.85	3.19	9.62	0.00427794	1.47018	up	--	--	Molecular Function: DNA binding (GO:0003677);; Cellular Component: nucleus (GO:0005634);; Biological Process: regulation of transcription, DNA-templated (GO:0006355);;	--	--	[O]	Posttranslational modification, protein turnover, chaperones	Myb-like DNA-binding domain;; Myb-like DNA-binding domain	Transcription factor DIVARICATA GN=DIVARICATA OS=Antirrhinum majus (Garden snapdragon) PE=2 SV=1	K	Transcription	hypothetical protein PHAVU_008G226600g [Phaseolus vulgaris]
HL_transcript_4781	176	123	81	762	897	551	3.55	2.42	1.69	14.59	14.5	8.87	1.39e-06	1.95717	up	--	--	Molecular Function: protein serine/threonine kinase activity (GO:0004674);; Cellular Component: cytosol (GO:0005829);; Biological Process: regulation of transcription, DNA-templated (GO:0006355);; Biological Process: protein phosphorylation (GO:0006468);; Biological Process: intracellular signal transduction (GO:0035556);; Molecular Function: protein dimerization activity (GO:0046983);;	--	--	--	--	bHLH-MYC and R2R3-MYB transcription factors N-terminal	Transcription factor bHLH155 GN=BHLH155 OS=Arabidopsis thaliana (Mouse-ear cress) PE=2 SV=1	S	Function unknown	PREDICTED: transcription factor EMB1444-like isoform X1 [Glycine max]
HL_transcript_72528	497	1754	552	97	101	78	15.54	53.35	17.91	2.91	2.54	1.96	1.75e-12	-3.46165	down	--	--	Molecular Function: DNA binding (GO:0003677);; Cellular Component: nucleus (GO:0005634);; Biological Process: regulation of transcription, DNA-templated (GO:0006355);;	--	--	--	--	Myb-like DNA-binding domain	Two-component response regulator ARR10 GN=F10N7.270 OS=Arabidopsis thaliana (Mouse-ear cress) PE=1 SV=1	K	Transcription	PREDICTED: uncharacterized protein LOC100809323 isoform X1 [Glycine max]
HL_transcript_12276	299	309	495	1162	1676	1438	9.82	9.87	16.87	36.28	44.19	37.86	1.75e-07	1.46541	up	--	--	Molecular Function: DNA binding (GO:0003677);; Cellular Component: nucleus (GO:0005634);; Biological Process: regulation of transcription, DNA-templated (GO:0006355);;	--	--	[O]	Posttranslational modification, protein turnover, chaperones	Myb-like DNA-binding domain;; Myb-like DNA-binding domain	Transcription factor DIVARICATA GN=DIVARICATA OS=Antirrhinum majus (Garden snapdragon) PE=2 SV=1	K	Transcription	transcription factor DIVARICATA-like [Cajanus cajan]
HL_transcript_43029	128	103	157	364	454	514	2.72	2.13	3.45	7.32	7.69	8.68	1.55e-05	1.28645	up	--	--	Cellular Component: nuclear telomere cap complex (GO:0000783);; Molecular Function: double-stranded telomeric DNA binding (GO:0003691);; Biological Process: telomeric loop formation (GO:0031627);;	--	--	--	--	Myb-like DNA-binding domain	Telomere repeat-binding protein 5 GN=F22G5.8 OS=Arabidopsis thaliana (Mouse-ear cress) PE=1 SV=2	K	Transcription	hypothetical protein GLYMA_11G138700 [Glycine max]
HL_transcript_30069	1209	2136	1406	898	723	1160	34.83	59.93	42.05	24.61	16.74	26.78	0.000541977	-1.17549	down	--	--	--	--	--	[K]	Transcription	Myb/SANT-like DNA-binding domain;; Alcohol dehydrogenase transcription factor Myb/SANT-like;; Myb-like DNA-binding domain	Trihelix transcription factor GT-2 GN=GT-2 OS=Arabidopsis thaliana (Mouse-ear cress) PE=2 SV=1	K	Transcription	Trihelix transcription factor GT-2 [Glycine soja]
HL_transcript_7927	102	78	95	377	316	297	2.62	1.95	2.53	9.21	6.51	6.11	1.65e-05	1.35377	up	--	--	Cellular Component: nuclear telomere cap complex (GO:0000783);; Molecular Function: double-stranded telomeric DNA binding (GO:0003691);; Biological Process: telomeric loop formation (GO:0031627);;	--	--	--	--	Myb-like DNA-binding domain	Telomere repeat-binding protein 5 GN=F22G5.8 OS=Arabidopsis thaliana (Mouse-ear cress) PE=1 SV=2	S	Function unknown	PREDICTED: telomere repeat-binding protein 5-like [Glycine max]
HL_transcript_64441	88	69	92	310	312	284	3.27	2.49	3.55	10.89	9.26	8.43	1.7e-06	1.373	up	--	--	Molecular Function: protein serine/threonine kinase activity (GO:0004674);; Cellular Component: endoplasmic reticulum membrane (GO:0005789);; Cellular Component: cytosol (GO:0005829);; Biological Process: regulation of transcription, DNA-templated (GO:0006355);; Biological Process: protein phosphorylation (GO:0006468);; Cellular Component: integral component of membrane (GO:0016021);; Biological …	--	--	[U]	Intracellular trafficking, secretion, and vesicular transport	bHLH-MYC and R2R3-MYB transcription factors N-terminal	Reticulon-like protein B1 GN=F9D16.100 OS=Arabidopsis thaliana (Mouse-ear cress) PE=1 SV=1	S	Function unknown	PREDICTED: transcription factor bHLH155-like isoform X2 [Glycine max]
HL_transcript_30340	77	67	44	209	212	251	1.56	1.33	0.92	4.02	3.44	4.04	0.00072481	1.31235	up	--	--	Molecular Function: DNA binding (GO:0003677);; Cellular Component: nucleus (GO:0005634);; Biological Process: regulation of transcription, DNA-templated (GO:0006355);;	--	--	--	--	MYB-CC type transfactor, LHEQLE motif;; Myb-like DNA-binding domain;; MYB-CC type transfactor, LHEQLE motif	Protein PHR1-LIKE 1 GN=PHL1 OS=Arabidopsis thaliana (Mouse-ear cress) PE=1 SV=1	S	Function unknown	PREDICTED: protein PHR1-LIKE 1-like [Glycine max]
HL_transcript_28985	475	509	544	200	228	430	50.8	52.18	60.57	20.39	19.7	37.59	0.00107816	-1.23682	down	--	--	Molecular Function: DNA binding (GO:0003677);;	--	--	[K]	Transcription	Myb-like DNA-binding domain;; Myb-like DNA-binding domain	Anthocyanin regulatory C1 protein GN=C1 OS=Zea mays (Maize) PE=2 SV=1	K	Transcription	Transcription factor TT2 [Glycine soja]
HL_transcript_58177	33	49	31	128	129	101	0.56	0.8	0.54	2.03	1.72	1.34	0.00791959	1.15048	up	--	--	Cellular Component: transcription factor TFIIIB complex (GO:0000126);; Molecular Function: TFIIIB-type transcription factor activity (GO:0001026);; Molecular Function: DNA binding (GO:0003677);; Biological Process: regulation of transcription from RNA polymerase III promoter (GO:0006359);;	K15198|0|gmx:100809837|K15198 transcription factor TFIIIB component B'' | (RefSeq) uncharacterized LOC100809837	--	[K]	Transcription	Myb DNA-binding like;; Myb-like DNA-binding domain	--	K	Transcription	Transcription factor TFIIIB component B&apos;&apos; [Glycine soja]
HL_transcript_64588	181	173	298	1074	1310	1019	5.83	5.42	9.96	32.89	33.87	26.31	3.89e-11	1.88377	up	--	--	Cellular Component: nucleus (GO:0005634);; Biological Process: regulation of transcription, DNA-templated (GO:0006355);; Molecular Function: transcription regulatory region DNA binding (GO:0044212);;	--	--	--	--	Myb-like DNA-binding domain	Probable transcription factor KAN2 GN=KAN2 OS=Arabidopsis thaliana (Mouse-ear cress) PE=2 SV=1	K	Transcription	hypothetical protein PHAVU_002G137300g [Phaseolus vulgaris]
HL_transcript_6402	46	82	78	191	350	228	1.07	1.84	1.86	4.15	6.43	4.17	0.00064161	1.37664	up	--	--	Biological Process: phosphorelay signal transduction system (GO:0000160);; Molecular Function: DNA binding (GO:0003677);; Cellular Component: integral component of nuclear inner membrane (GO:0005639);; Biological Process: regulation of transcription, DNA-templated (GO:0006355);;	--	--	[K]	Transcription	Response regulator receiver domain;; Myb-like DNA-binding domain	Two-component response regulator-like APRR2 GN=T6K21.200 OS=Arabidopsis thaliana (Mouse-ear cress) PE=2 SV=2	K	Transcription	Two-component response regulator-like APRR2 [Glycine soja]
HL_transcript_68518	39	174	73	4	11	10	1.32	5.62	2.54	0.15	0.31	0.27	5.17e-07	-3.32162	down	--	--	Molecular Function: DNA binding (GO:0003677);; Cellular Component: nucleus (GO:0005634);; Biological Process: regulation of transcription, DNA-templated (GO:0006355);;	--	--	--	--	Myb-like DNA-binding domain	Protein PHR1-LIKE 1 GN=PHL1 OS=Arabidopsis thaliana (Mouse-ear cress) PE=1 SV=1	K	Transcription	PREDICTED: uncharacterized protein LOC100809323 isoform X1 [Glycine max]
HL_transcript_8796	2690	4934	3519	2083	1897	3065	72.36	129.27	98.23	53.28	40.95	66.01	0.00167385	-1.06959	down	--	--	Molecular Function: DNA binding (GO:0003677);;	--	--	[K]	Transcription	Myb/SANT-like DNA-binding domain;; Alcohol dehydrogenase transcription factor Myb/SANT-like;; Myb-like DNA-binding domain	Trihelix transcription factor GT-2 GN=GT-2 OS=Arabidopsis thaliana (Mouse-ear cress) PE=2 SV=1	K	Transcription	Trihelix transcription factor GT-2 [Glycine soja]
HL_transcript_4205	474	425	650	1523	2001	1650	9.49	8.3	13.51	28.98	32.11	26.39	2.4e-07	1.26122	up	--	--	Molecular Function: protein serine/threonine kinase activity (GO:0004674);; Cellular Component: cytosol (GO:0005829);; Biological Process: regulation of transcription, DNA-templated (GO:0006355);; Biological Process: protein phosphorylation (GO:0006468);; Biological Process: intracellular signal transduction (GO:0035556);; Molecular Function: protein dimerization activity (GO:0046983);;	--	--	--	--	bHLH-MYC and R2R3-MYB transcription factors N-terminal	Transcription factor bHLH155 GN=BHLH155 OS=Arabidopsis thaliana (Mouse-ear cress) PE=2 SV=1	S	Function unknown	PREDICTED: transcription factor EMB1444-like isoform X1 [Glycine max]
HL_transcript_66528	94	140	108	475	498	540	1.29	1.88	1.54	6.19	5.47	5.91	5.67e-11	1.65974	up	--	--	Molecular Function: DNA binding (GO:0003677);; Biological Process: transcription, DNA-templated (GO:0006351);; Biological Process: cell cycle (GO:0007049);; Cellular Component: transcriptional repressor complex (GO:0017053);;	--	--	[BDT]	--	DIRP;; Myb-like DNA-binding domain	Protein ALWAYS EARLY 3 GN=MHC9 OS=Arabidopsis thaliana (Mouse-ear cress) PE=1 SV=1	S	Function unknown	PREDICTED: protein ALWAYS EARLY 3-like isoform X1 [Glycine max]
HL_transcript_43982	251	507	303	160	222	198	11.73	22.94	14.67	7.1	8.31	7.45	0.000527232	-1.27183	down	--	--	Molecular Function: DNA binding (GO:0003677);; Molecular Function: transcription factor activity, sequence-specific DNA binding (GO:0003700);; Cellular Component: nucleus (GO:0005634);; Biological Process: regulation of transcription, DNA-templated (GO:0006355);;	--	--	[K]	Transcription	Myb/SANT-like DNA-binding domain	Trihelix transcription factor GT-3b GN=F16M14.18 OS=Arabidopsis thaliana (Mouse-ear cress) PE=1 SV=1	K	Transcription	trihelix transcription factor GT-3b [Vigna radiata var. radiata]
HL_transcript_70062	256	94	305	837	1066	619	4.97	1.78	6.14	15.44	16.59	9.6	0.00629269	1.37699	up	--	--	Biological Process: phosphorelay signal transduction system (GO:0000160);; Molecular Function: DNA binding (GO:0003677);; Cellular Component: nucleus (GO:0005634);; Biological Process: regulation of transcription, DNA-templated (GO:0006355);;	--	--	[K]	Transcription	Response regulator receiver domain;; Myb-like DNA-binding domain	Two-component response regulator-like APRR2 GN=T6K21.200 OS=Arabidopsis thaliana (Mouse-ear cress) PE=2 SV=2	K	Transcription	PREDICTED: two-component response regulator-like APRR2 isoform X1 [Glycine max]
HL_transcript_68762	159	484	188	14	0	16	4.67	13.79	5.72	0.4	0	0.38	2.34e-08	-4.06762	down	--	--	Molecular Function: DNA binding (GO:0003677);; Cellular Component: nucleus (GO:0005634);; Biological Process: regulation of transcription, DNA-templated (GO:0006355);;	--	--	--	--	Myb-like DNA-binding domain	Two-component response regulator ARR10 GN=F10N7.270 OS=Arabidopsis thaliana (Mouse-ear cress) PE=1 SV=1	K	Transcription	PREDICTED: probable transcription factor KAN3 [Glycine max]
HL_transcript_34943	23	51	54	185	219	192	0.33	0.7	0.78	2.45	2.44	2.13	3.87e-05	1.68695	up	--	--	Molecular Function: DNA binding (GO:0003677);; Biological Process: transcription, DNA-templated (GO:0006351);; Biological Process: cell cycle (GO:0007049);; Cellular Component: transcriptional repressor complex (GO:0017053);;	--	--	[BDT]	--	DIRP;; Myb-like DNA-binding domain	Protein ALWAYS EARLY 3 GN=MHC9 OS=Arabidopsis thaliana (Mouse-ear cress) PE=1 SV=1	S	Function unknown	Protein ALWAYS EARLY 3 [Glycine soja]
HL_transcript_32689	283	807	422	69	193	75	9.15	25.38	14.17	2.14	5.02	1.96	5.06e-06	-2.39169	down	--	--	Molecular Function: DNA binding (GO:0003677);; Cellular Component: nucleus (GO:0005634);; Biological Process: regulation of transcription, DNA-templated (GO:0006355);;	--	--	[O]	Posttranslational modification, protein turnover, chaperones	Myb-like DNA-binding domain;; Myb-like DNA-binding domain	Transcription factor DIVARICATA GN=DIVARICATA OS=Antirrhinum majus (Garden snapdragon) PE=2 SV=1	K	Transcription	syringolide-induced protein 1-3-1B [Glycine max]
HL_transcript_69562	215	52	284	887	1101	1284	14.15	3.31	19.43	55.58	58.35	68.35	0.000715174	1.90378	up	--	--	Molecular Function: DNA binding (GO:0003677);; Cellular Component: nucleus (GO:0005634);; Biological Process: regulation of transcription, DNA-templated (GO:0006355);;	--	--	[O]	Posttranslational modification, protein turnover, chaperones	Myb-like DNA-binding domain;; Myb-like DNA-binding domain	Transcription factor DIVARICATA GN=DIVARICATA OS=Antirrhinum majus (Garden snapdragon) PE=2 SV=1	K	Transcription	hypothetical protein PHAVU_003G176800g [Phaseolus vulgaris]
HL_transcript_58388	259	206	244	112	86	66	7.59	5.85	7.4	3.12	2.02	1.56	4.11e-07	-1.8004	down	--	--	Molecular Function: DNA binding (GO:0003677);; Molecular Function: chromatin binding (GO:0003682);; Molecular Function: transcription factor activity, sequence-specific DNA binding (GO:0003700);; Molecular Function: transcription coactivator activity (GO:0003713);; Molecular Function: histone acetyltransferase activity (GO:0004402);; Cellular Component: nucleus (GO:0005634);; Biological Process: …	--	--	--	--	Myb-like DNA-binding domain	Transcription factor MYB1R1 OS=Solanum tuberosum (Potato) PE=2 SV=1	K	Transcription	transcription factor MYB1R1 [Vigna radiata var. radiata]
HL_transcript_49834	300	314	150	2	48	14	12.36	12.56	6.42	0.08	1.59	0.46	5.99e-06	-3.27992	down	--	--	Molecular Function: protein dimerization activity (GO:0046983);;	--	--	--	--	bHLH-MYC and R2R3-MYB transcription factors N-terminal;; Helix-loop-helix DNA-binding domain	Transcription factor bHLH14 OS=Arabidopsis thaliana (Mouse-ear cress) PE=2 SV=1	--	--	PREDICTED: transcription factor MYC2-like [Glycine max]
HL_transcript_17676	870	1451	850	294	453	440	49.93	80.58	50.71	16.08	20.94	20.37	1.04e-08	-1.81673	down	--	--	Molecular Function: DNA binding (GO:0003677);; Cellular Component: nucleus (GO:0005634);; Biological Process: regulation of transcription, DNA-templated (GO:0006355);;	--	--	[O]	Posttranslational modification, protein turnover, chaperones	Myb-like DNA-binding domain;; Myb-like DNA-binding domain	Transcription factor DIVARICATA GN=DIVARICATA OS=Antirrhinum majus (Garden snapdragon) PE=2 SV=1	K	Transcription	syringolide-induced protein 1-3-1B [Glycine max]
HL_transcript_44581	35	31	34	109	150	122	0.72	0.62	0.73	2.13	2.45	1.99	0.000197512	1.40579	up	--	--	Molecular Function: DNA binding (GO:0003677);;	K17046|3.60475e-63|gmx:100818537|K17046 protein DEK | (RefSeq) myb-like protein X	--	[B]	Chromatin structure and dynamics	--	--	S	Function unknown	PREDICTED: myb-like protein X isoform X2 [Glycine max]
HL_transcript_53815	40	45	41	149	117	231	1.34	1.46	1.4	4.64	3.08	6.04	0.00121152	1.44094	up	--	--	--	--	--	--	--	--	--	S	Function unknown	PREDICTED: myb-like protein I, partial [Glycine max]
HL_transcript_75331	154	123	142	65	58	94	6.4	4.98	6.15	2.57	1.94	3.14	0.000443872	-1.34686	down	--	--	Biological Process: transcription, DNA-templated (GO:0006351);; Cellular Component: membrane (GO:0016020);;	--	--	--	--	--	Transcription factor BOA GN=F2O15.230 OS=Arabidopsis thaliana (Mouse-ear cress) PE=2 SV=1	K	Transcription	PREDICTED: myb family transcription factor EFM-like isoform X1 [Vigna angularis]
HL_transcript_34040	113	140	172	679	570	1196	1.14	1.38	1.8	6.48	4.59	9.59	1.21e-07	1.98587	up	--	--	--	--	--	--	--	--	--	S	Function unknown	PREDICTED: myb-like protein I, partial [Glycine max]
WRKY
HL_transcript_55576	128	85	71	520	585	454	3.74	2.42	2.17	14.39	13.67	10.59	6.08e-08	1.90677	up	--	--	Molecular Function: transcription factor activity, sequence-specific DNA binding (GO:0003700);; Biological Process: regulation of transcription, DNA-templated (GO:0006355);; Molecular Function: sequence-specific DNA binding (GO:0043565);;	K13424|0|gmx:100792833|K13424 WRKY transcription factor 33 | (RefSeq) probable WRKY transcription factor 33	Plant-pathogen interaction (ko04626)	--	--	WRKY DNA -binding domain	Probable WRKY transcription factor 33 GN=WRKY33 OS=Arabidopsis thaliana (Mouse-ear cress) PE=1 SV=2	--	--	Putative WRKY transcription factor 33 [Glycine soja]
HL_transcript_71692	326	369	180	75	32	122	14.49	15.92	8.31	3.17	1.14	4.36	0.000110108	-2.15265	down	--	--	Molecular Function: transcription factor activity, sequence-specific DNA binding (GO:0003700);; Biological Process: regulation of transcription, DNA-templated (GO:0006355);; Molecular Function: sequence-specific DNA binding (GO:0043565);;	K13425|1.32596e-86|gmx:100170675|K13425 WRKY transcription factor 22 | (RefSeq) WRKY10; transcription factor	Plant-pathogen interaction (ko04626)	--	--	WRKY DNA -binding domain	WRKY transcription factor 22 OS=Arabidopsis thaliana (Mouse-ear cress) PE=2 SV=1	K	Transcription	WRKY transcription factor 22 [Glycine soja]
HL_transcript_24964	96	45	102	434	522	360	3.35	1.53	3.68	14.32	14.54	10.03	4.7e-06	1.87143	up	--	--	Molecular Function: transcription factor activity, sequence-specific DNA binding (GO:0003700);; Biological Process: regulation of transcription, DNA-templated (GO:0006355);; Molecular Function: sequence-specific DNA binding (GO:0043565);;	K13424|0|gmx:100792833|K13424 WRKY transcription factor 33 | (RefSeq) probable WRKY transcription factor 33	Plant-pathogen interaction (ko04626)	--	--	WRKY DNA -binding domain	Probable WRKY transcription factor 33 GN=WRKY33 OS=Arabidopsis thaliana (Mouse-ear cress) PE=1 SV=2	--	--	Putative WRKY transcription factor 33 [Glycine soja]
HL_transcript_43004	136	539	207	32	47	169	19.76	74.48	31.35	4.44	5.53	20.27	0.00739952	-1.91602	down	--	--	Biological Process: negative regulation of transcription from RNA polymerase II promoter (GO:0000122);; Molecular Function: core promoter sequence-specific DNA binding (GO:0001046);; Molecular Function: transcription factor activity, sequence-specific DNA binding (GO:0003700);; Cellular Component: nucleus (GO:0005634);; Biological Process: atrichoblast differentiation (GO:0010055);; Biological Pr…	--	--	--	--	WRKY DNA -binding domain	Probable WRKY transcription factor 75 GN=WRKY75 OS=Arabidopsis thaliana (Mouse-ear cress) PE=2 SV=1	--	--	WRKY25 protein [Glycine max]
HL_transcript_47758	125	82	79	225	524	449	4.79	3.06	3.16	8.19	16.07	13.76	0.000868266	1.48766	up	--	--	Molecular Function: transcription factor activity, sequence-specific DNA binding (GO:0003700);; Biological Process: regulation of transcription, DNA-templated (GO:0006355);; Molecular Function: sequence-specific DNA binding (GO:0043565);;	--	--	--	--	WRKY DNA -binding domain	Probable WRKY transcription factor 71 GN=WRKY71 OS=Arabidopsis thaliana (Mouse-ear cress) PE=2 SV=1	K	Transcription	PREDICTED: probable WRKY transcription factor 71 [Glycine max]
HL_transcript_46126	691	1280	592	373	209	202	29.64	53.24	26.36	15.22	7.22	6.97	4.5e-06	-2.01168	down	--	--	Molecular Function: transcription factor activity, sequence-specific DNA binding (GO:0003700);; Biological Process: regulation of transcription, DNA-templated (GO:0006355);; Molecular Function: sequence-specific DNA binding (GO:0043565);;	--	--	--	--	WRKY DNA -binding domain	Probable WRKY transcription factor 48 GN=WRKY48 OS=Arabidopsis thaliana (Mouse-ear cress) PE=2 SV=1	K	Transcription	hypothetical protein GLYMA_15G139000 [Glycine max]
HL_transcript_55576	128	85	71	520	585	454	3.74	2.42	2.17	14.39	13.67	10.59	6.08e-08	1.90677	up	--	--	Molecular Function: transcription factor activity, sequence-specific DNA binding (GO:0003700);; Biological Process: regulation of transcription, DNA-templated (GO:0006355);; Molecular Function: sequence-specific DNA binding (GO:0043565);;	K13424|0|gmx:100792833|K13424 WRKY transcription factor 33 | (RefSeq) probable WRKY transcription factor 33	Plant-pathogen interaction (ko04626)	--	--	WRKY DNA -binding domain	Probable WRKY transcription factor 33 GN=WRKY33 OS=Arabidopsis thaliana (Mouse-ear cress) PE=1 SV=2	--	--	Putative WRKY transcription factor 33 [Glycine soja]
HL_transcript_45741	406	655	357	227	339	175	14.98	23.46	13.64	7.97	10.04	5.19	0.000925315	-1.33141	down	--	--	Molecular Function: transcription factor activity, sequence-specific DNA binding (GO:0003700);; Biological Process: regulation of transcription, DNA-templated (GO:0006355);; Molecular Function: sequence-specific DNA binding (GO:0043565);;	--	--	--	--	WRKY DNA -binding domain	Probable WRKY transcription factor 40 GN=WRKY40 OS=Arabidopsis thaliana (Mouse-ear cress) PE=1 SV=1	K	Transcription	probable WRKY transcription factor 40 isoform X1 [Cajanus cajan]
HL_transcript_34497	3014	5450	3422	1517	2205	1691	115.95	203.71	136.64	55.5	68.14	52.22	1.74e-07	-1.54614	down	--	--	Molecular Function: transcription factor activity, sequence-specific DNA binding (GO:0003700);; Biological Process: regulation of transcription, DNA-templated (GO:0006355);; Molecular Function: sequence-specific DNA binding (GO:0043565);;	--	--	--	--	WRKY DNA -binding domain	Probable WRKY transcription factor 40 GN=WRKY40 OS=Arabidopsis thaliana (Mouse-ear cress) PE=1 SV=1	K	Transcription	probable WRKY transcription factor 40 isoform X2 [Cajanus cajan]
HL_transcript_13827	1343	1793	841	338	255	235	55.65	72.15	36.18	13.32	8.51	7.85	9.07e-13	-2.59381	down	--	--	Molecular Function: transcription factor activity, sequence-specific DNA binding (GO:0003700);; Biological Process: regulation of transcription, DNA-templated (GO:0006355);; Molecular Function: sequence-specific DNA binding (GO:0043565);;	--	--	--	--	WRKY DNA -binding domain	Probable WRKY transcription factor 48 GN=WRKY48 OS=Arabidopsis thaliana (Mouse-ear cress) PE=2 SV=1	K	Transcription	hypothetical protein GLYMA_15G139000 [Glycine max]
HL_transcript_16581	1658	3013	1654	733	1069	866	83.33	146.82	86.37	35.08	43.22	35.06	2.82e-07	-1.64734	down	--	--	Molecular Function: transcription factor activity, sequence-specific DNA binding (GO:0003700);; Biological Process: regulation of transcription, DNA-templated (GO:0006355);; Molecular Function: sequence-specific DNA binding (GO:0043565);;	--	--	--	--	WRKY DNA -binding domain	Probable WRKY transcription factor 40 GN=WRKY40 OS=Arabidopsis thaliana (Mouse-ear cress) PE=1 SV=1	K	Transcription	probable WRKY transcription factor 40 isoform X1 [Cajanus cajan]
HL_transcript_17966	1206	1538	993	749	920	770	75.26	92.82	64.39	44.48	46.21	38.82	6.13e-05	-1.05366	down	--	--	Molecular Function: transcription factor activity, sequence-specific DNA binding (GO:0003700);; Biological Process: regulation of transcription, DNA-templated (GO:0006355);; Molecular Function: sequence-specific DNA binding (GO:0043565);;	--	--	--	--	WRKY DNA -binding domain;; Plant zinc cluster domain	Probable WRKY transcription factor 11 GN=WRKY11 OS=Arabidopsis thaliana (Mouse-ear cress) PE=2 SV=2	K	Transcription	transcription factor, partial [Glycine max]
HL_transcript_25370	116	110	86	458	596	299	4.62	4.26	3.54	17.28	18.98	9.53	2.97e-05	1.57946	up	--	--	Molecular Function: transcription factor activity, sequence-specific DNA binding (GO:0003700);; Biological Process: regulation of transcription, DNA-templated (GO:0006355);; Molecular Function: sequence-specific DNA binding (GO:0043565);;	--	--	--	--	WRKY DNA -binding domain	Probable WRKY transcription factor 30 GN=WRKY30 OS=Arabidopsis thaliana (Mouse-ear cress) PE=2 SV=1	K	Transcription	PREDICTED: probable WRKY transcription factor 53 [Glycine max]
HL_transcript_35907	341	231	429	90	66	204	20.82	13.64	27.22	5.23	3.24	10.06	0.000632184	-1.7715	down	--	--	Molecular Function: transcription factor activity, sequence-specific DNA binding (GO:0003700);; Biological Process: regulation of transcription, DNA-templated (GO:0006355);; Molecular Function: sequence-specific DNA binding (GO:0043565);;	--	--	--	--	WRKY DNA -binding domain	Probable WRKY transcription factor 70 GN=WRKY70 OS=Arabidopsis thaliana (Mouse-ear cress) PE=2 SV=1	K	Transcription	Putative WRKY transcription factor 70 [Glycine soja]
HL_transcript_14230	569	225	329	1614	1571	1109	22.64	8.71	13.61	61.04	50.19	35.43	0.00211255	1.37714	up	--	--	Molecular Function: transcription factor activity, sequence-specific DNA binding (GO:0003700);; Biological Process: regulation of transcription, DNA-templated (GO:0006355);; Molecular Function: sequence-specific DNA binding (GO:0043565);;	--	--	--	--	WRKY DNA -binding domain	Probable WRKY transcription factor 30 GN=WRKY30 OS=Arabidopsis thaliana (Mouse-ear cress) PE=2 SV=1	K	Transcription	PREDICTED: probable WRKY transcription factor 53 [Glycine max]
HL_transcript_13422	25	24	0	339	315	388	0.94	0.87	0	12.06	9.48	11.67	4.77e-05	3.07758	up	--	--	Molecular Function: transcription factor activity, sequence-specific DNA binding (GO:0003700);; Biological Process: regulation of transcription, DNA-templated (GO:0006355);; Molecular Function: sequence-specific DNA binding (GO:0043565);;	--	--	--	--	WRKY DNA -binding domain	Probable WRKY transcription factor 70 GN=WRKY70 OS=Arabidopsis thaliana (Mouse-ear cress) PE=2 SV=1	--	--	Putative WRKY transcription factor 70 [Glycine soja]
HL_transcript_69718	602	412	220	226	110	226	22.87	15.22	8.7	8.18	3.36	6.9	0.00646306	-1.46696	down	--	--	Molecular Function: transcription factor activity, sequence-specific DNA binding (GO:0003700);; Biological Process: regulation of transcription, DNA-templated (GO:0006355);; Molecular Function: sequence-specific DNA binding (GO:0043565);;	--	--	--	--	WRKY DNA -binding domain;; WRKY DNA -binding domain	Probable WRKY transcription factor 53 GN=WRKY53 OS=Arabidopsis thaliana (Mouse-ear cress) PE=1 SV=1	K	Transcription	Putative WRKY transcription factor 30 [Glycine soja]
HL_transcript_38003	28	17	21	188	147	248	2.56	1.54	1.99	16.08	10.63	18.07	9.41e-09	2.5122	up	--	--	Molecular Function: transcription factor activity, sequence-specific DNA binding (GO:0003700);; Biological Process: regulation of transcription, DNA-templated (GO:0006355);; Molecular Function: sequence-specific DNA binding (GO:0043565);;	--	--	--	--	WRKY DNA -binding domain	Probable WRKY transcription factor 70 GN=WRKY70 OS=Arabidopsis thaliana (Mouse-ear cress) PE=2 SV=1	--	--	hypothetical protein PHAVU_005G080200g [Phaseolus vulgaris]
HL_transcript_1147	63	101	75	289	439	395	0.84	1.31	1.03	3.64	4.66	4.18	4.75e-08	1.71889	up	[K]	Transcription	Molecular Function: transcription factor activity, sequence-specific DNA binding (GO:0003700);; Molecular Function: protein kinase activity (GO:0004672);; Molecular Function: ATP binding (GO:0005524);; Biological Process: regulation of transcription, DNA-templated (GO:0006355);; Biological Process: protein phosphorylation (GO:0006468);; Biological Process: defense response (GO:0006952);; Biologic…	--	--	--	--	TIR domain;; WRKY DNA -binding domain;; Leucine rich repeat;; TIR domain;; Leucine Rich repeats (2 copies);; NB-ARC domain	TMV resistance protein N GN=N OS=Nicotiana glutinosa (Tobacco) PE=1 SV=1	S	Function unknown	Disease resistance protein [Glycine soja]
HL_transcript_21060	242	1285	343	172	145	180	13.18	67.79	19.41	8.91	6.35	7.9	0.000518217	-2.07847	down	--	--	Molecular Function: transcription factor activity, sequence-specific DNA binding (GO:0003700);; Biological Process: regulation of transcription, DNA-templated (GO:0006355);; Molecular Function: sequence-specific DNA binding (GO:0043565);;	--	--	--	--	WRKY DNA -binding domain	Probable WRKY transcription factor 23 GN=WRKY23 OS=Arabidopsis thaliana (Mouse-ear cress) PE=2 SV=1	K	Transcription	PREDICTED: probable WRKY transcription factor 23 [Glycine max]
HL_transcript_46513	212	182	93	62	36	99	15.14	12.55	6.9	4.21	2.07	5.73	0.00505016	-1.60234	down	--	--	Molecular Function: transcription factor activity, sequence-specific DNA binding (GO:0003700);; Biological Process: regulation of transcription, DNA-templated (GO:0006355);; Molecular Function: sequence-specific DNA binding (GO:0043565);;	--	--	--	--	WRKY DNA -binding domain	Probable WRKY transcription factor 51 GN=WRKY51 OS=Arabidopsis thaliana (Mouse-ear cress) PE=2 SV=1	K	Transcription	Putative WRKY transcription factor 51 [Glycine soja]
HL_transcript_14418	712	624	491	72	90	131	28.77	24.5	20.61	2.77	2.92	4.28	8.03e-20	-2.99328	down	--	--	Molecular Function: transcription factor activity, sequence-specific DNA binding (GO:0003700);; Biological Process: regulation of transcription, DNA-templated (GO:0006355);; Molecular Function: sequence-specific DNA binding (GO:0043565);;	--	--	--	--	WRKY DNA -binding domain	Probable WRKY transcription factor 48 GN=WRKY48 OS=Arabidopsis thaliana (Mouse-ear cress) PE=2 SV=1	K	Transcription	hypothetical protein GLYMA_15G139000 [Glycine max]
HL_transcript_60428	2415	5655	3787	1395	2187	3112	47.93	109.45	77.95	26.32	34.81	49.35	0.00459943	-1.21066	down	--	--	--	--	--	--	--	--	Probable WRKY transcription factor 19 GN=WRKY19 OS=Arabidopsis thaliana (Mouse-ear cress) PE=2 SV=1	S	Function unknown	Putative WRKY transcription factor 19 [Glycine soja]
HL_transcript_57713	5	11	13	137	289	81	0.08	0.16	0.2	1.79	3.17	0.89	1.41e-07	3.18793	up	--	--	Biological Process: response to stimulus (GO:0050896);;	--	--	--	--	Leucine Rich Repeat;; Leucine rich repeat;; TIR domain	Probable WRKY transcription factor 16 GN=WRKY16 OS=Arabidopsis thaliana (Mouse-ear cress) PE=2 SV=1	S	Function unknown	TMV resistance protein N-like [Cajanus cajan]
HL_transcript_689	1091	2867	1574	614	839	1237	12.62	32.4	18.88	6.76	7.77	11.41	0.001527	-1.40429	down	--	--	--	--	--	--	--	--	Probable WRKY transcription factor 19 GN=WRKY19 OS=Arabidopsis thaliana (Mouse-ear cress) PE=2 SV=1	S	Function unknown	Putative WRKY transcription factor 19 [Glycine soja]
HL_transcript_4737	912	669	757	2231	2574	2794	18.71	13.39	16.11	43.46	42.31	45.77	4.68e-07	1.21306	up	--	--	--	--	--	--	--	--	Probable WRKY transcription factor 19 GN=WRKY19 OS=Arabidopsis thaliana (Mouse-ear cress) PE=2 SV=1	S	Function unknown	PREDICTED: uncharacterized protein LOC100806841 [Glycine max]
HL_transcript_72936	239	114	207	529	723	773	3.01	1.41	2.7	6.32	7.28	7.74	0.000730779	1.32126	up	--	--	--	--	--	--	--	--	Probable WRKY transcription factor 19 GN=WRKY19 OS=Arabidopsis thaliana (Mouse-ear cress) PE=2 SV=1	S	Function unknown	PREDICTED: uncharacterized protein LOC100806841 [Glycine max]
HL_transcript_73046	240	181	171	47	50	40	6.3	4.62	4.65	1.19	1.06	0.85	1.03e-12	-2.47182	down	--	--	Molecular Function: transcription factor activity, sequence-specific DNA binding (GO:0003700);; Biological Process: regulation of transcription, DNA-templated (GO:0006355);; Molecular Function: sequence-specific DNA binding (GO:0043565);;	--	--	--	--	--	Probable WRKY transcription factor 48 GN=WRKY48 OS=Arabidopsis thaliana (Mouse-ear cress) PE=2 SV=1	K	Transcription	hypothetical protein GLYMA_15G139000 [Glycine max]
HL_transcript_55956	132	68	104	514	380	219	2.63	1.33	2.15	9.72	6.07	3.49	0.00889446	1.31817	up	[K]	Transcription	Biological Process: defense response (GO:0006952);; Biological Process: signal transduction (GO:0007165);; Molecular Function: ADP binding (GO:0043531);;	--	--	--	--	Leucine Rich repeats (2 copies);; Leucine rich repeat;; Leucine Rich Repeat;; TIR domain;; TIR domain	Probable WRKY transcription factor 19 GN=WRKY19 OS=Arabidopsis thaliana (Mouse-ear cress) PE=2 SV=1	S	Function unknown	TMV resistance protein N-like [Cajanus cajan]
HL_transcript_57275	15	20	13	201	248	210	0.35	0.45	0.31	4.47	4.64	3.91	3.58e-18	3.1659	up	--	--	--	--	--	--	--	NB-ARC domain;; TIR domain;; TIR domain;; NB-ARC domain	Probable WRKY transcription factor 16 GN=WRKY16 OS=Arabidopsis thaliana (Mouse-ear cress) PE=2 SV=1	S	Function unknown	PREDICTED: TMV resistance protein N-like [Glycine max]
HL_transcript_26108	19	22	27	126	68	74	0.44	0.5	0.65	2.78	1.27	1.37	0.00923469	1.41757	up	--	--	Cellular Component: membrane (GO:0016020);; Biological Process: response to stimulus (GO:0050896);;	--	--	--	--	Leucine Rich repeats (2 copies)	Probable WRKY transcription factor 19 GN=WRKY19 OS=Arabidopsis thaliana (Mouse-ear cress) PE=2 SV=1	--	--	PREDICTED: disease resistance protein RML1A-like [Glycine max]
HL_transcript_28561	237	111	84	484	664	466	4.4	2.02	1.62	8.52	9.86	6.9	0.00991661	1.30983	up	--	--	Biological Process: signal transduction (GO:0007165);; Molecular Function: ADP binding (GO:0043531);;	--	--	--	--	Leucine Rich Repeat;; TIR domain;; TIR domain	Probable WRKY transcription factor 16 GN=WRKY16 OS=Arabidopsis thaliana (Mouse-ear cress) PE=2 SV=1	S	Function unknown	TMV resistance protein N [Cajanus cajan]
HL_transcript_5210	516	462	1067	2435	3088	2392	10.89	9.51	23.35	48.78	52.19	40.3	9.99e-05	1.44615	up	--	--	--	--	--	--	--	--	Probable WRKY transcription factor 19 GN=WRKY19 OS=Arabidopsis thaliana (Mouse-ear cress) PE=2 SV=1	S	Function unknown	PREDICTED: uncharacterized protein LOC100806841 [Glycine max]
HL_transcript_18423	308	785	457	175	239	311	21.43	52.67	33.02	11.58	13.4	17.49	0.000733292	-1.45967	down	--	--	--	--	--	--	--	--	Probable WRKY transcription factor 19 GN=WRKY19 OS=Arabidopsis thaliana (Mouse-ear cress) PE=2 SV=1	S	Function unknown	PREDICTED: uncharacterized protein LOC100776565 [Glycine max]
HL_transcript_74483	35	43	22	91	126	140	0.7	0.83	0.46	1.71	1.99	2.21	0.0075701	1.28167	up	--	--	--	--	--	--	--	Leucine Rich repeats (2 copies);; Leucine Rich Repeat	Probable WRKY transcription factor 19 GN=WRKY19 OS=Arabidopsis thaliana (Mouse-ear cress) PE=2 SV=1	S	Function unknown	hypothetical protein GLYMA_06G256000 [Glycine max]
HL_transcript_1588	704	1661	1001	339	343	618	10.09	23.23	14.87	4.62	3.94	7.07	3.85e-05	-1.71903	down	--	--	--	--	--	--	--	--	Probable WRKY transcription factor 19 GN=WRKY19 OS=Arabidopsis thaliana (Mouse-ear cress) PE=2 SV=1	S	Function unknown	Putative WRKY transcription factor 19 [Glycine soja]
HL_transcript_31337	17	18	7	123	120	79	0.25	0.25	0.12	1.69	1.39	0.91	4.82e-05	2.23427	up	--	--	Biological Process: signal transduction (GO:0007165);; Molecular Function: ADP binding (GO:0043531);;	--	--	--	--	Leucine Rich Repeat	Probable WRKY transcription factor 16 GN=WRKY16 OS=Arabidopsis thaliana (Mouse-ear cress) PE=2 SV=1	S	Function unknown	TMV resistance protein N isoform X1 [Arachis ipaensis]
bZIP
HL_transcript_12068	271	467	319	145	265	193	9.25	15.5	11.3	4.72	7.28	5.28	0.000779084	-1.22159	down	--	--	Molecular Function: transcription factor activity, sequence-specific DNA binding (GO:0003700);; Biological Process: regulation of transcription, DNA-templated (GO:0006355);; Molecular Function: sequence-specific DNA binding (GO:0043565);;	K14431|0|gmx:100101881|K14431 transcription factor TGA | (RefSeq) BZIP98; transcription factor TGA6	Plant hormone signal transduction (ko04075)	--	--	Seed dormancy control;; bZIP transcription factor;; Basic region leucine zipper	Transcription factor HBP-1b(c1) (Fragment) OS=Triticum aestivum (Wheat) PE=1 SV=2	K	Transcription	hypothetical protein GLYMA_15G232000 [Glycine max]
HL_transcript_40270	194	124	146	75	102	70	5.09	3.17	3.97	1.88	2.16	1.47	0.000781561	-1.31889	down	--	--	Molecular Function: transcription factor activity, sequence-specific DNA binding (GO:0003700);; Biological Process: regulation of transcription, DNA-templated (GO:0006355);; Molecular Function: sequence-specific DNA binding (GO:0043565);;	K09060|1.30074e-114|gmx:778133|K09060 plant G-box-binding factor | (RefSeq) BZIP78, bZIP77; bZIP transcription factor bZIP78	--	--	--	G-box binding protein MFMR;; Disordered region downstream of MFMR;; bZIP transcription factor;; Basic region leucine zipper;; bZIP Maf transcription factor	Common plant regulatory factor 1 GN=CPRF1 OS=Petroselinum crispum (Parsley) PE=2 SV=1	K	Transcription	bZIP transcription factor bZIP78 [Glycine max]
HL_transcript_44178	42	23	76	223	226	268	0.99	0.53	1.83	4.92	4.22	4.98	0.000341909	1.76098	up	--	--	Molecular Function: transcription factor activity, sequence-specific DNA binding (GO:0003700);; Biological Process: regulation of transcription, DNA-templated (GO:0006355);; Biological Process: response to abscisic acid (GO:0009737);; Molecular Function: sequence-specific DNA binding (GO:0043565);;	K14432|0|gmx:100776600|K14432 ABA responsive element binding factor | (RefSeq) bZIP transcription factor TRAB1-like	Plant hormone signal transduction (ko04075)	--	--	bZIP transcription factor;; Basic region leucine zipper	ABSCISIC ACID-INSENSITIVE 5-like protein 4 GN=F14J22.7 OS=Arabidopsis thaliana (Mouse-ear cress) PE=1 SV=1	K	Transcription	PREDICTED: bZIP transcription factor TRAB1-like [Glycine max]
HL_transcript_12068	271	467	319	145	265	193	9.25	15.5	11.3	4.72	7.28	5.28	0.000779084	-1.22159	down	--	--	Molecular Function: transcription factor activity, sequence-specific DNA binding (GO:0003700);; Biological Process: regulation of transcription, DNA-templated (GO:0006355);; Molecular Function: sequence-specific DNA binding (GO:0043565);;	K14431|0|gmx:100101881|K14431 transcription factor TGA | (RefSeq) BZIP98; transcription factor TGA6	Plant hormone signal transduction (ko04075)	--	--	Seed dormancy control;; bZIP transcription factor;; Basic region leucine zipper	Transcription factor HBP-1b(c1) (Fragment) OS=Triticum aestivum (Wheat) PE=1 SV=2	K	Transcription	hypothetical protein GLYMA_15G232000 [Glycine max]
HL_transcript_66087	6	6	6	45	56	39	0.21	0.22	0.24	1.45	1.53	1.06	0.000350328	2.19382	up	--	--	Molecular Function: transcription factor activity, sequence-specific DNA binding (GO:0003700);; Biological Process: regulation of transcription, DNA-templated (GO:0006355);; Molecular Function: sequence-specific DNA binding (GO:0043565);;	K14431|0|gmx:100775882|K14431 transcription factor TGA | (RefSeq) transcription factor TGA7-like	Plant hormone signal transduction (ko04075)	--	--	Seed dormancy control;; bZIP transcription factor;; Basic region leucine zipper	Transcription factor TGA7 GN=F28K19.13 OS=Arabidopsis thaliana (Mouse-ear cress) PE=1 SV=1	--	--	PREDICTED: transcription factor TGA7-like [Glycine max]
HL_transcript_70297	161	137	129	24	21	37	3.22	2.67	2.67	0.47	0.34	0.59	1.53e-11	-2.6878	down	--	--	Molecular Function: transcription factor activity, sequence-specific DNA binding (GO:0003700);; Cellular Component: nucleus (GO:0005634);; Biological Process: regulation of transcription, DNA-templated (GO:0006355);; Molecular Function: sequence-specific DNA binding (GO:0043565);;	--	--	--	--	bZIP transcription factor;; Basic region leucine zipper;; bZIP Maf transcription factor	Transcription factor RF2a OS=Oryza sativa subsp. japonica (Rice) PE=1 SV=1	K	Transcription	uncharacterized protein LOC109798529 [Cajanus cajan]
HL_transcript_40270	194	124	146	75	102	70	5.09	3.17	3.97	1.88	2.16	1.47	0.000781561	-1.31889	down	--	--	Molecular Function: transcription factor activity, sequence-specific DNA binding (GO:0003700);; Biological Process: regulation of transcription, DNA-templated (GO:0006355);; Molecular Function: sequence-specific DNA binding (GO:0043565);;	K09060|1.30074e-114|gmx:778133|K09060 plant G-box-binding factor | (RefSeq) BZIP78, bZIP77; bZIP transcription factor bZIP78	--	--	--	G-box binding protein MFMR;; Disordered region downstream of MFMR;; bZIP transcription factor;; Basic region leucine zipper;; bZIP Maf transcription factor	Common plant regulatory factor 1 GN=CPRF1 OS=Petroselinum crispum (Parsley) PE=2 SV=1	K	Transcription	bZIP transcription factor bZIP78 [Glycine max]
HL_transcript_74986	3458	2007	2450	1526	1816	1612	197.93	111.21	145.69	83.11	83.62	74.44	0.00033456	-1.11578	down	--	--	Biological Process: MAPK cascade (GO:0000165);; Molecular Function: transcription factor activity, sequence-specific DNA binding (GO:0003700);; Molecular Function: MAP kinase activity (GO:0004707);; Cellular Component: intracellular (GO:0005622);; Biological Process: regulation of transcription, DNA-templated (GO:0006355);; Molecular Function: sequence-specific DNA binding (GO:0043565);;	--	--	--	--	bZIP transcription factor;; Basic region leucine zipper	Ocs element-binding factor 1 GN=OBF1 OS=Zea mays (Maize) PE=2 SV=2	K	Transcription	bZIP transcription factor bZIP60 [Glycine max]
HL_transcript_51860	29	16	65	179	209	167	0.25	0.14	0.58	1.47	1.45	1.15	0.00219858	1.71524	up	--	--	Molecular Function: transcription factor activity, sequence-specific DNA binding (GO:0003700);; Molecular Function: ATP binding (GO:0005524);; Biological Process: regulation of transcription, DNA-templated (GO:0006355);; Biological Process: defense response (GO:0006952);; Biological Process: signal transduction (GO:0007165);; Biological Process: protein metabolic process (GO:0019538);; Molecular …	--	--	--	--	NB-ARC domain;; ATPase family associated with various cellular activities (AAA);; TIR domain;; TIR domain;; bZIP transcription factor;; Basic region leucine zipper	TMV resistance protein N GN=N OS=Nicotiana glutinosa (Tobacco) PE=1 SV=1	S	Function unknown	hypothetical protein VIGAN_09073900 [Vigna angularis var. angularis]
HL_transcript_8523	2388	2544	2191	1109	947	791	63.92	66.34	60.86	28.22	20.35	16.97	1.76e-13	-1.74058	down	--	--	Molecular Function: transcription factor activity, sequence-specific DNA binding (GO:0003700);; Cellular Component: nucleus (GO:0005634);; Biological Process: regulation of transcription, DNA-templated (GO:0006355);; Molecular Function: sequence-specific DNA binding (GO:0043565);;	--	--	--	--	bZIP transcription factor;; Basic region leucine zipper	Transcription factor RF2a OS=Oryza sativa subsp. japonica (Rice) PE=1 SV=1	K	Transcription	putative bZIP domain class transcription factor [Glycine max]
HL_transcript_33765	124	126	161	395	448	486	7.04	6.92	9.52	21.31	20.44	22.21	4.94e-07	1.21789	up	--	--	Molecular Function: transcription factor activity, sequence-specific DNA binding (GO:0003700);; Biological Process: regulation of transcription, DNA-templated (GO:0006355);; Molecular Function: sequence-specific DNA binding (GO:0043565);;	K14432|2.72903e-80|pvu:PHAVU_007G081000g|K14432 ABA responsive element binding factor | (RefSeq) hypothetical protein	Plant hormone signal transduction (ko04075)	--	--	bZIP transcription factor;; Basic region leucine zipper	G-box-binding factor 4 GN=F21M11.10 OS=Arabidopsis thaliana (Mouse-ear cress) PE=1 SV=1	K	Transcription	hypothetical protein PHAVU_007G081000g [Phaseolus vulgaris]
HL_transcript_24795	936	940	732	406	355	517	30.46	29.76	24.72	12.56	9.27	13.49	2.18e-07	-1.45054	down	--	--	Molecular Function: transcription factor activity, sequence-specific DNA binding (GO:0003700);; Biological Process: regulation of transcription, DNA-templated (GO:0006355);; Molecular Function: sequence-specific DNA binding (GO:0043565);;	K09060|0|pvu:PHAVU_010G108800g|K09060 plant G-box-binding factor | (RefSeq) hypothetical protein	--	--	--	G-box binding protein MFMR;; Disordered region downstream of MFMR;; bZIP transcription factor;; Basic region leucine zipper	Common plant regulatory factor 1 GN=CPRF1 OS=Petroselinum crispum (Parsley) PE=2 SV=1	K	Transcription	hypothetical protein PHAVU_010G108800g [Phaseolus vulgaris]
HL_transcript_13658	237	238	240	109	169	78	9.01	8.79	9.47	3.94	5.16	2.38	0.000183486	-1.40776	down	--	--	Molecular Function: transcription factor activity, sequence-specific DNA binding (GO:0003700);; Cellular Component: nucleus (GO:0005634);; Biological Process: regulation of transcription, DNA-templated (GO:0006355);; Molecular Function: sequence-specific DNA binding (GO:0043565);;	--	--	--	--	bZIP transcription factor;; Basic region leucine zipper	Transcription factor RF2b GN=RF2b OS=Oryza sativa subsp. japonica (Rice) PE=1 SV=1	K	Transcription	PREDICTED: transcription factor RF2b-like [Glycine max]
HL_transcript_18219	558	739	395	423	287	390	36.69	46.96	26.99	26.47	15.19	20.74	0.0078802	-1.02675	down	--	--	Molecular Function: transcription factor activity, sequence-specific DNA binding (GO:0003700);; Cellular Component: nucleus (GO:0005634);; Cellular Component: endoplasmic reticulum membrane (GO:0005789);; Biological Process: regulation of transcription, DNA-templated (GO:0006355);; Cellular Component: integral component of membrane (GO:0016021);; Biological Process: endoplasmic reticulum unfolded…	--	--	--	--	bZIP transcription factor;; Basic region leucine zipper	bZIP transcription factor 60 GN=BZIP60 OS=Arabidopsis thaliana (Mouse-ear cress) PE=2 SV=1	K	Transcription	bZIP transcription factor bZIP68 [Glycine max]
HL_transcript_63846	4646	5548	4705	2237	2904	2125	219.2	253.89	230.55	100.41	110.12	80.68	6.32e-14	-1.47518	down	--	--	Molecular Function: transcription factor activity, sequence-specific DNA binding (GO:0003700);; Biological Process: regulation of transcription, DNA-templated (GO:0006355);; Molecular Function: sequence-specific DNA binding (GO:0043565);; Molecular Function: protein heterodimerization activity (GO:0046982);; Biological Process: sucrose induced translational repression (GO:0080149);;	--	--	--	--	bZIP transcription factor;; Basic region leucine zipper	Ocs element-binding factor 1 GN=OBF1 OS=Zea mays (Maize) PE=2 SV=2	--	--	PREDICTED: bZIP transcription factor 44-like [Vigna angularis]
HL_transcript_53323	68	79	58	304	284	242	2.27	2.54	2	9.54	7.52	6.4	1.65e-06	1.5164	up	--	--	Molecular Function: transcription factor activity, sequence-specific DNA binding (GO:0003700);; Biological Process: regulation of transcription, DNA-templated (GO:0006355);; Molecular Function: sequence-specific DNA binding (GO:0043565);;	K14431|0|gmx:100775461|K14431 transcription factor TGA | (RefSeq) transcription factor TGA2-like	Plant hormone signal transduction (ko04075)	--	--	Seed dormancy control;; bZIP transcription factor;; Basic region leucine zipper	TGACG-sequence-specific DNA-binding protein TGA-2.1 GN=TGA21 OS=Nicotiana tabacum (Common tobacco) PE=1 SV=1	K	Transcription	PREDICTED: transcription factor TGA2-like isoform X2 [Glycine max]
HL_transcript_34513	7	19	23	106	92	53	0.3	0.77	0.96	4	2.96	1.71	0.00680398	1.70361	up	--	--	Molecular Function: transcription factor activity, sequence-specific DNA binding (GO:0003700);; Biological Process: regulation of transcription, DNA-templated (GO:0006355);; Molecular Function: sequence-specific DNA binding (GO:0043565);;	K14431|0|gmx:100775882|K14431 transcription factor TGA | (RefSeq) transcription factor TGA7-like	Plant hormone signal transduction (ko04075)	--	--	Seed dormancy control;; bZIP transcription factor;; Basic region leucine zipper	Transcription factor TGA7 GN=F28K19.13 OS=Arabidopsis thaliana (Mouse-ear cress) PE=1 SV=1	--	--	PREDICTED: transcription factor TGA7-like [Glycine max]
HL_transcript_72688	546	756	657	249	249	227	7.95	10.74	9.91	3.45	2.91	2.64	6.13e-18	-1.85267	down	--	--	Molecular Function: transcription factor activity, sequence-specific DNA binding (GO:0003700);; Cellular Component: nucleus (GO:0005634);; Biological Process: regulation of transcription, DNA-templated (GO:0006355);; Molecular Function: sequence-specific DNA binding (GO:0043565);;	--	--	--	--	bZIP transcription factor;; Basic region leucine zipper;; bZIP Maf transcription factor	Transcription factor RF2a OS=Oryza sativa subsp. japonica (Rice) PE=1 SV=1	K	Transcription	PREDICTED: probable transcription factor PosF21 isoform X2 [Glycine max]
HL_transcript_16405	2374	6411	3380	1282	1534	1982	117.33	307.21	173.5	60.27	60.95	78.87	2.23e-05	-1.69889	down	--	--	Molecular Function: transcription factor activity, sequence-specific DNA binding (GO:0003700);; Biological Process: regulation of transcription, DNA-templated (GO:0006355);; Molecular Function: sequence-specific DNA binding (GO:0043565);;	--	--	--	--	bZIP transcription factor;; Basic region leucine zipper	Ocs element-binding factor 1 GN=OBF1 OS=Zea mays (Maize) PE=2 SV=2	K	Transcription	bZIP transcription factor 11 [Vigna radiata var. radiata]
HL_transcript_32094	873	1373	1005	565	519	721	38.99	59.52	46.61	24	18.62	25.91	6.78e-06	-1.26482	down	--	--	Molecular Function: transcription factor activity, sequence-specific DNA binding (GO:0003700);; Biological Process: regulation of transcription, DNA-templated (GO:0006355);; Molecular Function: sequence-specific DNA binding (GO:0043565);;	K14432|3.57271e-179|vra:106762293|K14432 ABA responsive element binding factor | (RefSeq) ABSCISIC ACID-INSENSITIVE 5-like protein 5	Plant hormone signal transduction (ko04075)	--	--	bZIP transcription factor;; Basic region leucine zipper	ABSCISIC ACID-INSENSITIVE 5-like protein 5 GN=T2P3 OS=Arabidopsis thaliana (Mouse-ear cress) PE=1 SV=1	K	Transcription	PREDICTED: ABSCISIC ACID-INSENSITIVE 5-like protein 5 [Vigna angularis]
HL_transcript_52833	40	33	38	15	18	18	1.25	0.99	1.24	0.45	0.46	0.46	0.00747005	-1.45006	down	--	--	Biological Process: MAPK cascade (GO:0000165);; Molecular Function: transcription factor activity, sequence-specific DNA binding (GO:0003700);; Molecular Function: MAP kinase activity (GO:0004707);; Cellular Component: intracellular (GO:0005622);; Biological Process: regulation of transcription, DNA-templated (GO:0006355);; Molecular Function: sequence-specific DNA binding (GO:0043565);;	--	--	--	--	Basic leucine-zipper C terminal;; bZIP transcription factor;; Basic region leucine zipper	Light-inducible protein CPRF2 GN=CPRF2 OS=Petroselinum crispum (Parsley) PE=2 SV=2	K	Transcription	light-inducible protein CPRF2 [Vigna radiata var. radiata]
HL_transcript_17720	876	1718	1069	366	449	272	52.99	100.47	67.16	21.09	21.84	13.31	4.41e-10	-2.11768	down	--	--	Molecular Function: transcription factor activity, sequence-specific DNA binding (GO:0003700);; Biological Process: regulation of transcription, DNA-templated (GO:0006355);; Molecular Function: sequence-specific DNA binding (GO:0043565);;	--	--	--	--	bZIP transcription factor;; Basic region leucine zipper	Basic leucine zipper 43 GN=BZIP43 OS=Arabidopsis thaliana (Mouse-ear cress) PE=1 SV=1	--	--	bZIP transcription factor bZIP110 [Glycine max]
HL_transcript_65243	72	81	71	206	284	322	2.1	2.32	2.18	5.73	6.67	7.54	1.75e-05	1.35474	up	--	--	Molecular Function: transcription factor activity, sequence-specific DNA binding (GO:0003700);; Biological Process: regulation of transcription, DNA-templated (GO:0006355);; Molecular Function: sequence-specific DNA binding (GO:0043565);;	K14431|0|pvu:PHAVU_005G124100g|K14431 transcription factor TGA | (RefSeq) hypothetical protein	Plant hormone signal transduction (ko04075)	--	--	Seed dormancy control;; bZIP transcription factor;; Basic region leucine zipper	TGACG-sequence-specific DNA-binding protein TGA-2.1 GN=TGA21 OS=Nicotiana tabacum (Common tobacco) PE=1 SV=1	K	Transcription	hypothetical protein PHAVU_005G124100g [Phaseolus vulgaris]
HL_transcript_47995	20	48	17	132	173	139	0.93	2.15	0.81	5.76	6.37	5.13	0.000730831	1.77062	up	--	--	Molecular Function: transcription factor activity, sequence-specific DNA binding (GO:0003700);; Biological Process: regulation of transcription, DNA-templated (GO:0006355);; Molecular Function: sequence-specific DNA binding (GO:0043565);;	K14431|0|gmx:100775882|K14431 transcription factor TGA | (RefSeq) transcription factor TGA7-like	Plant hormone signal transduction (ko04075)	--	--	Seed dormancy control;; bZIP transcription factor;; Basic region leucine zipper	Transcription factor TGA7 GN=F28K19.13 OS=Arabidopsis thaliana (Mouse-ear cress) PE=1 SV=1	--	--	PREDICTED: transcription factor TGA7-like [Glycine max]
HL_transcript_47617	228	97	303	880	924	3056	21.3	8.71	29.45	78.33	69.67	232.55	0.000159791	2.21643	up	--	--	Biological Process: MAPK cascade (GO:0000165);; Molecular Function: transcription factor activity, sequence-specific DNA binding (GO:0003700);; Molecular Function: MAP kinase activity (GO:0004707);; Cellular Component: intracellular (GO:0005622);; Biological Process: regulation of transcription, DNA-templated (GO:0006355);; Molecular Function: sequence-specific DNA binding (GO:0043565);;	--	--	--	--	bZIP transcription factor;; Basic region leucine zipper	Basic leucine zipper 43 GN=BZIP43 OS=Arabidopsis thaliana (Mouse-ear cress) PE=1 SV=1	K	Transcription	bZIP transcription factor bZIP73A [Glycine max]
HL_transcript_75564	46	74	44	13	28	17	6.65	10.09	6.67	1.91	3.25	2.09	0.00151331	-1.77835	down	--	--	Molecular Function: transcription factor activity, sequence-specific DNA binding (GO:0003700);; Biological Process: regulation of transcription, DNA-templated (GO:0006355);; Molecular Function: sequence-specific DNA binding (GO:0043565);;	--	--	--	--	--	--	--	--	PREDICTED: bZIP transcription factor 44-like [Vigna angularis]
HL_transcript_8584	314	322	714	1428	1267	1509	8.42	8.39	19.82	36.31	27.19	32.31	0.00385428	1.15178	up	--	--	Molecular Function: signal transducer activity (GO:0004871);; Biological Process: signal transduction (GO:0007165);; Biological Process: phototropism (GO:0009638);;	--	--	--	--	NPH3 family;; BTB/POZ domain	Root phototropism protein 2 GN=T6B20.13/T6B20.14 OS=Arabidopsis thaliana (Mouse-ear cress) PE=1 SV=2	S	Function unknown	putative bZIP domain class transcription factor [Glycine max]
NAC
HL_transcript_1336	103	97	97	247	454	434	1.42	1.3	1.38	3.22	4.99	4.74	3.27e-05	1.4132	up	[M]	Cell wall/membrane/envelope biogenesis	Molecular Function: nucleic acid binding (GO:0003676);; Molecular Function: GDP-Man:Man3GlcNAc2-PP-Dol alpha-1,2-mannosyltransferase activity (GO:0004377);; Cellular Component: endoplasmic reticulum membrane (GO:0005789);; Biological Process: protein N-linked glycosylation (GO:0006487);; Biological Process: oligosaccharide-lipid intermediate biosynthetic process (GO:0006490);; Biological Process:…	K03844|0|gmx:100808662|K03844 alpha-1,2-mannosyltransferase [EC:2.4.1.131] | (RefSeq) GDP-Man:Man(3)GlcNAc(2)-PP-Dol alpha-1,2-mannosyltransferase-like	N-Glycan biosynthesis (ko00510)	[M]	Cell wall/membrane/envelope biogenesis	ALG11 mannosyltransferase N-terminus;; Glycosyl transferases group 1;; Glycosyl transferases group 1	GDP-Man:Man(3)GlcNAc(2)-PP-Dol alpha-1,2-mannosyltransferase GN=T07M07.7 OS=Arabidopsis thaliana (Mouse-ear cress) PE=1 SV=2	M	Cell wall/membrane/envelope biogenesis	PREDICTED: GDP-Man:Man(3)GlcNAc(2)-PP-Dol alpha-1,2-mannosyltransferase-like [Glycine max]
HL_transcript_29954	28	23	55	125	171	109	0.81	0.64	1.65	3.4	3.91	2.5	0.00680398	1.37678	up	--	--	Molecular Function: alpha-1,3-mannosyltransferase activity (GO:0000033);; Cellular Component: endoplasmic reticulum (GO:0005783);; Biological Process: protein glycosylation (GO:0006486);; Cellular Component: integral component of membrane (GO:0016021);; Biological Process: mannosylation (GO:0097502);;	K03845|7.29668e-177|gmx:100785253|K03845 alpha-1,3-mannosyltransferase [EC:2.4.1.258] | (RefSeq) dol-P-Man:Man(5)GlcNAc(2)-PP-Dol alpha-1,3-mannosyltransferase-like	N-Glycan biosynthesis (ko00510)	[G]	Carbohydrate transport and metabolism	ALG3 protein;; ALG3 protein	Dol-P-Man:Man(5)GlcNAc(2)-PP-Dol alpha-1,3-mannosyltransferase GN=ALG3 OS=Arabidopsis thaliana (Mouse-ear cress) PE=1 SV=1	S	Function unknown	PREDICTED: dol-P-Man:Man(5)GlcNAc(2)-PP-Dol alpha-1,3-mannosyltransferase-like [Glycine max]
HL_transcript_66925	31	38	26	183	172	192	0.57	0.68	0.49	3.13	2.48	2.76	1.76e-08	1.98854	up	--	--	Molecular Function: oxidoreductase activity (GO:0016491);; Biological Process: oxidation-reduction process (GO:0055114);;	K00510|3.81012e-78|gmx:100775684|K00510 heme oxygenase (biliverdin-producing) [EC:1.14.14.18] | (RefSeq) probable inactive heme oxygenase 2, chloroplastic-like	Porphyrin and chlorophyll metabolism (ko00860)	[P]	Inorganic ion transport and metabolism	--	Probable inactive heme oxygenase 2, chloroplastic (Precursor) GN=HO2 OS=Arabidopsis thaliana (Mouse-ear cress) PE=2 SV=2	P	Inorganic ion transport and metabolism	Putative inactive heme oxygenase 2, chloroplastic [Glycine soja]
HL_transcript_26481	79	29	71	14	23	13	1.47	0.54	1.38	0.25	0.34	0.19	0.00110938	-2.0323	down	--	--	Biological Process: cytokinesis by cell plate formation (GO:0000911);; Molecular Function: microtubule motor activity (GO:0003777);; Molecular Function: ATP binding (GO:0005524);; Cellular Component: kinesin complex (GO:0005871);; Cellular Component: microtubule (GO:0005874);; Biological Process: microtubule-based movement (GO:0007018);; Molecular Function: microtubule binding (GO:0008017);; Biol…	K11498|0|gmx:100775206|K11498 centromeric protein E | (RefSeq) kinesin-like protein NACK1	--	[Z]	Cytoskeleton	Kinesin motor domain;; Domain of unknown function (DUF3490);; Microtubule binding	Kinesin-like protein NACK1 GN=NACK1 OS=Nicotiana tabacum (Common tobacco) PE=1 SV=1	Z	Cytoskeleton	PREDICTED: kinesin-like protein NACK1 [Glycine max]
HL_transcript_1336	103	97	97	247	454	434	1.42	1.3	1.38	3.22	4.99	4.74	3.27e-05	1.4132	up	[M]	Cell wall/membrane/envelope biogenesis	Molecular Function: nucleic acid binding (GO:0003676);; Molecular Function: GDP-Man:Man3GlcNAc2-PP-Dol alpha-1,2-mannosyltransferase activity (GO:0004377);; Cellular Component: endoplasmic reticulum membrane (GO:0005789);; Biological Process: protein N-linked glycosylation (GO:0006487);; Biological Process: oligosaccharide-lipid intermediate biosynthetic process (GO:0006490);; Biological Process:…	K03844|0|gmx:100808662|K03844 alpha-1,2-mannosyltransferase [EC:2.4.1.131] | (RefSeq) GDP-Man:Man(3)GlcNAc(2)-PP-Dol alpha-1,2-mannosyltransferase-like	N-Glycan biosynthesis (ko00510)	[M]	Cell wall/membrane/envelope biogenesis	ALG11 mannosyltransferase N-terminus;; Glycosyl transferases group 1;; Glycosyl transferases group 1	GDP-Man:Man(3)GlcNAc(2)-PP-Dol alpha-1,2-mannosyltransferase GN=T07M07.7 OS=Arabidopsis thaliana (Mouse-ear cress) PE=1 SV=2	M	Cell wall/membrane/envelope biogenesis	PREDICTED: GDP-Man:Man(3)GlcNAc(2)-PP-Dol alpha-1,2-mannosyltransferase-like [Glycine max]
HL_transcript_45018	1140	769	849	484	424	662	12.89	8.5	9.97	5.2	3.84	5.98	0.000212903	-1.2353	down	--	--	Cellular Component: membrane (GO:0016020);; Molecular Function: purine ribonucleoside binding (GO:0032550);; Molecular Function: adenyl ribonucleotide binding (GO:0032559);; Molecular Function: anion binding (GO:0043168);; Biological Process: response to stimulus (GO:0050896);;	--	--	--	--	NB-ARC domain;; Leucine Rich repeats (2 copies);; Leucine rich repeat;; NACHT domain;; TIR domain;; TIR domain	TMV resistance protein N GN=N OS=Nicotiana glutinosa (Tobacco) PE=1 SV=1	S	Function unknown	TMV resistance protein N [Cajanus cajan]
HL_transcript_14883	4121	5960	5654	782	849	492	172.82	242.71	246.17	31.19	28.63	16.6	2.6e-32	-3.24594	down	--	--	Molecular Function: hydrolase activity (GO:0016787);;	K19882|0|gmx:100781246|K19882 O-palmitoleoyl-L-serine hydrolase [EC:3.1.1.98] | (RefSeq) pectin acetylesterase 8-like	--	[M]	Cell wall/membrane/envelope biogenesis	Pectinacetylesterase	--	S	Function unknown	PREDICTED: pectin acetylesterase 8-like isoform X1 [Glycine max]
HL_transcript_57636	1256	1924	1676	249	286	109	27.33	40.81	37.83	5.15	4.99	1.91	4.87e-17	-3.19096	down	--	--	Molecular Function: hydrolase activity (GO:0016787);;	K19882|0|pvu:PHAVU_003G277500g|K19882 O-palmitoleoyl-L-serine hydrolase [EC:3.1.1.98] | (RefSeq) hypothetical protein	--	[M]	Cell wall/membrane/envelope biogenesis	Pectinacetylesterase;; Pectinacetylesterase	--	S	Function unknown	pectin acetylesterase 8-like [Cajanus cajan]
HL_transcript_34150	427	390	233	178	140	154	5.05	4.51	2.86	2	1.33	1.45	4.79e-05	-1.5439	down	[K]	Transcription	Biological Process: cellular process (GO:0009987);;	--	--	--	--	Leucine Rich repeats (2 copies);; NB-ARC domain;; NACHT domain;; ATPase family associated with various cellular activities (AAA);; NB-ARC domain;; TIR domain;; TIR domain	TMV resistance protein N GN=N OS=Nicotiana glutinosa (Tobacco) PE=1 SV=1	--	--	PREDICTED: TMV resistance protein N-like [Glycine max]
HL_transcript_60452	396	289	289	81	93	88	5.35	3.81	4.04	1.04	1.01	0.95	1.96e-14	-2.29024	down	[R]	General function prediction only	Molecular Function: ribonuclease P activity (GO:0004526);; Biological Process: defense response (GO:0006952);; Biological Process: signal transduction (GO:0007165);; Cellular Component: integral component of membrane (GO:0016021);; Molecular Function: ADP binding (GO:0043531);; Biological Process: RNA phosphodiester bond hydrolysis, endonucleolytic (GO:0090502);;	--	--	--	--	NB-ARC domain;; TIR domain;; NACHT domain;; Leucine Rich repeats (2 copies);; Leucine rich repeat;; TIR domain;; TIR domain	TMV resistance protein N GN=N OS=Nicotiana glutinosa (Tobacco) PE=1 SV=1	S	Function unknown	PREDICTED: TMV resistance protein N-like isoform X2 [Glycine max]
HL_transcript_50761	30	47	25	117	142	142	1.19	1.81	1.05	4.39	4.51	4.52	0.000797437	1.43652	up	--	--	Molecular Function: ATP binding (GO:0005524);; Biological Process: defense response (GO:0006952);; Biological Process: signal transduction (GO:0007165);; Molecular Function: ADP binding (GO:0043531);;	--	--	--	--	TIR domain;; NB-ARC domain;; TIR domain;; NACHT domain	TMV resistance protein N GN=N OS=Nicotiana glutinosa (Tobacco) PE=1 SV=1	S	Function unknown	TMV resistance protein N [Glycine soja]
HL_transcript_3712	34	15	23	192	213	318	0.64	0.28	0.44	3.35	3.14	4.67	4.8e-09	2.65788	up	[K]	Transcription	Biological Process: defense response (GO:0006952);; Molecular Function: hydrolase activity (GO:0016787);; Molecular Function: ADP binding (GO:0043531);;	K13457|0|gmx:100819372|K13457 disease resistance protein RPM1 | (RefSeq) disease resistance protein RPM1-like	Plant-pathogen interaction (ko04626)	[T]	Signal transduction mechanisms	NB-ARC domain;; Leucine Rich repeats (2 copies);; Leucine rich repeat;; N-terminal domain on NACHT_NTPase and P-loop NTPases;; AAA domain	Disease resistance protein RPM1 GN=F17A9.20 OS=Arabidopsis thaliana (Mouse-ear cress) PE=1 SV=1	S	Function unknown	Disease resistance protein RPM1 [Glycine soja]
HL_transcript_51750	356	291	203	81	116	128	4.09	3.26	2.42	0.89	1.07	1.17	2.45e-06	-1.7797	down	[R]	General function prediction only	Molecular Function: ribonuclease P activity (GO:0004526);; Biological Process: defense response (GO:0006952);; Biological Process: signal transduction (GO:0007165);; Cellular Component: integral component of membrane (GO:0016021);; Molecular Function: ADP binding (GO:0043531);; Biological Process: RNA phosphodiester bond hydrolysis, endonucleolytic (GO:0090502);;	--	--	--	--	NB-ARC domain;; NACHT domain;; Leucine Rich repeats (2 copies)	TMV resistance protein N GN=N OS=Nicotiana glutinosa (Tobacco) PE=1 SV=1	--	--	hypothetical protein GLYMA_19G054700 [Glycine max]
HL_transcript_65256	10	50	39	132	171	297	0.15	0.7	0.58	1.79	1.94	3.37	0.00213182	1.90767	up	[K]	Transcription	Biological Process: defense response (GO:0006952);; Molecular Function: hydrolase activity (GO:0016787);; Molecular Function: ADP binding (GO:0043531);;	K13457|0|gmx:100819372|K13457 disease resistance protein RPM1 | (RefSeq) disease resistance protein RPM1-like	Plant-pathogen interaction (ko04626)	[T]	Signal transduction mechanisms	NB-ARC domain;; Leucine Rich repeats (2 copies);; Leucine rich repeat;; N-terminal domain on NACHT_NTPase and P-loop NTPases;; AAA domain	Disease resistance protein RPM1 GN=F17A9.20 OS=Arabidopsis thaliana (Mouse-ear cress) PE=1 SV=1	S	Function unknown	PREDICTED: disease resistance protein RPM1-like [Glycine max]
HL_transcript_30646	304	151	214	1037	935	1032	3.84	1.87	2.81	12.45	9.47	10.4	3.97e-06	1.6343	up	[R]	General function prediction only	Biological Process: defense response (GO:0006952);; Biological Process: signal transduction (GO:0007165);; Cellular Component: integral component of membrane (GO:0016021);; Molecular Function: ADP binding (GO:0043531);;	--	--	--	--	NB-ARC domain;; NACHT domain;; Leucine Rich Repeat;; TIR domain;; TIR domain	Disease resistance protein RPS6 OS=Arabidopsis thaliana (Mouse-ear cress) PE=1 SV=1	S	Function unknown	hypothetical protein VIGAN_10055300 [Vigna angularis var. angularis]
HL_transcript_65865	323	774	500	56	51	116	5.61	13.09	8.98	0.92	0.71	1.62	1.14e-11	-3.05272	down	--	--	Molecular Function: hydrolase activity (GO:0016787);;	K19882|2.39066e-130|gmx:100781246|K19882 O-palmitoleoyl-L-serine hydrolase [EC:3.1.1.98] | (RefSeq) pectin acetylesterase 8-like	--	[M]	Cell wall/membrane/envelope biogenesis	Pectinacetylesterase;; Pectinacetylesterase	--	S	Function unknown	pectin acetylesterase 8-like isoform X1 [Vigna radiata var. radiata]
HL_transcript_38261	74	61	68	221	245	372	1.28	1.02	1.22	3.6	3.38	5.1	2.74e-05	1.52064	up	[K]	Transcription	Molecular Function: ATP binding (GO:0005524);; Biological Process: defense response (GO:0006952);; Biological Process: signal transduction (GO:0007165);; Molecular Function: ADP binding (GO:0043531);;	--	--	--	--	TIR domain;; NB-ARC domain;; TIR domain;; Leucine rich repeat;; Leucine Rich repeats (2 copies);; NACHT domain	TMV resistance protein N GN=N OS=Nicotiana glutinosa (Tobacco) PE=1 SV=1	S	Function unknown	TMV resistance protein N-like [Cajanus cajan]
HL_transcript_67291	21	78	97	517	400	560	0.31	1.11	1.47	7.14	4.66	6.49	9.11e-06	2.28123	up	[K]	Transcription	Biological Process: signal transduction (GO:0007165);; Molecular Function: ADP binding (GO:0043531);;	--	--	--	--	TIR domain;; NB-ARC domain;; TIR domain;; Leucine rich repeat;; NACHT domain	TMV resistance protein N GN=N OS=Nicotiana glutinosa (Tobacco) PE=1 SV=1	S	Function unknown	hypothetical protein GLYMA_01G046900, partial [Glycine max]
HL_transcript_65071	151	112	109	228	436	493	2.23	1.61	1.67	3.18	5.14	5.78	0.00957431	1.10156	up	--	--	Biological Process: defense response (GO:0006952);; Biological Process: signal transduction (GO:0007165);; Cellular Component: integral component of membrane (GO:0016021);; Molecular Function: ADP binding (GO:0043531);;	--	--	--	--	Reverse transcriptase-like;; zinc-binding in reverse transcriptase;; NB-ARC domain;; NACHT domain	TMV resistance protein N GN=N OS=Nicotiana glutinosa (Tobacco) PE=1 SV=1	S	Function unknown	PREDICTED: TMV resistance protein N-like isoform X2 [Glycine max]
HL_transcript_37443	202	108	135	478	442	506	3.09	1.62	2.14	6.95	5.43	6.18	0.00200255	1.16436	up	[R]	General function prediction only	Molecular Function: ribonuclease P activity (GO:0004526);; Biological Process: defense response (GO:0006952);; Biological Process: signal transduction (GO:0007165);; Cellular Component: integral component of membrane (GO:0016021);; Molecular Function: ADP binding (GO:0043531);; Biological Process: RNA phosphodiester bond hydrolysis, endonucleolytic (GO:0090502);;	--	--	--	--	TIR domain;; NB-ARC domain;; TIR domain;; Leucine rich repeat;; Leucine Rich repeats (2 copies);; NACHT domain	TMV resistance protein N GN=N OS=Nicotiana glutinosa (Tobacco) PE=1 SV=1	--	--	functional candidate resistance protein KR1 [Glycine max]
HL_transcript_55278	1151	1202	781	497	300	440	20.19	20.57	14.22	8.29	4.22	6.17	7.01e-07	-1.72357	down	[R]	General function prediction only	--	--	--	--	--	Leucine Rich Repeat;; Leucine Rich repeats (2 copies);; NB-ARC domain;; TIR domain;; NACHT domain	TMV resistance protein N GN=N OS=Nicotiana glutinosa (Tobacco) PE=1 SV=1	S	Function unknown	TMV resistance protein N-like [Cajanus cajan]
HL_transcript_69713	265	336	176	143	43	120	3.54	4.38	2.45	1.82	0.46	1.28	0.00389307	-1.61769	down	[R]	General function prediction only	--	--	--	--	--	TIR domain;; NB-ARC domain;; TIR domain;; NACHT domain;; Leucine Rich Repeat	TMV resistance protein N GN=N OS=Nicotiana glutinosa (Tobacco) PE=1 SV=1	S	Function unknown	TMV resistance protein N-like [Cajanus cajan]
HL_transcript_27137	14	52	38	457	529	445	0.23	0.82	0.64	6.95	6.79	5.69	1.68e-13	3.13488	up	--	--	Molecular Function: ATP binding (GO:0005524);; Biological Process: defense response (GO:0006952);; Biological Process: signal transduction (GO:0007165);; Cellular Component: integral component of membrane (GO:0016021);; Molecular Function: ADP binding (GO:0043531);;	--	--	--	--	TIR domain;; NB-ARC domain;; TIR domain;; NACHT domain;; Leucine rich repeat;; Leucine Rich repeats (2 copies);; Hefutoxin family	TMV resistance protein N GN=N OS=Nicotiana glutinosa (Tobacco) PE=1 SV=1	S	Function unknown	PREDICTED: TMV resistance protein N-like [Glycine max]
HL_transcript_74022	230	280	292	586	815	1067	2.02	2.41	2.66	4.89	5.73	7.46	0.000173789	1.13377	up	[O]	Posttranslational modification, protein turnover, chaperones	Molecular Function: metalloendopeptidase activity (GO:0004222);; Cellular Component: mitochondrion (GO:0005739);; Molecular Function: zinc ion binding (GO:0008270);; Biological Process: protein processing (GO:0016485);; Biological Process: peptide catabolic process (GO:0043171);; Biological Process: proteolysis involved in cellular protein catabolic process (GO:0051603);;	K01408|0|gmx:100804856|K01408 insulysin [EC:3.4.24.56] | (RefSeq) zinc-metallopeptidase, peroxisomal	--	[O]	Posttranslational modification, protein turnover, chaperones	Middle or third domain of peptidase_M16;; Peptidase M16 inactive domain;; Insulinase (Peptidase family M16)	Zinc-metallopeptidase, peroxisomal GN=PXM16 OS=Arabidopsis thaliana (Mouse-ear cress) PE=2 SV=1	O	Posttranslational modification, protein turnover, chaperones	PREDICTED: zinc-metallopeptidase, peroxisomal [Glycine max]
HL_transcript_25459	13	5	12	103	57	47	0.17	0.08	0.17	1.3	0.61	0.5	0.00267774	2.01051	up	[K]	Transcription	--	--	--	--	--	TIR domain;; NB-ARC domain;; TIR domain;; Leucine Rich repeats (2 copies);; Leucine rich repeat;; NACHT domain	TMV resistance protein N GN=N OS=Nicotiana glutinosa (Tobacco) PE=1 SV=1	S	Function unknown	TMV resistance protein N-like [Cajanus cajan]
HL_transcript_39496	227	120	160	598	609	559	3.16	1.63	2.3	7.88	6.77	6.18	0.000326891	1.28309	up	[K]	Transcription	--	--	--	--	--	Leucine Rich repeats (2 copies);; Leucine rich repeat;; Leucine Rich Repeat;; NB-ARC domain;; NACHT domain;; TIR domain;; Leucine Rich Repeat	Protein SUPPRESSOR OF npr1-1, CONSTITUTIVE 1 OS=Arabidopsis thaliana (Mouse-ear cress) PE=1 SV=3	S	Function unknown	PREDICTED: TMV resistance protein N-like [Vigna angularis]
HL_transcript_28713	253	485	246	44	53	42	5.8	10.83	5.85	0.97	0.98	0.78	4.03e-16	-3.10894	down	--	--	Molecular Function: hydrolase activity (GO:0016787);;	K19882|0|gmx:100781246|K19882 O-palmitoleoyl-L-serine hydrolase [EC:3.1.1.98] | (RefSeq) pectin acetylesterase 8-like	--	[M]	Cell wall/membrane/envelope biogenesis	Pectinacetylesterase;; Pectinacetylesterase	--	S	Function unknown	PREDICTED: pectin acetylesterase 8-like isoform X1 [Glycine max]
HL_transcript_26620	9	0	3	80	62	63	0.12	0	0.05	1	0.66	0.67	0.000490251	2.7559	up	[K]	Transcription	Biological Process: defense response (GO:0006952);; Biological Process: signal transduction (GO:0007165);; Molecular Function: ADP binding (GO:0043531);;	--	--	--	--	NB-ARC domain;; NACHT domain;; Leucine rich repeat;; Leucine Rich repeats (2 copies);; TIR domain	TMV resistance protein N GN=N OS=Nicotiana glutinosa (Tobacco) PE=1 SV=1	S	Function unknown	PREDICTED: TMV resistance protein N-like [Vigna angularis]
HL_transcript_60480	346	187	195	980	861	1039	4.77	2.52	2.79	12.84	9.51	11.43	0.000103894	1.45053	up	[K]	Transcription	Biological Process: cell communication (GO:0007154);; Biological Process: single-organism process (GO:0044699);; Biological Process: regulation of cellular process (GO:0050794);; Biological Process: response to stimulus (GO:0050896);; Molecular Function: organic cyclic compound binding (GO:0097159);; Molecular Function: heterocyclic compound binding (GO:1901363);;	--	--	--	--	TIR domain;; NB-ARC domain;; TIR domain;; NACHT domain;; Leucine Rich Repeat;; Leucine Rich repeats (2 copies)	TMV resistance protein N GN=N OS=Nicotiana glutinosa (Tobacco) PE=1 SV=1	S	Function unknown	PREDICTED: TMV resistance protein N-like [Glycine max]
HL_transcript_40999	62	192	170	6	4	51	1.74	5.25	4.95	0.16	0.09	1.15	0.00246224	-2.46636	down	--	--	Molecular Function: hydrolase activity (GO:0016787);;	K19882|1.48371e-171|gmx:100810716|K19882 O-palmitoleoyl-L-serine hydrolase [EC:3.1.1.98] | (RefSeq) pectin acetylesterase 12	--	[M]	Cell wall/membrane/envelope biogenesis	Pectinacetylesterase;; Pectinacetylesterase	--	S	Function unknown	hypothetical protein GLYMA_10G142100 [Glycine max]
HL_transcript_75774	194	111	172	62	94	33	6.06	3.37	5.58	1.86	2.37	0.83	0.00126195	-1.66357	down	--	--	Molecular Function: hydrolase activity (GO:0016787);;	--	--	[M]	Cell wall/membrane/envelope biogenesis	Pectinacetylesterase	--	S	Function unknown	PREDICTED: pectin acetylesterase 10-like isoform X3 [Glycine max]
HL_transcript_43685	550	115	351	124	134	97	7.45	1.53	4.93	1.6	1.46	1.05	0.00222512	-1.79069	down	--	--	Molecular Function: nucleic acid binding (GO:0003676);; Molecular Function: ATP binding (GO:0005524);; Biological Process: defense response (GO:0006952);; Biological Process: signal transduction (GO:0007165);; Cellular Component: integral component of membrane (GO:0016021);; Molecular Function: ADP binding (GO:0043531);;	--	--	--	--	TIR domain;; NB-ARC domain;; TIR domain;; NACHT domain;; Reverse transcriptase-like;; zinc-binding in reverse transcriptase;; Leucine Rich repeats (2 copies)	TMV resistance protein N GN=N OS=Nicotiana glutinosa (Tobacco) PE=1 SV=1	S	Function unknown	hypothetical protein GLYMA_09G161400 [Glycine max]
HL_transcript_72728	174	44	69	26	27	27	2.2	0.55	0.9	0.32	0.28	0.28	0.00159672	-2.03034	down	--	--	Molecular Function: hydrolase activity (GO:0016787);;	K19882|2.9833e-75|pvu:PHAVU_003G124700g|K19882 O-palmitoleoyl-L-serine hydrolase [EC:3.1.1.98] | (RefSeq) hypothetical protein	--	[M]	Cell wall/membrane/envelope biogenesis	Pectinacetylesterase;; Pectinacetylesterase	--	S	Function unknown	hypothetical protein PHAVU_003G124700g [Phaseolus vulgaris]
HL_transcript_105	211	142	159	510	489	515	1.71	1.13	1.33	3.92	3.17	3.32	0.000467594	1.0719	up	[K]	Transcription	Biological Process: regulation of cellular process (GO:0050794);; Biological Process: response to stimulus (GO:0050896);; Molecular Function: organic cyclic compound binding (GO:0097159);; Molecular Function: heterocyclic compound binding (GO:1901363);;	--	--	--	--	Leucine Rich repeats (2 copies);; Leucine rich repeat;; Leucine Rich Repeat;; NB-ARC domain;; NACHT domain;; TIR domain;; TIR domain	TMV resistance protein N GN=N OS=Nicotiana glutinosa (Tobacco) PE=1 SV=1	S	Function unknown	PREDICTED: TMV resistance protein N-like [Glycine max]
HL_transcript_43345	509	1017	489	315	267	447	22.85	44.31	22.8	13.45	9.63	16.14	0.00141208	-1.34391	down	--	--	Cellular Component: integral component of membrane (GO:0016021);; Molecular Function: hydrolase activity (GO:0016787);;	K19882|0|gmx:100818146|K19882 O-palmitoleoyl-L-serine hydrolase [EC:3.1.1.98] | (RefSeq) pectin acetylesterase 8-like	--	[M]	Cell wall/membrane/envelope biogenesis	Pectinacetylesterase	--	S	Function unknown	hypothetical protein GLYMA_01G151600 [Glycine max]
HL_transcript_13894	215	766	397	107	79	158	8.63	29.88	16.55	4.09	2.55	5.1	1.3e-05	-2.22865	down	--	--	Molecular Function: hydrolase activity (GO:0016787);;	--	--	[M]	Cell wall/membrane/envelope biogenesis	Pectinacetylesterase	--	S	Function unknown	Protein notum like [Glycine soja]
HL_transcript_62301	0	0	0	26	52	24	0	0	0	0.41	0.68	0.32	3.84e-06	3.99112	up	--	--	Molecular Function: ATP binding (GO:0005524);; Biological Process: defense response (GO:0006952);; Biological Process: signal transduction (GO:0007165);; Cellular Component: membrane (GO:0016020);; Molecular Function: ADP binding (GO:0043531);;	--	--	--	--	Leucine Rich repeats (2 copies);; Leucine rich repeat;; TIR domain;; NB-ARC domain;; TIR domain;; NACHT domain	TMV resistance protein N GN=N OS=Nicotiana glutinosa (Tobacco) PE=1 SV=1	S	Function unknown	TMV resistance protein N [Glycine soja]
HL_transcript_39610	235	193	241	445	907	737	2.48	1.99	2.64	4.46	7.66	6.19	0.00101847	1.13125	up	--	--	Molecular Function: nucleic acid binding (GO:0003676);; Molecular Function: ATP binding (GO:0005524);; Biological Process: defense response (GO:0006952);; Biological Process: signal transduction (GO:0007165);; Cellular Component: integral component of membrane (GO:0016021);; Molecular Function: ADP binding (GO:0043531);;	--	--	--	--	TIR domain;; NB-ARC domain;; TIR domain;; NACHT domain;; Reverse transcriptase-like;; Leucine Rich repeats (2 copies)	TMV resistance protein N GN=N OS=Nicotiana glutinosa (Tobacco) PE=1 SV=1	S	Function unknown	hypothetical protein GLYMA_09G161400 [Glycine max]
HL_transcript_23489	955	876	521	413	204	506	9.55	8.56	5.41	3.93	1.64	4.04	0.00257102	-1.42474	down	[R]	General function prediction only	--	--	--	--	--	TIR domain;; NB-ARC domain;; TIR domain;; Leucine Rich Repeat;; NACHT domain	TMV resistance protein N GN=N OS=Nicotiana glutinosa (Tobacco) PE=1 SV=1	S	Function unknown	TMV resistance protein N-like [Cajanus cajan]
HL_transcript_50810	364	255	290	1044	1050	719	6.05	4.13	4.99	16.47	13.97	9.53	0.000460299	1.13357	up	[K]	Transcription	Biological Process: defense response (GO:0006952);; Biological Process: signal transduction (GO:0007165);; Molecular Function: ADP binding (GO:0043531);;	--	--	--	--	NB-ARC domain;; NACHT domain	Protein SUPPRESSOR OF npr1-1, CONSTITUTIVE 1 OS=Arabidopsis thaliana (Mouse-ear cress) PE=1 SV=3	S	Function unknown	PREDICTED: TMV resistance protein N-like [Glycine max]
HL_transcript_55691	6296	9082	7352	1499	1232	859	207.43	291.04	251.39	46.95	32.6	22.71	4.91e-26	-3.01424	down	--	--	Molecular Function: hydrolase activity (GO:0016787);;	K19882|0|gmx:100781246|K19882 O-palmitoleoyl-L-serine hydrolase [EC:3.1.1.98] | (RefSeq) pectin acetylesterase 8-like	--	[M]	Cell wall/membrane/envelope biogenesis	Pectinacetylesterase	--	S	Function unknown	PREDICTED: pectin acetylesterase 8-like isoform X1 [Glycine max]
HL_transcript_63924	174	81	122	457	378	486	3.36	1.53	2.45	8.35	5.83	7.47	0.00220001	1.27727	up	--	--	Biological Process: defense response (GO:0006952);; Biological Process: signal transduction (GO:0007165);; Cellular Component: integral component of membrane (GO:0016021);; Molecular Function: ADP binding (GO:0043531);;	--	--	--	--	Leucine Rich repeats (2 copies);; Leucine rich repeat;; Leucine Rich Repeat;; NB-ARC domain;; NACHT domain;; TIR domain;; TIR domain	TMV resistance protein N GN=N OS=Nicotiana glutinosa (Tobacco) PE=1 SV=1	S	Function unknown	hypothetical protein GLYMA_16G214100 [Glycine max]
HL_transcript_68462	253	188	68	736	840	1093	3.26	2.37	0.91	9.01	8.67	11.22	0.000645605	1.75441	up	[K]	Transcription	Biological Process: cell communication (GO:0007154);; Biological Process: single-organism process (GO:0044699);; Biological Process: regulation of cellular process (GO:0050794);; Biological Process: response to stimulus (GO:0050896);; Molecular Function: organic cyclic compound binding (GO:0097159);; Molecular Function: heterocyclic compound binding (GO:1901363);;	--	--	--	--	TIR domain;; NB-ARC domain;; TIR domain;; NACHT domain;; Leucine Rich Repeat;; Leucine rich repeat;; Leucine Rich repeats (2 copies)	TMV resistance protein N GN=N OS=Nicotiana glutinosa (Tobacco) PE=1 SV=1	S	Function unknown	PREDICTED: TMV resistance protein N-like [Glycine max]
HL_transcript_64980	77	69	45	179	323	419	0.8	0.71	0.49	1.77	2.69	3.48	0.000249874	1.67772	up	[K]	Transcription	Cellular Component: membrane (GO:0016020);; Biological Process: response to stimulus (GO:0050896);; Molecular Function: organic cyclic compound binding (GO:0097159);; Molecular Function: heterocyclic compound binding (GO:1901363);;	--	--	--	--	Leucine Rich repeats (2 copies);; Leucine rich repeat;; TIR domain;; NB-ARC domain;; TIR domain;; NACHT domain	TMV resistance protein N GN=N OS=Nicotiana glutinosa (Tobacco) PE=1 SV=1	S	Function unknown	hypothetical protein PHAVU_004G140100g [Phaseolus vulgaris]
HL_transcript_71403	17	19	12	94	73	48	0.49	0.54	0.37	2.5	1.64	1.08	0.00814724	1.54515	up	[R]	General function prediction only	Molecular Function: metalloendopeptidase activity (GO:0004222);; Cellular Component: mitochondrial inner membrane (GO:0005743);; Biological Process: protein processing involved in protein targeting to mitochondrion (GO:0006627);; Molecular Function: zinc ion binding (GO:0008270);;	K01412|0|gmx:100799274|K01412 mitochondrial-processing peptidase subunit alpha [EC:3.4.24.64] | (RefSeq) mitochondrial-processing peptidase subunit alpha-like	--	[O]	Posttranslational modification, protein turnover, chaperones	Peptidase M16 inactive domain;; Insulinase (Peptidase family M16)	Mitochondrial-processing peptidase subunit alpha (Precursor) GN=MPP OS=Solanum tuberosum (Potato) PE=1 SV=1	O	Posttranslational modification, protein turnover, chaperones	PREDICTED: mitochondrial-processing peptidase subunit alpha-like [Glycine max]
HL_transcript_65156	155	168	202	611	655	841	2.06	2.18	2.78	7.69	6.95	8.89	6.32e-10	1.52298	up	[K]	Transcription	Biological Process: defense response (GO:0006952);; Biological Process: signal transduction (GO:0007165);; Molecular Function: ADP binding (GO:0043531);;	--	--	--	--	TIR domain;; NB-ARC domain;; TIR domain;; Leucine rich repeat;; Leucine Rich repeats (2 copies);; NACHT domain	TMV resistance protein N GN=N OS=Nicotiana glutinosa (Tobacco) PE=1 SV=1	S	Function unknown	hypothetical protein GLYMA_01G046900, partial [Glycine max]
HL_transcript_1368	33	66	59	4	0	8	0.46	0.9	0.84	0.05	0	0.1	2.04e-05	-3.21611	down	--	--	Molecular Function: hydrolase activity (GO:0016787);;	K19882|0|gmx:100781246|K19882 O-palmitoleoyl-L-serine hydrolase [EC:3.1.1.98] | (RefSeq) pectin acetylesterase 8-like	--	[M]	Cell wall/membrane/envelope biogenesis	Pectinacetylesterase	--	S	Function unknown	PREDICTED: pectin acetylesterase 8-like isoform X1 [Glycine max]
HL_transcript_67838	36	47	79	244	239	328	0.29	0.37	0.65	1.83	1.51	2.06	7.05e-06	1.79058	up	--	--	--	--	--	[T]	Signal transduction mechanisms	NB-ARC domain;; NACHT domain	Disease resistance protein RFL1 GN=RFL1 OS=Arabidopsis thaliana (Mouse-ear cress) PE=3 SV=2	S	Function unknown	hypothetical protein LR48_Vigan241s000300 [Vigna angularis]
HL_transcript_28430	1495	1179	604	463	329	465	15.75	12.14	6.6	4.64	2.78	3.91	4.5e-05	-1.74581	down	[R]	General function prediction only	--	--	--	--	--	TIR domain;; NB-ARC domain;; TIR domain;; Leucine Rich Repeat;; NACHT domain	TMV resistance protein N GN=N OS=Nicotiana glutinosa (Tobacco) PE=1 SV=1	S	Function unknown	TMV resistance protein N-like [Cajanus cajan]
HL_transcript_25944	133	92	104	463	562	685	1.7	1.15	1.38	5.61	5.73	6.95	1.62e-09	1.85202	up	[K]	Transcription	Biological Process: defense response (GO:0006952);; Biological Process: signal transduction (GO:0007165);; Molecular Function: ADP binding (GO:0043531);;	--	--	--	--	Leucine Rich Repeat;; NB-ARC domain;; NACHT domain;; TIR domain;; TIR domain	TMV resistance protein N GN=N OS=Nicotiana glutinosa (Tobacco) PE=1 SV=1	S	Function unknown	TMV resistance protein N-like isoform X2 [Cajanus cajan]
HL_transcript_50374	109	32	69	19	20	6	6.78	1.92	4.49	1.17	1.03	0.34	0.0011809	-2.2642	down	[HR]	Coenzyme transport and metabolism;; General function prediction only	Biological Process: metabolic process (GO:0008152);; Molecular Function: isochorismatase activity (GO:0008908);;	--	--	--	--	Isochorismatase family;; Isochorismatase family	Probable inactive nicotinamidase At3g16190 {ECO:0000305} OS=Arabidopsis thaliana (Mouse-ear cress) PE=2 SV=1	Q	Secondary metabolites biosynthesis, transport and catabolism	uncharacterized protein LOC100499982 [Glycine max]
HL_transcript_31144	64	31	53	283	382	214	1.72	0.81	1.48	7.23	8.24	4.61	5.35e-06	1.97516	up	[T]	Signal transduction mechanisms	Biological Process: activation of MAPKK activity (GO:0000186);; Molecular Function: MAP kinase kinase kinase activity (GO:0004709);; Molecular Function: transmembrane receptor protein tyrosine kinase activity (GO:0004714);; Molecular Function: ATP binding (GO:0005524);; Cellular Component: intracellular (GO:0005622);; Cellular Component: integral component of membrane (GO:0016021);; Biological Pr…	--	--	--	--	Protein kinase domain;; Protein tyrosine kinase;; Leucine Rich repeats (2 copies);; Leucine rich repeat;; Leucine rich repeat N-terminal domain;; ABC1 family	Probable inactive receptor kinase At3g08680 (Precursor) GN=At3g08680 OS=Arabidopsis thaliana (Mouse-ear cress) PE=1 SV=1	T	Signal transduction mechanisms	hypothetical protein PHAVU_007G224300g [Phaseolus vulgaris]
HL_transcript_33598	989	2268	1388	761	1068	1123	31.4	70.04	45.72	22.99	27.22	28.59	0.00472614	-1.06079	down	--	--	Molecular Function: DNA binding (GO:0003677);; Cellular Component: nucleus (GO:0005634);; Biological Process: regulation of transcription, DNA-templated (GO:0006355);; Cellular Component: integral component of membrane (GO:0016021);;	--	--	--	--	No apical meristem (NAM) protein	NAC domain-containing protein 78 GN=T32M21.10 OS=Arabidopsis thaliana (Mouse-ear cress) PE=2 SV=2	S	Function unknown	PREDICTED: protein NTM1-like 9 [Glycine max]
HL_transcript_72567	508	339	450	37	60	29	23.58	15.3	21.7	1.64	2.24	1.09	5.47e-24	-3.65424	down	--	--	Molecular Function: DNA binding (GO:0003677);; Cellular Component: nucleus (GO:0005634);; Biological Process: regulation of transcription, DNA-templated (GO:0006355);;	--	--	--	--	No apical meristem (NAM) protein	NAC domain-containing protein 45 {ECO:0000312|EMBL:AEE73912.1} OS=Arabidopsis thaliana (Mouse-ear cress) PE=2 SV=1	S	Function unknown	NAC domain-containing protein 86-like [Cajanus cajan]
HL_transcript_57025	4	11	12	48	29	125	0.25	0.66	0.83	2.83	1.46	6.26	0.00892694	2.00235	up	--	--	Cellular Component: chloroplast (GO:0009507);; Cellular Component: photosystem I reaction center (GO:0009538);; Biological Process: photosynthesis (GO:0015979);;	K02693|2.56223e-14|cam:101510350|K02693 photosystem I subunit IV | (RefSeq) photosystem I reaction center subunit IV, chloroplastic-like	Photosynthesis (ko00195)	--	--	Photosystem I reaction centre subunit IV / PsaE	Photosystem I reaction center subunit IV, chloroplastic (Precursor) GN=PSAE-2 OS=Spinacia oleracea (Spinach) PE=1 SV=1	C	Energy production and conversion	photosystem I reaction center subunit iv b, partial (chloroplast) [Camellia sinensis]
HL_transcript_30997	18	34	21	268	484	108	0.58	1.03	0.69	7.84	11.95	2.68	2.31e-06	2.74216	up	--	--	Molecular Function: protein kinase activity (GO:0004672);; Biological Process: protein phosphorylation (GO:0006468);;	--	--	--	--	--	NAC transcription factor 25 GN=At1g61110 OS=Arabidopsis thaliana (Mouse-ear cress) PE=2 SV=1	T	Signal transduction mechanisms	PREDICTED: probable LRR receptor-like serine/threonine-protein kinase At1g67720 [Cicer arietinum]
HL_transcript_17902	733	661	796	252	352	343	45.72	39.9	51.62	14.97	17.68	17.28	7.17e-14	-1.6443	down	[G]	Carbohydrate transport and metabolism	Molecular Function: ribulose-phosphate 3-epimerase activity (GO:0004750);; Cellular Component: cytosol (GO:0005829);; Biological Process: pentose-phosphate shunt, non-oxidative branch (GO:0009052);; Biological Process: pentose catabolic process (GO:0019323);; Biological Process: cellular carbohydrate metabolic process (GO:0044262);; Molecular Function: metal ion binding (GO:0046872);;	K01783|0|gmx:100786514|K01783 ribulose-phosphate 3-epimerase [EC:5.1.3.1] | (RefSeq) ribulose-phosphate 3-epimerase, chloroplastic	Pentose phosphate pathway (ko00030);Pentose and glucuronate interconversions (ko00040);Carbon fixation in photosynthetic organisms (ko00710);Carbon metabolism (ko01200);Biosynthesis of amino acids (ko01230)	[G]	Carbohydrate transport and metabolism	Ribulose-phosphate 3 epimerase family	Ribulose-phosphate 3-epimerase, chloroplastic (Precursor) GN=RPE OS=Spinacia oleracea (Spinach) PE=1 SV=1	G	Carbohydrate transport and metabolism	PREDICTED: ribulose-phosphate 3-epimerase, chloroplastic [Glycine max]
HL_transcript_15882	1592	2279	1288	776	982	970	73.56	102.16	61.8	34.1	36.47	36.06	4.4e-06	-1.34328	down	--	--	Molecular Function: DNA binding (GO:0003677);; Cellular Component: nucleus (GO:0005634);; Biological Process: regulation of transcription, DNA-templated (GO:0006355);;	--	--	--	--	No apical meristem (NAM) protein	NAC domain-containing protein 2 GN=T1N6.12 OS=Arabidopsis thaliana (Mouse-ear cress) PE=2 SV=2	S	Function unknown	NAC domain-containing protein 2-like [Cajanus cajan]
HL_transcript_60621	249	136	150	103	99	80	12.85	6.8	8.04	5.06	4.11	3.33	0.00242267	-1.31837	down	[G]	Carbohydrate transport and metabolism	Biological Process: polysaccharide catabolic process (GO:0000272);; Molecular Function: beta-amylase activity (GO:0016161);;	--	--	--	--	Glycosyl hydrolase family 14	Inactive beta-amylase 9 GN=T1A4.50 OS=Arabidopsis thaliana (Mouse-ear cress) PE=2 SV=1	S	Function unknown	hypothetical protein PHAVU_006G161200g [Phaseolus vulgaris]
HL_transcript_19598	1143	1067	1152	469	633	284	114.96	102.99	120.57	44.95	51.41	23.31	6.92e-07	-1.677	down	--	--	Molecular Function: DNA binding (GO:0003677);; Cellular Component: nucleus (GO:0005634);; Biological Process: regulation of transcription, DNA-templated (GO:0006355);;	--	--	--	--	No apical meristem (NAM) protein	NAC transcription factor 25 GN=At1g61110 OS=Arabidopsis thaliana (Mouse-ear cress) PE=2 SV=1	--	--	NAC transcription factor 25 [Glycine max]
HL_transcript_24402	11	4	5	48	49	47	0.21	0.08	0.1	0.88	0.76	0.73	0.00219394	2.03915	up	[K]	Transcription	Molecular Function: protein kinase activity (GO:0004672);; Molecular Function: ATP binding (GO:0005524);; Biological Process: protein phosphorylation (GO:0006468);; Cellular Component: integral component of membrane (GO:0016021);; Molecular Function: 2-alkenal reductase [NAD(P)] activity (GO:0032440);; Biological Process: oxidation-reduction process (GO:0055114);;	--	--	--	--	Protein kinase domain;; Protein tyrosine kinase;; Leucine rich repeat;; Leucine Rich repeats (2 copies);; Leucine Rich Repeat;; Leucine rich repeat N-terminal domain	Probably inactive leucine-rich repeat receptor-like protein kinase At3g28040 (Precursor) GN=At3g28040 OS=Arabidopsis thaliana (Mouse-ear cress) PE=2 SV=1	S	Function unknown	PREDICTED: leucine-rich repeat receptor-like protein kinase PXC2 [Glycine max]
HL_transcript_26200	179	175	206	99	127	131	7.54	7.16	9.04	3.97	4.3	4.44	9.82e-05	-1.0819	down	--	--	Cellular Component: integral component of plasma membrane (GO:0005887);; Molecular Function: sucrose transmembrane transporter activity (GO:0008515);; Biological Process: sucrose transport (GO:0015770);;	K15378|2.79439e-125|pvu:PHAVU_004G085500g|K15378 solute carrier family 45, member 1/2/4 | (RefSeq) hypothetical protein	--	[G]	Carbohydrate transport and metabolism	--	Sucrose transport protein OS=Spinacia oleracea (Spinach) PE=2 SV=1	U	Intracellular trafficking, secretion, and vesicular transport	Sucrose transport protein SUC2 [Glycine soja]
HL_transcript_49603	48	17	59	545	451	333	2.42	0.83	3.09	26.1	18.26	13.5	1.92e-08	2.73471	up	--	--	Molecular Function: DNA binding (GO:0003677);; Cellular Component: nucleus (GO:0005634);; Biological Process: regulation of transcription, DNA-templated (GO:0006355);;	--	--	--	--	No apical meristem (NAM) protein	NAC domain-containing protein 21/22 OS=Arabidopsis thaliana (Mouse-ear cress) PE=1 SV=2	S	Function unknown	PREDICTED: protein CUP-SHAPED COTYLEDON 3-like [Glycine max]
HL_transcript_55013	20	14	27	123	139	106	0.37	0.26	0.53	2.17	2.06	1.58	5.59e-06	2.00686	up	[K]	Transcription	Molecular Function: transmembrane receptor protein tyrosine kinase activity (GO:0004714);; Molecular Function: ATP binding (GO:0005524);; Cellular Component: integral component of membrane (GO:0016021);; Biological Process: peptidyl-tyrosine phosphorylation (GO:0018108);;	--	--	--	--	Leucine rich repeat;; Leucine Rich repeats (2 copies);; Protein tyrosine kinase	Probable inactive leucine-rich repeat receptor-like protein kinase At3g03770 (Precursor) GN=At3g03770 OS=Arabidopsis thaliana (Mouse-ear cress) PE=2 SV=1	--	--	Putative inactive leucine-rich repeat receptor-like protein kinase [Glycine soja]
HL_transcript_26127	153	1927	728	92	128	112	6.45	78.46	31.73	3.68	4.33	3.78	5.27e-06	-2.98013	down	--	--	Molecular Function: NAD+ ADP-ribosyltransferase activity (GO:0003950);;	--	--	--	--	RCD1-SRO-TAF4 (RST) plant domain	Probable inactive poly [ADP-ribose] polymerase SRO5 GN=SRO5 OS=Arabidopsis thaliana (Mouse-ear cress) PE=1 SV=1	--	--	Putative inactive poly [ADP-ribose] polymerase SRO5 [Glycine soja]
HL_transcript_68149	731	1399	1080	573	656	849	14.68	27.39	22.48	10.93	10.57	13.62	0.00145151	-1.04127	down	[G]	Carbohydrate transport and metabolism	Biological Process: polysaccharide catabolic process (GO:0000272);; Molecular Function: beta-amylase activity (GO:0016161);;	--	--	--	--	Glycosyl hydrolase family 14;; Glycosyl hydrolase family 14	Inactive beta-amylase 9 GN=T1A4.50 OS=Arabidopsis thaliana (Mouse-ear cress) PE=2 SV=1	S	Function unknown	hypothetical protein PHAVU_006G161200g [Phaseolus vulgaris]
HL_transcript_45119	726	590	916	1988	2203	2132	7.64	6.07	9.99	19.87	18.57	17.88	1.52e-05	1.03088	up	[E]	Amino acid transport and metabolism	Biological Process: glutamate biosynthetic process (GO:0006537);; Cellular Component: integral component of membrane (GO:0016021);; Molecular Function: glutamate synthase (ferredoxin) activity (GO:0016041);; Biological Process: oxidation-reduction process (GO:0055114);;	K00284|0|gmx:548016|K00284 glutamate synthase (ferredoxin) [EC:1.4.7.1] | (RefSeq) GLU; ferredoxin-dependent glutamate synthase, chloroplastic	Glyoxylate and dicarboxylate metabolism (ko00630);Nitrogen metabolism (ko00910)	[E]	Amino acid transport and metabolism	Conserved region in glutamate synthase;; Glutamate synthase central domain;; GXGXG motif;; Glutamine amidotransferases class-II;; Glutamine amidotransferases class-II	Ferredoxin-dependent glutamate synthase, chloroplastic GN=FdGOGAT OS=Spinacia oleracea (Spinach) PE=1 SV=3	E	Amino acid transport and metabolism	PREDICTED: ferredoxin-dependent glutamate synthase, chloroplastic [Glycine max]
HL_transcript_33074	162	231	171	73	116	54	3.14	4.36	3.44	1.34	1.8	0.84	9.34e-05	-1.59055	down	[M]	Cell wall/membrane/envelope biogenesis	Molecular Function: protein kinase activity (GO:0004672);; Molecular Function: ATP binding (GO:0005524);; Biological Process: protein phosphorylation (GO:0006468);; Cellular Component: integral component of membrane (GO:0016021);;	--	--	[T]	Signal transduction mechanisms	Protein kinase domain;; Protein tyrosine kinase;; Leucine rich repeat N-terminal domain	Probable inactive receptor-like protein kinase At3g56050 (Precursor) GN=At3g56050 OS=Arabidopsis thaliana (Mouse-ear cress) PE=2 SV=1	T	Signal transduction mechanisms	PREDICTED: probable inactive receptor-like protein kinase At3g56050 [Glycine max]
HL_transcript_43189	95	147	91	362	436	450	2.08	3.13	2.06	7.52	7.64	7.86	5.26e-06	1.40806	up	[K]	Transcription	Biological Process: activation of MAPKK activity (GO:0000186);; Molecular Function: MAP kinase kinase kinase activity (GO:0004709);; Molecular Function: transmembrane receptor protein tyrosine kinase activity (GO:0004714);; Molecular Function: ATP binding (GO:0005524);; Cellular Component: intracellular (GO:0005622);; Cellular Component: integral component of membrane (GO:0016021);; Biological Pr…	--	--	--	--	Protein tyrosine kinase;; Protein kinase domain;; Leucine rich repeat;; Leucine Rich repeats (2 copies);; Leucine rich repeat N-terminal domain;; Leucine Rich Repeat	Probable inactive receptor kinase At4g23740 (Precursor) GN=At4g23740 OS=Arabidopsis thaliana (Mouse-ear cress) PE=2 SV=1	S	Function unknown	PREDICTED: probable inactive receptor kinase At4g23740 [Glycine max]
HL_transcript_15097	647	1155	677	93	190	599	27.58	47.8	29.96	3.77	6.51	20.52	0.00687495	-1.7194	down	--	--	Molecular Function: DNA binding (GO:0003677);; Cellular Component: nucleus (GO:0005634);; Biological Process: regulation of transcription, DNA-templated (GO:0006355);;	--	--	--	--	No apical meristem (NAM) protein	NAC domain-containing protein 72 GN=F27G19.10 OS=Arabidopsis thaliana (Mouse-ear cress) PE=2 SV=1	K	Transcription	NAC domain-containing protein 72 [Glycine max]
HL_transcript_52624	194	128	145	846	1220	434	6.78	4.35	5.26	28.13	34.26	12.17	4.15e-05	1.82837	up	[I]	Lipid transport and metabolism	Molecular Function: phosphoethanolamine N-methyltransferase activity (GO:0000234);; Cellular Component: cytoplasm (GO:0005737);; Biological Process: phosphatidylcholine biosynthetic process (GO:0006656);; Biological Process: methylation (GO:0032259);;	K05929|0|gmx:100820554|K05929 phosphoethanolamine N-methyltransferase [EC:2.1.1.103] | (RefSeq) phosphoethanolamine N-methyltransferase	Glycerophospholipid metabolism (ko00564)	[IR]	--	Methyltransferase domain;; Methyltransferase domain;; Methyltransferase domain;; Methyltransferase domain;; Methyltransferase domain;; Mycolic acid cyclopropane synthetase;; AdoMet dependent proline di-methyltransferase;; ubiE/COQ5 methyltransferase family;; Methyltransferase small domain;; FtsJ-like methyltransferase;; Tellurite resistance protein TehB;; CheR methyltransferase, SAM binding domai…	Phosphoethanolamine N-methyltransferase GN=PEAMT OS=Spinacia oleracea (Spinach) PE=1 SV=1	S	Function unknown	hypothetical protein GLYMA_05G246500 [Glycine max]
HL_transcript_57750	403	582	397	246	339	201	12.22	17.17	12.5	7.11	8.26	4.89	0.00018187	-1.23148	down	[M]	Cell wall/membrane/envelope biogenesis	Molecular Function: protein kinase activity (GO:0004672);; Molecular Function: ATP binding (GO:0005524);; Biological Process: protein phosphorylation (GO:0006468);; Cellular Component: integral component of membrane (GO:0016021);;	--	--	[T]	Signal transduction mechanisms	Protein tyrosine kinase;; Protein kinase domain	Inactive receptor-like serine/threonine-protein kinase At2g40270 (Precursor) GN=At2g40270 OS=Arabidopsis thaliana (Mouse-ear cress) PE=2 SV=2	T	Signal transduction mechanisms	PREDICTED: probable inactive receptor-like protein kinase At3g56050 [Glycine max]
HL_transcript_66920	13	18	15	73	74	54	0.33	0.45	0.4	1.78	1.52	1.11	0.00268807	1.54798	up	--	--	Molecular Function: DNA binding (GO:0003677);; Cellular Component: nucleus (GO:0005634);; Biological Process: regulation of transcription, DNA-templated (GO:0006355);;	--	--	--	--	No apical meristem (NAM) protein;; No apical meristem (NAM) protein	NAC domain-containing protein 8 GN=NAC008 OS=Arabidopsis thaliana (Mouse-ear cress) PE=2 SV=1	S	Function unknown	PREDICTED: protein BEARSKIN2-like isoform X2 [Glycine max]
HL_transcript_16063	101	770	488	22	42	14	4.79	35.18	23.89	1.01	1.61	0.55	7.47e-10	-3.87761	down	--	--	Molecular Function: NAD+ ADP-ribosyltransferase activity (GO:0003950);;	--	--	--	--	RCD1-SRO-TAF4 (RST) plant domain	Probable inactive poly [ADP-ribose] polymerase SRO5 GN=SRO5 OS=Arabidopsis thaliana (Mouse-ear cress) PE=1 SV=1	--	--	PREDICTED: probable inactive poly [ADP-ribose] polymerase SRO5 isoform X1 [Glycine max]
HL_transcript_72816	57	251	76	13	9	17	2.65	11.34	3.68	0.57	0.34	0.67	8.15e-07	-3.17346	down	--	--	Molecular Function: NAD+ ADP-ribosyltransferase activity (GO:0003950);;	--	--	--	--	RCD1-SRO-TAF4 (RST) plant domain	Probable inactive poly [ADP-ribose] polymerase SRO2 OS=Arabidopsis thaliana (Mouse-ear cress) PE=1 SV=1	--	--	hypothetical protein PHAVU_009G178500g [Phaseolus vulgaris]
HL_transcript_15775	2622	6956	3033	2277	2244	1530	122.62	315.62	147.35	101.33	84.35	57.6	0.00130812	-1.41528	down	--	--	Molecular Function: DNA binding (GO:0003677);; Cellular Component: nucleus (GO:0005634);; Biological Process: regulation of transcription, DNA-templated (GO:0006355);;	--	--	--	--	No apical meristem (NAM) protein	NAC domain-containing protein 2 GN=T1N6.12 OS=Arabidopsis thaliana (Mouse-ear cress) PE=2 SV=2	S	Function unknown	NAC domain-containing protein 2 [Glycine max]
HL_transcript_24195	112	166	133	66	114	86	2.74	3.94	3.36	1.54	2.24	1.68	0.00589378	-1.04448	down	--	--	Molecular Function: DNA binding (GO:0003677);; Cellular Component: nucleus (GO:0005634);; Biological Process: regulation of transcription, DNA-templated (GO:0006355);; Cellular Component: integral component of membrane (GO:0016021);;	--	--	--	--	No apical meristem (NAM) protein;; No apical meristem (NAM) protein	NAC domain-containing protein 78 GN=T32M21.10 OS=Arabidopsis thaliana (Mouse-ear cress) PE=2 SV=2	S	Function unknown	hypothetical protein GLYMA_20G172100 [Glycine max]
HL_transcript_8007	1174	1813	1142	645	606	741	30.26	45.53	30.56	15.82	12.54	15.29	1.31e-07	-1.4651	down	[M]	Cell wall/membrane/envelope biogenesis	Molecular Function: protein kinase activity (GO:0004672);; Molecular Function: ATP binding (GO:0005524);; Biological Process: protein phosphorylation (GO:0006468);; Cellular Component: integral component of membrane (GO:0016021);;	--	--	[T]	Signal transduction mechanisms	Protein tyrosine kinase;; Protein kinase domain;; Leucine rich repeat N-terminal domain;; Leucine rich repeat	Inactive receptor-like serine/threonine-protein kinase At2g40270 (Precursor) GN=At2g40270 OS=Arabidopsis thaliana (Mouse-ear cress) PE=2 SV=2	T	Signal transduction mechanisms	PREDICTED: probable inactive receptor-like protein kinase At3g56050 [Glycine max]
HL_transcript_63123	328	597	396	227	151	289	8.72	15.45	10.91	5.74	3.23	6.16	0.000736218	-1.35834	down	[T]	Signal transduction mechanisms	Molecular Function: acid phosphatase activity (GO:0003993);; Cellular Component: integral component of membrane (GO:0016021);; Biological Process: dephosphorylation (GO:0016311);; Molecular Function: metal ion binding (GO:0046872);;	--	--	[G]	Carbohydrate transport and metabolism	Iron/zinc purple acid phosphatase-like protein C;; Calcineurin-like phosphoesterase;; Purple acid Phosphatase, N-terminal domain	Probable inactive purple acid phosphatase 27 (Precursor) GN=PAP27 OS=Arabidopsis thaliana (Mouse-ear cress) PE=2 SV=1	S	Function unknown	Putative inactive purple acid phosphatase 27 [Glycine soja]
HL_transcript_39478	86	813	368	31	44	11	4.2	38.35	18.6	1.44	1.75	0.43	1.79e-07	-3.55629	down	--	--	Molecular Function: NAD+ ADP-ribosyltransferase activity (GO:0003950);;	--	--	--	--	RCD1-SRO-TAF4 (RST) plant domain	Probable inactive poly [ADP-ribose] polymerase SRO2 OS=Arabidopsis thaliana (Mouse-ear cress) PE=1 SV=1	--	--	PREDICTED: probable inactive poly [ADP-ribose] polymerase SRO5 isoform X1 [Glycine max]
HL_transcript_68786	268	2355	977	114	220	89	17.22	146.17	65.22	6.97	11.38	4.67	1.4e-06	-3.03787	down	--	--	Molecular Function: NAD+ ADP-ribosyltransferase activity (GO:0003950);;	--	--	--	--	RCD1-SRO-TAF4 (RST) plant domain	Probable inactive poly [ADP-ribose] polymerase SRO5 GN=SRO5 OS=Arabidopsis thaliana (Mouse-ear cress) PE=1 SV=1	--	--	Putative inactive poly [ADP-ribose] polymerase SRO5 [Glycine soja]
HL_transcript_15549	3	0	2	184	177	122	0.13	0	0.09	7.84	6.37	4.39	2.73e-17	5.1108	up	--	--	Molecular Function: DNA binding (GO:0003677);; Cellular Component: nucleus (GO:0005634);; Biological Process: regulation of transcription, DNA-templated (GO:0006355);;	--	--	--	--	No apical meristem (NAM) protein	NAC transcription factor 25 GN=At1g61110 OS=Arabidopsis thaliana (Mouse-ear cress) PE=2 SV=1	K	Transcription	hypothetical protein PHAVU_006G188900g [Phaseolus vulgaris]
HL_transcript_43577	193	103	202	41	91	42	3.81	1.99	4.13	0.77	1.45	0.68	0.000250282	-1.83918	down	[K]	Transcription	Molecular Function: transmembrane receptor protein tyrosine kinase activity (GO:0004714);; Molecular Function: ATP binding (GO:0005524);; Cellular Component: integral component of membrane (GO:0016021);; Biological Process: peptidyl-tyrosine phosphorylation (GO:0018108);;	--	--	--	--	Protein tyrosine kinase;; Protein kinase domain;; Leucine rich repeat;; Leucine Rich repeats (2 copies);; Leucine rich repeat N-terminal domain;; Leucine Rich Repeat	Probably inactive leucine-rich repeat receptor-like protein kinase IMK2 (Precursor) GN=IMK2 OS=Arabidopsis thaliana (Mouse-ear cress) PE=1 SV=1	T	Signal transduction mechanisms	probably inactive leucine-rich repeat receptor-like protein kinase IMK2 [Hevea brasiliensis]
HL_transcript_14844	688	1048	711	405	456	387	28.79	42.58	30.87	16.12	15.32	13.02	7.56e-08	-1.39344	down	--	--	Molecular Function: DNA binding (GO:0003677);; Cellular Component: nucleus (GO:0005634);; Biological Process: regulation of transcription, DNA-templated (GO:0006355);;	--	--	--	--	No apical meristem (NAM) protein	NAC domain-containing protein 8 GN=NAC008 OS=Arabidopsis thaliana (Mouse-ear cress) PE=2 SV=1	S	Function unknown	PREDICTED: NAC domain-containing protein 8-like [Glycine max]
HL_transcript_4104	757	615	766	259	264	179	14.3	11.35	15.02	4.66	4.01	2.7	1.89e-13	-2.01066	down	[G]	Carbohydrate transport and metabolism	Biological Process: maltose metabolic process (GO:0000023);; Molecular Function: alpha-1,4-glucosidase activity (GO:0004558);; Molecular Function: carbohydrate binding (GO:0030246);; Molecular Function: maltose alpha-glucosidase activity (GO:0032450);;	K01187|0|gmx:100802518|K01187 alpha-glucosidase [EC:3.2.1.20] | (RefSeq) alpha-glucosidase-like	Galactose metabolism (ko00052);Starch and sucrose metabolism (ko00500)	[G]	Carbohydrate transport and metabolism	Glycosyl hydrolases family 31;; N-terminal barrel of NtMGAM and CtMGAM, maltase-glucoamylase;; Galactose mutarotase-like	Alpha-glucosidase (Precursor) OS=Spinacia oleracea (Spinach) PE=1 SV=1	G	Carbohydrate transport and metabolism	Alpha-glucosidase [Glycine soja]
HL_transcript_66865	159	104	142	25	67	45	2.4	1.53	2.22	0.36	0.81	0.54	6.12e-05	-1.9012	down	--	--	Molecular Function: microtubule motor activity (GO:0003777);; Molecular Function: ATP binding (GO:0005524);; Cellular Component: kinesin complex (GO:0005871);; Biological Process: microtubule-based movement (GO:0007018);; Molecular Function: microtubule binding (GO:0008017);; Molecular Function: zinc ion binding (GO:0008270);; Molecular Function: ATPase activity (GO:0016887);;	K11498|0|vra:106756289|K11498 centromeric protein E | (RefSeq) kinesin-related protein 11	--	[Z]	Cytoskeleton	Kinesin motor domain;; Microtubule binding;; Zinc finger, C3HC4 type (RING finger)	Kinesin-like protein NACK1 GN=NACK1 OS=Nicotiana tabacum (Common tobacco) PE=1 SV=1	Z	Cytoskeleton	Kinesin-related protein 11 [Glycine soja]
HL_transcript_51047	129	91	121	372	382	434	5.35	3.67	5.22	14.69	12.74	14.48	6.63e-06	1.30702	up	--	--	Molecular Function: DNA binding (GO:0003677);; Cellular Component: nucleus (GO:0005634);; Biological Process: regulation of transcription, DNA-templated (GO:0006355);;	--	--	--	--	No apical meristem (NAM) protein;; No apical meristem (NAM) protein	NAC domain-containing protein 100 GN=NAC100 OS=Arabidopsis thaliana (Mouse-ear cress) PE=2 SV=1	S	Function unknown	NAC domain-containing protein 100 [Glycine soja]
HL_transcript_48300	33	43	46	366	280	425	1.7	2.14	2.46	17.91	11.58	17.62	8.76e-15	2.58894	up	--	--	Molecular Function: DNA binding (GO:0003677);; Cellular Component: nucleus (GO:0005634);; Biological Process: regulation of transcription, DNA-templated (GO:0006355);;	--	--	--	--	No apical meristem (NAM) protein;; No apical meristem (NAM) protein	NAC transcription factor 29 GN=At1g69490 OS=Arabidopsis thaliana (Mouse-ear cress) PE=2 SV=1	K	Transcription	NAC domain-containing protein 29 [Glycine soja]
HL_transcript_38208	27	200	158	27	40	13	0.72	5.08	4.28	0.68	0.86	0.28	0.00202996	-2.23143	down	--	--	Molecular Function: DNA binding (GO:0003677);; Cellular Component: nucleus (GO:0005634);; Biological Process: regulation of transcription, DNA-templated (GO:0006355);; Cellular Component: integral component of membrane (GO:0016021);;	--	--	--	--	No apical meristem (NAM) protein	NAC domain-containing protein 86 {ECO:0000312|EMBL:AED92405.1} OS=Arabidopsis thaliana (Mouse-ear cress) PE=2 SV=1	S	Function unknown	PREDICTED: protein NTM1-like 9 [Glycine max]
HL_transcript_14520	1720	4565	1997	834	1191	1309	70.35	181.29	84.8	32.46	39.12	43	8.21e-05	-1.66775	down	--	--	Molecular Function: DNA binding (GO:0003677);; Cellular Component: nucleus (GO:0005634);; Biological Process: regulation of transcription, DNA-templated (GO:0006355);; Cellular Component: integral component of membrane (GO:0016021);;	--	--	--	--	No apical meristem (NAM) protein	NAC domain-containing protein 55 GN=MJK13.16 OS=Arabidopsis thaliana (Mouse-ear cress) PE=2 SV=1	K	Transcription	NAC domain-containing protein 55 [Glycine soja]
HL_transcript_74532	185	176	231	610	610	581	2.87	2.68	3.72	8.99	7.59	7.2	5.02e-07	1.13676	up	--	--	Molecular Function: microtubule motor activity (GO:0003777);; Molecular Function: ATP binding (GO:0005524);; Cellular Component: kinesin complex (GO:0005871);; Cellular Component: microtubule (GO:0005874);; Biological Process: microtubule-based movement (GO:0007018);; Molecular Function: microtubule binding (GO:0008017);; Molecular Function: ATPase activity (GO:0016887);;	K11498|0|gmx:100815027|K11498 centromeric protein E | (RefSeq) kinesin-related protein 4	--	[Z]	Cytoskeleton	Kinesin motor domain;; Microtubule binding	Kinesin-like protein NACK1 GN=NACK1 OS=Nicotiana tabacum (Common tobacco) PE=1 SV=1	Z	Cytoskeleton	PREDICTED: kinesin-related protein 4 isoform X1 [Glycine max]
HL_transcript_69435	379	751	437	255	280	292	24.18	46.35	29	15.5	14.41	15.1	0.0001132	-1.32224	down	--	--	Molecular Function: DNA binding (GO:0003677);; Cellular Component: nucleus (GO:0005634);; Biological Process: regulation of transcription, DNA-templated (GO:0006355);; Biological Process: negative regulation of abscisic acid-activated signaling pathway (GO:0009788);;	--	--	--	--	No apical meristem (NAM) protein	NAC domain-containing protein 2 GN=T1N6.12 OS=Arabidopsis thaliana (Mouse-ear cress) PE=2 SV=2	S	Function unknown	NAC domain protein [Glycine max]
HL_transcript_68952	450	390	424	127	198	55	6.9	5.85	6.75	1.86	2.44	0.68	1.25e-05	-2.04726	down	--	--	Molecular Function: microtubule motor activity (GO:0003777);; Molecular Function: ATP binding (GO:0005524);; Cellular Component: kinesin complex (GO:0005871);; Biological Process: microtubule-based movement (GO:0007018);; Molecular Function: microtubule binding (GO:0008017);; Molecular Function: zinc ion binding (GO:0008270);; Molecular Function: ATPase activity (GO:0016887);;	K11498|0|pvu:PHAVU_009G004100g|K11498 centromeric protein E | (RefSeq) hypothetical protein	--	[Z]	Cytoskeleton	Kinesin motor domain;; Microtubule binding;; Zinc finger, C3HC4 type (RING finger)	Kinesin-like protein NACK1 GN=NACK1 OS=Nicotiana tabacum (Common tobacco) PE=1 SV=1	Z	Cytoskeleton	kinesin-like protein KIN-7D, mitochondrial [Cajanus cajan]
HL_transcript_4659	53	30	25	14	5	11	1.06	0.58	0.51	0.27	0.08	0.19	0.00701081	-1.93389	down	[G]	Carbohydrate transport and metabolism	Biological Process: maltose metabolic process (GO:0000023);; Molecular Function: alpha-1,4-glucosidase activity (GO:0004558);; Molecular Function: carbohydrate binding (GO:0030246);; Molecular Function: maltose alpha-glucosidase activity (GO:0032450);;	K01187|0|gmx:100802518|K01187 alpha-glucosidase [EC:3.2.1.20] | (RefSeq) alpha-glucosidase-like	Galactose metabolism (ko00052);Starch and sucrose metabolism (ko00500)	[G]	Carbohydrate transport and metabolism	Glycosyl hydrolases family 31;; N-terminal barrel of NtMGAM and CtMGAM, maltase-glucoamylase;; Galactose mutarotase-like	Alpha-glucosidase (Precursor) OS=Spinacia oleracea (Spinach) PE=1 SV=1	G	Carbohydrate transport and metabolism	Alpha-glucosidase [Glycine soja]
HL_transcript_46059	2	3	4	26	42	32	0.08	0.12	0.15	0.82	1.08	0.84	0.000800573	2.44901	up	--	--	Molecular Function: NAD+ ADP-ribosyltransferase activity (GO:0003950);; Cellular Component: integral component of membrane (GO:0016021);;	--	--	--	--	RCD1-SRO-TAF4 (RST) plant domain	Inactive poly [ADP-ribose] polymerase RCD1 GN=F3C3.1 OS=Arabidopsis thaliana (Mouse-ear cress) PE=1 SV=1	S	Function unknown	PREDICTED: inactive poly [ADP-ribose] polymerase RCD1-like [Glycine max]
HL_transcript_8031	554	770	451	331	294	303	14.31	19.37	12.08	8.14	6.1	6.26	1.19e-05	-1.34732	down	[M]	Cell wall/membrane/envelope biogenesis	Molecular Function: protein kinase activity (GO:0004672);; Molecular Function: ATP binding (GO:0005524);; Biological Process: protein phosphorylation (GO:0006468);; Cellular Component: integral component of membrane (GO:0016021);;	--	--	[T]	Signal transduction mechanisms	Protein tyrosine kinase;; Protein kinase domain;; Leucine rich repeat N-terminal domain;; Leucine rich repeat	Inactive receptor-like serine/threonine-protein kinase At2g40270 (Precursor) GN=At2g40270 OS=Arabidopsis thaliana (Mouse-ear cress) PE=2 SV=2	T	Signal transduction mechanisms	PREDICTED: probable inactive receptor-like protein kinase At3g56050 [Glycine max]
HL_transcript_73951	489	234	317	39	22	31	10.7	4.99	7.2	0.83	0.4	0.55	2.87e-17	-3.68953	down	--	--	Molecular Function: DNA binding (GO:0003677);; Cellular Component: nucleus (GO:0005634);; Biological Process: regulation of transcription, DNA-templated (GO:0006355);;	--	--	--	--	No apical meristem (NAM) protein	NAC domain-containing protein 86 {ECO:0000312|EMBL:AED92405.1} OS=Arabidopsis thaliana (Mouse-ear cress) PE=2 SV=1	S	Function unknown	NAC domain-containing protein 86-like [Cajanus cajan]
HL_transcript_31317	448	707	472	274	345	337	16.59	25.46	18.15	9.65	10.28	10.04	2.51e-05	-1.19243	down	--	--	Molecular Function: DNA binding (GO:0003677);; Cellular Component: nucleus (GO:0005634);; Biological Process: regulation of transcription, DNA-templated (GO:0006355);;	--	--	--	--	No apical meristem (NAM) protein	NAC domain-containing protein 2 GN=T1N6.12 OS=Arabidopsis thaliana (Mouse-ear cress) PE=2 SV=2	S	Function unknown	PREDICTED: NAC domain-containing protein 2 [Ricinus communis]
HL_transcript_16322	791	1173	961	467	659	633	38.46	55.27	48.52	21.59	25.77	24.76	1.8e-06	-1.1674	down	--	--	Molecular Function: DNA binding (GO:0003677);; Cellular Component: nucleus (GO:0005634);; Biological Process: regulation of transcription, DNA-templated (GO:0006355);; Biological Process: negative regulation of abscisic acid-activated signaling pathway (GO:0009788);;	--	--	--	--	No apical meristem (NAM) protein	NAC domain-containing protein 2 GN=T1N6.12 OS=Arabidopsis thaliana (Mouse-ear cress) PE=2 SV=2	S	Function unknown	NAC domain protein [Glycine max]
HL_transcript_58757	707	1278	907	572	617	565	23.59	41.46	31.4	18.14	16.53	15.12	5.44e-05	-1.13986	down	--	--	Molecular Function: DNA binding (GO:0003677);; Cellular Component: nucleus (GO:0005634);; Biological Process: regulation of transcription, DNA-templated (GO:0006355);;	--	--	--	--	No apical meristem (NAM) protein	NAC domain-containing protein 8 GN=NAC008 OS=Arabidopsis thaliana (Mouse-ear cress) PE=2 SV=1	S	Function unknown	PREDICTED: NAC domain-containing protein 8-like [Glycine max]
HL_transcript_21958	100	467	198	45	89	107	1.93	8.77	3.96	0.83	1.38	1.66	0.00216777	-1.87334	down	[E]	Amino acid transport and metabolism	Molecular Function: cysteine synthase activity (GO:0004124);; Biological Process: cysteine biosynthetic process from serine (GO:0006535);; Molecular Function: transferase activity (GO:0016740);;	K01738|3.6844e-94|gmx:100794958|K01738 cysteine synthase A [EC:2.5.1.47] | (RefSeq) cysteine synthase-like	Cysteine and methionine metabolism (ko00270);Sulfur metabolism (ko00920);Carbon metabolism (ko01200);Biosynthesis of amino acids (ko01230)	[E]	Amino acid transport and metabolism	Pyridoxal-phosphate dependent enzyme	Cysteine synthase OS=Spinacia oleracea (Spinach) PE=1 SV=1	E	Amino acid transport and metabolism	cysteine synthase [Arachis duranensis]
HL_transcript_45337	249	438	313	128	159	205	11.46	19.52	14.93	5.6	5.89	7.56	3.57e-05	-1.42188	down	--	--	Molecular Function: DNA binding (GO:0003677);; Cellular Component: nucleus (GO:0005634);; Biological Process: regulation of transcription, DNA-templated (GO:0006355);;	--	--	--	--	No apical meristem (NAM) protein	NAC domain-containing protein 2 GN=T1N6.12 OS=Arabidopsis thaliana (Mouse-ear cress) PE=2 SV=2	S	Function unknown	NAC domain protein, partial [Glycine max]
HL_transcript_18880	3257	2937	2786	407	1086	437	251.99	219.11	224.09	29.99	67.71	27.43	8.96e-11	-2.55951	down	[HR]	Coenzyme transport and metabolism;; General function prediction only	Biological Process: metabolic process (GO:0008152);; Molecular Function: isochorismatase activity (GO:0008908);;	--	--	--	--	Isochorismatase family	Probable inactive nicotinamidase At3g16190 {ECO:0000305} OS=Arabidopsis thaliana (Mouse-ear cress) PE=2 SV=1	Q	Secondary metabolites biosynthesis, transport and catabolism	uncharacterized protein LOC100499982 [Glycine max]
HL_transcript_34575	38	31	49	147	123	127	0.59	0.48	0.8	2.17	1.53	1.58	0.00223968	1.24277	up	--	--	--	--	--	--	--	--	--	--	--	PREDICTED: inactive disease resistance protein RPS4-like [Glycine max]
HL_transcript_71445	61	79	139	277	329	635	1.49	1.89	3.53	6.43	6.46	12.42	0.00106947	1.59081	up	--	--	Molecular Function: DNA binding (GO:0003677);; Cellular Component: nucleus (GO:0005634);; Biological Process: regulation of transcription, DNA-templated (GO:0006355);;	--	--	--	--	--	--	--	--	NAC domain-containing protein 69 [Glycine soja]
HL_transcript_34989	20	7	14	83	89	56	0.53	0.18	0.39	2.1	1.9	1.19	0.00338946	1.78266	up	--	--	Molecular Function: catalytic activity (GO:0003824);;	--	--	[R]	General function prediction only	--	--	S	Function unknown	PREDICTED: probably inactive leucine-rich repeat receptor-like protein kinase IMK2 [Glycine max]
HL_transcript_46252	34	22	51	82	166	252	0.76	0.48	1.17	1.72	2.94	4.43	0.00656432	1.58594	up	--	--	Molecular Function: DNA binding (GO:0003677);; Cellular Component: nucleus (GO:0005634);; Biological Process: regulation of transcription, DNA-templated (GO:0006355);;	--	--	--	--	--	--	--	--	NAC domain-containing protein 69 [Glycine soja]
HL_transcript_7494	54	83	95	203	239	328	1.35	2.03	2.45	4.79	4.78	6.52	0.00116637	1.23129	up	--	--	Molecular Function: DNA binding (GO:0003677);; Cellular Component: nucleus (GO:0005634);; Biological Process: regulation of transcription, DNA-templated (GO:0006355);;	--	--	--	--	--	--	--	--	NAC domain-containing protein 69 [Glycine soja]
HL_transcript_63640	26	8	6	120	111	73	0.77	0.25	0.18	3.38	2.64	1.74	0.00242378	2.07495	up	--	--	--	--	--	--	--	Leucine rich repeat;; Leucine Rich repeats (2 copies)	TMV resistance protein N GN=N OS=Nicotiana glutinosa (Tobacco) PE=1 SV=1	--	--	PREDICTED: inactive disease resistance protein RPS4-like [Glycine max]
TFIIB
HL_transcript_47694	16	18	8	98	75	113	0.54	0.57	0.28	2.97	1.92	2.88	9.21e-05	2.09862	up	[K]	Transcription	Cellular Component: transcription factor TFIIIB complex (GO:0000126);; Biological Process: regulation of transcription, DNA-templated (GO:0006355);; Biological Process: transcription initiation from RNA polymerase III promoter (GO:0006384);; Molecular Function: zinc ion binding (GO:0008270);; Molecular Function: TBP-class protein binding (GO:0017025);;	K15196|0|gmx:100817609|K15196 transcription factor IIIB 90 kDa subunit | (RefSeq) transcription factor IIIB 90 kDa subunit-like	--	[K]	Transcription	Transcription factor TFIIB repeat	--	K	Transcription	PREDICTED: transcription factor IIIB 90 kDa subunit-like isoform X1 [Glycine max]
PTL
HL_transcript_7763	164	99	179	753	841	709	4.15	2.44	4.7	18.1	17.07	14.35	1.88e-09	1.86315	up	--	--	--	--	--	[K]	Transcription	Myb/SANT-like DNA-binding domain	Trihelix transcription factor PTL GN=PTL OS=Arabidopsis thaliana (Mouse-ear cress) PE=2 SV=1	K	Transcription	hypothetical protein PHAVU_007G222800g [Phaseolus vulgaris]
HL_transcript_38448	490	779	529	320	265	513	32.34	49.7	36.33	20.12	14.11	27.39	0.00428565	-1.11072	down	--	--	Molecular Function: DNA binding (GO:0003677);;	--	--	[K]	Transcription	Myb/SANT-like DNA-binding domain	Trihelix transcription factor PTL GN=PTL OS=Arabidopsis thaliana (Mouse-ear cress) PE=2 SV=1	K	Transcription	Trihelix transcription factor GT-2 [Glycine soja]
P1 vs. P3
bHLH
HL_transcript_1747	152	144	142	44	60	44	2.31	2.13	2.24	0.62	0.82	0.7	2.12588e-07	-1.5327	down	--	--	Molecular Function: transcription factor activity, sequence-specific DNA binding (GO:0003700);; Molecular Function: protein serine/threonine kinase activity (GO:0004674);; Cellular Component: nucleus (GO:0005634);; Cellular Component: cytosol (GO:0005829);; Biological Process: regulation of transcription, DNA-templated (GO:0006355);; Biological Process: protein phosphorylation (GO:0006468);; Biol…	--	--	--	--	bHLH-MYC and R2R3-MYB transcription factors N-terminal	Transcription factor LHW GN=F12K2 OS=Arabidopsis thaliana (Mouse-ear cress) PE=1 SV=1	S	Function unknown	PREDICTED: transcription factor LHW-like [Glycine max]
HL_transcript_1564	2648	3520	2475	1174	1503	934	38.77	50.3	37.57	15.83	19.64	14.04	1.19579e-06	-1.2492	down	--	--	Molecular Function: transcription factor activity, sequence-specific DNA binding (GO:0003700);; Molecular Function: protein serine/threonine kinase activity (GO:0004674);; Cellular Component: nucleus (GO:0005634);; Cellular Component: cytosol (GO:0005829);; Biological Process: regulation of transcription, DNA-templated (GO:0006355);; Biological Process: protein phosphorylation (GO:0006468);; Biol…	--	--	--	--	bHLH-MYC and R2R3-MYB transcription factors N-terminal	Transcription factor LHW GN=F12K2 OS=Arabidopsis thaliana (Mouse-ear cress) PE=1 SV=1	S	Function unknown	PREDICTED: transcription factor LHW-like [Glycine max]
HL_transcript_4781	176	123	81	281	901	436	3.55	2.42	1.69	5.22	16.19	9.01	0.00152644	1.8169	up	--	--	Molecular Function: protein serine/threonine kinase activity (GO:0004674);; Cellular Component: cytosol (GO:0005829);; Biological Process: regulation of transcription, DNA-templated (GO:0006355);; Biological Process: protein phosphorylation (GO:0006468);; Biological Process: intracellular signal transduction (GO:0035556);; Molecular Function: protein dimerization activity (GO:0046983);;	--	--	--	--	bHLH-MYC and R2R3-MYB transcription factors N-terminal	Transcription factor bHLH155 GN=BHLH155 OS=Arabidopsis thaliana (Mouse-ear cress) PE=2 SV=1	S	Function unknown	PREDICTED: transcription factor EMB1444-like isoform X1 [Glycine max]
HL_transcript_57319	1293	1705	1152	533	913	510	19.31	24.86	17.84	7.33	12.17	7.83	0.00170435	-1.07159	down	--	--	Molecular Function: transcription factor activity, sequence-specific DNA binding (GO:0003700);; Molecular Function: protein serine/threonine kinase activity (GO:0004674);; Cellular Component: nucleus (GO:0005634);; Cellular Component: cytosol (GO:0005829);; Biological Process: regulation of transcription, DNA-templated (GO:0006355);; Biological Process: protein phosphorylation (GO:0006468);; Biol…	--	--	--	--	bHLH-MYC and R2R3-MYB transcription factors N-terminal	Transcription factor LHW GN=F12K2 OS=Arabidopsis thaliana (Mouse-ear cress) PE=1 SV=1	S	Function unknown	PREDICTED: transcription factor LHW-like [Glycine max]
HL_transcript_4205	474	425	650	973	1692	1036	9.49	8.3	13.51	17.93	30.2	21.28	0.00051659	1.19076	up	--	--	Molecular Function: protein serine/threonine kinase activity (GO:0004674);; Cellular Component: cytosol (GO:0005829);; Biological Process: regulation of transcription, DNA-templated (GO:0006355);; Biological Process: protein phosphorylation (GO:0006468);; Biological Process: intracellular signal transduction (GO:0035556);; Molecular Function: protein dimerization activity (GO:0046983);;	--	--	--	--	bHLH-MYC and R2R3-MYB transcription factors N-terminal	Transcription factor bHLH155 GN=BHLH155 OS=Arabidopsis thaliana (Mouse-ear cress) PE=2 SV=1	S	Function unknown	PREDICTED: transcription factor EMB1444-like isoform X1 [Glycine max]
HL_transcript_43207	1123	1395	998	431	459	237	16.22	19.68	14.96	5.74	5.93	3.52	5.53186e-07	-1.60975	down	--	--	Molecular Function: transcription factor activity, sequence-specific DNA binding (GO:0003700);; Molecular Function: protein serine/threonine kinase activity (GO:0004674);; Cellular Component: nucleus (GO:0005634);; Cellular Component: cytosol (GO:0005829);; Biological Process: regulation of transcription, DNA-templated (GO:0006355);; Biological Process: protein phosphorylation (GO:0006468);; Biol…	--	--	--	--	bHLH-MYC and R2R3-MYB transcription factors N-terminal;; bHLH-MYC and R2R3-MYB transcription factors N-terminal	Transcription factor LHW GN=F12K2 OS=Arabidopsis thaliana (Mouse-ear cress) PE=1 SV=1	S	Function unknown	PREDICTED: transcription factor LHW-like [Glycine max]
HL_transcript_17296	415	795	556	116	264	160	22.97	42.62	31.97	5.91	12.97	9.04	0.00019548	-1.6153	down	--	--	Molecular Function: protein dimerization activity (GO:0046983);;	--	--	--	--	--	Transcription factor bHLH79 GN=MRG21.2 OS=Arabidopsis thaliana (Mouse-ear cress) PE=2 SV=1	--	--	PREDICTED: transcription factor bHLH79-like [Glycine max]
HL_transcript_23125	80	100	66	3	0	0	2.49	3.02	2.12	0.09	0	0	1.93483e-13	-4.8304	down	--	--	--	--	--	--	--	--	Transcription factor bHLH25 GN=T28I19.130 OS=Arabidopsis thaliana (Mouse-ear cress) PE=2 SV=2	--	--	Transcription factor bHLH25 [Cajanus cajan]
HL_transcript_16205	975	811	1146	524	371	206	46.67	37.66	56.94	23.12	15.79	10.07	0.00181978	-1.35523	down	--	--	Molecular Function: protein dimerization activity (GO:0046983);;	--	--	--	--	Helix-loop-helix DNA-binding domain	Transcription factor bHLH96 GN=T9N14.4 OS=Arabidopsis thaliana (Mouse-ear cress) PE=2 SV=1	K	Transcription	hypothetical protein GLYMA_19G236900 [Glycine max]
HL_transcript_68407	1017	1137	1469	2849	4744	2442	50.26	54.48	75.4	129.63	208.24	123.23	1.07532e-05	1.39661	up	--	--	Molecular Function: 2-alkenal reductase [NAD(P)] activity (GO:0032440);; Molecular Function: protein dimerization activity (GO:0046983);; Biological Process: oxidation-reduction process (GO:0055114);;	--	--	--	--	Helix-loop-helix DNA-binding domain	Transcription factor bHLH93 GN=K21L13.16 OS=Arabidopsis thaliana (Mouse-ear cress) PE=1 SV=1	--	--	hypothetical protein PHAVU_003G286400g [Phaseolus vulgaris]
HL_transcript_72885	1090	456	961	131	11	19	16.75	6.85	15.33	1.86	0.15	0.3	0.000209622	-2.93424	down	--	--	Molecular Function: RNA polymerase II regulatory region sequence-specific DNA binding (GO:0000977);; Molecular Function: transcription factor activity, sequence-specific DNA binding (GO:0003700);; Biological Process: regulation of transcription from RNA polymerase II promoter (GO:0006357);; Cellular Component: membrane (GO:0016020);; Molecular Function: protein dimerization activity (GO:0046983);…	--	--	--	--	Helix-loop-helix DNA-binding domain	Transcription factor bHLH118 GN=T30C3.70 OS=Arabidopsis thaliana (Mouse-ear cress) PE=2 SV=1	K	Transcription	uncharacterized protein LOC100775836 [Glycine max]
HL_transcript_40979	435	96	68	28	6	4	21.56	4.66	3.5	1.29	0.26	0.2	0.000863037	-2.80256	down	--	--	Molecular Function: binding (GO:0005488);;	--	--	--	--	Helix-loop-helix DNA-binding domain	Transcription factor bHLH25 GN=T28I19.130 OS=Arabidopsis thaliana (Mouse-ear cress) PE=2 SV=2	K	Transcription	Transcription factor bHLH25 [Glycine soja]
HL_transcript_55456	126	234	203	502	496	358	3.27	5.9	5.46	11.95	11.43	9.5	0.000159992	1.2264	up	--	--	Molecular Function: core promoter sequence-specific DNA binding (GO:0001046);; Molecular Function: transcriptional activator activity, RNA polymerase II transcription regulatory region sequence-specific binding (GO:0001228);; Cellular Component: nucleus (GO:0005634);; Biological Process: transcription from RNA polymerase II promoter (GO:0006366);; Molecular Function: protein dimerization activity…	--	--	--	--	Helix-loop-helix DNA-binding domain	Transcription factor bHLH129 GN=F14B2.8 OS=Arabidopsis thaliana (Mouse-ear cress) PE=2 SV=2	K	Transcription	transcription factor bHLH128 [Vigna radiata var. radiata]
HL_transcript_62675	680	551	784	265	268	156	50.7	39.65	60.73	18.18	17.71	11.83	1.4417e-06	-1.52058	down	--	--	Molecular Function: protein dimerization activity (GO:0046983);;	--	--	--	--	Helix-loop-helix DNA-binding domain	Transcription factor bHLH51 GN=T7M7.8 OS=Arabidopsis thaliana (Mouse-ear cress) PE=2 SV=1	K	Transcription	Transcription factor bHLH51 [Glycine soja]
HL_transcript_50942	567	214	586	71	95	73	33.78	12.34	36.27	3.89	5.02	4.43	3.52074e-06	-2.31759	down	--	--	Molecular Function: protein dimerization activity (GO:0046983);;	--	--	--	--	Helix-loop-helix DNA-binding domain	Transcription factor bHLH25 GN=T28I19.130 OS=Arabidopsis thaliana (Mouse-ear cress) PE=2 SV=2	--	--	PREDICTED: transcription factor bHLH18-like [Glycine max]
HL_transcript_59969	143	124	178	31	20	6	2.9	2.45	3.75	0.59	0.37	0.14	3.03601e-06	-2.64405	down	--	--	Molecular Function: RNA polymerase II regulatory region sequence-specific DNA binding (GO:0000977);; Molecular Function: transcription factor activity, sequence-specific DNA binding (GO:0003700);; Biological Process: regulation of transcription from RNA polymerase II promoter (GO:0006357);; Molecular Function: protein dimerization activity (GO:0046983);; Cellular Component: RNA polymerase II tran…	--	--	--	--	Helix-loop-helix DNA-binding domain	Transcription factor bHLH36 GN=MIO24.9 OS=Arabidopsis thaliana (Mouse-ear cress) PE=2 SV=1	K	Transcription	PREDICTED: transcription factor bHLH118-like [Glycine max]
HL_transcript_59706	140	83	82	21	9	2	14.63	8.32	8.92	2.02	0.83	0.21	0.000234119	-2.64715	down	--	--	Biological Process: metabolic process (GO:0008152);; Molecular Function: protein dimerization activity (GO:0046983);;	--	--	--	--	--	Transcription factor bHLH19 GN=T30L20.2 OS=Arabidopsis thaliana (Mouse-ear cress) PE=2 SV=1	--	--	PREDICTED: transcription factor bHLH25-like [Glycine max]
HL_transcript_30517	98	150	216	12	12	5	3.71	5.49	8.47	0.42	0.41	0.2	3.2394e-13	-3.6093	down	--	--	Molecular Function: protein dimerization activity (GO:0046983);;	--	--	--	--	Helix-loop-helix DNA-binding domain	Transcription factor bHLH51 GN=T7M7.8 OS=Arabidopsis thaliana (Mouse-ear cress) PE=2 SV=1	K	Transcription	Transcription factor bHLH51 [Glycine soja]
HL_transcript_34576	636	653	675	382	307	209	15.3	15.31	16.85	8.47	6.58	5.16	0.000193181	-1.11279	down	--	--	--	--	--	--	--	--	Transcription factor bHLH143 GN=T5E8.260 OS=Arabidopsis thaliana (Mouse-ear cress) PE=2 SV=1	K	Transcription	PREDICTED: transcription factor SAC51-like [Glycine max]
HL_transcript_16920	1242	499	1095	214	28	19	66.92	26.08	61.32	10.65	1.35	1.09	0.00166691	-2.55955	down	--	--	Molecular Function: RNA polymerase II regulatory region sequence-specific DNA binding (GO:0000977);; Molecular Function: transcription factor activity, sequence-specific DNA binding (GO:0003700);; Biological Process: regulation of transcription from RNA polymerase II promoter (GO:0006357);; Cellular Component: membrane (GO:0016020);; Molecular Function: protein dimerization activity (GO:0046983);…	--	--	--	--	Helix-loop-helix DNA-binding domain	Transcription factor bHLH36 GN=MIO24.9 OS=Arabidopsis thaliana (Mouse-ear cress) PE=2 SV=1	K	Transcription	hypothetical protein GLYMA_10G241400 [Glycine max]
HL_transcript_38669	112	177	181	379	682	577	4.97	7.62	8.34	15.49	26.9	26.17	2.23813e-06	1.72648	up	--	--	Cellular Component: integral component of membrane (GO:0016021);; Molecular Function: amino acid binding (GO:0016597);; Molecular Function: 2-alkenal reductase [NAD(P)] activity (GO:0032440);; Molecular Function: protein dimerization activity (GO:0046983);; Biological Process: oxidation-reduction process (GO:0055114);;	--	--	--	--	Helix-loop-helix DNA-binding domain	Transcription factor bHLH96 GN=T9N14.4 OS=Arabidopsis thaliana (Mouse-ear cress) PE=2 SV=1	K	Transcription	PREDICTED: transcription factor bHLH96-like [Glycine max]
HL_transcript_18304	1581	1557	2381	384	322	175	106.29	101.18	166.39	23.77	19.21	12.01	2.84065e-12	-2.53664	down	--	--	Molecular Function: RNA polymerase II regulatory region sequence-specific DNA binding (GO:0000977);; Molecular Function: transcription factor activity, sequence-specific DNA binding (GO:0003700);; Biological Process: regulation of transcription from RNA polymerase II promoter (GO:0006357);; Cellular Component: membrane (GO:0016020);; Molecular Function: protein dimerization activity (GO:0046983);…	--	--	--	--	Helix-loop-helix DNA-binding domain	Transcription factor bHLH36 GN=MIO24.9 OS=Arabidopsis thaliana (Mouse-ear cress) PE=2 SV=1	K	Transcription	PREDICTED: transcription factor bHLH118-like [Glycine max]
HL_transcript_50370	223	188	250	29	49	16	8.79	7.2	10.23	1.05	1.72	0.64	4.28312e-10	-2.66431	down	--	--	Molecular Function: RNA polymerase II regulatory region sequence-specific DNA binding (GO:0000977);; Molecular Function: transcription factor activity, sequence-specific DNA binding (GO:0003700);; Biological Process: regulation of transcription from RNA polymerase II promoter (GO:0006357);; Molecular Function: protein dimerization activity (GO:0046983);; Cellular Component: RNA polymerase II tran…	--	--	--	--	Helix-loop-helix DNA-binding domain	Transcription factor bHLH36 GN=MIO24.9 OS=Arabidopsis thaliana (Mouse-ear cress) PE=2 SV=1	--	--	PREDICTED: transcription factor bHLH36-like [Glycine max]
HL_transcript_73400	177	209	108	18	1	1	14.35	16.32	9.16	1.4	0.07	0.08	0.000120163	-3.17206	down	--	--	--	--	--	--	--	Helix-loop-helix DNA-binding domain	Transcription factor bHLH25 GN=T28I19.130 OS=Arabidopsis thaliana (Mouse-ear cress) PE=2 SV=2	--	--	Transcription factor bHLH25 [Cajanus cajan]
HL_transcript_17935	911	1108	731	117	142	284	56.59	66.56	47.18	6.69	7.82	17.98	3.31076e-05	-2.09785	down	--	--	Molecular Function: protein dimerization activity (GO:0046983);;	--	--	--	--	--	Transcription factor bHLH147 GN=K14A17.17 OS=Arabidopsis thaliana (Mouse-ear cress) PE=1 SV=1	K	Transcription	PREDICTED: transcription factor bHLH148-like [Glycine max]
HL_transcript_2056	2499	1363	2476	257	45	34	38.33	20.41	39.4	3.63	0.63	0.55	2.10032e-06	-3.36757	down	--	--	Molecular Function: RNA polymerase II regulatory region sequence-specific DNA binding (GO:0000977);; Molecular Function: transcription factor activity, sequence-specific DNA binding (GO:0003700);; Biological Process: regulation of transcription from RNA polymerase II promoter (GO:0006357);; Cellular Component: integral component of membrane (GO:0016021);; Molecular Function: protein dimerization …	--	--	--	--	Helix-loop-helix DNA-binding domain	Transcription factor bHLH36 GN=MIO24.9 OS=Arabidopsis thaliana (Mouse-ear cress) PE=2 SV=1	K	Transcription	hypothetical protein VIGAN_08072700 [Vigna angularis var. angularis]
HL_transcript_56975	933	354	964	25	6	4	14.89	5.53	15.95	0.38	0.09	0.07	7.80033e-14	-4.84987	down	--	--	Molecular Function: RNA polymerase II regulatory region sequence-specific DNA binding (GO:0000977);; Molecular Function: transcription factor activity, sequence-specific DNA binding (GO:0003700);; Biological Process: regulation of transcription from RNA polymerase II promoter (GO:0006357);; Cellular Component: membrane (GO:0016020);; Molecular Function: protein dimerization activity (GO:0046983);…	--	--	--	--	Helix-loop-helix DNA-binding domain	Transcription factor bHLH36 GN=MIO24.9 OS=Arabidopsis thaliana (Mouse-ear cress) PE=2 SV=1	K	Transcription	PREDICTED: transcription factor bHLH118-like [Glycine max]
HL_transcript_21183	141	212	232	560	512	326	6.99	10.14	11.88	25.4	22.41	16.43	0.00037255	1.20488	up	--	--	Molecular Function: core promoter sequence-specific DNA binding (GO:0001046);; Molecular Function: transcriptional activator activity, RNA polymerase II transcription regulatory region sequence-specific binding (GO:0001228);; Cellular Component: nucleus (GO:0005634);; Biological Process: transcription from RNA polymerase II promoter (GO:0006366);;	--	--	--	--	Helix-loop-helix DNA-binding domain	Transcription factor bHLH128 GN=T20M3.7 OS=Arabidopsis thaliana (Mouse-ear cress) PE=1 SV=1	K	Transcription	PREDICTED: transcription factor bHLH128-like [Vigna angularis]
HL_transcript_38947	1427	1181	1654	718	592	269	44.73	36.02	53.82	20.72	16.53	8.66	0.0018317	-1.37824	down	--	--	Molecular Function: protein dimerization activity (GO:0046983);;	--	--	--	--	Helix-loop-helix DNA-binding domain	Transcription factor bHLH96 GN=T9N14.4 OS=Arabidopsis thaliana (Mouse-ear cress) PE=2 SV=1	K	Transcription	hypothetical protein GLYMA_03G240000 [Glycine max]
HL_transcript_46617	250	196	168	65	89	36	17.02	12.89	11.89	4.07	5.37	2.5	0.000217998	-1.6308	down	--	--	Molecular Function: protein dimerization activity (GO:0046983);;	--	--	[K]	Transcription	Helix-loop-helix DNA-binding domain	Transcription factor bHLH106 GN=T3K9.10 OS=Arabidopsis thaliana (Mouse-ear cress) PE=2 SV=1	K	Transcription	PREDICTED: transcription factor bHLH106-like [Glycine max]
HL_transcript_34058	426	467	557	224	85	55	33.12	35.04	45.04	16.05	5.91	4.4	0.00253207	-1.7817	down	--	--	Molecular Function: protein dimerization activity (GO:0046983);;	--	--	--	--	Helix-loop-helix DNA-binding domain	Transcription factor bHLH51 GN=T7M7.8 OS=Arabidopsis thaliana (Mouse-ear cress) PE=2 SV=1	K	Transcription	Transcription factor bHLH51 [Glycine soja]
HL_transcript_47450	1718	1453	2065	487	223	90	90.23	73.95	112.64	23.59	10.42	4.87	5.3741e-05	-2.39773	down	--	--	Molecular Function: RNA polymerase II regulatory region sequence-specific DNA binding (GO:0000977);; Molecular Function: transcription factor activity, sequence-specific DNA binding (GO:0003700);; Biological Process: regulation of transcription from RNA polymerase II promoter (GO:0006357);; Cellular Component: membrane (GO:0016020);; Molecular Function: protein dimerization activity (GO:0046983);…	--	--	--	--	Helix-loop-helix DNA-binding domain	Transcription factor bHLH36 GN=MIO24.9 OS=Arabidopsis thaliana (Mouse-ear cress) PE=2 SV=1	K	Transcription	hypothetical protein GLYMA_10G241400 [Glycine max]
HL_transcript_72747	266	257	348	1079	1680	989	16.41	15.33	22.31	61.27	91.89	62.18	1.41756e-13	2.02569	up	--	--	Molecular Function: transcription factor activity, sequence-specific DNA binding (GO:0003700);; Biological Process: regulation of transcription, DNA-templated (GO:0006355);; Molecular Function: sequence-specific DNA binding (GO:0043565);;	--	--	--	--	bZIP transcription factor;; Basic region leucine zipper	Ocs element-binding factor 1 GN=OBF1 OS=Zea mays (Maize) PE=2 SV=2	--	--	bHLH transcription factor [Glycine max]
AP2
HL_transcript_17355	3792	7401	4303	14495	12804	9444	214.57	405.43	252.97	755	642.76	545.02	0.00135908	1.19329	up	--	--	Biological Process: regulation of transcription, DNA-templated (GO:0006355);; Cellular Component: intracellular part (GO:0044424);;	K09286|8.64722e-83|gmx:100817253|K09286 EREBP-like factor | (RefSeq) ERF5; ethylene-responsive transcription factor RAP2-3-like	--	--	--	AP2 domain	Ethylene-responsive transcription factor RAP2-3 OS=Arabidopsis thaliana (Mouse-ear cress) PE=1 SV=2	K	Transcription	ethylene-responsive transcription factor RAP2-3-like [Glycine max]
HL_transcript_41064	4755	7207	6110	14798	13295	10563	216.57	318.51	289	620.52	538.05	491.49	9.76245e-06	1.07591	up	--	--	Biological Process: transcription, DNA-templated (GO:0006351);;	K09286|2.06409e-75|gmx:100817253|K09286 EREBP-like factor | (RefSeq) ERF5; ethylene-responsive transcription factor RAP2-3-like	--	--	--	AP2 domain	Ethylene-responsive transcription factor RAP2-3 OS=Arabidopsis thaliana (Mouse-ear cress) PE=1 SV=2	K	Transcription	ethylene-responsive transcription factor RAP2-3-like [Glycine max]
HL_transcript_56612	207	105	148	12	8	15	5.44	2.71	4.06	0.29	0.2	0.42	1.42131e-10	-3.32057	down	--	--	Molecular Function: DNA binding (GO:0003677);; Molecular Function: transcription factor activity, sequence-specific DNA binding (GO:0003700);; Cellular Component: nucleus (GO:0005634);; Biological Process: regulation of transcription, DNA-templated (GO:0006355);; Biological Process: multicellular organism development (GO:0007275);;	K09284|0|gmx:100777102|K09284 AP2-like factor, euAP2 lineage | (RefSeq) ethylene-responsive transcription factor RAP2-7-like	--	--	--	AP2 domain	Ethylene-responsive transcription factor RAP2-7 GN=T17D12.11 OS=Arabidopsis thaliana (Mouse-ear cress) PE=2 SV=2	K	Transcription	Ethylene-responsive transcription factor RAP2-7 [Glycine soja]
HL_transcript_58067	37	16	45	174	253	99	1.01	0.43	1.26	4.33	6.07	2.74	0.000140646	2.12198	up	--	--	Molecular Function: DNA binding (GO:0003677);; Molecular Function: transcription factor activity, sequence-specific DNA binding (GO:0003700);; Cellular Component: nucleus (GO:0005634);; Biological Process: regulation of transcription, DNA-templated (GO:0006355);; Biological Process: multicellular organism development (GO:0007275);;	K09284|0|gmx:100792442|K09284 AP2-like factor, euAP2 lineage | (RefSeq) floral homeotic protein APETALA 2-like	--	--	--	AP2 domain;; AP2 domain	Floral homeotic protein APETALA 2 GN=AP2 OS=Arabidopsis thaliana (Mouse-ear cress) PE=1 SV=1	K	Transcription	floral homeotic protein APETALA 2-like [Cajanus cajan]
HL_transcript_46643	39	36	74	298	297	172	0.98	0.89	1.9	6.8	6.57	4.38	2.70455e-07	2.19679	up	--	--	Molecular Function: DNA binding (GO:0003677);; Molecular Function: transcription factor activity, sequence-specific DNA binding (GO:0003700);; Cellular Component: nucleus (GO:0005634);; Biological Process: regulation of transcription, DNA-templated (GO:0006355);; Biological Process: multicellular organism development (GO:0007275);;	K09284|0|pvu:PHAVU_003G241900g|K09284 AP2-like factor, euAP2 lineage | (RefSeq) hypothetical protein	--	--	--	AP2 domain	Floral homeotic protein APETALA 2 GN=AP2 OS=Arabidopsis thaliana (Mouse-ear cress) PE=1 SV=1	K	Transcription	PREDICTED: floral homeotic protein APETALA 2-like isoform X1 [Glycine max]
HL_transcript_45584	34	14	32	104	127	64	0.76	0.31	0.74	2.14	2.54	1.47	0.00237611	1.666	up	--	--	Molecular Function: DNA binding (GO:0003677);; Molecular Function: transcription factor activity, sequence-specific DNA binding (GO:0003700);; Cellular Component: nucleus (GO:0005634);; Biological Process: regulation of transcription, DNA-templated (GO:0006355);; Biological Process: multicellular organism development (GO:0007275);;	K09285|0|pvu:PHAVU_001G031200g|K09285 AP2-like factor, ANT lineage | (RefSeq) hypothetical protein	--	--	--	AP2 domain	AP2-like ethylene-responsive transcription factor ANT GN=T28I19.30 OS=Arabidopsis thaliana (Mouse-ear cress) PE=1 SV=2	K	Transcription	PREDICTED: AP2-like ethylene-responsive transcription factor ANT [Vigna angularis]
HL_transcript_19688	513	1492	783	184	118	52	54.12	150.91	85.98	17.86	10.97	5.55	3.45284e-06	-2.63414	down	--	--	Molecular Function: DNA binding (GO:0003677);; Molecular Function: transcription factor activity, sequence-specific DNA binding (GO:0003700);; Cellular Component: nucleus (GO:0005634);; Biological Process: regulation of transcription, DNA-templated (GO:0006355);;	K09286|1.26499e-78|gmx:100801528|K09286 EREBP-like factor | (RefSeq) DREB2; ethylene-responsive transcription factor RAP2-1	--	--	--	AP2 domain	Ethylene-responsive transcription factor ERF011 GN=ERF011 OS=Arabidopsis thaliana (Mouse-ear cress) PE=2 SV=1	K	Transcription	hypothetical protein GLYMA_04G041200 [Glycine max]
HL_transcript_35545	128	111	168	533	612	413	3.11	2.62	4.23	11.87	13.2	10.26	4.31593e-12	1.86999	up	--	--	Molecular Function: DNA binding (GO:0003677);; Molecular Function: transcription factor activity, sequence-specific DNA binding (GO:0003700);; Cellular Component: nucleus (GO:0005634);; Biological Process: regulation of transcription, DNA-templated (GO:0006355);; Biological Process: multicellular organism development (GO:0007275);;	K09284|0|pvu:PHAVU_003G241900g|K09284 AP2-like factor, euAP2 lineage | (RefSeq) hypothetical protein	--	--	--	AP2 domain	Floral homeotic protein APETALA 2 GN=AP2 OS=Arabidopsis thaliana (Mouse-ear cress) PE=1 SV=1	K	Transcription	hypothetical protein PHAVU_003G241900g [Phaseolus vulgaris]
HL_transcript_58341	324	587	434	186	98	51	15.43	27.09	21.43	8.18	4.15	2.51	0.000932237	-1.81804	down	--	--	Molecular Function: DNA binding (GO:0003677);; Molecular Function: transcription factor activity, sequence-specific DNA binding (GO:0003700);; Cellular Component: nucleus (GO:0005634);; Biological Process: regulation of transcription, DNA-templated (GO:0006355);; Biological Process: multicellular organism development (GO:0007275);;	K09284|1.00311e-119|gmx:100788303|K09284 AP2-like factor, euAP2 lineage | (RefSeq) ethylene-responsive transcription factor RAP2-7-like	--	--	--	--	Ethylene-responsive transcription factor RAP2-7 GN=T17D12.11 OS=Arabidopsis thaliana (Mouse-ear cress) PE=2 SV=2	K	Transcription	PREDICTED: ethylene-responsive transcription factor RAP2-7-like isoform X4 [Glycine max]
HL_transcript_17355	3792	7401	4303	14495	12804	9444	214.57	405.43	252.97	755	642.76	545.02	0.00135908	1.19329	up	--	--	Biological Process: regulation of transcription, DNA-templated (GO:0006355);; Cellular Component: intracellular part (GO:0044424);;	K09286|8.64722e-83|gmx:100817253|K09286 EREBP-like factor | (RefSeq) ERF5; ethylene-responsive transcription factor RAP2-3-like	--	--	--	AP2 domain	Ethylene-responsive transcription factor RAP2-3 OS=Arabidopsis thaliana (Mouse-ear cress) PE=1 SV=2	K	Transcription	ethylene-responsive transcription factor RAP2-3-like [Glycine max]
HL_transcript_17032	1262	837	543	57	7	92	67.2	43.21	30.07	2.81	0.36	5.02	5.12741e-05	-3.06781	down	--	--	Molecular Function: DNA binding (GO:0003677);; Molecular Function: transcription factor activity, sequence-specific DNA binding (GO:0003700);; Cellular Component: nucleus (GO:0005634);; Biological Process: regulation of transcription, DNA-templated (GO:0006355);;	--	--	--	--	AP2 domain	Ethylene-responsive transcription factor ERF021 GN=ERF021 OS=Arabidopsis thaliana (Mouse-ear cress) PE=2 SV=1	K	Transcription	PREDICTED: ethylene-responsive transcription factor ERF021-like [Glycine max]
HL_transcript_15093	1558	2002	1908	254	993	444	67.1	83.71	85.33	10.07	38.02	19.54	0.00329833	-1.57646	down	--	--	Molecular Function: DNA binding (GO:0003677);; Molecular Function: transcription factor activity, sequence-specific DNA binding (GO:0003700);; Cellular Component: nucleus (GO:0005634);; Biological Process: regulation of transcription, DNA-templated (GO:0006355);;	K09286|7.7464e-124|gmx:100818839|K09286 EREBP-like factor | (RefSeq) DREB2; ethylene-responsive transcription factor ERF060	--	--	--	AP2 domain	Ethylene-responsive transcription factor ERF060 GN=ERF060 OS=Arabidopsis thaliana (Mouse-ear cress) PE=2 SV=1	K	Transcription	ethylene-responsive transcription factor [Glycine max]
HL_transcript_25658	117	125	162	441	475	520	3.5	3.61	4.99	12.04	12.56	15.8	7.61963e-11	1.791	up	--	--	Molecular Function: DNA binding (GO:0003677);; Molecular Function: transcription factor activity, sequence-specific DNA binding (GO:0003700);; Cellular Component: nucleus (GO:0005634);; Biological Process: regulation of transcription, DNA-templated (GO:0006355);;	--	--	--	--	AP2 domain	Ethylene-responsive transcription factor ERF118 GN=ERF118 OS=Arabidopsis thaliana (Mouse-ear cress) PE=2 SV=1	K	Transcription	Ethylene-responsive transcription factor ERF118 [Glycine soja]
HL_transcript_12022	401	701	641	1955	1835	2421	13.57	23.11	22.55	60.97	55.3	83.91	1.39818e-07	1.7897	up	--	--	Molecular Function: DNA binding (GO:0003677);; Molecular Function: transcription factor activity, sequence-specific DNA binding (GO:0003700);; Cellular Component: nucleus (GO:0005634);; Biological Process: regulation of transcription, DNA-templated (GO:0006355);;	--	--	--	--	AP2 domain	Ethylene-responsive transcription factor ERF118 GN=ERF118 OS=Arabidopsis thaliana (Mouse-ear cress) PE=2 SV=1	K	Transcription	Ethylene-responsive transcription factor ERF118 [Glycine soja]
HL_transcript_19890	33	63	75	244	259	151	3.77	6.89	8.92	25.64	26.03	17.43	1.30776e-05	1.81648	up	--	--	Molecular Function: DNA binding (GO:0003677);; Molecular Function: transcription factor activity, sequence-specific DNA binding (GO:0003700);; Cellular Component: nucleus (GO:0005634);; Biological Process: regulation of transcription, DNA-templated (GO:0006355);;	--	--	--	--	AP2 domain	Ethylene-responsive transcription factor ERF106 GN=ERF106 OS=Arabidopsis thaliana (Mouse-ear cress) PE=2 SV=1	K	Transcription	hypothetical protein PHAVU_007G241800g [Phaseolus vulgaris]
HL_transcript_26917	52	87	55	15	27	20	1.25	2.03	1.37	0.33	0.58	0.49	0.00219156	-1.5228	down	[R]	General function prediction only	Molecular Function: peroxidase activity (GO:0004601);; Cellular Component: integral component of membrane (GO:0016021);; Biological Process: cellular oxidant detoxification (GO:0098869);;	K09775|4.27249e-43|gmx:100815344|K09775 uncharacterized protein | (RefSeq) uncharacterized membrane protein YuiD-like	--	--	--	Divergent PAP2 family	--	S	Function unknown	uncharacterized protein LOC109798059 [Cajanus cajan]
HL_transcript_47402	1699	839	993	187	40	76	106.89	51.04	64.92	10.83	2.23	4.87	1.21025e-06	-3.02268	down	--	--	Molecular Function: DNA binding (GO:0003677);; Molecular Function: transcription factor activity, sequence-specific DNA binding (GO:0003700);; Cellular Component: nucleus (GO:0005634);; Biological Process: regulation of transcription, DNA-templated (GO:0006355);;	--	--	--	--	AP2 domain	Ethylene-responsive transcription factor ERF012 GN=ERF012 OS=Arabidopsis thaliana (Mouse-ear cress) PE=2 SV=1	K	Transcription	hypothetical protein PHAVU_008G165000g [Phaseolus vulgaris]
HL_transcript_40723	206	963	357	87	57	55	7.92	35.99	14.25	3.08	1.95	2.16	3.31102e-05	-2.52197	down	--	--	Molecular Function: DNA binding (GO:0003677);; Molecular Function: transcription factor activity, sequence-specific DNA binding (GO:0003700);; Cellular Component: nucleus (GO:0005634);; Biological Process: regulation of transcription, DNA-templated (GO:0006355);;	--	--	--	--	AP2 domain	Ethylene-responsive transcription factor ERF110 GN=ERF110 OS=Arabidopsis thaliana (Mouse-ear cress) PE=2 SV=2	--	--	ethylene-responsive transcription factor ABR1 isoform X1 [Vigna radiata var. radiata]
HL_transcript_17385	1302	2120	1572	732	512	404	72.9	114.94	91.44	37.73	25.44	23.07	9.38915e-06	-1.53614	down	--	--	Molecular Function: DNA binding (GO:0003677);; Molecular Function: transcription factor activity, sequence-specific DNA binding (GO:0003700);; Cellular Component: nucleus (GO:0005634);; Biological Process: regulation of transcription, DNA-templated (GO:0006355);;	K09286|8.88991e-85|gmx:100782025|K09286 EREBP-like factor | (RefSeq) ethylene-responsive transcription factor 7-like	--	--	--	AP2 domain	Ethylene-responsive transcription factor 3 OS=Arabidopsis thaliana (Mouse-ear cress) PE=1 SV=1	K	Transcription	PREDICTED: ethylene-responsive transcription factor 7-like [Glycine max]
HL_transcript_18273	804	2419	1802	187	536	219	53.6	155.8	124.82	11.49	31.66	14.88	8.62606e-05	-2.17841	down	--	--	Molecular Function: DNA binding (GO:0003677);; Molecular Function: transcription factor activity, sequence-specific DNA binding (GO:0003700);; Cellular Component: nucleus (GO:0005634);; Biological Process: regulation of transcription, DNA-templated (GO:0006355);;	--	--	--	--	AP2 domain	Ethylene-responsive transcription factor ERF115 GN=ERF115 OS=Arabidopsis thaliana (Mouse-ear cress) PE=1 SV=1	K	Transcription	PREDICTED: ethylene-responsive transcription factor ERF113-like [Glycine max]
HL_transcript_17684	393	1185	705	73	312	89	23.29	67.89	43.37	4	16.39	5.38	0.00289791	-1.97308	down	--	--	Molecular Function: DNA binding (GO:0003677);; Molecular Function: transcription factor activity, sequence-specific DNA binding (GO:0003700);; Cellular Component: nucleus (GO:0005634);; Biological Process: regulation of transcription, DNA-templated (GO:0006355);;	--	--	--	--	AP2 domain	Ethylene-responsive transcription factor ERF115 GN=ERF115 OS=Arabidopsis thaliana (Mouse-ear cress) PE=1 SV=1	K	Transcription	PREDICTED: ethylene-responsive transcription factor ERF113-like [Glycine max]
HL_transcript_34618	408	141	242	10	0	4	20.58	6.89	12.68	0.46	0	0.21	6.34666e-09	-4.26776	down	--	--	Molecular Function: DNA binding (GO:0003677);; Molecular Function: transcription factor activity, sequence-specific DNA binding (GO:0003700);; Cellular Component: nucleus (GO:0005634);; Biological Process: regulation of transcription, DNA-templated (GO:0006355);;	K09286|5.51713e-73|pvu:PHAVU_004G169800g|K09286 EREBP-like factor | (RefSeq) hypothetical protein	--	--	--	AP2 domain	Ethylene-responsive transcription factor ERF036 GN=ERF036 OS=Arabidopsis thaliana (Mouse-ear cress) PE=2 SV=2	--	--	hypothetical protein PHAVU_004G169800g [Phaseolus vulgaris]
HL_transcript_67045	92	113	124	16	22	15	7.96	9.41	11.16	1.27	1.68	1.32	2.93594e-12	-2.51301	down	--	--	Molecular Function: DNA binding (GO:0003677);; Molecular Function: transcription factor activity, sequence-specific DNA binding (GO:0003700);; Cellular Component: nucleus (GO:0005634);; Biological Process: regulation of transcription, DNA-templated (GO:0006355);;	K09286|2.85766e-113|gmx:100784419|K09286 EREBP-like factor | (RefSeq) dehydration-responsive element-binding protein 3-like	--	--	--	AP2 domain	Dehydration-responsive element-binding protein 3 GN=F15N18.180 OS=Arabidopsis thaliana (Mouse-ear cress) PE=2 SV=1	K	Transcription	PREDICTED: dehydration-responsive element-binding protein 3-like [Glycine max]
HL_transcript_38264	730	440	624	284	156	85	23.1	13.55	20.5	8.28	4.4	2.75	0.00282799	-1.63742	down	--	--	Molecular Function: DNA binding (GO:0003677);; Molecular Function: transcription factor activity, sequence-specific DNA binding (GO:0003700);; Cellular Component: nucleus (GO:0005634);; Biological Process: regulation of transcription, DNA-templated (GO:0006355);;	K13434|4.54551e-116|gmx:100817278|K13434 pathogenesis-related genes transcriptional activator PTI6 | (RefSeq) pathogenesis-related genes transcriptional activator PTI6-like	Plant-pathogen interaction (ko04626)	--	--	AP2 domain	Pathogenesis-related genes transcriptional activator PTI6 GN=PTI6 OS=Solanum lycopersicum (Tomato) PE=2 SV=1	K	Transcription	PREDICTED: pathogenesis-related genes transcriptional activator PTI6-like [Glycine max]
HL_transcript_12244	1649	1540	2446	3305	5549	4062	57.38	52.12	88.35	105.89	171.83	144.63	0.000863707	1.14448	up	[T]	Signal transduction mechanisms	Molecular Function: acid phosphatase activity (GO:0003993);; Cellular Component: integral component of membrane (GO:0016021);; Biological Process: dephosphorylation (GO:0016311);; Molecular Function: metal ion binding (GO:0046872);;	--	--	[G]	Carbohydrate transport and metabolism	Purple acid Phosphatase, N-terminal domain;; Calcineurin-like phosphoesterase;; Iron/zinc purple acid phosphatase-like protein C	Peroxidase (Precursor) GN=PAP26 OS=Arabidopsis thaliana (Mouse-ear cress) PE=1 SV=1	S	Function unknown	purple acid phosphatase-like protein [Glycine max]
ERF
HL_transcript_17355	3792	7401	4303	14495	12804	9444	214.57	405.43	252.97	755	642.76	545.02	0.00135908	1.19329	up	--	--	Biological Process: regulation of transcription, DNA-templated (GO:0006355);; Cellular Component: intracellular part (GO:0044424);;	K09286|8.64722e-83|gmx:100817253|K09286 EREBP-like factor | (RefSeq) ERF5; ethylene-responsive transcription factor RAP2-3-like	--	--	--	AP2 domain	Ethylene-responsive transcription factor RAP2-3 OS=Arabidopsis thaliana (Mouse-ear cress) PE=1 SV=2	K	Transcription	ethylene-responsive transcription factor RAP2-3-like [Glycine max]
HL_transcript_15093	1558	2002	1908	254	993	444	67.1	83.71	85.33	10.07	38.02	19.54	0.00329833	-1.57646	down	--	--	Molecular Function: DNA binding (GO:0003677);; Molecular Function: transcription factor activity, sequence-specific DNA binding (GO:0003700);; Cellular Component: nucleus (GO:0005634);; Biological Process: regulation of transcription, DNA-templated (GO:0006355);;	K09286|7.7464e-124|gmx:100818839|K09286 EREBP-like factor | (RefSeq) DREB2; ethylene-responsive transcription factor ERF060	--	--	--	AP2 domain	Ethylene-responsive transcription factor ERF060 GN=ERF060 OS=Arabidopsis thaliana (Mouse-ear cress) PE=2 SV=1	K	Transcription	ethylene-responsive transcription factor [Glycine max]
HL_transcript_41064	4755	7207	6110	14798	13295	10563	216.57	318.51	289	620.52	538.05	491.49	9.76245e-06	1.07591	up	--	--	Biological Process: transcription, DNA-templated (GO:0006351);;	K09286|2.06409e-75|gmx:100817253|K09286 EREBP-like factor | (RefSeq) ERF5; ethylene-responsive transcription factor RAP2-3-like	--	--	--	AP2 domain	Ethylene-responsive transcription factor RAP2-3 OS=Arabidopsis thaliana (Mouse-ear cress) PE=1 SV=2	K	Transcription	ethylene-responsive transcription factor RAP2-3-like [Glycine max]
HL_transcript_57095	3476	3067	4319	1714	1959	745	203.75	174.01	263.02	92.49	101.84	44.56	0.00320619	-1.26503	down	[H]	Coenzyme transport and metabolism	Biological Process: metabolic process (GO:0008152);; Molecular Function: hydrolase activity (GO:0016787);;	K07025|2.27626e-170|gmx:547648|K07025 putative hydrolase of the HAD superfamily | (RefSeq) uncharacterized LOC547648	--	[R]	General function prediction only	Haloacid dehalogenase-like hydrolase;; haloacid dehalogenase-like hydrolase;; HAD-hyrolase-like	--	S	Function unknown	Hypothetical protein glysoja_012572 [Glycine soja]
HL_transcript_62757	107	47	123	27	11	4	3.33	1.44	3.95	0.78	0.32	0.14	0.00303706	-2.21026	down	[H]	Coenzyme transport and metabolism	--	K07025|1.14287e-84|gmx:547648|K07025 putative hydrolase of the HAD superfamily | (RefSeq) uncharacterized LOC547648	--	[R]	General function prediction only	--	--	S	Function unknown	hypothetical protein GLYMA_20G144800 [Glycine max]
HL_transcript_18745	9616	10089	13358	5036	6608	2601	710.24	718.99	1025.64	342.4	431.97	195.43	0.00263796	-1.19294	down	[H]	Coenzyme transport and metabolism	Biological Process: metabolic process (GO:0008152);; Molecular Function: hydrolase activity (GO:0016787);;	K07025|1.08843e-170|gmx:547648|K07025 putative hydrolase of the HAD superfamily | (RefSeq) uncharacterized LOC547648	--	[R]	General function prediction only	Haloacid dehalogenase-like hydrolase;; haloacid dehalogenase-like hydrolase;; HAD-hyrolase-like	--	S	Function unknown	Hypothetical protein glysoja_012572 [Glycine soja]
HL_transcript_53266	586	263	416	22	5	4	18.2	7.96	13.41	0.64	0.14	0.14	2.73382e-12	-4.41972	down	[H]	Coenzyme transport and metabolism	Biological Process: metabolic process (GO:0008152);; Cellular Component: integral component of membrane (GO:0016021);; Molecular Function: hydrolase activity (GO:0016787);;	K07025|3.40396e-138|gmx:100795391|K07025 putative hydrolase of the HAD superfamily | (RefSeq) uncharacterized LOC100795391	--	[R]	General function prediction only	--	--	S	Function unknown	hypothetical protein GLYMA_07G133500 [Glycine max]
HL_transcript_17644	2362	1053	1580	135	73	49	140.89	60.8	97.96	7.44	3.91	3.01	5.24462e-15	-3.88893	down	[H]	Coenzyme transport and metabolism	Biological Process: metabolic process (GO:0008152);; Cellular Component: integral component of membrane (GO:0016021);; Molecular Function: hydrolase activity (GO:0016787);;	K07025|0|gmx:100795391|K07025 putative hydrolase of the HAD superfamily | (RefSeq) uncharacterized LOC100795391	--	[R]	General function prediction only	Haloacid dehalogenase-like hydrolase;; HAD-hyrolase-like	--	S	Function unknown	hypothetical protein PHAVU_008G119500g [Phaseolus vulgaris]
HL_transcript_37979	60	195	141	14	17	7	2.43	7.69	5.94	0.54	0.62	0.29	2.60173e-07	-2.95827	down	[MDT]	Cell wall/membrane/envelope biogenesis;; Cell cycle control, cell division, chromosome partitioning;; Signal transduction mechanisms	Molecular Function: ATP binding (GO:0005524);; Cellular Component: integral component of membrane (GO:0016021);; Molecular Function: hydrolase activity (GO:0016787);;	K08900|0|mtr:MTR_1g022250|K08900 mitochondrial chaperone BCS1 | (RefSeq) P-loop nucleoside triphosphate hydrolase superfamily protein	--	[O]	Posttranslational modification, protein turnover, chaperones	ATPase family associated with various cellular activities (AAA);; Holliday junction DNA helicase ruvB N-terminus;; Domain associated at C-terminal with AAA	26S proteasome regulatory subunit 4 homolog A OS=Arabidopsis thaliana (Mouse-ear cress) PE=1 SV=1	O	Posttranslational modification, protein turnover, chaperones	PREDICTED: probable mitochondrial chaperone BCS1-B isoform X3 [Glycine max]
HL_transcript_46074	102	35	68	2	0	0	4.85	1.63	3.38	0.1	0	0	4.64856e-09	-4.42044	down	[H]	Coenzyme transport and metabolism	Biological Process: metabolic process (GO:0008152);; Cellular Component: integral component of membrane (GO:0016021);; Molecular Function: hydrolase activity (GO:0016787);;	K07025|0|gmx:100795391|K07025 putative hydrolase of the HAD superfamily | (RefSeq) uncharacterized LOC100795391	--	[R]	General function prediction only	Haloacid dehalogenase-like hydrolase;; HAD-hyrolase-like	--	S	Function unknown	hypothetical protein PHAVU_008G119500g [Phaseolus vulgaris]
HL_transcript_23	13207	748	30875	1	3	29	93.32	5.17	226.2	0.01	0.02	0.21	6.2623e-06	-3.95086	down	--	--	--	--	--	--	--	Viral methyltransferase;; RNA dependent RNA polymerase;; Viral (Superfamily 1) RNA helicase;; Carlavirus endopeptidase;; Viral coat protein;; Viral (Superfamily 1) RNA helicase;; Plant viral movement protein;; 7kD viral coat protein	--	--	--	hypothetical protein A4X03_g9492 [Tilletia caries]
HL_transcript_11919	1007	1714	1005	131	6	12	33.65	55.71	34.87	4.06	0.21	0.44	0.000111211	-3.18898	down	[Q]	Secondary metabolites biosynthesis, transport and catabolism	Molecular Function: iron ion binding (GO:0005506);; Biological Process: response to light stimulus (GO:0009416);; Biological Process: gibberellin catabolic process (GO:0045487);; Molecular Function: C-19 gibberellin 2-beta-dioxygenase activity (GO:0052634);; Biological Process: oxidation-reduction process (GO:0055114);;	K04125|1.16971e-161|gmx:100819163|K04125 gibberellin 2-oxidase [EC:1.14.11.13] | (RefSeq) gibberellin 2-beta-dioxygenase 1-like	Diterpenoid biosynthesis (ko00904)	[QR]	--	non-haem dioxygenase in morphine synthesis N-terminal;; 2OG-Fe(II) oxygenase superfamily	Gibberellin 2-beta-dioxygenase 1 GN=GA2OX1 OS=Pisum sativum (Garden pea) PE=1 SV=1	S	Function unknown	PREDICTED: gibberellin 2-beta-dioxygenase 1-like [Glycine max]
HL_transcript_74397	5249	3888	4651	990	116	86	518.26	368.57	477.86	90.01	10.14	8.65	0.000791924	-2.66276	down	[Q]	Secondary metabolites biosynthesis, transport and catabolism	Molecular Function: lyase activity (GO:0016829);;	--	--	--	--	Glyoxalase/Bleomycin resistance protein/Dioxygenase superfamily;; Glyoxalase-like domain	--	S	Function unknown	uncharacterized protein LOC109803644 [Cajanus cajan]
HL_transcript_39	9233	640	19792	1	60	36	67.04	4.55	149	0.01	0.39	0.28	3.13234e-06	-4.02004	down	--	--	--	--	--	--	--	Viral methyltransferase;; RNA dependent RNA polymerase;; Viral (Superfamily 1) RNA helicase;; Carlavirus endopeptidase;; Viral coat protein;; Viral (Superfamily 1) RNA helicase;; Plant viral movement protein;; 7kD viral coat protein	--	--	--	hypothetical protein A4X03_g9492 [Tilletia caries]
HL_transcript_35397	940	1735	1639	4201	5282	4644	31.04	55.72	56.14	127.69	155.19	156.92	2.81863e-08	1.66938	up	[P]	Inorganic ion transport and metabolism	Molecular Function: molybdate ion transmembrane transporter activity (GO:0015098);; Biological Process: molybdate ion transport (GO:0015689);; Cellular Component: integral component of membrane (GO:0016021);;	--	--	--	--	Molybdate transporter of MFS superfamily	Molybdate transporter 2 GN=F5I6.6 OS=Arabidopsis thaliana (Mouse-ear cress) PE=1 SV=2	P	Inorganic ion transport and metabolism	PREDICTED: molybdate transporter 2 [Glycine max]
HL_transcript_62695	1658	545	862	95	180	95	52.89	16.92	28.53	2.8	5.12	3.11	1.68489e-07	-2.78537	down	[E]	Amino acid transport and metabolism	Molecular Function: transporter activity (GO:0005215);; Biological Process: transport (GO:0006810);; Cellular Component: integral component of membrane (GO:0016021);;	K14638|0|vra:106762913|K14638 solute carrier family 15 (peptide/histidine transporter), member 3/4 | (RefSeq) protein NRT1/ PTR FAMILY 1.2-like	--	[E]	Amino acid transport and metabolism	POT family;; Major Facilitator Superfamily	Protein NRT1/ PTR FAMILY 1.2 GN=F9I5.4 OS=Arabidopsis thaliana (Mouse-ear cress) PE=1 SV=1	E	Amino acid transport and metabolism	hypothetical protein VIGAN_03189500 [Vigna angularis var. angularis]
HL_transcript_65533	463	660	485	228	294	139	22.49	31.09	24.47	10.2	12.69	6.9	0.000286196	-1.25963	down	[H]	Coenzyme transport and metabolism	Molecular Function: biotin synthase activity (GO:0004076);; Molecular Function: zinc ion binding (GO:0008270);; Biological Process: biotin biosynthetic process (GO:0009102);; Molecular Function: 2 iron, 2 sulfur cluster binding (GO:0051537);; Molecular Function: 4 iron, 4 sulfur cluster binding (GO:0051539);;	K01012|0|gmx:100808225|K01012 biotin synthase [EC:2.8.1.6] | (RefSeq) biotin synthase-like	Biotin metabolism (ko00780)	[H]	Coenzyme transport and metabolism	Biotin and Thiamin Synthesis associated domain;; Radical SAM superfamily	Biotin synthase GN=T01O24.10 OS=Arabidopsis thaliana (Mouse-ear cress) PE=2 SV=1	H	Coenzyme transport and metabolism	PREDICTED: biotin synthase-like [Glycine max]
HL_transcript_21297	71	72	61	139	215	180	2.62	2.58	2.36	4.72	7.05	6.79	7.57322e-05	1.32997	up	--	--	Cellular Component: plasma membrane (GO:0005886);; Cellular Component: plant-type vacuole membrane (GO:0009705);; Cellular Component: integral component of membrane (GO:0016021);; Molecular Function: potassium ion antiporter activity (GO:0022821);; Biological Process: potassium ion transmembrane transport (GO:0071805);; Biological Process: regulation of stomatal closure (GO:0090333);;	--	--	[R]	General function prediction only	Major Facilitator Superfamily;; Sugar (and other) transporter	Protein ZINC INDUCED FACILITATOR-LIKE 1 GN=ZIFL1 OS=Arabidopsis thaliana (Mouse-ear cress) PE=2 SV=1	G	Carbohydrate transport and metabolism	protein ZINC INDUCED FACILITATOR-LIKE 1 isoform X3 [Cajanus cajan]
HL_transcript_34211	662	829	502	115	22	8	22.81	27.78	17.95	3.65	0.67	0.28	0.000172858	-2.88736	down	[G]	Carbohydrate transport and metabolism	Molecular Function: sugar:proton symporter activity (GO:0005351);; Molecular Function: glucose transmembrane transporter activity (GO:0005355);; Cellular Component: integral component of plasma membrane (GO:0005887);; Biological Process: proton transport (GO:0015992);; Biological Process: glucose import (GO:0046323);; Biological Process: glucose transmembrane transport (GO:1904659);;	K08145|0|gmx:100817150|K08145 MFS transporter, SP family, solute carrier family 2 (facilitated glucose transporter), member 8 | (RefSeq) sugar transporter ERD6-like 5	--	[R]	General function prediction only	Sugar (and other) transporter;; Major Facilitator Superfamily	Sugar transporter ERD6-like 5 GN=At1g54730 OS=Arabidopsis thaliana (Mouse-ear cress) PE=2 SV=2	G	Carbohydrate transport and metabolism	PREDICTED: sugar transporter ERD6-like 5 isoform X1 [Glycine max]
HL_transcript_5584	15	49	45	1011	772	722	0.33	1.05	1.04	20.21	14.93	16.08	1.95528e-22	4.19931	up	[Q]	Secondary metabolites biosynthesis, transport and catabolism	Molecular Function: monooxygenase activity (GO:0004497);; Molecular Function: iron ion binding (GO:0005506);; Molecular Function: oxidoreductase activity, acting on paired donors, with incorporation or reduction of molecular oxygen (GO:0016705);; Molecular Function: heme binding (GO:0020037);; Molecular Function: dioxygenase activity (GO:0051213);; Biological Process: oxidation-reduction process …	--	--	[QR]	--	non-haem dioxygenase in morphine synthesis N-terminal;; 2OG-Fe(II) oxygenase superfamily	Probable 2-oxoglutarate/Fe(II)-dependent dioxygenase GN=DIOX2 OS=Papaver somniferum (Opium poppy) PE=2 SV=1	S	Function unknown	uncharacterized protein LOC100778488 [Glycine max]
HL_transcript_11468	422	72	285	1041	1223	1313	13.82	2.29	9.7	31.35	35.61	43.95	0.00571326	1.85558	up	[GEPR]	Carbohydrate transport and metabolism;; Amino acid transport and metabolism;; Inorganic ion transport and metabolism;; General function prediction only	Molecular Function: inorganic phosphate transmembrane transporter activity (GO:0005315);; Cellular Component: integral component of plasma membrane (GO:0005887);; Biological Process: phosphate ion transport (GO:0006817);; Molecular Function: substrate-specific transmembrane transporter activity (GO:0022891);; Biological Process: transmembrane transport (GO:0055085);;	K08176|0|gmx:100786638|K08176 MFS transporter, PHS family, inorganic phosphate transporter | (RefSeq) Pht1-4; inorganic phosphate transporter 1-4	--	[P]	Inorganic ion transport and metabolism	Sugar (and other) transporter;; Major Facilitator Superfamily	Probable inorganic phosphate transporter 1-7 GN=PHT1-7 OS=Arabidopsis thaliana (Mouse-ear cress) PE=2 SV=2	G	Carbohydrate transport and metabolism	phosphate transporter 1 family protein [Glycine max]
HL_transcript_65701	658	1073	1240	302	498	480	13.66	21.73	26.7	5.78	9.23	10.23	0.00545786	-1.13938	down	[S]	Function unknown	--	--	--	--	--	Protein RETICULATA-related;; Haem-binding uptake, Tiki superfamily, ChaN	--	S	Function unknown	PREDICTED: protein RETICULATA-RELATED 5, chloroplastic-like [Glycine max]
HL_transcript_13733	2059	2752	1593	580	707	266	79.53	103.29	63.88	20.63	24.29	10.51	4.91675e-06	-1.95448	down	[G]	Carbohydrate transport and metabolism	Molecular Function: polygalacturonase activity (GO:0004650);; Cellular Component: extracellular region (GO:0005576);; Biological Process: carbohydrate metabolic process (GO:0005975);; Biological Process: cell wall organization (GO:0071555);;	--	--	--	--	Glycosyl hydrolases family 28;; Pectate lyase superfamily protein	Probable polygalacturonase OS=Vitis vinifera (Grape) PE=1 SV=1	M	Cell wall/membrane/envelope biogenesis	probable polygalacturonase [Vigna radiata var. radiata]
HL_transcript_5567	7	7	0	97	155	121	0.16	0.15	0	1.94	2.99	2.69	1.9232e-09	3.85698	up	--	--	Cellular Component: integral component of membrane (GO:0016021);; Biological Process: transmembrane transport (GO:0055085);;	--	--	[R]	General function prediction only	Major Facilitator Superfamily;; SPX domain	SPX domain-containing membrane protein At4g22990 GN=At4g22990 OS=Arabidopsis thaliana (Mouse-ear cress) PE=2 SV=2	T	Signal transduction mechanisms	SPX domain-containing membrane protein [Glycine soja]
HL_transcript_6394	717	1181	965	232	410	362	16.48	26.44	23	4.91	8.39	8.53	6.35831e-05	-1.44078	down	[S]	Function unknown	--	--	--	--	--	Protein RETICULATA-related;; Haem-binding uptake, Tiki superfamily, ChaN	--	S	Function unknown	PREDICTED: protein RETICULATA-RELATED 5, chloroplastic-like [Glycine max]
HL_transcript_12157	411	409	452	1302	1048	613	14.06	13.61	16.05	41.02	31.92	21.47	0.00114779	1.15245	up	[J]	Translation, ribosomal structure and biogenesis	Cellular Component: cytoplasm (GO:0005737);; Molecular Function: tRNA methyltransferase activity (GO:0008175);; Molecular Function: rRNA methyltransferase activity (GO:0008649);; Biological Process: tRNA methylation (GO:0030488);; Molecular Function: iron-sulfur cluster binding (GO:0051536);; Biological Process: rRNA base methylation (GO:0070475);;	K06941|0|gmx:100801657|K06941 23S rRNA (adenine2503-C2)-methyltransferase [EC:2.1.1.192] | (RefSeq) probable dual-specificity RNA methyltransferase RlmN	--	--	--	Radical SAM superfamily	--	J	Translation, ribosomal structure and biogenesis	PREDICTED: probable dual-specificity RNA methyltransferase RlmN [Glycine max]
HL_transcript_55830	300	255	421	1004	1832	1511	20.92	17.17	30.52	64.46	113.16	107.27	1.67918e-08	2.04975	up	[Q]	Secondary metabolites biosynthesis, transport and catabolism	Biological Process: auxin catabolic process (GO:0009852);; Molecular Function: gibberellin 3-beta-dioxygenase activity (GO:0016707);; Molecular Function: metal ion binding (GO:0046872);; Biological Process: oxidation-reduction process (GO:0055114);;	--	--	[QR]	--	2OG-Fe(II) oxygenase superfamily;; non-haem dioxygenase in morphine synthesis N-terminal	2-oxoglutarate-dependent dioxygenase DAO GN=OSJNBa0022H21.12 OS=Oryza sativa subsp. japonica (Rice) PE=2 SV=2	S	Function unknown	PREDICTED: 2-oxoglutarate-dependent dioxygenase DAO-like [Glycine max]
HL_transcript_53046	38	25	36	71	125	264	1.1	0.71	1.08	1.88	3.18	7.67	0.00364617	1.92895	up	[P]	Inorganic ion transport and metabolism	Cellular Component: integral component of membrane (GO:0016021);; Biological Process: transmembrane transport (GO:0055085);;	--	--	--	--	Nodulin-like;; Major Facilitator Superfamily	--	S	Function unknown	PREDICTED: protein NUCLEAR FUSION DEFECTIVE 4 [Glycine max]
HL_transcript_9912	1971	1655	1088	461	111	208	57.86	47.29	33.13	12.47	2.91	6.28	0.000185816	-2.26211	down	--	--	--	--	--	[L]	Replication, recombination and repair	DDE superfamily endonuclease;; Plant transposon protein	--	S	Function unknown	protein ALP1-like [Cajanus cajan]
HL_transcript_11970	4204	9397	6618	951	2812	2328	145.25	315.71	237.32	30.28	86.47	82.34	0.00414897	-1.56186	down	[ER]	Amino acid transport and metabolism;; General function prediction only	Molecular Function: 4-hydroxyphenylpyruvate dioxygenase activity (GO:0003868);; Biological Process: aromatic amino acid family metabolic process (GO:0009072);; Molecular Function: metal ion binding (GO:0046872);; Biological Process: oxidation-reduction process (GO:0055114);;	K00457|0|vra:106765342|K00457 4-hydroxyphenylpyruvate dioxygenase [EC:1.13.11.27] | (RefSeq) 4-hydroxyphenylpyruvate dioxygenase	Ubiquinone and other terpenoid-quinone biosynthesis (ko00130);Tyrosine metabolism (ko00350);Phenylalanine metabolism (ko00360)	[E]	Amino acid transport and metabolism	Glyoxalase/Bleomycin resistance protein/Dioxygenase superfamily;; Glyoxalase/Bleomycin resistance protein/Dioxygenase superfamily	4-hydroxyphenylpyruvate dioxygenase GN=F12K11.9 OS=Arabidopsis thaliana (Mouse-ear cress) PE=1 SV=2	E	Amino acid transport and metabolism	4-hydroxyphenylpyruvate dioxygenase isoform X1 [Vigna radiata var. radiata]
HL_transcript_12553	431	585	563	137	301	258	15.17	20.02	20.55	4.44	9.43	9.29	0.00878486	-1.11719	down	[G]	Carbohydrate transport and metabolism	Cellular Component: plant-type vacuole membrane (GO:0009705);; Cellular Component: integral component of membrane (GO:0016021);; Molecular Function: substrate-specific transmembrane transporter activity (GO:0022891);; Biological Process: transmembrane transport (GO:0055085);;	K08150|0|gmx:100815588|K08150 MFS transporter, SP family, solute carrier family 2 (myo-inositol transporter), member 13 | (RefSeq) inositol transporter 1-like	--	[R]	General function prediction only	Sugar (and other) transporter;; Major Facilitator Superfamily	Inositol transporter 1 GN=INT1 OS=Arabidopsis thaliana (Mouse-ear cress) PE=1 SV=1	G	Carbohydrate transport and metabolism	PREDICTED: inositol transporter 1-like isoform X1 [Glycine max]
HL_transcript_59951	127	26	144	1078	1402	572	2.71	0.55	3.19	21.08	26.55	12.48	1.14138e-05	2.79951	up	--	--	Cellular Component: integral component of membrane (GO:0016021);; Biological Process: transmembrane transport (GO:0055085);;	--	--	[R]	General function prediction only	Major Facilitator Superfamily;; SPX domain	SPX domain-containing membrane protein At4g22990 GN=At4g22990 OS=Arabidopsis thaliana (Mouse-ear cress) PE=2 SV=2	T	Signal transduction mechanisms	SPX domain-containing membrane protein [Glycine soja]
HL_transcript_43980	7	4	10	202	357	243	0.37	0.2	0.55	9.82	16.74	13.1	1.17664e-26	4.78137	up	[Q]	Secondary metabolites biosynthesis, transport and catabolism	Molecular Function: iron ion binding (GO:0005506);; Molecular Function: dioxygenase activity (GO:0051213);; Biological Process: oxidation-reduction process (GO:0055114);;	--	--	[QR]	--	2OG-Fe(II) oxygenase superfamily;; non-haem dioxygenase in morphine synthesis N-terminal	1-aminocyclopropane-1-carboxylate oxidase homolog 1 GN=At1g06620 OS=Arabidopsis thaliana (Mouse-ear cress) PE=2 SV=1	S	Function unknown	1-aminocyclopropane-1-carboxylate oxidase homolog 1-like [Cajanus cajan]
HL_transcript_14945	4	107	36	953	307	333	0.2	4.39	1.58	36.98	11.53	14.38	0.00344185	2.47717	up	[Q]	Secondary metabolites biosynthesis, transport and catabolism	Molecular Function: metal ion binding (GO:0046872);; Molecular Function: dioxygenase activity (GO:0051213);; Biological Process: oxidation-reduction process (GO:0055114);;	K05933|5.29906e-134|gmx:100785514|K05933 aminocyclopropanecarboxylate oxidase [EC:1.14.17.4] | (RefSeq) 1-aminocyclopropane-1-carboxylate oxidase 1-like	Cysteine and methionine metabolism (ko00270)	[QR]	--	2OG-Fe(II) oxygenase superfamily	1-aminocyclopropane-1-carboxylate oxidase 1 GN=ACO1 OS=Arabidopsis thaliana (Mouse-ear cress) PE=2 SV=1	S	Function unknown	PREDICTED: 1-aminocyclopropane-1-carboxylate oxidase 1-like [Glycine max]
HL_transcript_40607	60	67	47	135	211	210	2.99	3.23	2.43	6.13	9.24	10.59	5.5814e-05	1.59201	up	[Q]	Secondary metabolites biosynthesis, transport and catabolism	Molecular Function: metal ion binding (GO:0046872);; Molecular Function: dioxygenase activity (GO:0051213);; Biological Process: oxidation-reduction process (GO:0055114);;	--	--	[QR]	--	2OG-Fe(II) oxygenase superfamily;; non-haem dioxygenase in morphine synthesis N-terminal	1-aminocyclopropane-1-carboxylate oxidase homolog 1 GN=At1g06620 OS=Arabidopsis thaliana (Mouse-ear cress) PE=2 SV=1	S	Function unknown	1-aminocyclopropane-1-carboxylate oxidase homolog 1-like [Cajanus cajan]
HL_transcript_9907	266	798	538	91	189	207	8.07	23.57	16.94	2.54	5.11	6.43	0.00948927	-1.51051	down	[G]	Carbohydrate transport and metabolism	Molecular Function: sugar:proton symporter activity (GO:0005351);; Molecular Function: glucose transmembrane transporter activity (GO:0005355);; Cellular Component: integral component of plasma membrane (GO:0005887);; Biological Process: proton transport (GO:0015992);; Biological Process: glucose import (GO:0046323);; Biological Process: glucose transmembrane transport (GO:1904659);;	K08150|0|gmx:100818416|K08150 MFS transporter, SP family, solute carrier family 2 (myo-inositol transporter), member 13 | (RefSeq) probable inositol transporter 2	--	[R]	General function prediction only	Sugar (and other) transporter;; Major Facilitator Superfamily;; MFS/sugar transport protein;; Fungal trichothecene efflux pump (TRI12)	Probable inositol transporter 2 GN=INT2 OS=Arabidopsis thaliana (Mouse-ear cress) PE=1 SV=1	G	Carbohydrate transport and metabolism	PREDICTED: probable inositol transporter 2 [Glycine max]
HL_transcript_29018	208	206	176	93	78	72	11.39	10.92	10.01	4.69	3.79	4.02	2.4335e-05	-1.25033	down	[Q]	Secondary metabolites biosynthesis, transport and catabolism	Molecular Function: iron ion binding (GO:0005506);; Molecular Function: dioxygenase activity (GO:0051213);; Biological Process: oxidation-reduction process (GO:0055114);;	--	--	[QR]	--	2OG-Fe(II) oxygenase superfamily;; non-haem dioxygenase in morphine synthesis N-terminal	Probable 2-oxoglutarate/Fe(II)-dependent dioxygenase GN=DIOX2 OS=Papaver somniferum (Opium poppy) PE=2 SV=1	S	Function unknown	PREDICTED: probable 2-oxoglutarate/Fe(II)-dependent dioxygenase [Glycine max]
HL_transcript_66458	246	215	174	100	83	83	3.79	3.24	2.79	1.42	1.14	1.32	0.000450347	-1.21655	down	--	--	Molecular Function: kinase activity (GO:0016301);;	K08287|1.46779e-80|adu:107489347|K08287 dual-specificity kinase [EC:2.7.12.1] | (RefSeq) serine/threonine-protein kinase AFC2	--	[T]	Signal transduction mechanisms	Protein kinase domain;; Protein tyrosine kinase;; Conotoxin T-superfamily;; Protein kinase domain	Serine/threonine-protein kinase AFC2 GN=AFC2 OS=Arabidopsis thaliana (Mouse-ear cress) PE=1 SV=1	T	Signal transduction mechanisms	serine/threonine-protein kinase AFC2-like isoform X3 [Cajanus cajan]
HL_transcript_10494	273	144	386	592	889	800	8.55	4.41	12.54	17.07	24.79	25.64	0.00510041	1.38976	up	[G]	Carbohydrate transport and metabolism	Molecular Function: sugar:proton symporter activity (GO:0005351);; Molecular Function: glucose transmembrane transporter activity (GO:0005355);; Cellular Component: integral component of plasma membrane (GO:0005887);; Biological Process: proton transport (GO:0015992);; Biological Process: glucose import (GO:0046323);; Biological Process: glucose transmembrane transport (GO:1904659);;	--	--	[R]	General function prediction only	Sugar (and other) transporter;; Major Facilitator Superfamily	D-xylose-proton symporter-like 3, chloroplastic (Precursor) GN=At5g59250 OS=Arabidopsis thaliana (Mouse-ear cress) PE=2 SV=2	G	Carbohydrate transport and metabolism	PREDICTED: D-xylose-proton symporter-like 3, chloroplastic [Glycine max]
HL_transcript_21188	2242	4959	3131	257	304	91	65.38	140.74	94.74	6.91	7.91	2.73	1.36125e-14	-3.65873	down	--	--	Cellular Component: integral component of membrane (GO:0016021);; Biological Process: transmembrane transport (GO:0055085);;	--	--	--	--	Nodulin-like;; Major Facilitator Superfamily	--	S	Function unknown	PREDICTED: uncharacterized protein LOC100797779 [Glycine max]
HL_transcript_11832	682	481	412	161	19	85	22.79	15.64	14.31	4.96	0.57	2.91	0.00480718	-2.07707	down	[G]	Carbohydrate transport and metabolism	Molecular Function: sugar:proton symporter activity (GO:0005351);; Molecular Function: glucose transmembrane transporter activity (GO:0005355);; Cellular Component: integral component of plasma membrane (GO:0005887);; Biological Process: proton transport (GO:0015992);; Biological Process: glucose import (GO:0046323);; Biological Process: glucose transmembrane transport (GO:1904659);;	--	--	[R]	General function prediction only	Sugar (and other) transporter;; Major Facilitator Superfamily	Polyol transporter 5 GN=PLT5 OS=Arabidopsis thaliana (Mouse-ear cress) PE=1 SV=2	G	Carbohydrate transport and metabolism	PREDICTED: polyol transporter 5-like [Glycine max]
HL_transcript_57334	156	295	233	21	13	58	5.39	9.94	8.36	0.69	0.41	2.07	0.000372577	-2.36507	down	[ER]	Amino acid transport and metabolism;; General function prediction only	Molecular Function: 4-hydroxyphenylpyruvate dioxygenase activity (GO:0003868);; Biological Process: aromatic amino acid family metabolic process (GO:0009072);; Molecular Function: metal ion binding (GO:0046872);; Biological Process: oxidation-reduction process (GO:0055114);;	K00457|0|vra:106765342|K00457 4-hydroxyphenylpyruvate dioxygenase [EC:1.13.11.27] | (RefSeq) 4-hydroxyphenylpyruvate dioxygenase	Ubiquinone and other terpenoid-quinone biosynthesis (ko00130);Tyrosine metabolism (ko00350);Phenylalanine metabolism (ko00360)	[E]	Amino acid transport and metabolism	Glyoxalase/Bleomycin resistance protein/Dioxygenase superfamily;; Glyoxalase/Bleomycin resistance protein/Dioxygenase superfamily	4-hydroxyphenylpyruvate dioxygenase GN=F12K11.9 OS=Arabidopsis thaliana (Mouse-ear cress) PE=1 SV=2	E	Amino acid transport and metabolism	4-hydroxyphenylpyruvate dioxygenase isoform X1 [Vigna radiata var. radiata]
HL_transcript_46887	104	57	77	3	0	1	1.95	1.04	1.5	0.05	0	0.02	1.41075e-11	-4.51864	down	[L]	Replication, recombination and repair	Molecular Function: DNA binding (GO:0003677);; Molecular Function: ATP binding (GO:0005524);; Cellular Component: chloroplast stroma (GO:0009570);; Cellular Component: chloroplast envelope (GO:0009941);; Molecular Function: hydrolase activity (GO:0016787);;	--	--	[L]	Replication, recombination and repair	AAA domain;; AAA domain;; AAA domain;; AAA domain;; DEAD/DEAH box helicase;; Helicase;; Viral (Superfamily 1) RNA helicase;; UvrD/REP helicase N-terminal domain	Regulator of nonsense transcripts 1 homolog GN=MQD22.15 OS=Arabidopsis thaliana (Mouse-ear cress) PE=1 SV=2	L	Replication, recombination and repair	DNA-binding protein SMUBP-2 [Glycine soja]
HL_transcript_10568	944	143	860	0	0	0	28.9	4.28	27.32	0	0	0	1.71637e-20	-6.70802	down	--	--	--	--	--	--	--	Viral (Superfamily 1) RNA helicase;; Carlavirus endopeptidase	--	--	--	--
HL_transcript_62724	375	544	385	147	86	66	13.47	18.98	14.34	4.87	2.76	2.42	8.65754e-07	-2.00704	down	[H]	Coenzyme transport and metabolism	Molecular Function: catalytic activity (GO:0003824);; Cellular Component: mitochondrion (GO:0005739);; Biological Process: Mo-molybdopterin cofactor biosynthetic process (GO:0006777);; Cellular Component: molybdopterin synthase complex (GO:0019008);; Molecular Function: metal ion binding (GO:0046872);; Molecular Function: 4 iron, 4 sulfur cluster binding (GO:0051539);;	--	--	[H]	Coenzyme transport and metabolism	Molybdenum Cofactor Synthesis C;; Radical SAM superfamily;; 4Fe-4S single cluster domain	Cyclic pyranopterin monophosphate synthase, mitochondrial (Precursor) GN=CNX2 OS=Arabidopsis thaliana (Mouse-ear cress) PE=1 SV=1	H	Coenzyme transport and metabolism	PREDICTED: cyclic pyranopterin monophosphate synthase, mitochondrial isoform X1 [Glycine max]
HL_transcript_50194	8	2	12	22	102	40	0.4	0.1	0.62	1.01	4.49	2.04	0.00805876	2.15306	up	[JO]	Translation, ribosomal structure and biogenesis;; Posttranslational modification, protein turnover, chaperones	Molecular Function: iron ion binding (GO:0005506);; Cellular Component: integral component of membrane (GO:0016021);; Molecular Function: oxidoreductase activity, acting on paired donors, with incorporation or reduction of molecular oxygen (GO:0016705);; Molecular Function: L-ascorbic acid binding (GO:0031418);; Biological Process: oxidation-reduction process (GO:0055114);;	K00472|7.78948e-154|gmx:100804652|K00472 prolyl 4-hydroxylase [EC:1.14.11.2] | (RefSeq) probable prolyl 4-hydroxylase 10	Arginine and proline metabolism (ko00330)	[E]	Amino acid transport and metabolism	2OG-Fe(II) oxygenase superfamily;; 2OG-Fe(II) oxygenase superfamily	Probable prolyl 4-hydroxylase 10 (Precursor) GN=P4H10 OS=Arabidopsis thaliana (Mouse-ear cress) PE=2 SV=1	S	Function unknown	PREDICTED: probable prolyl 4-hydroxylase 10 [Glycine max]
HL_transcript_720	93	143	306	4	0	9	1.08	1.62	3.68	0.05	0	0.12	5.66614e-07	-3.81026	down	--	--	--	--	--	--	--	RNA dependent RNA polymerase;; Viral (Superfamily 1) RNA helicase;; Viral coat protein;; Viral (Superfamily 1) RNA helicase;; Plant viral movement protein;; 7kD viral coat protein	--	--	--	hypothetical protein A4X03_g9492 [Tilletia caries]
HL_transcript_59045	78	207	109	35	33	43	0.75	1.96	1.1	0.32	0.29	0.43	0.00240822	-1.63251	down	--	--	--	--	--	--	--	Viral (Superfamily 1) RNA helicase;; Carlavirus endopeptidase;; RNA dependent RNA polymerase;; Viral coat protein;; Viral (Superfamily 1) RNA helicase;; Plant viral movement protein;; 7kD viral coat protein	--	--	--	hypothetical protein A4X03_g9492 [Tilletia caries]
HL_transcript_29003	211	177	240	50	22	10	5.03	4.12	5.94	1.1	0.47	0.25	9.22334e-06	-2.59299	down	[G]	Carbohydrate transport and metabolism	Cellular Component: integral component of membrane (GO:0016021);; Biological Process: transmembrane transport (GO:0055085);;	--	--	[R]	General function prediction only	Major Facilitator Superfamily;; Sugar (and other) transporter;; SPX domain	SPX domain-containing membrane protein At4g22990 GN=At4g22990 OS=Arabidopsis thaliana (Mouse-ear cress) PE=2 SV=2	T	Signal transduction mechanisms	PREDICTED: SPX domain-containing membrane protein At4g22990-like [Glycine max]
HL_transcript_19	185066	21002	238785	17	9	456	1307.4	145.1	1749.12	0.12	0.06	3.31	4.15869e-05	-3.64755	down	--	--	--	--	--	--	--	Viral methyltransferase;; RNA dependent RNA polymerase;; Viral (Superfamily 1) RNA helicase;; Carlavirus endopeptidase;; Viral coat protein;; Viral (Superfamily 1) RNA helicase;; Plant viral movement protein;; 7kD viral coat protein	--	--	--	hypothetical protein A4X03_g9492 [Tilletia caries]
HL_transcript_8316	217	228	283	483	510	496	5.71	5.87	7.75	11.71	11.97	13.4	1.1504e-05	1.01815	up	--	--	--	--	--	--	--	MAC/Perforin domain	MACPF domain-containing protein At1g14780 GN=At1g14780 OS=Arabidopsis thaliana (Mouse-ear cress) PE=2 SV=1	S	Function unknown	PREDICTED: MACPF domain-containing protein At4g24290-like [Glycine max]
HL_transcript_43094	166	236	243	113	80	36	5.89	8.15	8.95	3.71	2.54	1.33	0.00610799	-1.39552	down	[H]	Coenzyme transport and metabolism	Molecular Function: catalytic activity (GO:0003824);; Cellular Component: mitochondrion (GO:0005739);; Biological Process: Mo-molybdopterin cofactor biosynthetic process (GO:0006777);; Cellular Component: molybdopterin synthase complex (GO:0019008);; Molecular Function: metal ion binding (GO:0046872);; Molecular Function: 4 iron, 4 sulfur cluster binding (GO:0051539);;	--	--	[H]	Coenzyme transport and metabolism	Radical SAM superfamily;; 4Fe-4S single cluster domain;; Molybdenum Cofactor Synthesis C	Cyclic pyranopterin monophosphate synthase, mitochondrial (Precursor) GN=CNX2 OS=Arabidopsis thaliana (Mouse-ear cress) PE=1 SV=1	H	Coenzyme transport and metabolism	PREDICTED: cyclic pyranopterin monophosphate synthase, mitochondrial isoform X3 [Glycine max]
HL_transcript_51414	560	583	295	122	61	50	20	20.26	10.97	4.02	1.96	1.83	2.16998e-06	-2.40113	down	--	--	--	--	--	[L]	Replication, recombination and repair	DDE superfamily endonuclease;; Plant transposon protein	--	S	Function unknown	protein ALP1-like [Cajanus cajan]
HL_transcript_62814	75	51	117	14	27	24	1.95	1.29	3.16	0.34	0.63	0.65	0.0027255	-1.70842	down	[G]	Carbohydrate transport and metabolism	Molecular Function: sugar:proton symporter activity (GO:0005351);; Molecular Function: glucose transmembrane transporter activity (GO:0005355);; Cellular Component: integral component of plasma membrane (GO:0005887);; Biological Process: proton transport (GO:0015992);; Biological Process: glucose import (GO:0046323);; Biological Process: glucose transmembrane transport (GO:1904659);;	K08145|0|pvu:PHAVU_006G095200g|K08145 MFS transporter, SP family, solute carrier family 2 (facilitated glucose transporter), member 8 | (RefSeq) hypothetical protein	--	[R]	General function prediction only	Sugar (and other) transporter;; Major Facilitator Superfamily;; Sugar (and other) transporter;; Sugar (and other) transporter;; Sugar (and other) transporter	Sugar transporter ERD6-like 5 GN=At1g54730 OS=Arabidopsis thaliana (Mouse-ear cress) PE=2 SV=2	G	Carbohydrate transport and metabolism	hypothetical protein PHAVU_006G095200g [Phaseolus vulgaris]
HL_transcript_5661	437	256	481	685	1638	1095	9.64	5.51	11.01	13.9	32.19	24.75	0.00388969	1.40631	up	[G]	Carbohydrate transport and metabolism	Molecular Function: sugar:proton symporter activity (GO:0005351);; Molecular Function: glucose transmembrane transporter activity (GO:0005355);; Cellular Component: integral component of plasma membrane (GO:0005887);; Cellular Component: plant-type vacuole membrane (GO:0009705);; Biological Process: proton transport (GO:0015992);; Biological Process: glucose import (GO:0046323);; Biological Proce…	--	--	[R]	General function prediction only	Sugar (and other) transporter;; Major Facilitator Superfamily	Monosaccharide-sensing protein 2 GN=MSSP2 OS=Arabidopsis thaliana (Mouse-ear cress) PE=1 SV=2	G	Carbohydrate transport and metabolism	Monosaccharide-sensing protein 2 [Glycine soja]
HL_transcript_70357	4311	6864	4293	345	11	20	193.58	299.11	200.17	14.27	0.44	0.92	6.1229e-05	-3.402	down	[Q]	Secondary metabolites biosynthesis, transport and catabolism	Molecular Function: iron ion binding (GO:0005506);; Biological Process: response to light stimulus (GO:0009416);; Biological Process: gibberellin biosynthetic process (GO:0009686);; Biological Process: gibberellin catabolic process (GO:0045487);; Molecular Function: C-19 gibberellin 2-beta-dioxygenase activity (GO:0052634);; Biological Process: oxidation-reduction process (GO:0055114);;	K04125|0|gmx:100819163|K04125 gibberellin 2-oxidase [EC:1.14.11.13] | (RefSeq) gibberellin 2-beta-dioxygenase 1-like	Diterpenoid biosynthesis (ko00904)	[QR]	--	2OG-Fe(II) oxygenase superfamily;; non-haem dioxygenase in morphine synthesis N-terminal	Gibberellin 2-beta-dioxygenase 1 GN=GA2OX1 OS=Pisum sativum (Garden pea) PE=1 SV=1	S	Function unknown	PREDICTED: gibberellin 2-beta-dioxygenase 1-like [Glycine max]
HL_transcript_6606	17	71	46	340	86	273	0.4	1.62	1.12	7.31	1.81	6.55	0.00546773	2.01422	up	[E]	Amino acid transport and metabolism	Molecular Function: transporter activity (GO:0005215);; Biological Process: oligopeptide transport (GO:0006857);; Cellular Component: integral component of membrane (GO:0016021);;	K14638|0|gmx:100816253|K14638 solute carrier family 15 (peptide/histidine transporter), member 3/4 | (RefSeq) protein NRT1/ PTR FAMILY 8.2-like	--	[E]	Amino acid transport and metabolism	POT family;; Major Facilitator Superfamily	Protein NRT1/ PTR FAMILY 8.1 GN=F24B22.100 OS=Arabidopsis thaliana (Mouse-ear cress) PE=1 SV=1	E	Amino acid transport and metabolism	PREDICTED: protein NRT1/ PTR FAMILY 8.2-like [Glycine max]
HL_transcript_53784	615	401	450	758	1625	1379	15.33	9.74	11.64	17.39	36.07	35.21	0.00636697	1.25724	up	[G]	Carbohydrate transport and metabolism	Molecular Function: sugar:proton symporter activity (GO:0005351);; Molecular Function: glucose transmembrane transporter activity (GO:0005355);; Cellular Component: integral component of plasma membrane (GO:0005887);; Biological Process: proton transport (GO:0015992);; Molecular Function: 2-alkenal reductase [NAD(P)] activity (GO:0032440);; Biological Process: glucose import (GO:0046323);; Biolog…	--	--	[R]	General function prediction only	Sugar (and other) transporter;; Major Facilitator Superfamily	Monosaccharide-sensing protein 2 GN=MSSP2 OS=Arabidopsis thaliana (Mouse-ear cress) PE=1 SV=2	G	Carbohydrate transport and metabolism	monosaccharide-sensing protein 2-like isoform X1 [Cajanus cajan]
HL_transcript_73769	981	1950	665	203	266	205	40.6	78.37	28.57	7.73	9.79	8.67	1.57526e-06	-2.23363	down	[Q]	Secondary metabolites biosynthesis, transport and catabolism	Biological Process: response to bacterium (GO:0009617);; Biological Process: response to fungus (GO:0009620);; Molecular Function: metal ion binding (GO:0046872);; Molecular Function: dioxygenase activity (GO:0051213);; Biological Process: oxidation-reduction process (GO:0055114);;	--	--	[QR]	--	2OG-Fe(II) oxygenase superfamily;; non-haem dioxygenase in morphine synthesis N-terminal	Naringenin,2-oxoglutarate 3-dioxygenase (Fragment) GN=FHT OS=Matthiola incana (Common stock) PE=2 SV=1	S	Function unknown	PREDICTED: 1-aminocyclopropane-1-carboxylate oxidase 5-like [Glycine max]
HL_transcript_55665	147	96	116	33	35	24	4.33	2.76	3.56	0.91	0.92	0.75	3.18026e-06	-1.87931	down	[L]	Replication, recombination and repair	Biological Process: DNA repair (GO:0006281);; Molecular Function: dioxygenase activity (GO:0051213);; Biological Process: oxidation-reduction process (GO:0055114);;	--	--	[A]	RNA processing and modification	2OG-Fe(II) oxygenase superfamily	Alpha-ketoglutarate-dependent dioxygenase alkB GN=At1g11780 OS=Arabidopsis thaliana (Mouse-ear cress) PE=2 SV=2	L	Replication, recombination and repair	uncharacterized protein LOC109816189 [Cajanus cajan]
HL_transcript_16892	95	117	115	594	710	533	4.97	5.95	6.25	28.6	32.95	28.46	2.26035e-39	2.44849	up	[Q]	Secondary metabolites biosynthesis, transport and catabolism	Molecular Function: iron ion binding (GO:0005506);; Molecular Function: dioxygenase activity (GO:0051213);; Biological Process: oxidation-reduction process (GO:0055114);;	--	--	[QR]	--	non-haem dioxygenase in morphine synthesis N-terminal;; 2OG-Fe(II) oxygenase superfamily	Codeine O-demethylase GN=CODM OS=Papaver somniferum (Opium poppy) PE=1 SV=1	S	Function unknown	PREDICTED: gibberellin 20 oxidase 1-like [Glycine max]
HL_transcript_15347	3943	4735	3503	748	35	65	173.01	201.67	159.61	30.26	1.38	2.94	0.0017224	-2.66733	down	[Q]	Secondary metabolites biosynthesis, transport and catabolism	Molecular Function: iron ion binding (GO:0005506);; Molecular Function: leucocyanidin oxygenase activity (GO:0050589);; Biological Process: oxidation-reduction process (GO:0055114);;	--	--	[QR]	--	non-haem dioxygenase in morphine synthesis N-terminal;; 2OG-Fe(II) oxygenase superfamily	Leucoanthocyanidin dioxygenase GN=ANS OS=Malus domestica (Apple) PE=2 SV=1	S	Function unknown	probable 2-oxoglutarate-dependent dioxygenase At5g05600 [Cajanus cajan]
HL_transcript_59652	62	328	109	7	1	0	0.77	3.94	1.4	0.08	0.02	0	1.40742e-06	-3.89164	down	--	--	Cellular Component: plasma membrane (GO:0005886);; Cellular Component: plant-type vacuole membrane (GO:0009705);; Cellular Component: integral component of membrane (GO:0016021);; Molecular Function: potassium ion antiporter activity (GO:0022821);; Biological Process: potassium ion transmembrane transport (GO:0071805);; Biological Process: regulation of stomatal closure (GO:0090333);;	--	--	[R]	General function prediction only	Major Facilitator Superfamily	Protein ZINC INDUCED FACILITATOR 1 GN=ZIF1 OS=Arabidopsis thaliana (Mouse-ear cress) PE=1 SV=2	G	Carbohydrate transport and metabolism	PREDICTED: protein ZINC INDUCED FACILITATOR-LIKE 1-like isoform X3 [Glycine max]
HL_transcript_15656	105	109	162	420	425	342	5	5.02	7.98	18.32	17.89	16.58	4.8345e-09	1.61139	up	[J]	Translation, ribosomal structure and biogenesis	--	K10277|0|gmx:100813075|K10277 lysine-specific demethylase 8 [EC:1.14.11.27] | (RefSeq) putative lysine-specific demethylase JMJD5	--	[BT]	--	Cupin-like domain;; Cupin superfamily protein;; JmjC domain, hydroxylase	Putative lysine-specific demethylase JMJD5 GN=MOE17.12 OS=Arabidopsis thaliana (Mouse-ear cress) PE=2 SV=1	S	Function unknown	PREDICTED: putative lysine-specific demethylase JMJD5 [Glycine max]
HL_transcript_295	19	41	134	0	0	1	0.19	0.38	1.3	0	0	0.01	1.08338e-06	-4.03882	down	--	--	--	--	--	--	--	Viral (Superfamily 1) RNA helicase;; RNA dependent RNA polymerase;; Viral coat protein;; Viral (Superfamily 1) RNA helicase;; RNA dependent RNA polymerase;; Plant viral movement protein;; 7kD viral coat protein	--	--	--	--
HL_transcript_12021	870	1528	963	451	95	141	29.45	50.31	33.84	14.06	2.86	4.89	0.00311261	-1.94794	down	[G]	Carbohydrate transport and metabolism	Molecular Function: sugar:proton symporter activity (GO:0005351);; Molecular Function: glucose transmembrane transporter activity (GO:0005355);; Cellular Component: integral component of plasma membrane (GO:0005887);; Biological Process: proton transport (GO:0015992);; Biological Process: glucose import (GO:0046323);; Biological Process: glucose transmembrane transport (GO:1904659);;	K08145|0|gmx:100793493|K08145 MFS transporter, SP family, solute carrier family 2 (facilitated glucose transporter), member 8 | (RefSeq) sugar transporter ERD6-like 6	--	[R]	General function prediction only	Sugar (and other) transporter;; Major Facilitator Superfamily	Sugar transporter ERD6-like 6 GN=At1g75220 OS=Arabidopsis thaliana (Mouse-ear cress) PE=1 SV=1	G	Carbohydrate transport and metabolism	PREDICTED: sugar transporter ERD6-like 6 [Glycine max]
HL_transcript_34967	4220	1492	3594	561	1044	666	130.26	44.84	115.14	15.97	28.71	21.06	0.000261452	-1.89178	down	[E]	Amino acid transport and metabolism	Molecular Function: transporter activity (GO:0005215);; Biological Process: oligopeptide transport (GO:0006857);; Cellular Component: integral component of membrane (GO:0016021);;	K14638|0|gmx:100791362|K14638 solute carrier family 15 (peptide/histidine transporter), member 3/4 | (RefSeq) protein NRT1/ PTR FAMILY 5.4-like	--	[E]	Amino acid transport and metabolism	POT family;; Major Facilitator Superfamily	Protein NRT1/ PTR FAMILY 5.4 GN=NPF5.4 OS=Arabidopsis thaliana (Mouse-ear cress) PE=2 SV=1	E	Amino acid transport and metabolism	PREDICTED: protein NRT1/ PTR FAMILY 5.4-like [Glycine max]
HL_transcript_45682	386	552	508	1651	1158	1268	9.6	13.37	13.11	37.8	25.65	32.31	4.29836e-07	1.46582	up	[G]	Carbohydrate transport and metabolism	Biological Process: anion transport (GO:0006820);; Cellular Component: integral component of membrane (GO:0016021);; Molecular Function: transmembrane transporter activity (GO:0022857);; Biological Process: transmembrane transport (GO:0055085);;	K13783|0|gmx:100799211|K13783 MFS transporter, OPA family, solute carrier family 37 (glycerol-3-phosphate transporter), member 1/2 | (RefSeq) putative glycerol-3-phosphate transporter 1	--	[G]	Carbohydrate transport and metabolism	Major Facilitator Superfamily	Putative glycerol-3-phosphate transporter 1 GN=At3g47420 OS=Arabidopsis thaliana (Mouse-ear cress) PE=2 SV=1	G	Carbohydrate transport and metabolism	Putative glycerol-3-phosphate transporter 1 [Glycine soja]
HL_transcript_69622	93	61	68	141	175	152	5.76	3.65	4.41	8.04	9.6	9.59	0.00816817	1.01526	up	[Q]	Secondary metabolites biosynthesis, transport and catabolism	Molecular Function: metal ion binding (GO:0046872);; Molecular Function: dioxygenase activity (GO:0051213);; Biological Process: oxidation-reduction process (GO:0055114);;	--	--	[QR]	--	2OG-Fe(II) oxygenase superfamily	1-aminocyclopropane-1-carboxylate oxidase homolog 1 GN=At1g06620 OS=Arabidopsis thaliana (Mouse-ear cress) PE=2 SV=1	S	Function unknown	PREDICTED: 1-aminocyclopropane-1-carboxylate oxidase homolog 1-like isoform X1 [Glycine max]
HL_transcript_64693	36	80	49	181	233	110	2.05	4.4	2.9	9.47	11.75	6.37	0.00107431	1.53523	up	[Q]	Secondary metabolites biosynthesis, transport and catabolism	Molecular Function: metal ion binding (GO:0046872);; Molecular Function: dioxygenase activity (GO:0051213);; Biological Process: oxidation-reduction process (GO:0055114);;	--	--	[QR]	--	2OG-Fe(II) oxygenase superfamily;; non-haem dioxygenase in morphine synthesis N-terminal	1-aminocyclopropane-1-carboxylate oxidase homolog 1 GN=At1g06620 OS=Arabidopsis thaliana (Mouse-ear cress) PE=2 SV=1	S	Function unknown	PREDICTED: 1-aminocyclopropane-1-carboxylate oxidase homolog 12-like [Glycine max]
HL_transcript_49616	531	271	459	775	1356	1347	22.4	11.1	20.11	30.11	50.87	58.1	0.00466861	1.35373	up	[G]	Carbohydrate transport and metabolism	Molecular Function: polygalacturonase activity (GO:0004650);; Cellular Component: extracellular region (GO:0005576);; Biological Process: carbohydrate metabolic process (GO:0005975);; Biological Process: cell wall organization (GO:0071555);;	--	--	--	--	Glycosyl hydrolases family 28;; Pectate lyase superfamily protein	Probable polygalacturonase OS=Vitis vinifera (Grape) PE=1 SV=1	M	Cell wall/membrane/envelope biogenesis	PREDICTED: probable polygalacturonase [Glycine max]
HL_transcript_5179	1240	1124	1354	2243	3737	2852	26.34	23.28	29.84	43.86	70.75	62.12	1.91092e-05	1.20384	up	[O]	Posttranslational modification, protein turnover, chaperones	Molecular Function: ATP binding (GO:0005524);; Molecular Function: hydrolase activity (GO:0016787);; Biological Process: cell division (GO:0051301);;	K13525|0|gmx:100798680|K13525 transitional endoplasmic reticulum ATPase | (RefSeq) cell division cycle protein 48 homolog	Protein processing in endoplasmic reticulum (ko04141)	[O]	Posttranslational modification, protein turnover, chaperones	ATPase family associated with various cellular activities (AAA);; Cell division protein 48 (CDC48), N-terminal domain;; Holliday junction DNA helicase ruvB N-terminus;; AAA ATPase domain;; Cell division protein 48 (CDC48), domain 2;; AAA domain (Cdc48 subfamily);; AAA domain (dynein-related subfamily);; AAA domain;; AAA domain;; TIP49 C-terminus;; AAA domain;; AAA domain;; RNA helicase;; Magnesiu…	Cell division cycle protein 48 homolog GN=CDC48 OS=Glycine max (Soybean) PE=1 SV=1	O	Posttranslational modification, protein turnover, chaperones	PREDICTED: cell division cycle protein 48 homolog [Glycine max]
HL_transcript_61349	82	146	99	290	316	261	2.37	4.09	2.98	7.68	8.1	7.68	1.09558e-05	1.36513	up	[P]	Inorganic ion transport and metabolism	Molecular Function: molybdate ion transmembrane transporter activity (GO:0015098);; Biological Process: molybdate ion transport (GO:0015689);; Cellular Component: integral component of membrane (GO:0016021);;	--	--	--	--	Molybdate transporter of MFS superfamily	Molybdate transporter 2 GN=F5I6.6 OS=Arabidopsis thaliana (Mouse-ear cress) PE=1 SV=2	P	Inorganic ion transport and metabolism	PREDICTED: molybdate transporter 2 [Glycine max]
HL_transcript_26233	2951	3415	2451	445	28	31	169.5	189.88	146.27	23.53	1.47	1.84	0.000542982	-2.88435	down	[Q]	Secondary metabolites biosynthesis, transport and catabolism	Molecular Function: iron ion binding (GO:0005506);; Molecular Function: leucocyanidin oxygenase activity (GO:0050589);; Biological Process: oxidation-reduction process (GO:0055114);;	--	--	[QR]	--	2OG-Fe(II) oxygenase superfamily;; non-haem dioxygenase in morphine synthesis N-terminal	Protein SRG1 GN=SRG1 OS=Arabidopsis thaliana (Mouse-ear cress) PE=2 SV=1	S	Function unknown	PREDICTED: leucoanthocyanidin dioxygenase [Glycine max]
HL_transcript_41421	100	86	110	50	53	38	4.29	3.59	4.9	1.99	2.02	1.66	0.00297133	-1.04461	down	[P]	Inorganic ion transport and metabolism	Molecular Function: hydrolase activity (GO:0016787);;	--	--	--	--	Beta-lactamase superfamily domain	--	S	Function unknown	putative hydrolase C777.06c [Cajanus cajan]
HL_transcript_70384	497	327	226	84	39	21	11.27	7.24	5.31	1.75	0.79	0.49	2.8919e-05	-2.52475	down	[E]	Amino acid transport and metabolism	Molecular Function: transporter activity (GO:0005215);; Biological Process: transport (GO:0006810);; Cellular Component: integral component of membrane (GO:0016021);;	K14638|0|gmx:100809846|K14638 solute carrier family 15 (peptide/histidine transporter), member 3/4 | (RefSeq) protein NRT1/ PTR FAMILY 1.2-like	--	[E]	Amino acid transport and metabolism	POT family;; Major Facilitator Superfamily	Protein NRT1/ PTR FAMILY 1.2 GN=F9I5.4 OS=Arabidopsis thaliana (Mouse-ear cress) PE=1 SV=1	E	Amino acid transport and metabolism	PREDICTED: protein NRT1/ PTR FAMILY 1.2-like [Glycine max]
HL_transcript_54763	116	26	95	1176	1293	505	2.03	0.44	1.72	18.87	20.1	9.04	3.19938e-07	3.08277	up	--	--	Cellular Component: integral component of membrane (GO:0016021);; Biological Process: transmembrane transport (GO:0055085);;	--	--	[R]	General function prediction only	Major Facilitator Superfamily;; SPX domain;; Sugar (and other) transporter	SPX domain-containing membrane protein At4g22990 GN=At4g22990 OS=Arabidopsis thaliana (Mouse-ear cress) PE=2 SV=2	T	Signal transduction mechanisms	SPX domain-containing membrane protein [Glycine soja]
HL_transcript_59201	250	43	238	2481	3173	1602	5.54	0.93	5.47	50.53	62.56	36.34	4.93548e-07	3.14976	up	--	--	Cellular Component: integral component of membrane (GO:0016021);; Biological Process: transmembrane transport (GO:0055085);;	--	--	[R]	General function prediction only	Major Facilitator Superfamily;; SPX domain	SPX domain-containing membrane protein At4g22990 GN=At4g22990 OS=Arabidopsis thaliana (Mouse-ear cress) PE=2 SV=2	T	Signal transduction mechanisms	SPX domain-containing membrane protein [Glycine soja]
HL_transcript_22449	309	376	356	183	167	136	27.72	32.44	33.23	15.12	13.25	12.4	7.98954e-07	-1.08554	down	--	--	Cellular Component: nucleus (GO:0005634);; Cellular Component: cytoplasm (GO:0005737);; Biological Process: response to salt stress (GO:0009651);; Cellular Component: integral component of membrane (GO:0016021);;	--	--	[Z]	Cytoskeleton	Interferon-related developmental regulator (IFRD);; Interferon-related protein conserved region	--	K	Transcription	Interferon-related developmental regulator 1 [Glycine soja]
HL_transcript_34817	1	10	11	202	239	135	0.04	0.2	0.25	3.79	4.35	2.83	1.0164e-13	4.09995	up	[Q]	Secondary metabolites biosynthesis, transport and catabolism	Molecular Function: monooxygenase activity (GO:0004497);; Molecular Function: iron ion binding (GO:0005506);; Molecular Function: oxidoreductase activity, acting on paired donors, with incorporation or reduction of molecular oxygen (GO:0016705);; Molecular Function: heme binding (GO:0020037);; Molecular Function: dioxygenase activity (GO:0051213);; Biological Process: oxidation-reduction process …	--	--	[QR]	--	non-haem dioxygenase in morphine synthesis N-terminal;; 2OG-Fe(II) oxygenase superfamily	Probable 2-oxoglutarate/Fe(II)-dependent dioxygenase GN=DIOX2 OS=Papaver somniferum (Opium poppy) PE=2 SV=1	S	Function unknown	uncharacterized protein LOC100778488 [Glycine max]
HL_transcript_73431	87	107	120	26	45	27	2.57	3.07	3.65	0.72	1.19	0.81	1.95221e-05	-1.61336	down	[L]	Replication, recombination and repair	Biological Process: DNA repair (GO:0006281);; Molecular Function: dioxygenase activity (GO:0051213);; Biological Process: oxidation-reduction process (GO:0055114);;	--	--	[A]	RNA processing and modification	2OG-Fe(II) oxygenase superfamily	Alpha-ketoglutarate-dependent dioxygenase alkB GN=At1g11780 OS=Arabidopsis thaliana (Mouse-ear cress) PE=2 SV=2	L	Replication, recombination and repair	PREDICTED: uncharacterized protein LOC100818496 isoform X2 [Glycine max]
HL_transcript_70440	297	596	318	147	63	51	15.81	30.74	17.58	7.2	2.98	2.77	0.000387734	-1.9804	down	[G]	Carbohydrate transport and metabolism	Cellular Component: cytosol (GO:0005829);; Cellular Component: integral component of membrane (GO:0016021);; Biological Process: dephosphorylation (GO:0016311);; Molecular Function: sedoheptulose-bisphosphatase activity (GO:0050278);;	--	--	[G]	Carbohydrate transport and metabolism	Histidine phosphatase superfamily (branch 1)	Phosphoglycerate mutase-like protein 1 {ECO:0000305} OS=Arabidopsis thaliana (Mouse-ear cress) PE=2 SV=1	S	Function unknown	PREDICTED: phosphoglycerate mutase-like protein 1 isoform X1 [Glycine max]
HL_transcript_12264	24	258	58	1320	1218	1147	0.83	8.74	2.09	42.31	37.74	40.84	0.000120545	2.77564	up	[P]	Inorganic ion transport and metabolism	Molecular Function: molybdate ion transmembrane transporter activity (GO:0015098);; Biological Process: molybdate ion transport (GO:0015689);; Cellular Component: integral component of membrane (GO:0016021);;	--	--	--	--	Molybdate transporter of MFS superfamily;; Permease family	Molybdate transporter 1 GN=F3N11.13 OS=Arabidopsis thaliana (Mouse-ear cress) PE=1 SV=1	P	Inorganic ion transport and metabolism	hypothetical protein PHAVU_001G056300g [Phaseolus vulgaris]
HL_transcript_5252	160	197	188	294	583	386	3.35	4.02	4.09	5.67	10.9	8.31	0.00102518	1.15318	up	[L]	Replication, recombination and repair	Molecular Function: helicase activity (GO:0004386);;	K10706|0|gmx:100804610|K10706 senataxin [EC:3.6.4.-] | (RefSeq) probable helicase MAGATAMA 3	--	[A]	RNA processing and modification	AAA domain;; AAA domain;; AAA domain;; AAA domain;; Viral (Superfamily 1) RNA helicase	Probable helicase MAGATAMA 3 GN=MAA3 OS=Arabidopsis thaliana (Mouse-ear cress) PE=2 SV=1	L	Replication, recombination and repair	PREDICTED: probable helicase MAGATAMA 3 [Glycine max]
HL_transcript_46139	1233	422	769	152	11	9	27.69	9.25	17.93	3.15	0.23	0.22	0.00286081	-2.59846	down	--	--	Molecular Function: lyase activity (GO:0016829);;	--	--	--	--	Glyoxalase/Bleomycin resistance protein/Dioxygenase superfamily	--	S	Function unknown	Metallothiol transferase fosB [Cajanus cajan]
HL_transcript_48075	469	483	423	94	86	85	10.17	10.22	9.51	1.88	1.67	1.89	5.21472e-24	-2.33014	down	[G]	Carbohydrate transport and metabolism	Molecular Function: sugar:proton symporter activity (GO:0005351);; Molecular Function: glucose transmembrane transporter activity (GO:0005355);; Cellular Component: integral component of plasma membrane (GO:0005887);; Biological Process: proton transport (GO:0015992);; Biological Process: glucose import (GO:0046323);; Biological Process: glucose transmembrane transport (GO:1904659);;	--	--	[R]	General function prediction only	Sugar (and other) transporter;; Major Facilitator Superfamily	Monosaccharide-sensing protein 3 GN=MSSP3 OS=Arabidopsis thaliana (Mouse-ear cress) PE=2 SV=1	G	Carbohydrate transport and metabolism	PREDICTED: monosaccharide-sensing protein 2 [Glycine max]
HL_transcript_13394	432	475	358	62	11	7	16.11	17.22	13.86	2.13	0.36	0.27	9.46046e-06	-3.16597	down	[G]	Carbohydrate transport and metabolism	Molecular Function: sugar:proton symporter activity (GO:0005351);; Molecular Function: glucose transmembrane transporter activity (GO:0005355);; Cellular Component: integral component of plasma membrane (GO:0005887);; Biological Process: proton transport (GO:0015992);; Biological Process: glucose import (GO:0046323);; Biological Process: glucose transmembrane transport (GO:1904659);;	--	--	[R]	General function prediction only	Sugar (and other) transporter;; Major Facilitator Superfamily	Probable polyol transporter 3 GN=PLT3 OS=Arabidopsis thaliana (Mouse-ear cress) PE=3 SV=1	G	Carbohydrate transport and metabolism	PREDICTED: probable polyol transporter 3 [Glycine max]
HL_transcript_25419	14	15	24	16	792	123	0.39	0.41	0.7	0.41	19.76	3.53	0.00300191	2.62762	up	[G]	Carbohydrate transport and metabolism	Biological Process: transport (GO:0006810);; Cellular Component: integral component of membrane (GO:0016021);;	--	--	--	--	BT1 family;; Major Facilitator Superfamily	Probable folate-biopterin transporter 9, chloroplastic (Precursor) GN=At2g33280 OS=Arabidopsis thaliana (Mouse-ear cress) PE=3 SV=2	G	Carbohydrate transport and metabolism	PREDICTED: probable folate-biopterin transporter 8, chloroplastic [Glycine max]
HL_transcript_22377	103	126	139	233	707	214	1.14	1.36	1.6	2.38	6.96	2.42	0.00985499	1.4452	up	--	--	Molecular Function: ribonuclease P activity (GO:0004526);; Cellular Component: nucleolar ribonuclease P complex (GO:0005655);; Biological Process: gene silencing by RNA (GO:0031047);; Biological Process: RNA phosphodiester bond hydrolysis, endonucleolytic (GO:0090502);;	--	--	--	--	XS domain;; XS zinc finger domain;; RNA dependent RNA polymerase;; RNA dependent RNA polymerase;; Plant viral movement protein;; Viral (Superfamily 1) RNA helicase;; Viral coat protein;; 7kD viral coat protein	Protein SUPPRESSOR OF GENE SILENCING 3 homolog GN=SGS3 OS=Zea mays (Maize) PE=1 SV=1	S	Function unknown	PREDICTED: protein SUPPRESSOR OF GENE SILENCING 3-like isoform X2 [Glycine max]
HL_transcript_30223	446	601	560	1424	1217	1129	10.16	13.34	13.22	29.82	24.68	26.33	2.25272e-08	1.21472	up	[G]	Carbohydrate transport and metabolism	Biological Process: anion transport (GO:0006820);; Cellular Component: integral component of membrane (GO:0016021);; Molecular Function: transmembrane transporter activity (GO:0022857);; Biological Process: transmembrane transport (GO:0055085);;	K13783|0|gmx:100799211|K13783 MFS transporter, OPA family, solute carrier family 37 (glycerol-3-phosphate transporter), member 1/2 | (RefSeq) putative glycerol-3-phosphate transporter 1	--	[G]	Carbohydrate transport and metabolism	Major Facilitator Superfamily	Putative glycerol-3-phosphate transporter 1 GN=At3g47420 OS=Arabidopsis thaliana (Mouse-ear cress) PE=2 SV=1	G	Carbohydrate transport and metabolism	PREDICTED: putative glycerol-3-phosphate transporter 1 [Glycine max]
HL_transcript_69076	23	368	34	9	15	13	0.2	2.99	0.29	0.07	0.12	0.11	0.0081972	-2.34736	down	--	--	--	--	--	--	--	RNA dependent RNA polymerase;; Viral methyltransferase;; Viral (Superfamily 1) RNA helicase;; Viral methyltransferase;; Viral methyltransferase;; 7kD viral coat protein;; Plant viral movement protein	--	--	--	hypothetical protein A4X03_g9492 [Tilletia caries]
HL_transcript_57545	7	24	19	43	203	136	0.16	0.53	0.45	0.88	4	3.1	0.00057239	2.41217	up	[I]	Lipid transport and metabolism	Molecular Function: iron ion binding (GO:0005506);; Cellular Component: endoplasmic reticulum (GO:0005783);; Biological Process: fatty acid biosynthetic process (GO:0006633);; Cellular Component: integral component of membrane (GO:0016021);; Biological Process: oxidation-reduction process (GO:0055114);; Molecular Function: fatty acid alpha-hydroxylase activity (GO:0080132);;	K19706|1.22844e-55|gmx:100801061|K19706 dihydroceramide fatty acyl 2-hydroxylase [EC:1.14.18.7] | (RefSeq) fatty acid 2-hydroxylase 2-like	--	[I]	Lipid transport and metabolism	Fatty acid hydroxylase superfamily	Fatty acid 2-hydroxylase 1 GN=FAH1 OS=Arabidopsis thaliana (Mouse-ear cress) PE=1 SV=1	I	Lipid transport and metabolism	hypothetical protein GLYMA_08G081000 [Glycine max]
HL_transcript_9624	450	353	470	99	85	46	12.94	9.88	14.03	2.62	2.18	1.36	3.43491e-11	-2.37808	down	[G]	Carbohydrate transport and metabolism	Molecular Function: sugar:proton symporter activity (GO:0005351);; Molecular Function: glucose transmembrane transporter activity (GO:0005355);; Cellular Component: integral component of plasma membrane (GO:0005887);; Biological Process: proton transport (GO:0015992);; Biological Process: glucose import (GO:0046323);; Biological Process: glucose transmembrane transport (GO:1904659);;	K08150|0|gmx:100785028|K08150 MFS transporter, SP family, solute carrier family 2 (myo-inositol transporter), member 13 | (RefSeq) probable inositol transporter 2	--	[R]	General function prediction only	Sugar (and other) transporter;; Major Facilitator Superfamily;; MFS/sugar transport protein;; Fungal trichothecene efflux pump (TRI12)	Probable inositol transporter 2 GN=INT2 OS=Arabidopsis thaliana (Mouse-ear cress) PE=1 SV=1	G	Carbohydrate transport and metabolism	putative inositol transporter [Glycine max]
HL_transcript_21605	217	256	278	103	36	65	4.98	5.72	6.62	2.19	0.75	1.55	0.00086995	-1.70189	down	[G]	Carbohydrate transport and metabolism	Molecular Function: sugar:proton symporter activity (GO:0005351);; Molecular Function: glucose transmembrane transporter activity (GO:0005355);; Cellular Component: integral component of plasma membrane (GO:0005887);; Biological Process: proton transport (GO:0015992);; Biological Process: glucose import (GO:0046323);; Biological Process: glucose transmembrane transport (GO:1904659);;	--	--	[R]	General function prediction only	Sugar (and other) transporter;; Major Facilitator Superfamily	Monosaccharide-sensing protein 3 GN=MSSP3 OS=Arabidopsis thaliana (Mouse-ear cress) PE=2 SV=1	G	Carbohydrate transport and metabolism	PREDICTED: monosaccharide-sensing protein 2 [Glycine max]
HL_transcript_6289	0	0	0	512	93	52	0	0	0	10.82	1.91	1.23	4.28312e-10	5.01942	up	--	--	Cellular Component: integral component of membrane (GO:0016021);; Biological Process: transmembrane transport (GO:0055085);;	--	--	[R]	General function prediction only	Major Facilitator Superfamily;; SPX domain	SPX domain-containing membrane protein At4g22990 GN=At4g22990 OS=Arabidopsis thaliana (Mouse-ear cress) PE=2 SV=2	T	Signal transduction mechanisms	SPX domain-containing membrane protein [Glycine soja]
HL_transcript_37847	82	88	63	17	30	9	9.36	9.62	7.49	1.79	3.02	1.04	0.000347127	-1.90422	down	[Q]	Secondary metabolites biosynthesis, transport and catabolism	Molecular Function: 1-aminocyclopropane-1-carboxylate oxidase activity (GO:0009815);; Molecular Function: naringenin 3-dioxygenase activity (GO:0045486);; Molecular Function: metal ion binding (GO:0046872);; Biological Process: oxidation-reduction process (GO:0055114);;	K05933|6.1785e-117|gmx:100784459|K05933 aminocyclopropanecarboxylate oxidase [EC:1.14.17.4] | (RefSeq) 1-aminocyclopropane-1-carboxylate oxidase-like	Cysteine and methionine metabolism (ko00270)	[QR]	--	2OG-Fe(II) oxygenase superfamily	1-aminocyclopropane-1-carboxylate oxidase 3 GN=ACO3 OS=Cucumis melo (Muskmelon) PE=2 SV=1	S	Function unknown	PREDICTED: 1-aminocyclopropane-1-carboxylate oxidase-like [Glycine max]
HL_transcript_16904	75	188	87	634	406	353	3.97	9.55	4.78	30.6	18.91	18.89	0.000203258	1.84139	up	[Q]	Secondary metabolites biosynthesis, transport and catabolism	Molecular Function: metal ion binding (GO:0046872);; Molecular Function: dioxygenase activity (GO:0051213);; Biological Process: oxidation-reduction process (GO:0055114);;	--	--	[QR]	--	2OG-Fe(II) oxygenase superfamily;; non-haem dioxygenase in morphine synthesis N-terminal	Protein SRG1 GN=SRG1 OS=Arabidopsis thaliana (Mouse-ear cress) PE=2 SV=1	S	Function unknown	uncharacterized protein LOC100786574 [Glycine max]
HL_transcript_73626	387	282	289	44	62	55	11.86	8.4	9.19	1.26	1.7	1.73	1.50813e-13	-2.47951	down	--	--	Molecular Function: lyase activity (GO:0016829);;	--	--	--	--	Glyoxalase/Bleomycin resistance protein/Dioxygenase superfamily	--	S	Function unknown	hypothetical protein GLYMA_07G031700 [Glycine max]
HL_transcript_10371	295	804	603	123	174	95	8.94	23.68	18.94	3.44	4.7	2.97	1.1019e-05	-1.97676	down	[ER]	Amino acid transport and metabolism;; General function prediction only	Molecular Function: 4-hydroxyphenylpyruvate dioxygenase activity (GO:0003868);; Biological Process: aromatic amino acid family metabolic process (GO:0009072);; Molecular Function: metal ion binding (GO:0046872);; Biological Process: oxidation-reduction process (GO:0055114);;	K00457|0|vra:106765342|K00457 4-hydroxyphenylpyruvate dioxygenase [EC:1.13.11.27] | (RefSeq) 4-hydroxyphenylpyruvate dioxygenase	Ubiquinone and other terpenoid-quinone biosynthesis (ko00130);Tyrosine metabolism (ko00350);Phenylalanine metabolism (ko00360)	[E]	Amino acid transport and metabolism	Glyoxalase/Bleomycin resistance protein/Dioxygenase superfamily;; Glyoxalase/Bleomycin resistance protein/Dioxygenase superfamily	4-hydroxyphenylpyruvate dioxygenase GN=F12K11.9 OS=Arabidopsis thaliana (Mouse-ear cress) PE=1 SV=2	E	Amino acid transport and metabolism	4-hydroxyphenylpyruvate dioxygenase isoform X1 [Vigna radiata var. radiata]
HL_transcript_61000	148	154	96	35	19	10	5.81	5.87	3.91	1.27	0.69	0.42	1.63236e-05	-2.37527	down	[H]	Coenzyme transport and metabolism	Molecular Function: catalytic activity (GO:0003824);; Cellular Component: mitochondrion (GO:0005739);; Biological Process: Mo-molybdopterin cofactor biosynthetic process (GO:0006777);; Cellular Component: molybdopterin synthase complex (GO:0019008);; Molecular Function: metal ion binding (GO:0046872);; Molecular Function: 4 iron, 4 sulfur cluster binding (GO:0051539);;	--	--	[H]	Coenzyme transport and metabolism	Molybdenum Cofactor Synthesis C;; Radical SAM superfamily;; 4Fe-4S single cluster domain	Cyclic pyranopterin monophosphate synthase, mitochondrial (Precursor) GN=CNX2 OS=Arabidopsis thaliana (Mouse-ear cress) PE=1 SV=1	H	Coenzyme transport and metabolism	PREDICTED: cyclic pyranopterin monophosphate synthase, mitochondrial isoform X1 [Glycine max]
HL_transcript_31965	188	143	167	98	66	49	4.39	3.24	4.04	2.11	1.38	1.19	0.00618451	-1.17737	down	[Q]	Secondary metabolites biosynthesis, transport and catabolism	Molecular Function: dioxygenase activity (GO:0051213);;	--	--	[QR]	--	non-haem dioxygenase in morphine synthesis N-terminal;; 2OG-Fe(II) oxygenase superfamily	1-aminocyclopropane-1-carboxylate oxidase homolog 10 GN=At5g43450 OS=Arabidopsis thaliana (Mouse-ear cress) PE=2 SV=1	S	Function unknown	hypothetical protein GLYMA_16G197500, partial [Glycine max]
HL_transcript_64654	131	178	108	17	27	27	5.32	7.05	4.56	0.65	1.01	1.13	1.46524e-08	-2.38724	down	[H]	Coenzyme transport and metabolism	Molecular Function: catalytic activity (GO:0003824);; Cellular Component: mitochondrion (GO:0005739);; Biological Process: Mo-molybdopterin cofactor biosynthetic process (GO:0006777);; Cellular Component: molybdopterin synthase complex (GO:0019008);; Molecular Function: metal ion binding (GO:0046872);; Molecular Function: 4 iron, 4 sulfur cluster binding (GO:0051539);;	--	--	[H]	Coenzyme transport and metabolism	Radical SAM superfamily;; 4Fe-4S single cluster domain;; Molybdenum Cofactor Synthesis C	Cyclic pyranopterin monophosphate synthase, mitochondrial (Precursor) GN=CNX2 OS=Arabidopsis thaliana (Mouse-ear cress) PE=1 SV=1	H	Coenzyme transport and metabolism	GTP 3&apos;,8-cyclase, mitochondrial isoform X1 [Vigna radiata var. radiata]
HL_transcript_6925	1679	2167	1615	838	407	392	40.35	50.74	40.27	18.54	8.73	9.68	0.000138636	-1.63439	down	[G]	Carbohydrate transport and metabolism	Cellular Component: integral component of membrane (GO:0016021);; Biological Process: transmembrane transport (GO:0055085);;	--	--	[R]	General function prediction only	Major Facilitator Superfamily;; SPX domain;; Sugar (and other) transporter	SPX domain-containing membrane protein At4g22990 GN=At4g22990 OS=Arabidopsis thaliana (Mouse-ear cress) PE=2 SV=2	T	Signal transduction mechanisms	PREDICTED: SPX domain-containing membrane protein At4g22990-like [Glycine max]
HL_transcript_65828	122	69	102	41	37	37	15.66	8.45	13.64	4.84	4.17	4.79	0.00608117	-1.27523	down	[Q]	Secondary metabolites biosynthesis, transport and catabolism	--	--	--	[R]	General function prediction only	Thioesterase superfamily	--	Q	Secondary metabolites biosynthesis, transport and catabolism	PREDICTED: 1,4-dihydroxy-2-naphthoyl-CoA thioesterase 1-like [Glycine max]
HL_transcript_47555	31	52	80	127	253	198	1.71	2.76	4.53	6.39	12.23	10.98	0.000930947	1.68239	up	[Q]	Secondary metabolites biosynthesis, transport and catabolism	Molecular Function: iron ion binding (GO:0005506);; Molecular Function: dioxygenase activity (GO:0051213);; Biological Process: oxidation-reduction process (GO:0055114);;	--	--	[QR]	--	non-haem dioxygenase in morphine synthesis N-terminal;; 2OG-Fe(II) oxygenase superfamily	Probable 2-oxoglutarate/Fe(II)-dependent dioxygenase GN=DIOX2 OS=Papaver somniferum (Opium poppy) PE=2 SV=1	S	Function unknown	uncharacterized protein LOC100809985 [Glycine max]
HL_transcript_851	20	32	18	0	0	0	0.25	0.4	0.23	0	0	0	1.93053e-06	-3.93953	down	--	--	--	--	--	--	--	RNA dependent RNA polymerase;; Viral coat protein;; Viral (Superfamily 1) RNA helicase;; Plant viral movement protein;; 7kD viral coat protein	--	--	--	hypothetical protein A4X03_g9492 [Tilletia caries]
HL_transcript_15506	178	965	686	11223	4794	7549	7.97	41.77	31.78	460.88	190.04	344.06	1.48068e-07	3.19886	up	[Q]	Secondary metabolites biosynthesis, transport and catabolism	Molecular Function: iron ion binding (GO:0005506);; Molecular Function: dioxygenase activity (GO:0051213);; Biological Process: oxidation-reduction process (GO:0055114);;	--	--	[QR]	--	2OG-Fe(II) oxygenase superfamily;; non-haem dioxygenase in morphine synthesis N-terminal	Probable 2-oxoglutarate/Fe(II)-dependent dioxygenase GN=DIOX2 OS=Papaver somniferum (Opium poppy) PE=2 SV=1	S	Function unknown	uncharacterized protein LOC100778488 [Glycine max]
HL_transcript_45518	56	113	124	1	10	1	1.24	2.42	2.84	0.02	0.21	0.03	7.63155e-07	-3.57411	down	--	--	Molecular Function: DNA binding (GO:0003677);; Molecular Function: transcription factor activity, sequence-specific DNA binding (GO:0003700);; Cellular Component: nucleus (GO:0005634);; Biological Process: regulation of transcription, DNA-templated (GO:0006355);;	--	--	--	--	--	Ethylene-responsive transcription factor ERF113 GN=ERF113 OS=Arabidopsis thaliana (Mouse-ear cress) PE=2 SV=1	K	Transcription	PREDICTED: ethylene-responsive transcription factor ERF113-like [Glycine max]
HL_transcript_17032	1262	837	543	57	7	92	67.2	43.21	30.07	2.81	0.36	5.02	5.12741e-05	-3.06781	down	--	--	Molecular Function: DNA binding (GO:0003677);; Molecular Function: transcription factor activity, sequence-specific DNA binding (GO:0003700);; Cellular Component: nucleus (GO:0005634);; Biological Process: regulation of transcription, DNA-templated (GO:0006355);;	--	--	--	--	AP2 domain	Ethylene-responsive transcription factor ERF021 GN=ERF021 OS=Arabidopsis thaliana (Mouse-ear cress) PE=2 SV=1	K	Transcription	PREDICTED: ethylene-responsive transcription factor ERF021-like [Glycine max]
HL_transcript_25658	117	125	162	441	475	520	3.5	3.61	4.99	12.04	12.56	15.8	7.61963e-11	1.791	up	--	--	Molecular Function: DNA binding (GO:0003677);; Molecular Function: transcription factor activity, sequence-specific DNA binding (GO:0003700);; Cellular Component: nucleus (GO:0005634);; Biological Process: regulation of transcription, DNA-templated (GO:0006355);;	--	--	--	--	AP2 domain	Ethylene-responsive transcription factor ERF118 GN=ERF118 OS=Arabidopsis thaliana (Mouse-ear cress) PE=2 SV=1	K	Transcription	Ethylene-responsive transcription factor ERF118 [Glycine soja]
HL_transcript_12022	401	701	641	1955	1835	2421	13.57	23.11	22.55	60.97	55.3	83.91	1.39818e-07	1.7897	up	--	--	Molecular Function: DNA binding (GO:0003677);; Molecular Function: transcription factor activity, sequence-specific DNA binding (GO:0003700);; Cellular Component: nucleus (GO:0005634);; Biological Process: regulation of transcription, DNA-templated (GO:0006355);;	--	--	--	--	AP2 domain	Ethylene-responsive transcription factor ERF118 GN=ERF118 OS=Arabidopsis thaliana (Mouse-ear cress) PE=2 SV=1	K	Transcription	Ethylene-responsive transcription factor ERF118 [Glycine soja]
HL_transcript_19890	33	63	75	244	259	151	3.77	6.89	8.92	25.64	26.03	17.43	1.30776e-05	1.81648	up	--	--	Molecular Function: DNA binding (GO:0003677);; Molecular Function: transcription factor activity, sequence-specific DNA binding (GO:0003700);; Cellular Component: nucleus (GO:0005634);; Biological Process: regulation of transcription, DNA-templated (GO:0006355);;	--	--	--	--	AP2 domain	Ethylene-responsive transcription factor ERF106 GN=ERF106 OS=Arabidopsis thaliana (Mouse-ear cress) PE=2 SV=1	K	Transcription	hypothetical protein PHAVU_007G241800g [Phaseolus vulgaris]
HL_transcript_69514	117	245	183	7	25	8	2.2	4.49	3.57	0.12	0.43	0.16	1.185e-09	-3.34317	down	--	--	Molecular Function: DNA binding (GO:0003677);; Molecular Function: transcription factor activity, sequence-specific DNA binding (GO:0003700);; Cellular Component: nucleus (GO:0005634);; Biological Process: regulation of transcription, DNA-templated (GO:0006355);;	--	--	--	--	--	Ethylene-responsive transcription factor ERF113 GN=ERF113 OS=Arabidopsis thaliana (Mouse-ear cress) PE=2 SV=1	K	Transcription	PREDICTED: ethylene-responsive transcription factor ERF113-like [Glycine max]
HL_transcript_29404	313	599	197	36	10	20	8.35	15.57	5.45	0.88	0.24	0.55	1.14923e-08	-3.44965	down	--	--	Molecular Function: DNA binding (GO:0003677);; Molecular Function: transcription factor activity, sequence-specific DNA binding (GO:0003700);; Cellular Component: nucleus (GO:0005634);; Biological Process: regulation of transcription, DNA-templated (GO:0006355);;	--	--	--	--	--	Ethylene-responsive transcription factor ERF114 GN=ERF114 OS=Arabidopsis thaliana (Mouse-ear cress) PE=2 SV=1	K	Transcription	Ethylene-responsive transcription factor ERF114 [Glycine soja]
HL_transcript_47402	1699	839	993	187	40	76	106.89	51.04	64.92	10.83	2.23	4.87	1.21025e-06	-3.02268	down	--	--	Molecular Function: DNA binding (GO:0003677);; Molecular Function: transcription factor activity, sequence-specific DNA binding (GO:0003700);; Cellular Component: nucleus (GO:0005634);; Biological Process: regulation of transcription, DNA-templated (GO:0006355);;	--	--	--	--	AP2 domain	Ethylene-responsive transcription factor ERF012 GN=ERF012 OS=Arabidopsis thaliana (Mouse-ear cress) PE=2 SV=1	K	Transcription	hypothetical protein PHAVU_008G165000g [Phaseolus vulgaris]
HL_transcript_40723	206	963	357	87	57	55	7.92	35.99	14.25	3.08	1.95	2.16	3.31102e-05	-2.52197	down	--	--	Molecular Function: DNA binding (GO:0003677);; Molecular Function: transcription factor activity, sequence-specific DNA binding (GO:0003700);; Cellular Component: nucleus (GO:0005634);; Biological Process: regulation of transcription, DNA-templated (GO:0006355);;	--	--	--	--	AP2 domain	Ethylene-responsive transcription factor ERF110 GN=ERF110 OS=Arabidopsis thaliana (Mouse-ear cress) PE=2 SV=2	--	--	ethylene-responsive transcription factor ABR1 isoform X1 [Vigna radiata var. radiata]
HL_transcript_7034	72	60	28	232	202	253	1.72	1.39	0.7	5.09	4.3	6.19	0.000112397	1.92526	up	--	--	Cellular Component: integral component of membrane (GO:0016021);;	--	--	[U]	Intracellular trafficking, secretion, and vesicular transport	Endomembrane protein 70	Transmembrane 9 superfamily member 11 {ECO:0000305} (Precursor) OS=Arabidopsis thaliana (Mouse-ear cress) PE=2 SV=1	S	Function unknown	PREDICTED: transmembrane 9 superfamily member 11-like [Glycine max]
[truncated: 5,828 more rows]
